# Supplementary material for: EMF2 deficiency disrupts epigenetic and chromatin organization landscapes, blocking root regeneration competence in Arabidopsis
Source: New Phytol. 2026 May 28;251(4):1792–810. doi: 10.1111/nph.71298 (PMC13373812; doi:10.1111/nph.71298)
Supplement: Supplementary file 2 — Table S2 DEGs between emf2 and wild‐type. [file NPH-251-1792-s006.xlsx]

## Sheet: T0_emf2_up
gene	chr	baseMean	log2FoldChange	lfcSE	stat	pvalue	padj
AT1G01030	Chr1	40.7489	2.82559	0.44931	6.28872	3.20098e-10	2.04191e-08
AT1G01070	Chr1	42.8442	2.8602	0.425888	6.71584	1.86984e-11	1.43301e-09
AT1G01140	Chr1	119.103	2.45675	0.288915	8.50336	1.84178e-17	3.0138e-15
AT1G02770	Chr1	65.3579	3.79537	0.487918	7.77871	7.32701e-15	8.53977e-13
AT1G03445	Chr1	9.43809	5.73785	1.45619	3.94031	8.13749e-05	0.00139826
AT1G03710	Chr1	206.171	6.40355	0.787271	8.13385	4.15864e-16	5.70865e-14
AT1G04580	Chr1	345.399	3.34139	0.26738	12.4968	7.7734e-36	4.92494e-33
AT1G05260	Chr1	29.4912	3.19429	0.786833	4.05968	4.91403e-05	0.000919854
AT1G05675	Chr1	19.5389	2.43044	0.598438	4.0613	4.88004e-05	0.000915572
AT1G06090	Chr1	75.2519	2.28315	0.404927	5.63843	1.7161e-08	8.00059e-07
AT1G08115	Chr1	386.633	4.38111	0.24912	17.5864	3.1336e-69	7.74281e-66
AT1G08465	Chr1	114.713	5.73983	0.484816	11.8392	2.4476e-32	1.25995e-29
AT1G12010	Chr1	87.6932	2.01594	0.529475	3.80743	0.000140417	0.00224713
AT1G12260	Chr1	56.1341	2.33946	0.54639	4.28166	1.85502e-05	0.000401715
AT1G15380	Chr1	370.829	1.73579	0.183538	9.45741	3.15654e-21	8.12448e-19
AT1G15385	Chr1	155.652	1.84076	0.321299	5.7291	1.00962e-08	4.92046e-07
AT1G16030	Chr1	345.848	1.71869	0.356851	4.81626	1.46276e-06	4.33894e-05
AT1G16705	Chr1	5.46619	5.93422	1.56128	3.80088	0.000144185	0.00229049
AT1G16950	Chr1	11.3002	4.0449	1.02237	3.95639	7.60923e-05	0.0013148
AT1G17020	Chr1	548.201	1.77345	0.163217	10.8656	1.68081e-27	6.19866e-25
AT1G17030	Chr1	77.3954	2.21806	0.517993	4.28202	1.85201e-05	0.000401415
AT1G17960	Chr1	332.737	2.12402	0.272818	7.78549	6.9446e-15	8.13242e-13
AT1G17990	Chr1	41.9157	1.72646	0.432706	3.98992	6.60961e-05	0.00117073
AT1G20730	Chr1	274.256	7.26002	0.51963	13.9715	2.32594e-44	3.02483e-41
AT1G20740	Chr1	22.3152	4.73657	0.840459	5.63569	1.74357e-08	8.0981e-07
AT1G20850	Chr1	103.776	1.73894	0.497448	3.49572	0.000472779	0.00613868
AT1G21970	Chr1	11.518	3.18549	0.857025	3.71692	0.000201667	0.00303471
AT1G23770	Chr1	23.7984	3.93305	0.713374	5.5133	3.52163e-08	1.51069e-06
AT1G24260	Chr1	6.2886	6.13725	1.49909	4.09398	4.24034e-05	0.000812836
AT1G26380	Chr1	83.6518	1.61856	0.372682	4.34302	1.4054e-05	0.000318588
AT1G26515	Chr1	61.4799	8.46075	1.23295	6.86222	6.77982e-12	5.60276e-10
AT1G26720	Chr1	22.743	2.21151	0.545094	4.05711	4.96846e-05	0.000927934
AT1G26820	Chr1	162.297	1.71627	0.427835	4.01153	6.03276e-05	0.00108174
AT1G27860	Chr1	526.867	6.1906	0.253961	24.3762	3.05993e-131	2.52026e-127
AT1G28500	Chr1	86.8382	8.06319	1.05468	7.64517	2.08671e-14	2.32255e-12
AT1G30135	Chr1	46.7681	2.51767	0.437738	5.75154	8.84327e-09	4.37017e-07
AT1G30160	Chr1	89.2733	1.96891	0.404542	4.86701	1.133e-06	3.43499e-05
AT1G30920	Chr1	11.8646	7.05354	1.37609	5.12579	2.96292e-07	1.03405e-05
AT1G30940	Chr1	53.6259	5.00577	0.581422	8.60953	7.33583e-18	1.22474e-15
AT1G32100	Chr1	104.229	1.65689	0.307004	5.39697	6.77756e-08	2.70982e-06
AT1G33770	Chr1	10.5369	4.96553	1.26983	3.9104	9.21424e-05	0.00156263
AT1G34060	Chr1	92.2548	2.35731	0.294717	7.99855	1.25892e-15	1.6372e-13
AT1G34460	Chr1	45.7623	6.54337	0.908769	7.20026	6.00967e-13	5.58244e-11
AT1G35735	Chr1	16.3226	3.51249	0.968573	3.62646	0.000287337	0.004064
AT1G43005	Chr1	46.2462	9.01572	1.22848	7.33891	2.15335e-13	2.09477e-11
AT1G43160	Chr1	89.0677	2.03692	0.317015	6.42532	1.31593e-10	8.83571e-09
AT1G44890	Chr1	44.9505	3.93635	0.501342	7.85164	4.10637e-15	4.99824e-13
AT1G47980	Chr1	66.8434	4.74635	1.37066	3.46283	0.000534533	0.00680462
AT1G48400	Chr1	13.9643	4.36317	0.944682	4.61867	3.86213e-06	0.00010276
AT1G49250	Chr1	7.12482	6.3177	1.46905	4.30054	1.70385e-05	0.000375897
AT1G49740	Chr1	247.218	1.62669	0.226754	7.1738	7.29422e-13	6.60193e-11
AT1G50130	Chr1	54.8051	6.06187	0.72413	8.37125	5.70126e-17	8.80452e-15
AT1G51030	Chr1	183.122	2.49736	0.381463	6.54679	5.87884e-11	4.16219e-09
AT1G51270	Chr1	26.7408	2.22824	0.510059	4.36859	1.25052e-05	0.000289442
AT1G52100	Chr1	403.49	4.44277	0.305334	14.5505	5.7966e-48	9.54855e-45
AT1G52200	Chr1	48.5582	1.85468	0.480945	3.85633	0.0001151	0.00190235
AT1G52560	Chr1	44.8955	1.78979	0.430907	4.15353	3.27381e-05	0.000653413
AT1G53540	Chr1	86.4306	2.17468	0.460383	4.72363	2.31674e-06	6.53172e-05
AT1G53990	Chr1	114.468	1.70876	0.274174	6.2324	4.5933e-10	2.83032e-08
AT1G55010	Chr1	8.16586	5.52364	1.41968	3.89078	9.99224e-05	0.00167616
AT1G55020	Chr1	7143.83	1.85346	0.464	3.99452	6.48251e-05	0.0011516
AT1G56710	Chr1	664.98	2.10838	0.167208	12.6093	1.87642e-36	1.25309e-33
AT1G57800	Chr1	53.8186	9.2343	1.24221	7.43375	1.05557e-13	1.07334e-11
AT1G59670	Chr1	23.8021	5.1681	0.907893	5.69241	1.25262e-08	5.99823e-07
AT1G59790	Chr1	12.6977	7.15165	1.35555	5.27581	1.32168e-07	4.98584e-06
AT1G60570	Chr1	4.39639	5.62169	1.63599	3.43626	0.0005898	0.00736029
AT1G61700	Chr1	12.4583	7.12288	1.36361	5.22353	1.75541e-07	6.40687e-06
AT1G62225	Chr1	14.4555	7.33795	1.32941	5.51971	3.39556e-08	1.45914e-06
AT1G62360	Chr1	547.855	4.31924	0.702588	6.14761	7.8657e-10	4.60554e-08
AT1G62700	Chr1	103.323	1.78404	0.308861	5.77618	7.64174e-09	3.83001e-07
AT1G62760	Chr1	53.7195	2.89565	0.512784	5.64692	1.63351e-08	7.67348e-07
AT1G63200	Chr1	6.24985	6.12934	1.52602	4.01655	5.90574e-05	0.00106204
AT1G63206	Chr1	5.26372	5.88075	1.56811	3.75023	0.000176675	0.00271653
AT1G63210	Chr1	125.241	4.01376	0.36168	11.0975	1.2894e-28	5.13868e-26
AT1G64240	Chr1	71.3021	2.57895	0.338766	7.61278	2.68272e-14	2.95925e-12
AT1G65680	Chr1	10.9948	2.90897	0.827978	3.51335	0.000442501	0.00580349
AT1G66290	Chr1	67.4307	9.55995	1.21439	7.87223	3.48386e-15	4.32577e-13
AT1G66320	Chr1	311.496	4.84003	0.250334	19.3343	2.76497e-83	8.53995e-80
AT1G66640	Chr1	28.4485	5.42581	0.863879	6.28075	3.36943e-10	2.13475e-08
AT1G66725	Chr1	19.5712	3.6388	0.770362	4.72349	2.31831e-06	6.53172e-05
AT1G67160	Chr1	38.172	2.10043	0.512375	4.09939	4.14238e-05	0.000798393
AT1G67260	Chr1	272.893	8.39331	0.671189	12.5051	6.99698e-36	4.54969e-33
AT1G67760	Chr1	60.3808	2.93818	0.389098	7.55125	4.31093e-14	4.59132e-12
AT1G69120	Chr1	25.1885	6.26568	1.13401	5.52523	3.29062e-08	1.42896e-06
AT1G70080	Chr1	74.3147	5.22034	0.517867	10.0805	6.74154e-24	1.91467e-21
AT1G70380	Chr1	6.7663	5.24722	1.53697	3.41399	0.000640187	0.00787768
AT1G70390	Chr1	66.592	2.38732	0.66185	3.60703	0.000309718	0.00431388
AT1G70680	Chr1	18.5619	4.16309	0.954801	4.36016	1.29968e-05	0.000298456
AT1G70840	Chr1	64.4823	2.22302	0.489365	4.54266	5.555e-06	0.000140634
AT1G71150	Chr1	45.22	1.86861	0.513889	3.63622	0.000276669	0.00394245
AT1G71770	Chr1	17.8053	2.89997	0.749628	3.86854	0.000109488	0.00181688
AT1G72570	Chr1	8.18227	6.51651	1.43588	4.53834	5.66985e-06	0.000143022
AT1G72800	Chr1	119.581	1.92543	0.396864	4.85161	1.22461e-06	3.67666e-05
AT1G73220	Chr1	107.218	1.91981	0.290035	6.61923	3.61069e-11	2.64738e-09
AT1G73680	Chr1	28.5017	2.66128	0.504428	5.27584	1.32147e-07	4.98584e-06
AT1G75240	Chr1	13.7007	4.00465	0.991722	4.03808	5.38916e-05	0.000986376
AT2G02070	Chr2	29.8686	2.97325	0.547585	5.42976	5.64297e-08	2.29329e-06
AT2G02080	Chr2	17.3456	5.72099	1.1676	4.89979	9.59416e-07	2.95958e-05
AT2G02450	Chr2	7.78409	3.89998	1.15594	3.37386	0.00074123	0.00887787
AT2G02660	Chr2	5.10764	5.83688	1.59359	3.66273	0.000249542	0.00362063
AT2G04090	Chr2	199.472	2.37224	0.252313	9.40194	5.35647e-21	1.35054e-18
AT2G04800	Chr2	14.873	2.74237	0.704227	3.89416	9.85414e-05	0.00165749
AT2G05410	Chr2	29.7257	8.37824	1.26643	6.61564	3.6995e-11	2.70446e-09
AT2G14095	Chr2	101.94	1.60359	0.447216	3.58572	0.000336144	0.00461176
AT2G14210	Chr2	3373.52	3.99252	0.142615	27.9952	1.8611e-172	4.59859e-168
AT2G15030	Chr2	57.4966	2.0922	0.491579	4.25607	2.08051e-05	0.000442403
AT2G15090	Chr2	737.118	2.09717	0.575801	3.64217	0.00027035	0.00387476
AT2G15810	Chr2	32.0045	2.01931	0.573847	3.5189	0.000433347	0.00571391
AT2G18190	Chr2	44.0845	2.15438	0.383615	5.616	1.95424e-08	9.00881e-07
AT2G19200	Chr2	9.97434	4.28897	1.07844	3.97702	6.97843e-05	0.00122204
AT2G19910	Chr2	106.284	2.49008	0.327549	7.60216	2.91231e-14	3.19823e-12
AT2G20620	Chr2	10.3373	3.89689	1.03361	3.77017	0.000163136	0.00254156
AT2G21260	Chr2	53.4349	1.62527	0.366038	4.44016	8.98933e-06	0.000215439
AT2G21450	Chr2	60.7233	5.33767	0.593563	8.99259	2.41477e-19	4.89071e-17
AT2G21560	Chr2	98.1193	1.90962	0.39258	4.86428	1.14875e-06	3.47423e-05
AT2G21930	Chr2	12.5656	6.15584	1.39857	4.40154	1.07487e-05	0.000252942
AT2G22040	Chr2	20.7348	7.8585	1.2844	6.11844	9.44962e-10	5.45539e-08
AT2G22060	Chr2	78.1798	6.90597	0.770937	8.95788	3.30976e-19	6.59523e-17
AT2G22630	Chr2	330.953	3.65519	0.222365	16.4378	1.0257e-60	2.11199e-57
AT2G22750	Chr2	18.1013	4.76016	0.906105	5.25343	1.49291e-07	5.51394e-06
AT2G25330	Chr2	503.541	5.0989	0.216238	23.58	6.18734e-123	3.05766e-119
AT2G27430	Chr2	25.7364	2.48216	0.578511	4.2906	1.78193e-05	0.000387585
AT2G27990	Chr2	65.0934	4.18099	0.445491	9.38511	6.28502e-21	1.55297e-18
AT2G28340	Chr2	134.218	10.5528	1.19787	8.80961	1.25577e-18	2.29842e-16
AT2G29320	Chr2	36.4688	1.97258	0.585705	3.36787	0.00075752	0.00903358
AT2G29340	Chr2	47.6083	3.63839	0.602237	6.04146	1.52724e-09	8.4422e-08
AT2G29350	Chr2	30.1038	2.43328	0.530585	4.58604	4.51735e-06	0.000117866
AT2G29470	Chr2	334.952	2.34831	0.28411	8.26548	1.3913e-16	2.05964e-14
AT2G29940	Chr2	27.7345	2.36072	0.54662	4.31877	1.56902e-05	0.000349584
AT2G30680	Chr2	86.6229	4.68239	0.437469	10.7034	9.81481e-27	3.46449e-24
AT2G31070	Chr2	72.5778	1.9017	0.409107	4.64843	3.34474e-06	9.05206e-05
AT2G31470	Chr2	33.3253	2.40559	0.571836	4.20678	2.5903e-05	0.00053381
AT2G31945	Chr2	41.8571	2.36144	0.485876	4.86016	1.17289e-06	3.5429e-05
AT2G31980	Chr2	56.5508	3.8904	0.443223	8.77752	1.67121e-18	2.99231e-16
AT2G32275	Chr2	32.9361	4.26798	0.629686	6.77795	1.2189e-11	9.56124e-10
AT2G32460	Chr2	43.4525	2.55733	0.462206	5.53287	3.15033e-08	1.37287e-06
AT2G35550	Chr2	46.0067	1.80988	0.531527	3.40505	0.000661511	0.00809572
AT2G35590	Chr2	17.4808	4.70848	0.925277	5.08873	3.60475e-07	1.2388e-05
AT2G36950	Chr2	4631.36	1.67552	0.155526	10.7732	4.60502e-27	1.67332e-24
AT2G37770	Chr2	89.4067	2.28861	0.293838	7.78868	6.77146e-15	7.96743e-13
AT2G38080	Chr2	52.7578	2.43968	0.444678	5.4864	4.10203e-08	1.73854e-06
AT2G38090	Chr2	48.8063	1.99168	0.418834	4.7553	1.98148e-06	5.66671e-05
AT2G39820	Chr2	10.1601	3.24297	0.940338	3.44873	0.000563235	0.00708964
AT2G40113	Chr2	52.5369	2.15307	0.500714	4.3	1.70797e-05	0.00037647
AT2G40450	Chr2	22.8922	4.05882	0.738712	5.49445	3.91919e-08	1.66964e-06
AT2G40460	Chr2	13.642	4.33803	1.08882	3.98416	6.77198e-05	0.00119521
AT2G42610	Chr2	242.96	4.33523	0.248177	17.4683	2.49762e-68	5.61034e-65
AT2G45135	Chr2	41.2331	5.63572	0.752061	7.4937	6.69581e-14	6.98088e-12
AT2G45190	Chr2	10.9631	6.94022	1.40924	4.92478	8.44537e-07	2.65492e-05
AT2G46750	Chr2	145.155	1.66167	0.353982	4.69423	2.67618e-06	7.38834e-05
AT3G02310	Chr3	222.493	8.8369	0.857427	10.3063	6.59875e-25	2.11751e-22
AT3G04960	Chr3	31.4017	3.20365	0.547834	5.84785	4.97953e-09	2.55268e-07
AT3G05450	Chr3	9.6637	5.77173	1.3818	4.17698	2.95403e-05	0.000596819
AT3G09950	Chr3	137.292	3.12229	0.340448	9.1711	4.68215e-20	1.00601e-17
AT3G11160	Chr3	62.8134	7.00573	0.89647	7.81479	5.50557e-15	6.54025e-13
AT3G11165	Chr3	88.5515	7.08535	0.765937	9.25057	2.23299e-20	5.20519e-18
AT3G11415	Chr3	30.3882	2.92616	0.555527	5.26735	1.38407e-07	5.17383e-06
AT3G13540	Chr3	302.946	5.93962	0.311567	19.0637	5.06011e-81	1.38923e-77
AT3G13640	Chr3	25.1854	3.04301	0.678904	4.48224	7.38638e-06	0.000180882
AT3G13810	Chr3	173.354	1.97909	0.394898	5.01166	5.3963e-07	1.78497e-05
AT3G14560	Chr3	52.8377	2.83085	0.414634	6.82734	8.65038e-12	7.00794e-10
AT3G16590	Chr3	136.331	7.12302	0.630328	11.3005	1.30488e-29	5.75754e-27
AT3G17320	Chr3	32.0785	8.48746	1.25921	6.74032	1.58035e-11	1.22795e-09
AT3G17570	Chr3	7.65371	6.42055	1.47333	4.35784	1.31352e-05	0.000301074
AT3G18330	Chr3	45.3965	8.98897	1.24922	7.19567	6.21544e-13	5.75196e-11
AT3G18550	Chr3	57.8823	1.9041	0.464707	4.09742	4.17782e-05	0.000803663
AT3G18610	Chr3	169.254	2.77475	0.280215	9.9022	4.07198e-23	1.1305e-20
AT3G19615	Chr3	30.6939	2.18908	0.512137	4.2744	1.91656e-05	0.000412152
AT3G20520	Chr3	41.8515	2.46345	0.50338	4.89381	9.89011e-07	3.04327e-05
AT3G20760	Chr3	36.5715	2.82269	0.46688	6.04586	1.48618e-09	8.25215e-08
AT3G20975	Chr3	79.5149	3.05131	0.330574	9.23036	2.69715e-20	6.17073e-18
AT3G20978	Chr3	66.3691	3.7156	0.403247	9.21421	3.1357e-20	7.10827e-18
AT3G20990	Chr3	5.42598	5.9248	1.54837	3.82648	0.000129988	0.00210704
AT3G21010	Chr3	198.822	4.05805	0.298976	13.5732	5.77771e-42	5.49083e-39
AT3G21020	Chr3	118.508	4.45913	0.363442	12.2692	1.32614e-34	7.9921e-32
AT3G21030	Chr3	36.4569	6.80524	1.10637	6.15098	7.70059e-10	4.51957e-08
AT3G21040	Chr3	129.144	7.04638	0.634797	11.1002	1.25139e-28	5.06896e-26
AT3G21050	Chr3	23.5468	5.56487	0.975428	5.70505	1.16308e-08	5.635e-07
AT3G21550	Chr3	33.3984	2.11364	0.484198	4.36524	1.26981e-05	0.000292684
AT3G21860	Chr3	45.5943	1.99808	0.459694	4.34654	1.38302e-05	0.000314959
AT3G22860	Chr3	16.6301	5.6597	1.17812	4.80402	1.55514e-06	4.58545e-05
AT3G23245	Chr3	21.5742	4.16493	0.748455	5.5647	2.62602e-08	1.1819e-06
AT3G23290	Chr3	21.5186	3.20047	0.713469	4.48578	7.26467e-06	0.000178432
AT3G26010	Chr3	36.1839	2.15768	0.444067	4.85891	1.18036e-06	3.55916e-05
AT3G26170	Chr3	24.5284	1.97314	0.580492	3.39907	0.000676142	0.0082462
AT3G26570	Chr3	156.287	2.43648	0.24649	9.88472	4.84948e-23	1.3314e-20
AT3G27650	Chr3	277.305	7.59247	1.60521	4.7299	2.24631e-06	6.36513e-05
AT3G27710	Chr3	288.569	1.97346	0.167186	11.804	3.72278e-32	1.87727e-29
AT3G28230	Chr3	95.3276	8.19513	1.0515	7.79377	6.50387e-15	7.68919e-13
AT3G28330	Chr3	33.2688	3.46011	0.593405	5.83095	5.5113e-09	2.80781e-07
AT3G28360	Chr3	17.1935	2.85521	0.798729	3.57469	0.000350641	0.00478145
AT3G28500	Chr3	877.432	2.2186	0.215895	10.2763	9.01047e-25	2.85436e-22
AT3G29240	Chr3	2186.57	1.75157	0.520318	3.36635	0.000761689	0.00907016
AT3G29580	Chr3	25.3215	6.27396	1.15053	5.4531	4.94995e-08	2.03847e-06
AT3G30120	Chr3	134.818	1.68078	0.361817	4.64539	3.39433e-06	9.17621e-05
AT3G30843	Chr3	46.6581	2.46949	0.526562	4.68984	2.73418e-06	7.52324e-05
AT3G30844	Chr3	28.0015	2.78509	0.618978	4.49949	6.81158e-06	0.000168645
AT3G42383	Chr3	11.4653	7.00505	1.68722	4.15184	3.29813e-05	0.000657206
AT3G45180	Chr3	11.8614	7.05322	1.36848	5.15406	2.54901e-07	8.99763e-06
AT3G45260	Chr3	56.2313	3.04943	0.48309	6.31234	2.74845e-10	1.76393e-08
AT3G45290	Chr3	44.2885	2.82034	0.574467	4.90948	9.13179e-07	2.83464e-05
AT3G46230	Chr3	329.153	2.44958	0.320052	7.6537	1.95272e-14	2.19317e-12
AT3G47030	Chr3	38.0526	4.34796	0.578226	7.51949	5.49919e-14	5.80682e-12
AT3G47210	Chr3	154.547	1.71258	0.214336	7.99015	1.34777e-15	1.7255e-13
AT3G48185	Chr3	148.395	2.07687	0.243918	8.51462	1.67144e-17	2.75331e-15
AT3G55370	Chr3	130.306	4.5265	1.16491	3.88569	0.000102038	0.00170817
AT3G55990	Chr3	36.0498	2.00236	0.57392	3.48893	0.000484964	0.00627605
AT3G56275	Chr3	15.6998	2.56989	0.654189	3.92835	8.55297e-05	0.00145748
AT3G56290	Chr3	84.2655	2.48154	0.302938	8.19158	2.57823e-16	3.68239e-14
AT3G56350	Chr3	20.1293	2.54909	0.63815	3.9945	6.48298e-05	0.0011516
AT3G56630	Chr3	40.73	1.85316	0.44838	4.13301	3.58049e-05	0.000706631
AT3G58210	Chr3	13.2095	7.20856	1.36383	5.28554	1.25337e-07	4.76455e-06
AT3G58360	Chr3	58.1092	6.47041	0.800154	8.08645	6.14291e-16	8.29427e-14
AT3G58780	Chr3	494.644	1.79791	0.156016	11.5238	1.0007e-30	4.8483e-28
AT3G58865	Chr3	90.4651	1.90598	0.29028	6.56602	5.16789e-11	3.69056e-09
AT3G59190	Chr3	8.35231	5.55636	1.42143	3.909	9.268e-05	0.00156959
AT3G60520	Chr3	248.457	2.23553	0.292177	7.65127	1.99e-14	2.22492e-12
AT3G61340	Chr3	169.774	1.9091	0.213496	8.94207	3.81946e-19	7.4311e-17
AT3G61970	Chr3	59.0801	4.04146	0.467132	8.65164	5.07635e-18	8.59121e-16
AT3G62020	Chr3	33.7302	1.82232	0.43993	4.1423	3.43847e-05	0.000682419
AT4G00160	Chr4	339.559	10.0332	1.03251	9.71732	2.54394e-22	6.75895e-20
AT4G00180	Chr4	52.8742	2.96971	0.394538	7.52707	5.18933e-14	5.50314e-12
AT4G00220	Chr4	172.168	3.84912	0.410199	9.38354	6.37961e-21	1.56073e-18
AT4G00250	Chr4	309.462	5.51361	0.277606	19.8613	8.80631e-88	3.1085e-84
AT4G00390	Chr4	99.8062	4.00917	0.3836	10.4514	1.44328e-25	4.8192e-23
AT4G00893	Chr4	15.6023	2.95784	0.713239	4.14705	3.3678e-05	0.000669469
AT4G01430	Chr4	67.9682	4.49052	0.644958	6.96251	3.34269e-12	2.84809e-10
AT4G01525	Chr4	405.206	3.53008	0.278276	12.6855	7.11233e-37	5.0211e-34
AT4G02733	Chr4	11.631	2.80428	0.775982	3.61384	0.000301693	0.00422832
AT4G03610	Chr4	44.088	1.91747	0.559559	3.42675	0.000610841	0.00757695
AT4G05370	Chr4	50.6747	2.64433	0.427319	6.18819	6.08581e-10	3.64103e-08
AT4G05380	Chr4	48.7494	3.13311	0.475322	6.59155	4.35255e-11	3.16315e-09
AT4G05490	Chr4	138.892	7.7387	0.764472	10.1229	4.37088e-24	1.28572e-21
AT4G07940	Chr4	138.499	2.38539	0.265739	8.97644	2.79672e-19	5.61822e-17
AT4G08050	Chr4	9.85726	3.47835	1.04111	3.34101	0.000834744	0.00977058
AT4G08160	Chr4	53.0834	2.99556	0.601367	4.98124	6.31772e-07	2.04862e-05
AT4G09870	Chr4	4.59897	5.68544	1.60411	3.5443	0.000393663	0.00527209
AT4G09960	Chr4	61.7703	8.46765	1.2261	6.90614	4.98008e-12	4.15719e-10
AT4G10250	Chr4	41.6042	2.52843	0.542785	4.65825	3.18905e-06	8.68779e-05
AT4G10260	Chr4	41.0551	1.76541	0.445517	3.96261	7.4135e-05	0.00128909
AT4G10580	Chr4	75.5827	2.01311	0.375166	5.36592	8.05364e-08	3.17043e-06
AT4G11211	Chr4	39.4545	2.54551	0.528311	4.81821	1.44853e-06	4.3019e-05
AT4G11880	Chr4	214.979	3.29112	0.289296	11.3763	5.48675e-30	2.55796e-27
AT4G11960	Chr4	19.1222	2.78742	0.788961	3.53303	0.00041083	0.0054635
AT4G12940	Chr4	42.2698	2.64931	0.433192	6.1158	9.60729e-10	5.53349e-08
AT4G13570	Chr4	15.9059	3.46618	0.937352	3.69784	0.000217443	0.00323273
AT4G13575	Chr4	13.3737	3.64057	1.04134	3.49603	0.000472241	0.00613492
AT4G13960	Chr4	90.7655	9.98883	1.20963	8.25774	1.4846e-16	2.18351e-14
AT4G16550	Chr4	5.98711	6.06539	1.55926	3.88993	0.000100274	0.00168092
AT4G16560	Chr4	7.162	6.32431	1.47051	4.30075	1.70218e-05	0.000375863
AT4G18425	Chr4	66.7832	1.88653	0.543558	3.4707	0.000519105	0.00664589
AT4G18900	Chr4	145.212	4.9448	0.408775	12.0966	1.10059e-33	5.91183e-31
AT4G18960	Chr4	75.6098	3.64398	0.553629	6.582	4.64177e-11	3.35361e-09
AT4G18990	Chr4	12.0356	2.68562	0.792469	3.38892	0.000701673	0.00849468
AT4G19370	Chr4	80.0432	1.97709	0.335022	5.90137	3.60506e-09	1.89526e-07
AT4G20070	Chr4	201.9	2.27381	0.354127	6.42089	1.35484e-10	9.04779e-09
AT4G20235	Chr4	26.4745	5.32351	0.851804	6.24969	4.11264e-10	2.54685e-08
AT4G21830	Chr4	37.412	1.92637	0.458216	4.20406	2.62167e-05	0.000539824
AT4G22390	Chr4	97.9781	5.89561	0.52114	11.3129	1.13257e-29	5.08812e-27
AT4G22950	Chr4	45.4668	4.04781	0.53484	7.56827	3.78222e-14	4.04567e-12
AT4G23030	Chr4	48.6775	2.04383	0.471067	4.33871	1.43318e-05	0.000323402
AT4G23370	Chr4	7.13887	5.32389	1.44265	3.69035	0.000223949	0.00330164
AT4G23380	Chr4	26.2582	6.32613	1.13218	5.58757	2.30264e-08	1.04974e-06
AT4G24420	Chr4	23.8388	2.43272	0.568836	4.27666	1.89721e-05	0.000409416
AT4G25410	Chr4	159.821	1.97908	0.246058	8.04314	8.75672e-16	1.1509e-13
AT4G27670	Chr4	18.3786	3.55909	0.934145	3.81	0.000138969	0.00222973
AT4G28840	Chr4	63.1417	2.53617	0.387112	6.55152	5.69534e-11	4.04385e-09
AT4G29230	Chr4	501.25	2.35997	0.169753	13.9024	6.12561e-44	6.8799e-41
AT4G29770	Chr4	43.58	2.50349	0.488304	5.12691	2.94535e-07	1.03083e-05
AT4G31910	Chr4	823.417	1.60551	0.282001	5.69327	1.2463e-08	5.98379e-07
AT4G37310	Chr4	134.621	2.17989	0.352464	6.18472	6.2211e-10	3.70403e-08
AT4G38780	Chr4	451.975	1.88148	0.179617	10.4749	1.12631e-25	3.81232e-23
AT4G38870	Chr4	20.8189	5.38341	0.98953	5.44037	5.31701e-08	2.16795e-06
AT4G39753	Chr4	63.1505	3.74324	0.421055	8.89013	6.10387e-19	1.16016e-16
AT5G01120	Chr5	51.4056	3.81835	0.463192	8.24356	1.67159e-16	2.44398e-14
AT5G01870	Chr5	10512.9	1.73722	0.21302	8.15518	3.48654e-16	4.83983e-14
AT5G02930	Chr5	7.44495	6.38144	1.49963	4.25535	2.08721e-05	0.000443067
AT5G03170	Chr5	26.9928	2.65991	0.603202	4.40965	1.03539e-05	0.000244585
AT5G03680	Chr5	150.493	3.08819	0.247253	12.49	8.46646e-36	5.22995e-33
AT5G04200	Chr5	182.329	1.79218	0.382826	4.68145	2.84853e-06	7.80314e-05
AT5G05040	Chr5	25.6906	7.19667	1.263	5.69806	1.21179e-08	5.83669e-07
AT5G05060	Chr5	934.341	1.96695	0.151324	12.9983	1.25163e-38	9.3717e-36
AT5G05410	Chr5	85.2252	1.89451	0.342555	5.53053	3.19273e-08	1.38889e-06
AT5G06839	Chr5	19.6077	4.54193	0.828705	5.48075	4.23515e-08	1.79189e-06
AT5G07800	Chr5	26.1118	2.25655	0.50536	4.46522	7.99854e-06	0.000193761
AT5G08070	Chr5	13.554	7.24569	1.34422	5.39027	7.03529e-08	2.80379e-06
AT5G08141	Chr5	8.6121	5.60158	1.45168	3.85867	0.000114003	0.00188548
AT5G10140	Chr5	121.245	7.18496	1.18306	6.07321	1.25376e-09	7.07289e-08
AT5G11100	Chr5	112.379	1.64518	0.395083	4.16412	3.12549e-05	0.000627358
AT5G11530	Chr5	3549.42	3.14181	0.126244	24.8868	1.03386e-136	1.27728e-132
AT5G12020	Chr5	59.3161	1.96013	0.520062	3.76903	0.000163881	0.00254995
AT5G12030	Chr5	320.922	2.55244	0.560433	4.55442	5.25314e-06	0.000133952
AT5G14410	Chr5	101.029	1.61478	0.347276	4.64983	3.32208e-06	9.00058e-05
AT5G14490	Chr5	29.0617	3.25399	0.536156	6.06912	1.28617e-09	7.19002e-08
AT5G14940	Chr5	47.339	1.69667	0.399559	4.24636	2.17267e-05	0.000459235
AT5G15800	Chr5	23.1776	5.11627	0.905969	5.64729	1.62998e-08	7.67148e-07
AT5G17090	Chr5	1195.33	11.2652	0.840627	13.401	5.96625e-41	5.08345e-38
AT5G17100	Chr5	5.77375	6.01417	1.52921	3.93287	8.39384e-05	0.00143532
AT5G19530	Chr5	2835.31	1.77816	0.21802	8.15595	3.46454e-16	4.83983e-14
AT5G22430	Chr5	37.7957	5.84372	0.852438	6.8553	7.1163e-12	5.86122e-10
AT5G22460	Chr5	290.579	2.06676	0.30307	6.81941	9.14168e-12	7.35771e-10
AT5G23260	Chr5	381.395	5.71362	0.270514	21.1214	5.06136e-99	2.08435e-95
AT5G24160	Chr5	13.9993	4.02354	0.960241	4.19014	2.78781e-05	0.000570138
AT5G24205	Chr5	39.5328	1.67397	0.462597	3.61864	0.000296153	0.00416723
AT5G24240	Chr5	241.751	3.25806	0.266679	12.2172	2.51738e-34	1.41368e-31
AT5G24570	Chr5	21.8721	2.78836	0.602001	4.63182	3.6246e-06	9.70317e-05
AT5G25290	Chr5	36.9634	7.72377	1.24178	6.21993	4.9738e-10	3.04202e-08
AT5G26090	Chr5	38.507	2.11358	0.546086	3.87042	0.000108648	0.00180658
AT5G26330	Chr5	25.193	2.13769	0.526531	4.05995	4.9084e-05	0.000919497
AT5G28300	Chr5	87.5171	5.12568	0.464205	11.0418	2.40068e-28	9.2685e-26
AT5G28490	Chr5	253.371	1.91746	0.33913	5.65404	1.56718e-08	7.38997e-07
AT5G33434	Chr5	13.4818	4.30308	1.19088	3.61336	0.000302251	0.0042323
AT5G35935	Chr5	374.971	2.36752	0.214931	11.0153	3.22529e-28	1.22606e-25
AT5G36920	Chr5	21.3202	3.19783	0.647979	4.93509	8.01157e-07	2.53792e-05
AT5G36925	Chr5	35.321	1.74771	0.432505	4.04092	5.3243e-05	0.000975226
AT5G38010	Chr5	95.2475	2.35079	0.453204	5.18704	2.13668e-07	7.6626e-06
AT5G40020	Chr5	56.4417	2.88675	0.529969	5.44701	5.12234e-08	2.10246e-06
AT5G40040	Chr5	198.941	5.22996	0.371016	14.0963	4.0013e-45	5.49268e-42
AT5G40260	Chr5	7.38924	6.37124	1.61023	3.95672	7.59873e-05	0.0013139
AT5G41410	Chr5	40.4422	3.87575	0.543945	7.12526	1.03887e-12	9.26696e-11
AT5G43000	Chr5	9.58827	4.83409	1.30624	3.70077	0.000214945	0.0032033
AT5G43110	Chr5	12.7919	7.16114	1.36745	5.23685	1.63345e-07	5.99715e-06
AT5G43120	Chr5	11.6866	3.76633	1.10429	3.41063	0.000648135	0.00795567
AT5G43180	Chr5	17.4395	3.8683	1.03323	3.74387	0.000181207	0.00277318
AT5G43440	Chr5	16.4374	2.54153	0.692708	3.66897	0.000243526	0.00354583
AT5G44940	Chr5	14.0974	5.40903	1.17934	4.5865	4.50746e-06	0.000117732
AT5G45890	Chr5	18.0142	4.42051	0.917436	4.81833	1.44764e-06	4.3019e-05
AT5G45990	Chr5	153.722	3.42187	0.329906	10.3723	3.31526e-25	1.07785e-22
AT5G46260	Chr5	67.2219	2.94881	0.480861	6.13235	8.65897e-10	5.03422e-08
AT5G46730	Chr5	41.4519	1.74786	0.500594	3.49158	0.00048018	0.00621843
AT5G46880	Chr5	15.179	7.40794	1.3282	5.57743	2.44095e-08	1.10464e-06
AT5G47550	Chr5	166.715	2.64765	0.236509	11.1947	4.32745e-29	1.84357e-26
AT5G51480	Chr5	75.9597	3.09299	0.379238	8.15581	3.46848e-16	4.83983e-14
AT5G51860	Chr5	352.512	8.27445	0.571952	14.467	1.95759e-47	3.02313e-44
AT5G51870	Chr5	134.421	5.82718	1.17098	4.97632	6.48031e-07	2.09584e-05
AT5G51890	Chr5	84.7728	2.21375	0.447134	4.95097	7.38434e-07	2.36041e-05
AT5G53700	Chr5	30.7412	1.78138	0.477813	3.72821	0.000192846	0.00293052
AT5G55050	Chr5	523.65	2.04294	0.494824	4.12862	3.64949e-05	0.000715109
AT5G56240	Chr5	2828.86	1.89241	0.118195	16.0109	1.07179e-57	2.03715e-54
AT5G56250	Chr5	1437.71	3.09035	0.128107	24.1231	1.42919e-128	8.82848e-125
AT5G56370	Chr5	237.844	4.36428	0.714926	6.10452	1.0311e-09	5.89758e-08
AT5G56510	Chr5	107.201	2.0082	0.300343	6.68636	2.28791e-11	1.73411e-09
AT5G56620	Chr5	28.1954	2.88299	0.606055	4.75697	1.96521e-06	5.63975e-05
AT5G59310	Chr5	7.6491	6.41978	1.49612	4.29096	1.77904e-05	0.000387297
AT5G60020	Chr5	110.65	2.77191	0.350063	7.9183	2.40781e-15	3.051e-13
AT5G60022	Chr5	33.8427	1.88085	0.488006	3.85416	0.000116128	0.00191549
AT5G60610	Chr5	191.113	3.18011	0.345392	9.20725	3.34596e-20	7.44822e-18
AT5G61070	Chr5	36.2858	2.86365	0.486832	5.88222	4.04805e-09	2.10133e-07
AT5G61120	Chr5	47.9233	9.06719	1.22573	7.39739	1.3889e-13	1.39505e-11
AT5G63750	Chr5	202.256	2.17778	0.338	6.44314	1.17026e-10	7.96581e-09
AT5G65030	Chr5	39.9166	2.16287	0.395891	5.46331	4.67338e-08	1.95058e-06
AT5G65070	Chr5	137.903	2.60112	0.336363	7.73306	1.0499e-14	1.20102e-12
AT5G65080	Chr5	148.952	2.69371	0.351392	7.66584	1.77671e-14	2.01379e-12
AT5G66052	Chr5	197.439	2.15433	0.25603	8.41438	3.94983e-17	6.25618e-15
AT5G66053	Chr5	95.9544	2.29023	0.290776	7.87629	3.37256e-15	4.20872e-13

## Sheet: T0_emf2_down
gene	chr	baseMean	log2FoldChange	lfcSE	stat	pvalue	padj
AT1G02390	Chr1	23.4421	-4.46748	0.95092	-4.69806	2.62649e-06	7.26739e-05
AT1G03840	Chr1	19.9623	-4.4993	1.00248	-4.48818	7.18357e-06	0.000176792
AT1G04610	Chr1	84.6724	-3.1657	0.414893	-7.63016	2.34457e-14	2.59785e-12
AT1G05240	Chr1	75.3304	-1.89685	0.407375	-4.65626	3.21998e-06	8.74314e-05
AT1G05250	Chr1	75.4886	-1.90069	0.405533	-4.68689	2.7739e-06	7.62407e-05
AT1G05300	Chr1	68.9582	-1.87499	0.454235	-4.12779	3.66266e-05	0.000716925
AT1G05880	Chr1	22.6055	-2.10589	0.607554	-3.46618	0.000527913	0.00673771
AT1G06000	Chr1	269.407	-2.10648	0.196921	-10.6971	1.05016e-26	3.65472e-24
AT1G06002	Chr1	190.333	-2.20219	0.226258	-9.73309	2.17876e-22	5.85163e-20
AT1G06490	Chr1	39.1726	-2.29992	0.685217	-3.35649	0.000789392	0.00931475
AT1G06990	Chr1	124.659	-5.22977	0.414419	-12.6195	1.64796e-36	1.1311e-33
AT1G07290	Chr1	63.5611	-1.81273	0.3341	-5.42572	5.77227e-08	2.34199e-06
AT1G07430	Chr1	32.159	-1.90015	0.470641	-4.03737	5.40533e-05	0.000987871
AT1G08160	Chr1	20.2388	-4.84422	1.13392	-4.27211	1.93636e-05	0.000415686
AT1G08165	Chr1	9.00909	-4.67701	1.28192	-3.64844	0.000263839	0.00380351
AT1G08440	Chr1	11.8895	-5.08901	1.26424	-4.02535	5.689e-05	0.00103132
AT1G09240	Chr1	17.527	-4.03107	1.11071	-3.62927	0.000284219	0.00403144
AT1G10400	Chr1	168.071	-2.88709	0.343516	-8.40452	4.29598e-17	6.71831e-15
AT1G11600	Chr1	397.811	-3.67909	0.816813	-4.5042	6.66224e-06	0.000165113
AT1G12080	Chr1	37.2598	-3.87281	0.794457	-4.87478	1.08928e-06	3.32696e-05
AT1G12130	Chr1	42.7401	-1.94314	0.490843	-3.95878	7.53322e-05	0.00130623
AT1G12560	Chr1	65.6689	-1.70769	0.506697	-3.37025	0.000751012	0.00896462
AT1G14730	Chr1	14.5263	-4.3705	1.26358	-3.45882	0.000542545	0.0068818
AT1G15290	Chr1	89.1349	-1.85511	0.320244	-5.7928	6.92226e-09	3.4978e-07
AT1G15630	Chr1	36.6725	-3.07572	0.66844	-4.60134	4.1978e-06	0.000110921
AT1G15640	Chr1	48.4325	-2.49432	0.469343	-5.31449	1.06958e-07	4.11013e-06
AT1G16530	Chr1	73.9008	-2.69811	0.477967	-5.64496	1.65215e-08	7.73162e-07
AT1G18075	Chr1	35.8291	-3.16869	0.595012	-5.32542	1.00719e-07	3.90685e-06
AT1G19250	Chr1	86.1473	-2.81637	0.358538	-7.85517	3.99245e-15	4.88364e-13
AT1G19630	Chr1	32.3019	-2.66208	0.578389	-4.60257	4.173e-06	0.000110397
AT1G20070	Chr1	38.4392	-2.49785	0.582551	-4.28779	1.80463e-05	0.000392178
AT1G20440	Chr1	979.762	-1.62608	0.231198	-7.03329	2.01724e-12	1.76752e-10
AT1G20450	Chr1	989.994	-1.6284	0.121786	-13.3709	8.94129e-41	7.36435e-38
AT1G20900	Chr1	361.095	-2.55252	0.178379	-14.3096	1.90731e-46	2.77222e-43
AT1G21310	Chr1	16211.2	-1.69057	0.35797	-4.72267	2.32774e-06	6.55081e-05
AT1G21460	Chr1	64.5851	-2.04203	0.433897	-4.70627	2.52296e-06	7.01237e-05
AT1G21670	Chr1	23.8538	-2.42435	0.578857	-4.18817	2.81208e-05	0.000572353
AT1G22490	Chr1	19.0712	-2.59028	0.687864	-3.76568	0.000166096	0.00257631
AT1G23210	Chr1	27.2795	-2.23614	0.629289	-3.55344	0.000380232	0.00511718
AT1G23480	Chr1	40.5141	-2.79879	0.434707	-6.43835	1.20778e-10	8.19866e-09
AT1G24320	Chr1	98.8486	-1.765	0.350772	-5.03174	4.86043e-07	1.62512e-05
AT1G25560	Chr1	425.233	-1.94298	0.232431	-8.35939	6.30428e-17	9.61558e-15
AT1G26680	Chr1	33.1077	-3.57767	0.815838	-4.38527	1.15842e-05	0.000270543
AT1G26870	Chr1	110.95	-1.65679	0.248639	-6.66344	2.67498e-11	1.99686e-09
AT1G26945	Chr1	194.493	-2.32088	0.208869	-11.1117	1.10066e-28	4.53272e-26
AT1G27140	Chr1	143.383	-2.41122	0.408113	-5.90822	3.45815e-09	1.82191e-07
AT1G28230	Chr1	18.3781	-2.74965	0.785208	-3.50181	0.00046211	0.00602255
AT1G29020	Chr1	74.6267	-2.71495	0.591157	-4.5926	4.37747e-06	0.000114701
AT1G29270	Chr1	29.9312	-3.65106	0.661403	-5.52018	3.38659e-08	1.45783e-06
AT1G30100	Chr1	47.0068	-2.28575	0.44483	-5.13848	2.76963e-07	9.73468e-06
AT1G31040	Chr1	11.3833	-3.34363	0.904727	-3.69574	0.00021925	0.0032453
AT1G33080	Chr1	40.0937	-3.00392	0.838545	-3.5823	0.000340587	0.00467013
AT1G33960	Chr1	10.7519	-3.24846	0.897232	-3.62054	0.000293988	0.00413912
AT1G34315	Chr1	123.953	-2.39453	0.34643	-6.91201	4.77833e-12	4.00229e-10
AT1G35720	Chr1	1643.67	-1.86836	0.225805	-8.27422	1.29299e-16	1.93628e-14
AT1G36920	Chr1	11.9493	-6.9944	1.48456	-4.71144	2.45978e-06	6.85217e-05
AT1G43590	Chr1	38.0236	-4.13513	0.571085	-7.24083	4.45937e-13	4.2369e-11
AT1G44050	Chr1	35.4078	-2.63314	0.722689	-3.64353	0.000268925	0.00386105
AT1G48930	Chr1	102.48	-1.77249	0.486454	-3.64369	0.000268756	0.00386087
AT1G49390	Chr1	68.5203	-1.75714	0.370518	-4.74239	2.11217e-06	6.01262e-05
AT1G50090	Chr1	58.4058	-2.62267	0.637396	-4.11467	3.87737e-05	0.00075319
AT1G52030	Chr1	6.82832	-6.18715	1.74365	-3.54839	0.000387598	0.00520473
AT1G53480	Chr1	870.748	-1.87221	0.203522	-9.19906	3.61103e-20	7.96651e-18
AT1G53708	Chr1	125.475	-1.71752	0.26346	-6.5191	7.07289e-11	4.9186e-09
AT1G53830	Chr1	24.6317	-2.26081	0.570459	-3.96314	7.39696e-05	0.00128803
AT1G54120	Chr1	36.2119	-1.74475	0.440838	-3.95781	7.56399e-05	0.00130977
AT1G55430	Chr1	54.2615	-2.54285	0.530699	-4.79151	1.65534e-06	4.83682e-05
AT1G55650	Chr1	11.9685	-3.71222	0.907356	-4.09124	4.29065e-05	0.000821206
AT1G56660	Chr1	284.673	-1.69519	0.367811	-4.60886	4.04881e-06	0.000107341
AT1G56680	Chr1	639.956	-1.65268	0.134742	-12.2655	1.38776e-34	8.1643e-32
AT1G58007	Chr1	39.547	-1.73496	0.460837	-3.76481	0.000166675	0.00258367
AT1G58270	Chr1	1104.32	-1.63909	0.162143	-10.1089	5.04245e-24	1.46581e-21
AT1G58330	Chr1	63.7478	-1.95808	0.339802	-5.76241	8.29223e-09	4.12259e-07
AT1G60095	Chr1	82.1693	-2.50644	0.55384	-4.52556	6.02357e-06	0.00015117
AT1G60630	Chr1	305.349	-1.97366	0.239663	-8.23513	1.79359e-16	2.59168e-14
AT1G61230	Chr1	15.6559	-3.39466	0.774797	-4.38136	1.17942e-05	0.000274579
AT1G61840	Chr1	141.251	-2.01569	0.442833	-4.5518	5.31899e-06	0.000135492
AT1G62500	Chr1	19.0238	-3.69342	0.849154	-4.34952	1.36434e-05	0.000311567
AT1G62980	Chr1	28.8047	-2.17074	0.641146	-3.38572	0.000709927	0.00857779
AT1G63650	Chr1	24.729	-3.61536	0.71447	-5.0602	4.18823e-07	1.42348e-05
AT1G64110	Chr1	134.481	-2.44251	0.297756	-8.20305	2.34355e-16	3.36667e-14
AT1G64380	Chr1	20.2991	-1.98827	0.549883	-3.61581	0.000299406	0.00420104
AT1G65900	Chr1	22.8559	-2.99602	0.670258	-4.46995	7.82388e-06	0.000190089
AT1G66795	Chr1	15.382	-3.81434	0.894326	-4.26504	1.99862e-05	0.000427196
AT1G67328	Chr1	138.553	-1.8958	0.431533	-4.39317	1.11708e-05	0.000261383
AT1G67330	Chr1	139.202	-1.8943	0.436139	-4.34334	1.40331e-05	0.000318406
AT1G67590	Chr1	86.1636	-1.89051	0.353122	-5.35371	8.61701e-08	3.37965e-06
AT1G67770	Chr1	20.2526	-2.79583	0.774679	-3.60902	0.00030736	0.00428828
AT1G68050	Chr1	121.148	-1.76627	0.258263	-6.83903	7.97325e-12	6.52355e-10
AT1G68240	Chr1	28.8278	-2.59466	0.70558	-3.67734	0.000235675	0.00344778
AT1G68390	Chr1	16.416	-3.27893	0.727893	-4.50469	6.64708e-06	0.000164902
AT1G68825	Chr1	41.8889	-1.69827	0.421734	-4.02687	5.65245e-05	0.00102545
AT1G69240	Chr1	34.5939	-2.22074	0.579589	-3.83158	0.000127323	0.00206976
AT1G69260	Chr1	53.3645	-1.60014	0.369082	-4.33547	1.45451e-05	0.000327704
AT1G70560	Chr1	173.175	-1.76092	0.249774	-7.05005	1.78852e-12	1.57831e-10
AT1G72720	Chr1	11	-3.04742	0.849159	-3.58875	0.000332263	0.00457121
AT1G73620	Chr1	252.32	-1.9	0.269372	-7.05346	1.74516e-12	1.54557e-10
AT1G74080	Chr1	14.7554	-3.51164	0.824327	-4.26001	2.0442e-05	0.000436183
AT1G74110	Chr1	8.9455	-4.6763	1.3828	-3.38175	0.000720244	0.00867699
AT1G74430	Chr1	71.6479	-1.66771	0.299229	-5.57336	2.49869e-08	1.12871e-06
AT1G75710	Chr1	68.8117	-2.25118	0.466338	-4.82735	1.38364e-06	4.11908e-05
AT1G75900	Chr1	62.2237	-1.7741	0.501529	-3.53739	0.000404106	0.00540316
AT1G79060	Chr1	123.204	-2.02968	0.378099	-5.36811	7.95652e-08	3.14556e-06
AT1G79110	Chr1	26.8813	-3.14722	0.594228	-5.29632	1.1816e-07	4.51256e-06
AT1G79430	Chr1	19.8636	-4.21555	1.20352	-3.5027	0.000460567	0.00600852
AT1G80450	Chr1	68.0077	-1.62829	0.318603	-5.11071	3.20955e-07	1.11383e-05
AT2G01422	Chr2	96.1198	-2.35472	0.453747	-5.1895	2.10861e-07	7.57292e-06
AT2G01670	Chr2	247.034	-1.81698	0.223174	-8.14153	3.90322e-16	5.38797e-14
AT2G01913	Chr2	110.214	-3.63905	0.886796	-4.10359	4.06789e-05	0.000785159
AT2G03090	Chr2	247.708	-2.97055	0.331747	-8.95426	3.42024e-19	6.76085e-17
AT2G03821	Chr2	35.5386	-2.4757	0.483796	-5.11724	3.10032e-07	1.07744e-05
AT2G03822	Chr2	5.99637	-4.99579	1.48375	-3.367	0.000759896	0.00905317
AT2G04025	Chr2	203.828	-2.7065	0.265242	-10.2039	1.90504e-24	5.95842e-22
AT2G04480	Chr2	67.8186	-2.52874	0.345003	-7.32962	2.30798e-13	2.23639e-11
AT2G04680	Chr2	14.1664	-3.68944	0.893879	-4.12745	3.66802e-05	0.000717034
AT2G05540	Chr2	51.6727	-2.14976	0.614844	-3.49643	0.000471527	0.00612886
AT2G05914	Chr2	32.178	-7.45332	1.27062	-5.8659	4.46715e-09	2.30436e-07
AT2G05915	Chr2	15.4147	-7.36138	1.34619	-5.46832	4.54331e-08	1.90272e-06
AT2G12646	Chr2	97.9442	-1.78031	0.272125	-6.54223	6.06083e-11	4.26659e-09
AT2G14100	Chr2	24.5082	-2.47491	0.548365	-4.51326	6.38379e-06	0.000159031
AT2G14820	Chr2	31.8621	-2.44836	0.468481	-5.22617	1.73059e-07	6.34439e-06
AT2G14900	Chr2	204.839	-1.81023	0.347488	-5.20949	1.89361e-07	6.86058e-06
AT2G15040	Chr2	22.3926	-4.15447	0.863861	-4.80918	1.51549e-06	4.47921e-05
AT2G15042	Chr2	41.2857	-4.15493	0.674905	-6.15631	7.4458e-10	4.39089e-08
AT2G15940	Chr2	11.7767	-3.68628	0.956911	-3.85226	0.000117031	0.00192909
AT2G16580	Chr2	38.6912	-2.1614	0.538179	-4.01615	5.91575e-05	0.00106307
AT2G16890	Chr2	158.174	-1.65743	0.437363	-3.7896	0.000150888	0.00238535
AT2G17330	Chr2	18.9359	-5.18049	1.08941	-4.75532	1.98131e-06	5.66671e-05
AT2G24070	Chr2	27.639	-2.02638	0.560661	-3.61427	0.000301198	0.00422378
AT2G24300	Chr2	278.349	-1.62989	0.272355	-5.98442	2.17166e-09	1.17674e-07
AT2G24700	Chr2	399.694	-1.84061	0.165957	-11.0909	1.38885e-28	5.44715e-26
AT2G25130	Chr2	96.4903	-1.62414	0.260228	-6.24121	4.34191e-10	2.68211e-08
AT2G25980	Chr2	546.164	-2.50181	0.186101	-13.4433	3.36944e-41	2.97341e-38
AT2G26040	Chr2	176.602	-2.98083	0.243394	-12.2469	1.74463e-34	1.00251e-31
AT2G26630	Chr2	29.2361	-3.49405	0.58753	-5.94701	2.73083e-09	1.46052e-07
AT2G30130	Chr2	92.7462	-2.18028	0.319856	-6.81643	9.33335e-12	7.48759e-10
AT2G30400	Chr2	23.152	-2.37918	0.699309	-3.40218	0.0006685	0.00817316
AT2G30933	Chr2	65.251	-1.65017	0.458437	-3.59955	0.000318767	0.00442277
AT2G32270	Chr2	42.2313	-3.2995	0.541447	-6.09386	1.10223e-09	6.28985e-08
AT2G33020	Chr2	210.87	-1.94403	0.330531	-5.88155	4.0645e-09	2.10544e-07
AT2G33230	Chr2	31.2396	-4.45844	0.708989	-6.28846	3.20637e-10	2.04191e-08
AT2G33850	Chr2	23.0064	-1.81709	0.524428	-3.46491	0.00053041	0.00676609
AT2G34150	Chr2	59.7669	-1.90723	0.377025	-5.05862	4.22292e-07	1.43133e-05
AT2G34655	Chr2	1060.85	-2.04878	0.13145	-15.586	9.06974e-55	1.60074e-51
AT2G34925	Chr2	9.68527	-3.37902	0.998228	-3.38502	0.000711742	0.00859552
AT2G36570	Chr2	178.757	-2.74263	0.762314	-3.59777	0.000320954	0.00444348
AT2G36830	Chr2	23.1213	-3.12709	0.622371	-5.02447	5.04816e-07	1.68333e-05
AT2G38380	Chr2	2432.57	-1.6745	0.198522	-8.43483	3.31692e-17	5.32194e-15
AT2G39560	Chr2	19.3964	-2.83473	0.651671	-4.34995	1.36169e-05	0.000311249
AT2G40610	Chr2	57.6835	-1.88393	0.493486	-3.81759	0.000134761	0.00217067
AT2G40960	Chr2	230.263	-1.95447	0.19287	-10.1336	3.91805e-24	1.1664e-21
AT2G43100	Chr2	15.9379	-2.2791	0.679214	-3.35549	0.000792238	0.00933941
AT2G44460	Chr2	155.93	-2.86405	0.284601	-10.0634	8.01985e-24	2.25185e-21
AT2G45050	Chr2	13.0673	-4.61946	1.05773	-4.36734	1.25771e-05	0.000290708
AT2G45080	Chr2	12.4366	-3.02442	0.817058	-3.70159	0.00021425	0.003197
AT2G45340	Chr2	553.044	-1.91223	0.212465	-9.00023	2.25255e-19	4.59986e-17
AT2G45750	Chr2	60.8541	-1.82064	0.396378	-4.59319	4.3653e-06	0.000114503
AT2G45900	Chr2	12.3722	-3.47674	0.971027	-3.58048	0.000342964	0.0046975
AT2G46630	Chr2	17.1174	-3.35826	0.989993	-3.3922	0.000693338	0.00842265
AT2G47450	Chr2	64.0444	-1.61792	0.404719	-3.99765	6.39753e-05	0.00113888
AT2G47540	Chr2	37.1687	-2.96262	0.706778	-4.19173	2.76838e-05	0.000566728
AT2G47560	Chr2	21.7503	-2.69735	0.618014	-4.36455	1.27383e-05	0.000293064
AT2G47680	Chr2	803.965	-1.77352	0.139606	-12.7038	5.6337e-37	4.09421e-34
AT2G47930	Chr2	30.0988	-2.48278	0.606586	-4.09304	4.25761e-05	0.000815515
AT3G02670	Chr3	92.579	-1.61449	0.428472	-3.768	0.000164558	0.00255727
AT3G05155	Chr3	46.0311	-1.90519	0.508218	-3.74876	0.000177709	0.00272902
AT3G06020	Chr3	161.977	-3.49362	0.4268	-8.1856	2.70949e-16	3.82565e-14
AT3G06840	Chr3	25.2935	-2.31127	0.618544	-3.73663	0.000186504	0.00284289
AT3G10660	Chr3	32.3672	-2.54288	0.518063	-4.90844	9.1805e-07	2.84262e-05
AT3G12145	Chr3	245.299	-1.82414	0.235392	-7.74936	9.23583e-15	1.06143e-12
AT3G12220	Chr3	189.559	-3.25071	0.859731	-3.78108	0.000156152	0.0024482
AT3G12230	Chr3	315.22	-3.79812	1.04017	-3.65145	0.00026076	0.00376351
AT3G13175	Chr3	32.3971	-4.02666	0.630664	-6.38479	1.71637e-10	1.12792e-08
AT3G14517	Chr3	29.7152	-2.2662	0.569223	-3.98122	6.85617e-05	0.00120234
AT3G15240	Chr3	544.578	-1.89109	0.167033	-11.3216	1.0253e-29	4.69151e-27
AT3G15250	Chr3	14.5181	-2.92105	0.850143	-3.43595	0.000590477	0.00736501
AT3G15620	Chr3	53.6611	-2.19377	0.538581	-4.07324	4.63629e-05	0.000876496
AT3G15700	Chr3	6.45405	-5.10566	1.47207	-3.46835	0.000523656	0.00669377
AT3G16390	Chr3	61.0557	-3.25402	0.60129	-5.41173	6.24192e-08	2.51191e-06
AT3G18080	Chr3	252.064	-1.76739	0.246437	-7.17175	7.40455e-13	6.67733e-11
AT3G19320	Chr3	17.9381	-4.33298	0.977341	-4.43343	9.27447e-06	0.000221842
AT3G19390	Chr3	343.31	-1.75529	0.336679	-5.21353	1.8528e-07	6.75233e-06
AT3G20590	Chr3	181.203	-2.22978	0.310823	-7.17381	7.29398e-13	6.60193e-11
AT3G21560	Chr3	366.257	-2.17639	0.566438	-3.84224	0.000121915	0.00199893
AT3G22120	Chr3	2425.54	-3.71375	0.420632	-8.82897	1.05644e-18	1.96268e-16
AT3G22121	Chr3	1602.59	-3.70829	0.403245	-9.19612	3.71112e-20	8.11488e-18
AT3G23085	Chr3	23.2805	-4.72748	0.934878	-5.05679	4.26374e-07	1.44122e-05
AT3G23110	Chr3	23.1175	-2.44754	0.614588	-3.9824	6.82217e-05	0.00119722
AT3G23175	Chr3	187.83	-2.22191	0.43014	-5.16554	2.39748e-07	8.53593e-06
AT3G23190	Chr3	47.0445	-2.29503	0.607954	-3.77501	0.00016	0.0025006
AT3G23470	Chr3	57.3996	-2.54892	0.537024	-4.74638	2.07092e-06	5.90883e-05
AT3G24300	Chr3	23.8887	-3.87014	0.685696	-5.6441	1.66045e-08	7.75578e-07
AT3G24518	Chr3	120.288	-1.77562	0.333855	-5.31856	1.04594e-07	4.04448e-06
AT3G24520	Chr3	128.513	-1.80825	0.331026	-5.46257	4.69287e-08	1.9549e-06
AT3G24770	Chr3	88.0545	-2.01041	0.34742	-5.78668	7.17903e-09	3.61276e-07
AT3G25240	Chr3	17.8404	-4.32245	0.902499	-4.78943	1.67258e-06	4.87932e-05
AT3G25770	Chr3	5.52303	-5.87883	1.54063	-3.81586	0.00013571	0.00218169
AT3G26240	Chr3	47.7824	-1.84249	0.449709	-4.09706	4.18428e-05	0.000803961
AT3G26520	Chr3	251.662	-3.33165	0.238681	-13.9586	2.78893e-44	3.44558e-41
AT3G27070	Chr3	130.784	-1.66535	0.412591	-4.03632	5.4297e-05	0.000991592
AT3G27473	Chr3	167.249	-1.82187	0.215617	-8.44956	2.924e-17	4.75323e-15
AT3G27510	Chr3	38.1658	-2.3875	0.583978	-4.08833	4.34484e-05	0.00083029
AT3G27940	Chr3	52.8061	-1.83256	0.360818	-5.0789	3.79634e-07	1.29742e-05
AT3G28290	Chr3	19.0747	-2.709	0.680003	-3.98381	6.78181e-05	0.00119523
AT3G28300	Chr3	19.0747	-2.709	0.680003	-3.98381	6.78181e-05	0.00119523
AT3G28740	Chr3	16.9799	-2.6221	0.691185	-3.79364	0.000148457	0.00235294
AT3G28920	Chr3	71.9574	-2.03439	0.348923	-5.83048	5.52695e-09	2.80999e-07
AT3G29670	Chr3	43.8804	-3.44115	0.629221	-5.46891	4.52822e-08	1.89962e-06
AT3G30720	Chr3	57.0811	-3.36928	0.714297	-4.71692	2.39446e-06	6.69284e-05
AT3G31910	Chr3	6.35795	-5.08161	1.51475	-3.35476	0.000794336	0.00935969
AT3G32914	Chr3	17.523	-3.39253	0.92332	-3.67428	0.000238524	0.00348401
AT3G32917	Chr3	25.8553	-2.64607	0.660038	-4.00897	6.09843e-05	0.00109114
AT3G42622	Chr3	9.15263	-4.7086	1.32777	-3.54625	0.00039075	0.00523877
AT3G42658	Chr3	529.8	-2.65424	0.737752	-3.59773	0.000321001	0.00444348
AT3G47710	Chr3	35.024	-2.66951	0.577529	-4.6223	3.79503e-06	0.000101265
AT3G48510	Chr3	630.725	-1.7977	0.160644	-11.1906	4.53417e-29	1.8989e-26
AT3G48520	Chr3	265.221	-1.93899	0.327466	-5.92118	3.19644e-09	1.69487e-07
AT3G48700	Chr3	9.76738	-4.18673	1.09977	-3.80692	0.000140707	0.00225011
AT3G49580	Chr3	128.755	-2.67984	0.508829	-5.26667	1.38918e-07	5.1851e-06
AT3G50140	Chr3	18.8141	-3.0433	0.825592	-3.6862	0.000227624	0.00334186
AT3G50190	Chr3	72.895	-2.70737	0.321493	-8.42122	3.7259e-17	5.93957e-15
AT3G50200	Chr3	99.4804	-2.11692	0.382298	-5.53735	3.07083e-08	1.34059e-06
AT3G50230	Chr3	26.253	-4.90695	0.810219	-6.05633	1.39262e-09	7.75003e-08
AT3G51080	Chr3	59.2659	-2.02192	0.35354	-5.71907	1.07107e-08	5.1994e-07
AT3G51410	Chr3	307.269	-1.81773	0.24003	-7.57296	3.64826e-14	3.91934e-12
AT3G51420	Chr3	11.8876	-6.00234	1.35666	-4.42435	9.6731e-06	0.000230041
AT3G52440	Chr3	38.2443	-1.84412	0.476519	-3.86999	0.00010884	0.00180856
AT3G53040	Chr3	54.1619	-4.94772	0.561723	-8.80812	1.27267e-18	2.31224e-16
AT3G53370	Chr3	28.4461	-2.08371	0.552064	-3.7744	0.000160394	0.00250464
AT3G54390	Chr3	19.4486	-2.22882	0.635653	-3.50634	0.000454309	0.00594257
AT3G54400	Chr3	190.02	-2.21235	0.333083	-6.64203	3.0939e-11	2.28884e-09
AT3G54450	Chr3	30.2727	-3.34327	0.586291	-5.7024	1.1813e-08	5.71208e-07
AT3G59930	Chr3	63.3463	-8.43375	1.7319	-4.86965	1.11798e-06	3.39364e-05
AT3G60390	Chr3	25.1136	-2.51788	0.581942	-4.32669	1.51366e-05	0.000339393
AT3G60470	Chr3	42.2127	-4.29797	0.597676	-7.19114	6.42505e-13	5.87987e-11
AT3G61270	Chr3	28.1374	-2.00884	0.496855	-4.04312	5.27442e-05	0.000969686
AT3G62570	Chr3	116.056	-2.05929	0.430676	-4.78153	1.73963e-06	5.05105e-05
AT3G62780	Chr3	9.15576	-3.64393	1.05832	-3.44313	0.000575031	0.00721241
AT4G00150	Chr4	152.468	-1.97648	0.309268	-6.39084	1.6498e-10	1.08997e-08
AT4G00950	Chr4	50.729	-2.0202	0.568877	-3.5512	0.00038348	0.00515809
AT4G02330	Chr4	152.484	-2.33379	0.292058	-7.99085	1.34014e-15	1.72466e-13
AT4G04630	Chr4	20.3255	-3.61434	0.74741	-4.83582	1.326e-06	3.96782e-05
AT4G04710	Chr4	99.0731	-2.27673	0.397036	-5.73433	9.78969e-09	4.78997e-07
AT4G04830	Chr4	193.625	-2.98277	0.21432	-13.9173	4.97109e-44	5.84908e-41
AT4G08093	Chr4	11.5808	-3.13033	0.915497	-3.41927	0.000627897	0.00774187
AT4G09420	Chr4	143.27	-1.61282	0.22284	-7.23758	4.5675e-13	4.30757e-11
AT4G09760	Chr4	62.3223	-2.05616	0.417777	-4.92166	8.58125e-07	2.68398e-05
AT4G09770	Chr4	65.8017	-2.22448	0.460215	-4.83356	1.34115e-06	4.00223e-05
AT4G09780	Chr4	5.135	-5.77166	1.72188	-3.35195	0.000802441	0.00944167
AT4G10640	Chr4	192.438	-2.11486	0.278925	-7.58215	3.39864e-14	3.66712e-12
AT4G15500	Chr4	30.2363	-1.88326	0.505963	-3.72213	0.000197553	0.00299102
AT4G16140	Chr4	75.4951	-1.65425	0.349302	-4.73587	2.18118e-06	6.20192e-05
AT4G16215	Chr4	18.1833	-2.72463	0.77076	-3.53499	0.000407797	0.00543194
AT4G17660	Chr4	44.9997	-2.86521	0.46193	-6.20269	5.55063e-10	3.37809e-08
AT4G18690	Chr4	21.5018	-7.84123	1.35838	-5.77247	7.81194e-09	3.90739e-07
AT4G19530	Chr4	43.5895	-2.04818	0.415271	-4.93216	8.13271e-07	2.56971e-05
AT4G19720	Chr4	121.499	-1.84072	0.428526	-4.29548	1.74316e-05	0.000382181
AT4G19985	Chr4	29.8373	-2.00765	0.591668	-3.3932	0.000690804	0.008396
AT4G21903	Chr4	27.1925	-2.25627	0.631531	-3.5727	0.000353315	0.0048126
AT4G25160	Chr4	25.742	-2.01997	0.506413	-3.98877	6.64164e-05	0.00117307
AT4G26380	Chr4	14.8338	-4.80652	1.04715	-4.59008	4.43077e-06	0.000115974
AT4G27590	Chr4	27.3802	-2.75079	0.800251	-3.43741	0.000587311	0.00733663
AT4G27950	Chr4	166.654	-1.75714	0.28764	-6.10882	1.00368e-09	5.75402e-08
AT4G28720	Chr4	97.5752	-2.67185	0.393094	-6.79698	1.06835e-11	8.46089e-10
AT4G29180	Chr4	20.3457	-2.49962	0.587875	-4.25196	2.11905e-05	0.000448668
AT4G29240	Chr4	83.1717	-2.37541	0.385063	-6.16889	6.87713e-10	4.06524e-08
AT4G30650	Chr4	45.1366	-2.04922	0.518825	-3.94973	7.82392e-05	0.00134676
AT4G33467	Chr4	31.7658	-1.74051	0.492732	-3.53238	0.000411842	0.00547108
AT4G33800	Chr4	76.5715	-1.67622	0.32487	-5.15965	2.47415e-07	8.77098e-06
AT4G34135	Chr4	101.832	-1.82658	0.261508	-6.98481	2.85246e-12	2.44728e-10
AT4G35030	Chr4	36.3869	-2.11997	0.57232	-3.70416	0.000212089	0.0031703
AT4G35660	Chr4	37.4508	-2.09337	0.482854	-4.33541	1.4549e-05	0.000327704
AT4G36220	Chr4	102.367	-3.25903	0.311928	-10.448	1.49605e-25	4.92878e-23
AT4G36240	Chr4	16.6719	-3.14025	0.730389	-4.29942	1.71246e-05	0.000376813
AT4G36620	Chr4	24.8565	-4.81473	0.85936	-5.60269	2.11046e-08	9.69283e-07
AT4G36740	Chr4	68.0221	-2.24226	0.437395	-5.12638	2.95359e-07	1.03225e-05
AT4G37160	Chr4	101.327	-2.40595	0.373301	-6.44508	1.15536e-10	7.88613e-09
AT4G37400	Chr4	1470.99	-1.8935	0.140652	-13.4623	2.60498e-41	2.38394e-38
AT5G02180	Chr5	13.5497	-3.62581	0.891394	-4.06757	4.75058e-05	0.000895364
AT5G02260	Chr5	420.754	-1.71133	0.168167	-10.1763	2.52873e-24	7.81028e-22
AT5G03890	Chr5	102.834	-1.82292	0.267723	-6.80897	9.8298e-12	7.83499e-10
AT5G05630	Chr5	16.4081	-2.33666	0.648587	-3.60269	0.000314942	0.00437677
AT5G05900	Chr5	16.8982	-4.58931	1.03175	-4.4481	8.66339e-06	0.000208233
AT5G06270	Chr5	31.3486	-1.94479	0.479623	-4.05483	5.01715e-05	0.000935613
AT5G07030	Chr5	74.4668	-2.07522	0.315419	-6.57924	4.72858e-11	3.40637e-09
AT5G07280	Chr5	43.7301	-1.95387	0.436671	-4.47448	7.65983e-06	0.000186286
AT5G07310	Chr5	97.5064	-1.98472	0.404605	-4.90533	9.32701e-07	2.88437e-05
AT5G07322	Chr5	6.31594	-6.07289	1.49598	-4.05946	4.91859e-05	0.000920011
AT5G09710	Chr5	37.2511	-3.99514	0.595608	-6.70766	1.97768e-11	1.50822e-09
AT5G11420	Chr5	15.9709	-6.43194	1.38134	-4.65632	3.21913e-06	8.74314e-05
AT5G13790	Chr5	214.925	-4.03313	0.309125	-13.0469	6.61764e-39	5.10985e-36
AT5G13930	Chr5	13.2213	-7.13786	1.4257	-5.00658	5.54069e-07	1.82783e-05
AT5G14150	Chr5	48.5211	-1.79252	0.366718	-4.88801	1.01858e-06	3.12647e-05
AT5G15360	Chr5	5.11335	-5.76608	1.7295	-3.33397	0.000856172	0.0099611
AT5G15530	Chr5	223.62	-1.62319	0.298075	-5.44558	5.16361e-08	2.11238e-06
AT5G16023	Chr5	45.1235	-2.96864	0.56963	-5.21152	1.87296e-07	6.81575e-06
AT5G18930	Chr5	53.5461	-2.58703	0.66454	-3.89297	9.90259e-05	0.00166364
AT5G20160	Chr5	1078.27	-1.77466	0.128753	-13.7835	3.20294e-43	3.29756e-40
AT5G21280	Chr5	70.1997	-2.50356	0.348128	-7.1915	6.40811e-13	5.87987e-11
AT5G21482	Chr5	23.8142	-2.14076	0.540919	-3.95764	7.56952e-05	0.00130977
AT5G23220	Chr5	140.247	-3.11157	0.417585	-7.45134	9.23968e-14	9.43402e-12
AT5G24900	Chr5	45.048	-3.7787	0.539112	-7.00913	2.3981e-12	2.08643e-10
AT5G24960	Chr5	177.997	-2.21466	0.254143	-8.71424	2.92722e-18	5.1297e-16
AT5G26230	Chr5	37.5378	-1.73362	0.455402	-3.80678	0.000140785	0.00225011
AT5G26270	Chr5	349.114	-2.35292	0.62567	-3.76064	0.000169482	0.00261569
AT5G27345	Chr5	15.2225	-7.34203	1.31752	-5.57262	2.50941e-08	1.13148e-06
AT5G33355	Chr5	7.82839	-6.38394	1.6364	-3.90121	9.57135e-05	0.00161543
AT5G35770	Chr5	137.565	-2.65513	0.282203	-9.40857	5.0295e-21	1.28117e-18
AT5G39760	Chr5	17.7337	-2.58649	0.714949	-3.61773	0.000297198	0.00417833
AT5G40316	Chr5	14.5099	-2.75434	0.735707	-3.7438	0.000181257	0.00277318
AT5G40510	Chr5	70.9917	-2.15468	0.491231	-4.38629	1.15302e-05	0.000269537
AT5G41280	Chr5	34.2108	-3.09141	0.816758	-3.78498	0.000153722	0.00241858
AT5G41290	Chr5	67.5459	-4.17557	0.667567	-6.25491	3.9774e-10	2.48804e-08
AT5G41315	Chr5	72.5167	-2.81652	0.432815	-6.50746	7.64337e-11	5.27542e-09
AT5G41663	Chr5	20.4283	-2.08188	0.573233	-3.63182	0.000281431	0.00400108
AT5G41730	Chr5	4.68682	-5.64283	1.62126	-3.48053	0.000500418	0.00643331
AT5G42240	Chr5	62.751	-1.89242	0.451738	-4.18921	2.79929e-05	0.000570634
AT5G42280	Chr5	115.756	-5.57398	0.456647	-12.2063	2.87552e-34	1.57892e-31
AT5G42750	Chr5	36.359	-2.02586	0.44405	-4.56225	5.06095e-06	0.000129721
AT5G43020	Chr5	119.975	-1.94006	0.34183	-5.67553	1.38257e-08	6.58228e-07
AT5G43240	Chr5	16.4959	-3.92698	1.00033	-3.9257	8.64771e-05	0.0014716
AT5G44020	Chr5	78.1083	-1.85571	0.498802	-3.72033	0.000198963	0.003005
AT5G44260	Chr5	110.577	-1.96365	0.284066	-6.91267	4.75631e-12	4.00229e-10
AT5G44400	Chr5	152.38	-2.74492	0.465239	-5.90002	3.6346e-09	1.90674e-07
AT5G45000	Chr5	14.6937	-3.30292	0.871682	-3.78913	0.000151174	0.00238764
AT5G45095	Chr5	26.9398	-2.80211	0.807909	-3.46835	0.000523658	0.00669377
AT5G45380	Chr5	96.1872	-1.75084	0.40959	-4.27461	1.9147e-05	0.000412152
AT5G45440	Chr5	29.5097	-2.20429	0.523424	-4.2113	2.5391e-05	0.000524571
AT5G49270	Chr5	24.8673	-1.89771	0.566364	-3.35069	0.0008061	0.00948022
AT5G49850	Chr5	382.174	-2.69307	0.729943	-3.68942	0.000224767	0.00330975
AT5G50300	Chr5	122.063	-1.98614	0.483609	-4.10691	4.00994e-05	0.000775894
AT5G50570	Chr5	158.377	-2.13141	0.24152	-8.82497	1.09485e-18	2.01886e-16
AT5G50670	Chr5	141.558	-2.31985	0.248587	-9.33213	1.03766e-20	2.48927e-18
AT5G51060	Chr5	125.105	-1.75311	0.421681	-4.15742	3.21862e-05	0.00064448
AT5G51470	Chr5	62.7077	-5.92131	0.750899	-7.88563	3.12958e-15	3.92532e-13
AT5G51560	Chr5	303.425	-1.63372	0.260558	-6.2701	3.60814e-10	2.27342e-08
AT5G52700	Chr5	44.1859	-2.30042	0.490498	-4.68996	2.73262e-06	7.52324e-05
AT5G52860	Chr5	260.852	-1.80226	0.177533	-10.1517	3.25546e-24	9.93077e-22
AT5G53990	Chr5	209.546	-2.17079	0.310206	-6.99791	2.59809e-12	2.2525e-10
AT5G57625	Chr5	98.3649	-1.71475	0.513668	-3.33824	0.0008431	0.00985437
AT5G57780	Chr5	49.8964	-2.04299	0.444461	-4.59656	4.29524e-06	0.000113094
AT5G58010	Chr5	43.7561	-2.02352	0.600103	-3.37195	0.000746386	0.00892665
AT5G58900	Chr5	60.1623	-2.26493	0.338784	-6.68545	2.30209e-11	1.73952e-09
AT5G59100	Chr5	31.5716	-5.18058	0.982715	-5.2717	1.35163e-07	5.0756e-06
AT5G60120	Chr5	546.625	-1.73975	0.154566	-11.2557	2.17009e-29	9.40715e-27
AT5G62280	Chr5	125.241	-2.34946	0.271275	-8.66082	4.68382e-18	7.98155e-16
AT5G63350	Chr5	85.8488	-4.83645	0.516701	-9.36024	7.95546e-21	1.92717e-18
AT5G63450	Chr5	11.7222	-5.98307	1.41938	-4.21527	2.49481e-05	0.000515852
AT5G63590	Chr5	16.0947	-2.19675	0.650492	-3.37706	0.000732656	0.0087965
AT5G64330	Chr5	177.013	-2.25707	0.297631	-7.58344	3.36513e-14	3.64689e-12
AT5G66610	Chr5	136.75	-1.78455	0.224907	-7.9346	2.11178e-15	2.68969e-13
AT5G67400	Chr5	80.4659	-1.9635	0.427067	-4.59763	4.27322e-06	0.000112686

## Sheet: T4_emf2_up
gene	chr	baseMean	log2FoldChange	lfcSE	stat	pvalue	padj
AT1G01030	Chr1	52.571	2.07481	0.367345	5.64813	1.622e-08	4.47621e-07
AT1G01140	Chr1	99.0655	2.58361	0.272982	9.46439	2.95275e-21	4.18083e-19
AT1G02335	Chr1	21.7319	3.10781	0.865273	3.59171	0.000328516	0.00305471
AT1G02770	Chr1	47.6203	3.42315	0.457034	7.48993	6.89082e-14	4.31455e-12
AT1G03445	Chr1	10.0212	4.89886	1.23902	3.95383	7.69105e-05	0.000876766
AT1G03710	Chr1	203.754	6.57432	0.442644	14.8524	6.7144e-50	6.97178e-47
AT1G04580	Chr1	236.261	2.82161	0.277381	10.1723	2.6351e-24	4.93735e-22
AT1G08115	Chr1	176.279	2.4697	0.26922	9.17353	4.57778e-20	5.88033e-18
AT1G08430	Chr1	128.515	1.78406	0.367417	4.85567	1.19983e-06	2.25488e-05
AT1G08465	Chr1	101.18	6.94809	0.687397	10.1078	5.1004e-24	9.01432e-22
AT1G09380	Chr1	47.2469	2.04298	0.444336	4.59783	4.2691e-06	6.99908e-05
AT1G09440	Chr1	10.3668	3.27481	0.990298	3.30689	0.000943367	0.0073695
AT1G11190	Chr1	131.218	1.74419	0.277186	6.29252	3.12361e-10	1.21058e-08
AT1G12260	Chr1	55.3651	3.08307	0.391022	7.88464	3.15442e-15	2.37487e-13
AT1G13635	Chr1	18.5904	2.9494	0.701677	4.20336	2.62984e-05	0.000345834
AT1G13930	Chr1	1199.5	1.91766	0.180583	10.6192	2.4253e-26	5.64847e-24
AT1G15580	Chr1	132.87	2.63411	0.651707	4.04187	5.30275e-05	0.000635922
AT1G15772	Chr1	6.24714	5.12204	1.4601	3.50801	0.000451476	0.00399645
AT1G16950	Chr1	5.58638	5.95965	1.51153	3.94278	8.05415e-05	0.000911901
AT1G17060	Chr1	1195.91	1.60606	0.195114	8.23142	1.85008e-16	1.63541e-14
AT1G17960	Chr1	280.866	1.61491	0.16587	9.73605	2.11616e-22	3.19604e-20
AT1G20160	Chr1	47.2182	3.02404	0.572283	5.28417	1.26275e-07	2.9056e-06
AT1G20730	Chr1	232.316	7.86311	1.41448	5.55902	2.71287e-08	7.18434e-07
AT1G20740	Chr1	18.4367	5.20493	1.00019	5.20395	1.95092e-07	4.31384e-06
AT1G22090	Chr1	11.2837	2.57019	0.774173	3.31992	0.000900434	0.00709864
AT1G22910	Chr1	93.5882	3.42121	0.321164	10.6525	1.69694e-26	4.0274e-24
AT1G23770	Chr1	12.7997	2.47484	0.709823	3.48656	0.000489279	0.00427819
AT1G24260	Chr1	12.6932	7.14377	1.33738	5.34163	9.21122e-08	2.19449e-06
AT1G26515	Chr1	49.1082	4.72589	0.533867	8.85219	8.58147e-19	9.80965e-17
AT1G26540	Chr1	71.6168	1.84102	0.30703	5.99623	2.01956e-09	6.64174e-08
AT1G26570	Chr1	23.66	2.13174	0.504318	4.22698	2.36849e-05	0.000315798
AT1G26820	Chr1	94.4873	1.70862	0.423634	4.03325	5.50102e-05	0.000655284
AT1G27860	Chr1	569.556	6.58937	0.280809	23.4657	9.14663e-122	5.69835e-118
AT1G28500	Chr1	86.0196	6.44543	0.642534	10.0313	1.11081e-23	1.92231e-21
AT1G30135	Chr1	30.923	1.69084	0.437991	3.86044	0.000113182	0.00122524
AT1G30160	Chr1	93.4201	2.73375	0.280271	9.75397	1.774e-22	2.69562e-20
AT1G30920	Chr1	12.0168	4.11425	0.981733	4.1908	2.77967e-05	0.000362857
AT1G30940	Chr1	45.1834	4.60101	0.544089	8.45636	2.75842e-17	2.68515e-15
AT1G32100	Chr1	130.568	1.82259	0.276785	6.58487	4.55292e-11	1.99886e-09
AT1G32350	Chr1	157.854	1.66029	0.288122	5.76247	8.2894e-09	2.42171e-07
AT1G33770	Chr1	6.56244	4.267	1.31664	3.24083	0.00119181	0.00896193
AT1G34060	Chr1	80.7746	1.71557	0.283936	6.04211	1.52114e-09	5.095e-08
AT1G34460	Chr1	52.3253	5.98512	0.719859	8.3143	9.22984e-17	8.45617e-15
AT1G43005	Chr1	44.2829	6.48776	0.902904	7.18543	6.69948e-13	3.66925e-11
AT1G44800	Chr1	17.5157	2.13786	0.646184	3.30844	0.00093819	0.00733595
AT1G44890	Chr1	50.1958	2.92137	0.410376	7.11877	1.08898e-12	5.79859e-11
AT1G47980	Chr1	60.7895	3.18436	0.372225	8.55491	1.17958e-17	1.2248e-15
AT1G48400	Chr1	5.43914	5.92033	1.49918	3.94904	7.84642e-05	0.000892436
AT1G49250	Chr1	4.29345	5.57736	1.63019	3.4213	0.000623215	0.00525625
AT1G49740	Chr1	180.594	1.86856	0.212854	8.77859	1.65542e-18	1.86665e-16
AT1G50130	Chr1	53.1316	5.51135	0.621806	8.86346	7.75686e-19	8.94912e-17
AT1G51030	Chr1	206.607	1.6883	0.189922	8.88943	6.14243e-19	7.18635e-17
AT1G51035	Chr1	78.406	3.14274	0.348103	9.0282	1.74513e-19	2.1423e-17
AT1G51300	Chr1	7.12702	3.77218	1.15177	3.27511	0.00105619	0.00811104
AT1G51820	Chr1	8.12084	3.96542	1.11207	3.5658	0.000362751	0.00332589
AT1G52100	Chr1	356.124	5.15078	0.244147	21.097	8.46663e-99	3.51647e-95
AT1G53990	Chr1	173.65	1.61989	0.310477	5.21744	1.81413e-07	4.02925e-06
AT1G54280	Chr1	37.514	2.16714	0.409938	5.28652	1.24666e-07	2.87122e-06
AT1G54930	Chr1	9.18554	3.35387	0.978256	3.42842	0.000607098	0.00514238
AT1G55010	Chr1	19.2318	3.01366	0.852099	3.53675	0.000405088	0.00364696
AT1G56710	Chr1	530.233	2.19489	0.384086	5.71459	1.09972e-08	3.14278e-07
AT1G57800	Chr1	50.9832	9.14929	1.26659	7.22356	5.06457e-13	2.87492e-11
AT1G58340	Chr1	18.952	2.5547	0.670598	3.80959	0.000139198	0.00146502
AT1G59670	Chr1	18.9617	5.84511	1.16258	5.02772	4.96346e-07	1.01136e-05
AT1G59790	Chr1	10.9104	6.9268	1.38048	5.01767	5.2301e-07	1.05636e-05
AT1G61700	Chr1	7.60549	6.40513	1.41428	4.5289	5.92916e-06	9.29275e-05
AT1G62225	Chr1	6.0505	5.07404	1.4866	3.41318	0.000642102	0.00539487
AT1G62360	Chr1	519.536	3.53616	0.171353	20.6367	1.28642e-94	4.0072e-91
AT1G62510	Chr1	41.5925	2.76141	0.663678	4.16077	3.17178e-05	0.000406171
AT1G62760	Chr1	40.8877	2.12604	0.46628	4.55957	5.12579e-06	8.2039e-05
AT1G63040	Chr1	10.7496	3.07473	0.851764	3.60984	0.000306389	0.00288121
AT1G63200	Chr1	8.59904	6.58268	1.41377	4.65612	3.22227e-06	5.41828e-05
AT1G63206	Chr1	7.60549	6.40513	1.41428	4.5289	5.92916e-06	9.29275e-05
AT1G63210	Chr1	98.7207	3.43286	0.838374	4.09466	4.22784e-05	0.00052209
AT1G64240	Chr1	61.0675	3.14716	0.392835	8.01141	1.13401e-15	9.05756e-14
AT1G66290	Chr1	82.5672	8.88037	1.20845	7.34854	2.0039e-13	1.18898e-11
AT1G66320	Chr1	243.864	4.74389	0.265768	17.8498	2.90179e-71	5.5625e-68
AT1G66640	Chr1	22.0254	5.03965	0.871286	5.78416	7.28767e-09	2.15176e-07
AT1G67260	Chr1	252.054	7.42007	0.516582	14.3638	8.73416e-47	7.25518e-44
AT1G67760	Chr1	56.2295	1.95467	0.343952	5.68297	1.32374e-08	3.73587e-07
AT1G69120	Chr1	23.6201	5.57117	0.952034	5.85186	4.86115e-09	1.47731e-07
AT1G70080	Chr1	118.632	3.7331	0.284457	13.1236	2.41296e-39	1.22716e-36
AT1G70390	Chr1	31.8799	3.94329	0.570949	6.90654	4.96614e-12	2.46526e-10
AT1G70510	Chr1	18.2326	2.57867	0.664739	3.87922	0.000104791	0.0011509
AT1G70680	Chr1	20.5472	4.32847	0.813375	5.32161	1.02853e-07	2.41119e-06
AT1G70830	Chr1	647.079	1.65106	0.203113	8.12881	4.3352e-16	3.63748e-14
AT1G70840	Chr1	53.0863	3.52905	0.432253	8.16433	3.2323e-16	2.74911e-14
AT1G70920	Chr1	29.5996	1.65781	0.477366	3.47283	0.000515001	0.00447396
AT1G71150	Chr1	28.0071	1.72572	0.497178	3.47103	0.000518472	0.00449104
AT1G71380	Chr1	660.892	1.95657	0.212179	9.22129	2.93542e-20	3.82987e-18
AT1G71690	Chr1	16.7198	3.56016	0.750999	4.74056	2.13127e-06	3.76143e-05
AT1G72570	Chr1	9.96545	6.79504	1.39705	4.86384	1.15132e-06	2.16862e-05
AT1G72590	Chr1	22.8776	1.65383	0.513936	3.21796	0.00129105	0.00960398
AT1G73680	Chr1	47.6919	1.84661	0.428566	4.30882	1.64125e-05	0.000230683
AT1G75240	Chr1	22.3175	2.17868	0.610553	3.56837	0.00035921	0.00329706
AT1G76250	Chr1	27.669	2.06118	0.515106	4.00147	6.2949e-05	0.000736129
AT1G77090	Chr1	51.8929	1.63764	0.382481	4.28161	1.85548e-05	0.000255744
AT1G77520	Chr1	46.8713	1.94054	0.48191	4.02677	5.65487e-05	0.000671044
AT1G77525	Chr1	26.0602	3.07335	0.581016	5.28961	1.22578e-07	2.83296e-06
AT2G02080	Chr2	16.1109	4.56692	0.895259	5.10123	3.37458e-07	7.0906e-06
AT2G02450	Chr2	8.2359	3.19289	0.9758	3.27208	0.0010676	0.00816345
AT2G02660	Chr2	6.8925	6.26409	1.45975	4.2912	1.77707e-05	0.000246638
AT2G03290	Chr2	4.3949	5.61383	1.59694	3.51537	0.00043915	0.00390146
AT2G03710	Chr2	4.90995	5.77345	1.52613	3.78306	0.00015491	0.00161117
AT2G03972	Chr2	5.11243	5.83064	1.57269	3.70742	0.000209379	0.00209043
AT2G04090	Chr2	135.919	3.08974	0.312324	9.89275	4.47574e-23	7.38645e-21
AT2G04230	Chr2	125.092	1.88104	0.227739	8.25966	1.46088e-16	1.31903e-14
AT2G04800	Chr2	20.4793	3.534	0.659273	5.36045	8.30151e-08	2.00848e-06
AT2G05400	Chr2	18.9037	3.40663	0.814851	4.18068	2.90639e-05	0.000376637
AT2G05410	Chr2	39.9012	8.79633	1.23746	7.10837	1.1742e-12	6.23906e-11
AT2G14095	Chr2	35.8716	2.09131	0.443993	4.71022	2.47444e-06	4.29109e-05
AT2G14210	Chr2	2485.1	4.21157	0.107135	39.3107	0	0
AT2G14520	Chr2	25.039	1.76015	0.478734	3.67668	0.000236289	0.00231459
AT2G15030	Chr2	62.7844	1.78592	0.351885	5.0753	3.86883e-07	8.02757e-06
AT2G15090	Chr2	652.828	1.74843	0.151682	11.5269	9.65427e-31	3.29568e-28
AT2G18180	Chr2	11.0719	3.37884	0.973244	3.47173	0.000517121	0.00448543
AT2G18190	Chr2	43.072	3.14536	0.467322	6.7306	1.68967e-11	7.89993e-10
AT2G18350	Chr2	17.3718	2.6158	0.617287	4.23758	2.25941e-05	0.000303038
AT2G19200	Chr2	5.77027	5.00281	1.46708	3.41005	0.000649517	0.00544432
AT2G19910	Chr2	116.179	2.29331	0.247226	9.27615	1.75711e-20	2.37974e-18
AT2G19970	Chr2	690.002	1.84787	0.182829	10.1071	5.13896e-24	9.01852e-22
AT2G20620	Chr2	8.96371	4.11359	1.09205	3.76685	0.00016532	0.00170168
AT2G21260	Chr2	57.0569	2.16627	0.374836	5.77925	7.50364e-09	2.21291e-07
AT2G21450	Chr2	86	7.45221	0.870891	8.55699	1.1585e-17	1.20794e-15
AT2G21930	Chr2	13.3844	5.32494	1.16885	4.55572	5.22059e-06	8.33421e-05
AT2G22040	Chr2	17.5896	7.6146	1.28478	5.92678	3.08925e-09	9.59901e-08
AT2G22060	Chr2	74.5818	8.73409	1.21304	7.20018	6.01336e-13	3.35993e-11
AT2G22630	Chr2	347.818	3.06026	0.167888	18.2281	3.0906e-74	6.41814e-71
AT2G22750	Chr2	17.2879	4.67872	0.913548	5.12148	3.03142e-07	6.45116e-06
AT2G23600	Chr2	45.4653	2.50511	0.500486	5.00537	5.57563e-07	1.11602e-05
AT2G23970	Chr2	23.9696	2.22228	0.538487	4.1269	3.67687e-05	0.000461368
AT2G25330	Chr2	488.411	3.96538	0.181952	21.7936	2.67021e-105	1.33083e-101
AT2G25440	Chr2	37.1916	1.75988	0.438143	4.01667	5.90256e-05	0.00069547
AT2G27430	Chr2	29.8621	1.66959	0.474684	3.51727	0.000436016	0.00387916
AT2G27990	Chr2	60.8638	3.63155	0.39316	9.23683	2.53911e-20	3.38367e-18
AT2G28340	Chr2	135.649	5.6768	0.416912	13.6163	3.20388e-42	1.94733e-39
AT2G28410	Chr2	17.1867	3.10331	0.71787	4.32294	1.53965e-05	0.000218373
AT2G29350	Chr2	41.3531	1.72382	0.374792	4.5994	4.23707e-06	6.95572e-05
AT2G29470	Chr2	263.523	2.15589	0.287363	7.50231	6.27007e-14	3.93577e-12
AT2G29630	Chr2	26.139	2.0047	0.524717	3.82053	0.000133167	0.00141636
AT2G30040	Chr2	741.889	1.72532	0.397654	4.33874	1.43305e-05	0.000205887
AT2G30680	Chr2	117.413	4.86521	0.427627	11.3772	5.42937e-30	1.71266e-27
AT2G31980	Chr2	60.1989	2.27905	0.389323	5.85388	4.80225e-09	1.4612e-07
AT2G32275	Chr2	44.1343	3.36377	0.461824	7.28368	3.24846e-13	1.8826e-11
AT2G32460	Chr2	51.5264	4.23863	0.495037	8.56225	1.10688e-17	1.16386e-15
AT2G33880	Chr2	18.0751	7.65407	1.29104	5.92863	3.05474e-09	9.51552e-08
AT2G34510	Chr2	84.4015	1.89745	0.302047	6.28198	3.34285e-10	1.28555e-08
AT2G35550	Chr2	30.9163	1.82467	0.452713	4.03053	5.56518e-05	0.000661661
AT2G35590	Chr2	22.7041	4.75284	0.821022	5.78894	7.08335e-09	2.09889e-07
AT2G36120	Chr2	271.191	2.17464	0.612375	3.55116	0.000383536	0.00348949
AT2G37090	Chr2	22.6284	2.75929	0.845054	3.26522	0.00109379	0.00833558
AT2G37770	Chr2	92.4355	1.9657	0.284726	6.90384	5.06146e-12	2.50759e-10
AT2G38080	Chr2	47.3171	2.65266	0.502817	5.27559	1.32327e-07	3.02531e-06
AT2G39820	Chr2	7.07631	6.30169	1.43705	4.38515	1.15907e-05	0.000169434
AT2G40450	Chr2	22.8182	7.99019	1.26222	6.33027	2.44738e-10	9.67323e-09
AT2G40460	Chr2	18.9459	3.41318	0.696377	4.90134	9.51832e-07	1.8176e-05
AT2G41380	Chr2	128.452	2.15462	0.331991	6.48998	8.58459e-11	3.64443e-09
AT2G41480	Chr2	16.8293	3.76995	0.835535	4.51202	6.42127e-06	9.98864e-05
AT2G41850	Chr2	152.91	2.81407	0.238319	11.808	3.54769e-32	1.26298e-29
AT2G42610	Chr2	230.236	3.89926	0.227987	17.103	1.40938e-65	2.34145e-62
AT2G43660	Chr2	92.1448	1.6682	0.326593	5.10789	3.25773e-07	6.87406e-06
AT2G45135	Chr2	46.6936	6.14577	0.788835	7.79094	6.65129e-15	4.79047e-13
AT2G45190	Chr2	8.07305	6.49212	1.41545	4.58659	4.50536e-06	7.33815e-05
AT2G45660	Chr2	9.67315	3.43221	0.965716	3.55406	0.000379332	0.00346135
AT2G46420	Chr2	27.7515	2.00648	0.46409	4.32347	1.53597e-05	0.000218108
AT2G46740	Chr2	186.396	1.63928	0.215136	7.61974	2.5419e-14	1.7028e-12
AT3G02310	Chr3	183.19	6.31329	0.433568	14.5612	4.95492e-48	4.40988e-45
AT3G04960	Chr3	20.2641	2.76453	0.612498	4.51353	6.37582e-06	9.93034e-05
AT3G05450	Chr3	10.649	6.89066	1.37066	5.02725	4.97565e-07	1.01302e-05
AT3G05520	Chr3	227.472	1.67335	0.170109	9.83692	7.80671e-23	1.22354e-20
AT3G09950	Chr3	81.7184	2.5594	0.305902	8.36673	5.92383e-17	5.59173e-15
AT3G11160	Chr3	62.434	6.57056	0.778351	8.44164	3.12926e-17	3.02253e-15
AT3G11165	Chr3	91.5962	9.03059	1.20085	7.52016	5.47105e-14	3.49586e-12
AT3G11415	Chr3	22.5176	1.91674	0.533033	3.59591	0.000323265	0.0030115
AT3G12410	Chr3	6.45581	5.16807	1.51638	3.40816	0.000654014	0.00547649
AT3G13540	Chr3	224.538	4.73439	0.26747	17.7006	4.14672e-70	7.38117e-67
AT3G13640	Chr3	18.9141	2.55089	0.614684	4.14991	3.32602e-05	0.000423268
AT3G14560	Chr3	49.9961	2.43461	0.35776	6.80513	1.00958e-11	4.87571e-10
AT3G16530	Chr3	18.3136	2.21108	0.653269	3.38464	0.000712711	0.00586744
AT3G16590	Chr3	117.727	6.90201	0.625387	11.0364	2.55091e-28	7.22372e-26
AT3G16920	Chr3	52.8501	3.00747	0.479025	6.27832	3.42244e-10	1.3101e-08
AT3G17320	Chr3	21.4631	7.90189	1.26802	6.23169	4.61419e-10	1.73432e-08
AT3G17530	Chr3	6.42551	6.16182	1.45513	4.23455	2.29014e-05	0.000306995
AT3G17570	Chr3	6.30107	6.13219	1.47133	4.16778	3.07576e-05	0.0003955
AT3G18330	Chr3	54.1909	9.23812	1.22968	7.51262	5.79564e-14	3.675e-12
AT3G18550	Chr3	55.8505	1.76419	0.339811	5.19169	2.08392e-07	4.57948e-06
AT3G18610	Chr3	121.104	1.92446	0.2437	7.89685	2.86044e-15	2.16663e-13
AT3G18660	Chr3	16.0303	3.70653	0.877733	4.22285	2.41237e-05	0.000320963
AT3G19615	Chr3	35.4272	1.74642	0.449475	3.88547	0.000102131	0.00112616
AT3G20520	Chr3	26.5163	2.46733	0.49465	4.98804	6.09953e-07	1.20635e-05
AT3G20760	Chr3	26.8733	2.35574	0.489405	4.81348	1.48325e-06	2.72384e-05
AT3G20975	Chr3	67.0396	2.26848	0.378004	6.0012	1.95861e-09	6.47329e-08
AT3G20978	Chr3	54.0407	2.33644	0.375749	6.21809	5.03255e-10	1.86624e-08
AT3G21010	Chr3	167.906	3.05323	0.256836	11.8879	1.36836e-32	5.24609e-30
AT3G21020	Chr3	107.51	3.99862	0.337381	11.8519	2.10277e-32	7.82106e-30
AT3G21030	Chr3	33.4378	3.46616	0.526225	6.58684	4.49291e-11	1.97815e-09
AT3G21040	Chr3	138.265	6.00953	0.44899	13.3846	7.44424e-41	4.3142e-38
AT3G21050	Chr3	22.5117	6.09357	1.12158	5.433	5.5413e-08	1.39203e-06
AT3G21550	Chr3	19.5309	2.92419	0.756635	3.86473	0.000111213	0.00120917
AT3G21860	Chr3	62.1951	1.80525	0.383261	4.71023	2.47437e-06	4.29109e-05
AT3G22860	Chr3	15.2024	4.90686	1.01337	4.84209	1.28478e-06	2.39825e-05
AT3G23060	Chr3	9.64625	3.44778	0.971773	3.54793	0.000388271	0.00352357
AT3G23245	Chr3	23.3906	2.24558	0.509455	4.4078	1.04427e-05	0.00015444
AT3G23290	Chr3	20.6394	3.55156	0.673063	5.2767	1.31528e-07	3.01256e-06
AT3G26010	Chr3	23.2977	1.8662	0.57258	3.25928	0.00111694	0.00849119
AT3G26570	Chr3	188.088	2.96977	0.25064	11.8488	2.18402e-32	8.00379e-30
AT3G26930	Chr3	13.8471	2.47151	0.697277	3.54451	0.000393347	0.00355412
AT3G27650	Chr3	239.896	9.52464	1.03225	9.22706	2.78155e-20	3.64823e-18
AT3G28230	Chr3	87.0245	9.92166	1.20851	8.20981	2.21542e-16	1.93036e-14
AT3G28330	Chr3	34.9289	2.67824	0.438152	6.11258	9.80311e-10	3.39297e-08
AT3G28360	Chr3	17.9744	2.36474	0.625814	3.77867	0.000157669	0.00163101
AT3G28500	Chr3	939.902	1.6813	0.152734	11.0081	3.49472e-28	9.26472e-26
AT3G29580	Chr3	33.6102	6.67717	1.08936	6.12946	8.81775e-10	3.07326e-08
AT3G32925	Chr3	6.09277	6.08493	1.48698	4.09215	4.27392e-05	0.000526476
AT3G44570	Chr3	4.58701	5.67462	1.55505	3.64914	0.000263118	0.00253065
AT3G44770	Chr3	35.3167	3.65449	0.507348	7.20312	5.88506e-13	3.29563e-11
AT3G44790	Chr3	10.92	3.63928	0.905153	4.02062	5.80445e-05	0.00068553
AT3G45180	Chr3	7.16583	6.31744	1.44857	4.36116	1.29377e-05	0.000187446
AT3G45260	Chr3	53.9725	2.82647	0.372788	7.58199	3.40286e-14	2.24337e-12
AT3G45760	Chr3	61.4915	1.68852	0.455163	3.70971	0.000207496	0.00207746
AT3G47030	Chr3	50.875	4.65166	0.532741	8.73156	2.51174e-18	2.74529e-16
AT3G48185	Chr3	164.879	1.79615	0.2106	8.52871	1.47995e-17	1.4992e-15
AT3G50220	Chr3	12.4605	3.84105	1.02599	3.74374	0.000181303	0.00185167
AT3G52780	Chr3	145.537	2.11364	0.223828	9.44312	3.61837e-21	5.09433e-19
AT3G54340	Chr3	4.36494	5.60531	1.58847	3.52875	0.000417527	0.00374273
AT3G55290	Chr3	49.1993	1.60105	0.342723	4.67157	2.98907e-06	5.06219e-05
AT3G55370	Chr3	133.222	4.93175	0.357557	13.7929	2.81131e-43	1.75144e-40
AT3G56290	Chr3	81.0926	2.43753	0.388427	6.27539	3.48752e-10	1.32889e-08
AT3G57510	Chr3	16.5676	2.53792	0.744735	3.40782	0.00065485	0.00548165
AT3G58210	Chr3	15.2709	6.43231	1.2981	4.95518	7.22639e-07	1.41252e-05
AT3G58360	Chr3	71.5717	4.38839	0.445399	9.85272	6.67129e-23	1.0657e-20
AT3G58780	Chr3	422.233	2.05613	0.192969	10.6552	1.64883e-26	3.95086e-24
AT3G59190	Chr3	11.0997	4.45071	1.07511	4.13977	3.47655e-05	0.000439328
AT3G59340	Chr3	110.792	1.6217	0.240209	6.75121	1.46619e-11	6.93308e-10
AT3G61930	Chr3	176.873	2.14785	0.199019	10.7922	3.74737e-27	9.33845e-25
AT3G61970	Chr3	45.8461	4.62097	0.542201	8.52262	1.55988e-17	1.56743e-15
AT3G62020	Chr3	29.808	1.9929	0.552352	3.60802	0.000308544	0.00289564
AT4G00160	Chr4	306.801	7.28666	0.446975	16.3022	9.5257e-60	1.31878e-56
AT4G00180	Chr4	58.2362	2.4001	0.381606	6.28947	3.18554e-10	1.23075e-08
AT4G00220	Chr4	157.952	4.14699	0.305674	13.5667	6.31062e-42	3.7443e-39
AT4G00250	Chr4	250.381	5.22904	0.284804	18.3601	2.74034e-75	6.20812e-72
AT4G00390	Chr4	91.2394	3.2007	0.311068	10.2894	7.86846e-25	1.53189e-22
AT4G00893	Chr4	15.5312	5.55061	1.15849	4.79124	1.65751e-06	3.0062e-05
AT4G01430	Chr4	59.3159	3.58803	0.420815	8.5264	1.50978e-17	1.52323e-15
AT4G01525	Chr4	493.51	3.34043	0.171026	19.5317	5.90119e-85	1.47058e-81
AT4G02733	Chr4	8.38727	4.63903	1.28049	3.62286	0.000291367	0.00276288
AT4G03050	Chr4	5.47457	5.92855	1.52718	3.88203	0.000103587	0.00113969
AT4G03610	Chr4	47.3862	1.63142	0.348305	4.68389	2.81476e-06	4.80766e-05
AT4G05370	Chr4	29.8663	2.41704	0.469736	5.14554	2.66755e-07	5.75045e-06
AT4G05380	Chr4	29.5613	2.72079	0.489042	5.56351	2.644e-08	7.00942e-07
AT4G05490	Chr4	169.673	6.10102	0.42535	14.3435	1.16957e-46	9.10803e-44
AT4G07940	Chr4	149.659	2.02568	0.236617	8.56099	1.11905e-17	1.17171e-15
AT4G08160	Chr4	39.5935	2.53334	0.659924	3.83884	0.000123617	0.00132567
AT4G09890	Chr4	75.5363	2.42626	0.360324	6.73355	1.65568e-11	7.75557e-10
AT4G09960	Chr4	49.803	8.14987	1.22389	6.659	2.75691e-11	1.25598e-09
AT4G10260	Chr4	44.7352	1.93354	0.369072	5.23893	1.61514e-07	3.6228e-06
AT4G11211	Chr4	41.2995	2.37391	0.489305	4.8516	1.22467e-06	2.29637e-05
AT4G11880	Chr4	277.454	2.25658	0.233051	9.68279	3.56851e-22	5.32499e-20
AT4G11960	Chr4	26.3097	1.85315	0.511285	3.6245	0.000289525	0.00274855
AT4G12940	Chr4	32.1623	2.17147	0.591956	3.66829	0.000244179	0.00238345
AT4G13570	Chr4	18.3979	5.79987	1.16719	4.9691	6.72654e-07	1.32092e-05
AT4G13572	Chr4	4.78948	5.7362	1.69018	3.39384	0.000689192	0.00570586
AT4G13575	Chr4	15.3403	7.41783	1.30662	5.67711	1.36989e-08	3.85301e-07
AT4G13960	Chr4	111.482	8.41547	1.05944	7.94335	1.9679e-15	1.52773e-13
AT4G16560	Chr4	4.3998	5.61522	1.61707	3.47246	0.000515708	0.00447709
AT4G18340	Chr4	44.7544	1.90536	0.420097	4.53552	5.74628e-06	9.07461e-05
AT4G18780	Chr4	45.9408	3.30833	0.606124	5.45818	4.81052e-08	1.2245e-06
AT4G18900	Chr4	128.98	4.43585	0.316722	14.0055	1.44231e-44	1.02692e-41
AT4G18960	Chr4	117.725	2.2797	0.280924	8.115	4.85797e-16	4.04885e-14
AT4G19630	Chr4	7.93391	6.46635	1.40818	4.59199	4.39031e-06	7.18362e-05
AT4G20070	Chr4	176.131	2.36732	0.214547	11.034	2.61823e-28	7.33104e-26
AT4G20235	Chr4	24.8102	3.68345	0.640809	5.74812	9.02411e-09	2.6058e-07
AT4G22160	Chr4	123.739	1.89324	0.283054	6.68861	2.25294e-11	1.03777e-09
AT4G22390	Chr4	95.5384	6.17883	0.5596	11.0415	2.40954e-28	6.90182e-26
AT4G22950	Chr4	46.8211	2.217	0.374678	5.91708	3.27703e-09	1.01445e-07
AT4G23240	Chr4	13.1747	3.92328	0.871762	4.50041	6.78232e-06	0.000104848
AT4G24420	Chr4	26.8535	4.11584	0.658418	6.25111	4.07553e-10	1.53979e-08
AT4G25140	Chr4	11.6118	5.12139	1.47954	3.46148	0.000537209	0.00462144
AT4G25400	Chr4	36.7696	1.85079	0.430818	4.296	1.73908e-05	0.000242382
AT4G25410	Chr4	171.421	2.64912	0.235174	11.2645	1.96509e-29	6.0457e-27
AT4G25420	Chr4	48.435	2.38775	0.441192	5.41205	6.23064e-08	1.54649e-06
AT4G27435	Chr4	14.4279	3.79259	0.894431	4.24023	2.23296e-05	0.000301103
AT4G28703	Chr4	33.4411	1.66354	0.479022	3.47279	0.00051508	0.00447396
AT4G28840	Chr4	76.4724	2.72092	0.306605	8.87434	7.03469e-19	8.15369e-17
AT4G29305	Chr4	222.866	1.93688	0.249894	7.75079	9.13215e-15	6.41051e-13
AT4G29760	Chr4	16.9172	4.64259	0.88863	5.22444	1.74683e-07	3.89016e-06
AT4G29770	Chr4	38.8565	2.69074	0.426733	6.30543	2.87396e-10	1.11556e-08
AT4G30460	Chr4	25.596	1.86192	0.500092	3.72315	0.00019675	0.00198262
AT4G35350	Chr4	70.4412	2.50663	0.503522	4.9782	6.41797e-07	1.26431e-05
AT4G36950	Chr4	32.2111	1.94489	0.477359	4.07428	4.61572e-05	0.000564672
AT4G37310	Chr4	74.679	1.69549	0.402886	4.20838	2.57213e-05	0.000339334
AT4G37980	Chr4	11.4678	3.18528	0.836344	3.80857	0.000139771	0.00147028
AT4G38780	Chr4	385.472	1.79437	0.207216	8.65938	4.74334e-18	5.095e-16
AT4G38870	Chr4	21.1767	7.88202	1.2685	6.21364	5.17723e-10	1.91704e-08
AT4G39753	Chr4	62.3692	4.18364	0.432444	9.67441	3.87316e-22	5.67759e-20
AT5G01120	Chr5	33.5469	3.57524	0.512756	6.97258	3.11173e-12	1.58577e-10
AT5G02930	Chr5	6.79539	6.24161	1.44126	4.33066	1.48664e-05	0.000212182
AT5G03170	Chr5	29.0918	2.92358	0.682171	4.2857	1.82165e-05	0.000251639
AT5G03680	Chr5	142.885	2.24795	0.227825	9.86702	5.78605e-23	9.42407e-21
AT5G05040	Chr5	30.8068	7.45354	1.2479	5.97285	2.33148e-09	7.53573e-08
AT5G06839	Chr5	22.843	2.96065	0.589382	5.0233	5.0791e-07	1.03095e-05
AT5G06860	Chr5	1480.08	1.70833	0.128296	13.3155	1.88087e-40	1.04159e-37
AT5G06865	Chr5	1492.5	1.7384	0.130873	13.2831	2.90136e-40	1.57178e-37
AT5G06870	Chr5	82.8435	1.63798	0.300745	5.4464	5.13981e-08	1.30299e-06
AT5G07800	Chr5	14.2937	2.65928	0.728126	3.65223	0.000259975	0.00250623
AT5G08070	Chr5	17.7528	5.74677	1.14656	5.01217	5.38206e-07	1.08162e-05
AT5G10140	Chr5	172.897	9.94804	1.19541	8.32185	8.66008e-17	7.96344e-15
AT5G11100	Chr5	106.969	2.34297	0.27532	8.51001	1.73922e-17	1.72675e-15
AT5G11530	Chr5	3308.71	2.82949	0.102991	27.4733	3.66118e-166	4.56183e-162
AT5G14410	Chr5	78.6685	1.80408	0.316431	5.70133	1.18878e-08	3.38178e-07
AT5G14490	Chr5	25.3477	3.22499	0.575018	5.60849	2.04099e-08	5.52841e-07
AT5G14940	Chr5	32.8896	1.64563	0.436195	3.77269	0.000161499	0.00166648
AT5G15160	Chr5	107.449	1.60199	0.306729	5.2228	1.76236e-07	3.92124e-06
AT5G15800	Chr5	30.7062	5.20366	0.87644	5.93727	2.89812e-09	9.09588e-08
AT5G16490	Chr5	23.6107	4.53309	0.767153	5.90898	3.44225e-09	1.06296e-07
AT5G17090	Chr5	1115.63	10.4211	0.653182	15.9543	2.65755e-57	3.48558e-54
AT5G17100	Chr5	3.75937	5.38644	1.64317	3.27808	0.00104515	0.00803864
AT5G19530	Chr5	2196.54	2.41799	0.184116	13.133	2.13136e-39	1.13007e-36
AT5G19890	Chr5	25.773	1.9884	0.584134	3.40401	0.000664042	0.00553443
AT5G22460	Chr5	190.204	2.16248	0.315717	6.84942	7.41505e-12	3.60201e-10
AT5G23260	Chr5	313.795	6.08682	0.310378	19.611	1.24596e-85	3.44992e-82
AT5G24160	Chr5	20.5668	1.94616	0.536218	3.62942	0.000284054	0.00270486
AT5G24240	Chr5	256.953	3.41872	0.202822	16.8558	9.51037e-64	1.39411e-60
AT5G24570	Chr5	33.3002	1.83424	0.436638	4.20082	2.65951e-05	0.000349
AT5G25290	Chr5	42.9967	5.7007	0.748014	7.62111	2.51506e-14	1.68936e-12
AT5G27300	Chr5	11.3504	4.03982	0.969741	4.16587	3.10163e-05	0.000398006
AT5G28300	Chr5	89.2707	4.51659	0.469298	9.62414	6.32348e-22	9.16169e-20
AT5G28490	Chr5	210.324	2.7902	0.209513	13.3176	1.82922e-40	1.036e-37
AT5G35940	Chr5	178.549	1.90133	0.227078	8.37302	5.61588e-17	5.34151e-15
AT5G36870	Chr5	8.00968	3.9515	1.15368	3.42514	0.000614492	0.00519441
AT5G36920	Chr5	15.0449	3.8454	0.841553	4.56941	4.8911e-06	7.87888e-05
AT5G37940	Chr5	57.0088	2.21913	0.363001	6.11331	9.75883e-10	3.38234e-08
AT5G38000	Chr5	650.697	1.65076	0.119296	13.8375	1.51341e-43	9.67032e-41
AT5G38010	Chr5	109.29	2.13339	0.293794	7.26151	3.82803e-13	2.19803e-11
AT5G40020	Chr5	41.6928	3.34879	0.587243	5.70256	1.1802e-08	3.36122e-07
AT5G40040	Chr5	172.338	5.258	0.351128	14.9746	1.07604e-50	1.16586e-47
AT5G40260	Chr5	5.54832	5.95093	1.56659	3.79866	0.000145481	0.00152072
AT5G41410	Chr5	41.5555	3.55877	0.476185	7.4735	7.80909e-14	4.86507e-12
AT5G41765	Chr5	133.571	1.72135	0.258697	6.65394	2.85346e-11	1.29288e-09
AT5G42200	Chr5	105.505	1.61836	0.353392	4.57949	4.66122e-06	7.55251e-05
AT5G43000	Chr5	11.9518	3.78198	0.964656	3.92055	8.83489e-05	0.00099129
AT5G43110	Chr5	8.14071	6.50255	1.39791	4.6516	3.29362e-06	5.5308e-05
AT5G43120	Chr5	14.2257	7.30811	1.30805	5.58703	2.30992e-08	6.17632e-07
AT5G43180	Chr5	27.0232	3.81974	0.615923	6.20166	5.58708e-10	2.0475e-08
AT5G44030	Chr5	130.829	1.85026	0.373693	4.95129	7.37233e-07	1.43867e-05
AT5G44925	Chr5	68.8541	2.18895	0.435262	5.02904	4.92932e-07	1.00523e-05
AT5G44940	Chr5	13.864	6.2925	1.30779	4.81155	1.49768e-06	2.74629e-05
AT5G45276	Chr5	18.8382	2.44903	0.661899	3.70001	0.000215593	0.00214388
AT5G45890	Chr5	12.3962	6.12769	1.38076	4.43792	9.08307e-06	0.000136806
AT5G45990	Chr5	122.995	2.77754	0.284403	9.76622	1.5721e-22	2.40348e-20
AT5G46260	Chr5	70.2742	2.6371	0.344263	7.66013	1.85746e-14	1.26816e-12
AT5G46330	Chr5	93.8538	1.66365	0.361556	4.60135	4.1976e-06	6.90456e-05
AT5G46730	Chr5	56.6857	1.87053	0.446607	4.18831	2.8104e-05	0.000366101
AT5G46880	Chr5	10.5421	6.87502	1.37008	5.01795	5.22246e-07	1.05636e-05
AT5G47550	Chr5	127.977	2.10446	0.270042	7.79309	6.53877e-15	4.72308e-13
AT5G48740	Chr5	12.6683	3.12974	0.830741	3.7674	0.000164953	0.00169861
AT5G50260	Chr5	745.488	2.43821	0.153526	15.8815	8.51287e-57	1.0607e-53
AT5G50270	Chr5	12.6064	2.76521	0.790206	3.49935	0.000466387	0.00410394
AT5G51480	Chr5	72.3867	2.55255	0.345168	7.39509	1.41313e-13	8.6312e-12
AT5G51780	Chr5	458.669	1.66933	0.156778	10.6477	1.78705e-26	4.20125e-24
AT5G51790	Chr5	179.915	1.73725	0.221585	7.84013	4.50063e-15	3.33797e-13
AT5G51860	Chr5	337.674	5.87712	1.52194	3.8616	0.000112648	0.00122105
AT5G51870	Chr5	117.492	6.01255	0.505761	11.8881	1.36428e-32	5.24609e-30
AT5G51890	Chr5	68.96	2.80654	0.385892	7.27287	3.51939e-13	2.03488e-11
AT5G53230	Chr5	9.28429	2.8355	0.854459	3.31847	0.000905127	0.00712887
AT5G53700	Chr5	23.8269	1.8965	0.516936	3.66873	0.000243756	0.00238025
AT5G54690	Chr5	14.9757	2.88299	0.791744	3.64131	0.000271255	0.00260389
AT5G55050	Chr5	426.013	2.38753	0.159253	14.992	8.28078e-51	9.37986e-48
AT5G56240	Chr5	2604.48	1.73429	0.118607	14.6222	2.02869e-48	1.94442e-45
AT5G56250	Chr5	1482.77	3.02698	0.122035	24.8042	8.07888e-136	6.71085e-132
AT5G56370	Chr5	233.816	3.97765	0.276245	14.399	5.25123e-47	4.51244e-44
AT5G56510	Chr5	97.9792	2.34994	0.302573	7.76652	8.06703e-15	5.74373e-13
AT5G56540	Chr5	81.3267	1.6859	0.308142	5.47116	4.47107e-08	1.14511e-06
AT5G56620	Chr5	27.5757	2.33387	0.480736	4.85478	1.2052e-06	2.26326e-05
AT5G56810	Chr5	30.4867	2.23063	0.463572	4.81183	1.49555e-06	2.74442e-05
AT5G56970	Chr5	1132.11	2.03118	0.433373	4.68691	2.77357e-06	4.74707e-05
AT5G57350	Chr5	333.824	2.02711	0.186525	10.8678	1.64121e-27	4.2164e-25
AT5G57400	Chr5	34.6926	1.73753	0.445042	3.90419	9.45414e-05	0.00105318
AT5G59310	Chr5	7.43086	6.36861	1.55189	4.10377	4.06478e-05	0.000505209
AT5G60020	Chr5	110.04	2.70046	0.387325	6.97207	3.12305e-12	1.5883e-10
AT5G60022	Chr5	45.7604	3.17676	0.479821	6.6207	3.57492e-11	1.59084e-09
AT5G60490	Chr5	23.4091	1.99054	0.572479	3.47706	0.00050695	0.00441835
AT5G60610	Chr5	175.68	2.68773	0.21366	12.5795	2.73755e-36	1.24036e-33
AT5G61070	Chr5	34.5528	4.19089	0.574305	7.29733	2.93545e-13	1.71717e-11
AT5G61120	Chr5	37.9817	8.72551	1.23349	7.07384	1.50699e-12	7.90614e-11
AT5G62420	Chr5	110.927	1.73626	0.310704	5.58816	2.29491e-08	6.14937e-07
AT5G63750	Chr5	183.118	1.77635	0.208248	8.52997	1.46387e-17	1.49686e-15
AT5G64900	Chr5	62.1477	1.93971	0.30991	6.25894	3.8761e-10	1.47245e-08
AT5G64910	Chr5	28.6182	2.06867	0.52279	3.95698	7.59027e-05	0.000866069
AT5G65070	Chr5	136.398	2.08899	0.238138	8.77217	1.7526e-18	1.95851e-16
AT5G65080	Chr5	154.408	2.59013	0.258268	10.0288	1.13855e-23	1.95674e-21

## Sheet: T4_emf2_down
gene	chr	baseMean	log2FoldChange	lfcSE	stat	pvalue	padj
AT1G01180	Chr1	28.2077	-1.66322	0.465574	-3.57241	0.000353716	0.00325864
AT1G02450	Chr1	90.3168	-1.74955	0.321515	-5.44159	5.28077e-08	1.3333e-06
AT1G02950	Chr1	21.8039	-3.57933	0.724493	-4.94046	7.79399e-07	1.51384e-05
AT1G02952	Chr1	12.7701	-4.59114	1.0829	-4.23965	2.23869e-05	0.000301395
AT1G03840	Chr1	45.9801	-2.99433	0.485793	-6.16379	7.10221e-10	2.5176e-08
AT1G05300	Chr1	162.811	-2.60591	0.282156	-9.2357	2.56602e-20	3.40134e-18
AT1G05880	Chr1	35.48	-2.63244	0.510788	-5.15367	2.55434e-07	5.52553e-06
AT1G06000	Chr1	340.414	-2.84909	0.204768	-13.9137	5.22943e-44	3.52209e-41
AT1G06002	Chr1	236.399	-2.81736	0.222228	-12.6778	7.8533e-37	3.62415e-34
AT1G06490	Chr1	63.9416	-2.11266	0.361234	-5.84844	4.96205e-09	1.50066e-07
AT1G06520	Chr1	31.5286	-2.81234	0.59342	-4.73921	2.14549e-06	3.78383e-05
AT1G06990	Chr1	54.0503	-5.10903	0.578705	-8.82838	1.06204e-18	1.20849e-16
AT1G07640	Chr1	29.5501	-3.21656	0.559957	-5.74431	9.22982e-09	2.65622e-07
AT1G08090	Chr1	47.5867	-3.00622	0.453456	-6.62957	3.36663e-11	1.50622e-09
AT1G08160	Chr1	32.1176	-2.48602	0.578865	-4.29465	1.74967e-05	0.000243586
AT1G08440	Chr1	22.3448	-3.07297	0.61445	-5.00118	5.69804e-07	1.13596e-05
AT1G09080	Chr1	146.048	-2.19598	0.306429	-7.16636	7.702e-13	4.18156e-11
AT1G09170	Chr1	19.1376	-2.50026	0.621441	-4.02332	5.73823e-05	0.000678997
AT1G09240	Chr1	44.9257	-5.70109	0.737702	-7.72817	1.09104e-14	7.59463e-13
AT1G10400	Chr1	230.668	-2.29924	0.206761	-11.1203	9.99696e-29	2.96577e-26
AT1G11600	Chr1	207.403	-2.19684	0.224181	-9.79943	1.13228e-22	1.75257e-20
AT1G12040	Chr1	313.263	-1.63183	0.250436	-6.51597	7.22215e-11	3.10839e-09
AT1G12130	Chr1	20.6548	-1.9614	0.538414	-3.64293	0.000269556	0.00258957
AT1G12560	Chr1	148.293	-1.63634	0.263471	-6.2107	5.27478e-10	1.94449e-08
AT1G13110	Chr1	74.3616	-2.02932	0.36661	-5.53536	3.10592e-08	8.1559e-07
AT1G13480	Chr1	265.875	-1.66408	0.259989	-6.40057	1.54795e-10	6.33415e-09
AT1G13530	Chr1	17.3965	-2.3327	0.619028	-3.76833	0.000164341	0.0016937
AT1G14540	Chr1	39.554	-1.98156	0.473386	-4.18592	2.84008e-05	0.000369195
AT1G14730	Chr1	20.8642	-4.0422	0.808085	-5.00219	5.6682e-07	1.13182e-05
AT1G14860	Chr1	73.8275	-2.48278	0.339352	-7.31625	2.55002e-13	1.49521e-11
AT1G15290	Chr1	140.254	-2.15642	0.26153	-8.24543	1.64562e-16	1.47514e-14
AT1G15550	Chr1	20.1585	-2.47681	0.713576	-3.47098	0.000518562	0.00449104
AT1G15620	Chr1	10.2804	-4.25697	1.0607	-4.01336	5.98596e-05	0.000703632
AT1G15630	Chr1	75.7351	-2.95826	0.41534	-7.1225	1.05984e-12	5.67982e-11
AT1G15640	Chr1	78.7564	-2.98496	0.421129	-7.08798	1.36084e-12	7.20004e-11
AT1G16530	Chr1	33.893	-2.29104	0.487414	-4.70041	2.59637e-06	4.47453e-05
AT1G16850	Chr1	199.006	-1.65118	0.188785	-8.74634	2.20377e-18	2.43e-16
AT1G17600	Chr1	16.8919	-1.99127	0.589118	-3.38009	0.000724617	0.00595366
AT1G18970	Chr1	19.648	-2.24798	0.621433	-3.61741	0.000297568	0.00281419
AT1G19250	Chr1	165.076	-3.07727	0.269676	-11.411	3.68473e-30	1.17723e-27
AT1G19780	Chr1	5.37242	-4.8378	1.50111	-3.22282	0.00126936	0.00947082
AT1G20380	Chr1	389.032	-1.71376	0.210496	-8.14155	3.90263e-16	3.2856e-14
AT1G20900	Chr1	292.616	-2.54358	0.221921	-11.4616	2.05646e-30	6.65545e-28
AT1G21270	Chr1	23.9542	-3.06903	0.598775	-5.12552	2.96716e-07	6.34148e-06
AT1G21310	Chr1	28271.4	-1.85977	0.156877	-11.8549	2.02924e-32	7.66193e-30
AT1G21326	Chr1	20.6897	-1.80578	0.549641	-3.28538	0.00101846	0.00787342
AT1G21670	Chr1	37.1178	-3.15246	0.495624	-6.3606	2.0097e-10	8.07769e-09
AT1G22710	Chr1	23.4867	-1.86199	0.529468	-3.51672	0.000436918	0.00388579
AT1G23201	Chr1	5.20683	-4.78998	1.49026	-3.2142	0.0013081	0.00969752
AT1G23480	Chr1	72.889	-3.32559	0.404154	-8.22852	1.89534e-16	1.66897e-14
AT1G23840	Chr1	45.9807	-1.69541	0.351103	-4.8288	1.37359e-06	2.54877e-05
AT1G24140	Chr1	17.191	-2.03123	0.632128	-3.21331	0.00131213	0.00971429
AT1G24147	Chr1	13.64	-2.9838	0.781782	-3.81666	0.000135269	0.0014332
AT1G24320	Chr1	216.979	-2.864	0.275828	-10.3833	2.95405e-25	6.08388e-23
AT1G25460	Chr1	51.7987	-2.2143	0.410256	-5.39736	6.76292e-08	1.67194e-06
AT1G25560	Chr1	358.984	-1.70925	0.16188	-10.5588	4.62602e-26	1.048e-23
AT1G26240	Chr1	36.5445	-2.57166	0.45832	-5.61106	2.01095e-08	5.45891e-07
AT1G26290	Chr1	58.2036	-1.60786	0.31992	-5.02582	5.01279e-07	1.01974e-05
AT1G27620	Chr1	78.2635	-1.60904	0.301681	-5.33359	9.62879e-08	2.28306e-06
AT1G27740	Chr1	48.9159	-1.86557	0.399634	-4.66819	3.03867e-06	5.13381e-05
AT1G28230	Chr1	19.4526	-2.99355	0.758262	-3.94791	7.88379e-05	0.000894256
AT1G29020	Chr1	126.337	-3.43793	0.314427	-10.9339	7.93304e-28	2.08096e-25
AT1G29025	Chr1	20.2867	-2.79887	0.729118	-3.83871	0.000123683	0.00132567
AT1G29270	Chr1	44.4624	-2.60236	0.507345	-5.12937	2.90708e-07	6.22375e-06
AT1G29380	Chr1	19.297	-3.09068	0.72631	-4.25532	2.08748e-05	0.000284729
AT1G29520	Chr1	22.1459	-2.46365	0.660486	-3.73006	0.000191437	0.00193534
AT1G29670	Chr1	56.7227	-3.50519	0.428267	-8.1846	2.73221e-16	2.33975e-14
AT1G29860	Chr1	60.1738	-2.03886	0.410114	-4.97143	6.64603e-07	1.30614e-05
AT1G30100	Chr1	52.1884	-1.93736	0.386862	-5.00788	5.50323e-07	1.10419e-05
AT1G30990	Chr1	11.3713	-3.1073	0.873953	-3.55545	0.000377326	0.00344558
AT1G31040	Chr1	11.1325	-2.85881	0.808316	-3.53675	0.000405085	0.00364696
AT1G33080	Chr1	45.6517	-2.72954	0.496317	-5.49959	3.80684e-08	9.84092e-07
AT1G33170	Chr1	43.4927	-2.30693	0.464847	-4.96277	6.94947e-07	1.36148e-05
AT1G34047	Chr1	15.0546	-4.4066	0.928488	-4.74599	2.07485e-06	3.68534e-05
AT1G34315	Chr1	131.864	-2.15494	0.320405	-6.72568	1.74775e-11	8.12573e-10
AT1G34440	Chr1	6.48494	-5.11799	1.44235	-3.54836	0.000387641	0.00351913
AT1G35720	Chr1	1810.12	-1.71922	0.306984	-5.60034	2.13926e-08	5.76329e-07
AT1G35830	Chr1	116.806	-1.99779	0.236747	-8.43851	3.21413e-17	3.09251e-15
AT1G36920	Chr1	11.413	-6.93109	1.34442	-5.15546	2.53003e-07	5.48723e-06
AT1G36922	Chr1	9.4606	-6.66033	1.37825	-4.83246	1.34856e-06	2.5098e-05
AT1G43590	Chr1	29.8044	-3.04673	0.551224	-5.52721	3.25358e-08	8.49886e-07
AT1G44050	Chr1	127.077	-3.55451	0.319611	-11.1214	9.87418e-29	2.96463e-26
AT1G44130	Chr1	49.0966	-2.12034	0.463334	-4.57627	4.73341e-06	7.64958e-05
AT1G49390	Chr1	68.3973	-1.88564	0.298588	-6.3152	2.6982e-10	1.0539e-08
AT1G49650	Chr1	27.4749	-1.61393	0.491178	-3.28583	0.00101682	0.00786929
AT1G49750	Chr1	60.1575	-2.8594	0.367622	-7.77811	7.36171e-15	5.27166e-13
AT1G50090	Chr1	71.0427	-2.2759	0.362468	-6.2789	3.40967e-10	1.30923e-08
AT1G51420	Chr1	683.696	-2.07808	0.15984	-13.001	1.20744e-38	6.01791e-36
AT1G52120	Chr1	50.5483	-1.88691	0.558224	-3.38021	0.00072431	0.0059531
AT1G52130	Chr1	614.361	-2.31967	0.418319	-5.54521	2.93605e-08	7.73429e-07
AT1G52400	Chr1	15.4011	-4.09695	1.14058	-3.592	0.000328148	0.00305243
AT1G52660	Chr1	19.3285	-2.32245	0.597064	-3.88979	0.00010033	0.00111121
AT1G53340	Chr1	38.3565	-1.78278	0.396101	-4.50082	6.7693e-06	0.000104712
AT1G53480	Chr1	829.251	-1.62915	0.155352	-10.4868	9.93001e-26	2.11501e-23
AT1G55120	Chr1	733.605	-1.68042	0.132245	-12.7068	5.41945e-37	2.59717e-34
AT1G55390	Chr1	37.0626	-1.71338	0.464226	-3.69084	0.000223515	0.00220506
AT1G55430	Chr1	128.628	-3.009	0.333653	-9.01837	1.90904e-19	2.28717e-17
AT1G55990	Chr1	34.8429	-2.55283	0.500153	-5.10409	3.32388e-07	7.00177e-06
AT1G56242	Chr1	95.6864	-1.71741	0.298118	-5.76086	8.3687e-09	2.44201e-07
AT1G56430	Chr1	91.2477	-5.22538	0.474574	-11.0107	3.39468e-28	9.17983e-26
AT1G56600	Chr1	21.7876	-3.27214	0.706131	-4.6339	3.58842e-06	5.96554e-05
AT1G56660	Chr1	417.047	-1.85	0.150492	-12.293	9.87633e-35	4.24342e-32
AT1G57980	Chr1	14.0021	-3.22016	0.761176	-4.23051	2.33164e-05	0.000311537
AT1G58150	Chr1	63.7041	-2.572	0.399534	-6.43749	1.21465e-10	5.07018e-09
AT1G58330	Chr1	47.8573	-1.79698	0.386407	-4.65048	3.31159e-06	5.55722e-05
AT1G58390	Chr1	4.86228	-5.70123	1.54817	-3.68256	0.000230901	0.0022712
AT1G58643	Chr1	21.623	-2.08954	0.651999	-3.20482	0.00135146	0.00994638
AT1G58936	Chr1	21.623	-2.08954	0.651999	-3.20482	0.00135146	0.00994638
AT1G59312	Chr1	21.623	-2.08954	0.651999	-3.20482	0.00135146	0.00994638
AT1G60095	Chr1	160.688	-4.42888	0.377572	-11.7299	8.95702e-32	3.10012e-29
AT1G60590	Chr1	10.7454	-5.86042	1.35074	-4.33868	1.43344e-05	0.000205887
AT1G61590	Chr1	37.3111	-1.67927	0.512944	-3.27378	0.00106119	0.00813935
AT1G61600	Chr1	48.5482	-2.03604	0.363205	-5.60576	2.07346e-08	5.61028e-07
AT1G61840	Chr1	344.079	-2.13979	0.203757	-10.5017	8.48698e-26	1.83909e-23
AT1G62320	Chr1	21.3542	-2.22197	0.644136	-3.44953	0.000561565	0.00479911
AT1G62980	Chr1	92.2656	-1.63271	0.360735	-4.52608	6.00873e-06	9.40563e-05
AT1G63310	Chr1	16.7603	-2.60225	0.749649	-3.47129	0.000517957	0.00449104
AT1G63650	Chr1	41.5244	-3.67066	0.53416	-6.87184	6.33809e-12	3.12145e-10
AT1G64110	Chr1	134.255	-2.68966	0.344752	-7.80172	6.10709e-15	4.42409e-13
AT1G65180	Chr1	33.4402	-2.0221	0.445086	-4.54315	5.54194e-06	8.79091e-05
AT1G65900	Chr1	38.0726	-2.34441	0.458902	-5.10874	3.24317e-07	6.84915e-06
AT1G66190	Chr1	24.907	-1.84986	0.486767	-3.8003	0.000144524	0.00151325
AT1G66780	Chr1	22.0921	-2.07231	0.536144	-3.8652	0.000110996	0.00120783
AT1G66790	Chr1	3.89788	-5.38192	1.60463	-3.35399	0.000796549	0.00642811
AT1G66795	Chr1	23.4834	-4.03241	0.676248	-5.96292	2.47777e-09	7.93446e-08
AT1G66970	Chr1	19.9896	-2.11945	0.59258	-3.57665	0.000348027	0.00320978
AT1G67148	Chr1	308.972	-1.83942	0.181865	-10.1142	4.77862e-24	8.62921e-22
AT1G67220	Chr1	52.3293	-1.81319	0.409256	-4.43044	9.40393e-06	0.000141002
AT1G67330	Chr1	146.748	-1.64713	0.289638	-5.68684	1.29408e-08	3.6563e-07
AT1G67590	Chr1	112.351	-1.69786	0.320808	-5.29244	1.20697e-07	2.79532e-06
AT1G68050	Chr1	82.5894	-1.61237	0.288786	-5.58329	2.36011e-08	6.30375e-07
AT1G68230	Chr1	15.5336	-3.19688	0.725578	-4.40598	1.05309e-05	0.00015556
AT1G68240	Chr1	16.3401	-2.81529	0.66429	-4.23805	2.25473e-05	0.000302821
AT1G68390	Chr1	20.2852	-2.91218	0.659101	-4.41841	9.94278e-06	0.00014819
AT1G68570	Chr1	13.8934	-3.01244	0.779394	-3.86511	0.00011104	0.00120783
AT1G69240	Chr1	62.3074	-2.16283	0.321037	-6.73702	1.61666e-11	7.60137e-10
AT1G69325	Chr1	11.5028	-2.90664	0.863973	-3.36427	0.000767456	0.00624592
AT1G73270	Chr1	21.7768	-2.34788	0.565944	-4.14861	3.34499e-05	0.000425292
AT1G73370	Chr1	22.2954	-2.32787	0.640984	-3.63172	0.000281537	0.00268912
AT1G73850	Chr1	67.8432	-1.80536	0.424809	-4.24983	2.13934e-05	0.000290711
AT1G73860	Chr1	58.7676	-2.14138	0.340501	-6.2889	3.1973e-10	1.23339e-08
AT1G74080	Chr1	26.1779	-3.32249	0.570586	-5.82294	5.78218e-09	1.73188e-07
AT1G74110	Chr1	5.52445	-4.87736	1.47899	-3.29776	0.000974578	0.00757769
AT1G74460	Chr1	42.2352	-1.61738	0.390362	-4.14329	3.42357e-05	0.000433954
AT1G75710	Chr1	65.21	-2.2873	0.401214	-5.70094	1.19148e-08	3.38559e-07
AT1G77145	Chr1	622.809	-2.00163	0.136387	-14.676	9.18181e-49	9.15242e-46
AT1G77330	Chr1	436.998	-1.69588	0.523561	-3.23912	0.00119897	0.00900223
AT1G78260	Chr1	37.3207	-1.83366	0.442823	-4.14083	3.46044e-05	0.000437515
AT1G79060	Chr1	115.35	-1.61255	0.234119	-6.88776	5.66792e-12	2.80247e-10
AT1G79110	Chr1	33.0564	-2.46395	0.451185	-5.46107	4.73284e-08	1.20719e-06
AT1G79360	Chr1	63.3829	-1.6399	0.309887	-5.29193	1.21032e-07	2.80047e-06
AT1G79430	Chr1	19.8704	-2.36491	0.595136	-3.97374	7.0754e-05	0.000812905
AT1G80660	Chr1	11.4618	-3.36098	0.917108	-3.66475	0.000247577	0.00240696
AT1G80730	Chr1	16.6996	-3.71817	0.779495	-4.76997	1.84254e-06	3.30569e-05
AT2G01670	Chr2	649.189	-2.94291	0.17417	-16.8968	4.74901e-64	7.39658e-61
AT2G01913	Chr2	71.3044	-2.75249	0.379433	-7.25421	4.04019e-13	2.31452e-11
AT2G02010	Chr2	60.8004	-2.00963	0.394153	-5.09862	3.42138e-07	7.18288e-06
AT2G02110	Chr2	4.29146	-5.5183	1.70404	-3.23835	0.00120221	0.00902112
AT2G02250	Chr2	9.79184	-4.80605	1.2214	-3.93489	8.32362e-05	0.000939423
AT2G03090	Chr2	238.973	-2.36057	0.199467	-11.8344	2.59327e-32	9.36582e-30
AT2G03500	Chr2	6.32943	-5.08178	1.48156	-3.43003	0.00060352	0.00511555
AT2G03720	Chr2	30.5683	-2.69837	0.538098	-5.01465	5.31308e-07	1.06969e-05
AT2G03821	Chr2	23.389	-2.3947	0.568201	-4.21453	2.50296e-05	0.000331247
AT2G04025	Chr2	169.247	-2.10487	0.333248	-6.31623	2.68017e-10	1.0485e-08
AT2G04480	Chr2	56.4229	-1.79906	0.35123	-5.12216	3.02062e-07	6.43366e-06
AT2G04680	Chr2	19.3885	-2.82093	0.72531	-3.88928	0.000100542	0.00111257
AT2G05350	Chr2	4.67084	-5.64423	1.61343	-3.49827	0.000468282	0.00411771
AT2G05660	Chr2	27.1367	-3.27711	0.68451	-4.78752	1.68855e-06	3.05582e-05
AT2G05914	Chr2	19.2004	-5.79912	1.27665	-4.54244	5.56064e-06	8.81496e-05
AT2G05915	Chr2	9.1379	-5.62091	1.47522	-3.81022	0.000138845	0.00146266
AT2G11851	Chr2	5.26393	-5.81323	1.56993	-3.70286	0.000213185	0.00212333
AT2G12462	Chr2	31.0923	-2.03225	0.504449	-4.02865	5.60984e-05	0.00066617
AT2G14820	Chr2	38.8369	-2.61493	0.490859	-5.32725	9.97089e-08	2.34631e-06
AT2G14900	Chr2	488.974	-1.77474	0.54653	-3.2473	0.00116507	0.00880338
AT2G15040	Chr2	44.7253	-6.01757	0.805268	-7.47274	7.85395e-14	4.88081e-12
AT2G15042	Chr2	67.9676	-4.58932	0.481763	-9.5261	1.63305e-21	2.32546e-19
AT2G15940	Chr2	17.3115	-6.55648	1.33024	-4.9288	8.27367e-07	1.59953e-05
AT2G16580	Chr2	34.0458	-2.39443	0.483766	-4.94957	7.4378e-07	1.44869e-05
AT2G17330	Chr2	14.6505	-2.23835	0.6951	-3.22018	0.00128111	0.00955272
AT2G19460	Chr2	22.9679	-2.14074	0.588152	-3.63977	0.000272885	0.00261751
AT2G19850	Chr2	15.1065	-4.07421	0.861087	-4.73147	2.229e-06	3.91449e-05
AT2G20180	Chr2	13.3866	-2.78499	0.714584	-3.89736	9.72464e-05	0.0010809
AT2G21650	Chr2	14.4886	-2.77292	0.764378	-3.62768	0.000285981	0.00272113
AT2G22510	Chr2	85.2398	-2.8279	0.356476	-7.93293	2.14029e-15	1.65127e-13
AT2G23540	Chr2	98.6062	-1.65716	0.375745	-4.41033	1.03213e-05	0.000153008
AT2G24610	Chr2	31.1375	-2.14654	0.49764	-4.31343	1.60742e-05	0.000226823
AT2G24700	Chr2	431.7	-1.62475	0.154763	-10.4984	8.7898e-26	1.88829e-23
AT2G24980	Chr2	846.144	-1.82173	0.366334	-4.97288	6.5967e-07	1.29747e-05
AT2G25510	Chr2	45.4099	-2.9865	0.413756	-7.21803	5.27449e-13	2.97376e-11
AT2G25980	Chr2	804.432	-2.04614	0.438382	-4.66749	3.04909e-06	5.14792e-05
AT2G26040	Chr2	133.75	-2.27117	0.249258	-9.1117	8.11023e-20	1.03645e-17
AT2G26630	Chr2	22.981	-5.46241	0.980783	-5.56944	2.5556e-08	6.78952e-07
AT2G27000	Chr2	99.4364	-2.11821	0.342361	-6.18706	6.12982e-10	2.20744e-08
AT2G27140	Chr2	20.6169	-3.48113	0.722625	-4.81734	1.45485e-06	2.68357e-05
AT2G28700	Chr2	12.7039	-2.39793	0.72282	-3.31747	0.000908373	0.00714541
AT2G29620	Chr2	40.5317	-1.87836	0.418252	-4.49097	7.08992e-06	0.000109265
AT2G30130	Chr2	77.824	-1.63964	0.301157	-5.44448	5.19559e-08	1.31579e-06
AT2G30230	Chr2	48.5078	-1.76059	0.387111	-4.54802	5.41526e-06	8.61108e-05
AT2G30660	Chr2	84.0918	-1.84527	0.390944	-4.72005	2.3579e-06	4.10825e-05
AT2G30820	Chr2	3.90433	-5.38399	1.62675	-3.30967	0.000934068	0.00731436
AT2G32270	Chr2	109.563	-4.40776	0.365874	-12.0472	2.00655e-33	8.19726e-31
AT2G33230	Chr2	18.0281	-4.0635	0.811581	-5.0069	5.53147e-07	1.10807e-05
AT2G33830	Chr2	670.431	-2.27066	0.183616	-12.3663	3.97526e-35	1.73795e-32
AT2G33850	Chr2	40.9146	-3.11009	0.506684	-6.13813	8.34965e-10	2.93474e-08
AT2G34655	Chr2	878.24	-1.85453	0.209262	-8.86223	7.84318e-19	9.007e-17
AT2G34925	Chr2	9.45128	-4.12354	1.1115	-3.7099	0.00020734	0.00207674
AT2G34940	Chr2	19.4115	-2.23717	0.630665	-3.54732	0.000389174	0.00352919
AT2G35000	Chr2	40.358	-1.66209	0.459016	-3.62099	0.000293482	0.00277977
AT2G36470	Chr2	31.2587	-1.85209	0.447815	-4.13583	3.53674e-05	0.00044521
AT2G36570	Chr2	174.034	-2.09158	0.239004	-8.75123	2.11046e-18	2.33745e-16
AT2G36830	Chr2	85.2412	-2.5408	0.432112	-5.87997	4.10335e-09	1.25621e-07
AT2G37260	Chr2	12.7627	-6.11077	1.34812	-4.53282	5.82021e-06	9.17391e-05
AT2G37440	Chr2	19.811	-2.35997	0.627745	-3.75944	0.000170294	0.00174855
AT2G38380	Chr2	3401.59	-2.70115	0.177963	-15.1782	4.93474e-52	5.85589e-49
AT2G38390	Chr2	571.426	-3.4987	0.547211	-6.3937	1.61914e-10	6.61398e-09
AT2G39410	Chr2	116.602	-1.68315	0.241818	-6.96043	3.39234e-12	1.71824e-10
AT2G40180	Chr2	14.5976	-2.61988	0.742771	-3.52717	0.000420027	0.0037613
AT2G40370	Chr2	53.9161	-1.80399	0.461744	-3.90692	9.34811e-05	0.00104277
AT2G40955	Chr2	13.765	-7.20067	1.34327	-5.36055	8.29712e-08	2.00848e-06
AT2G40960	Chr2	255.589	-1.97276	0.182273	-10.8231	2.67673e-27	6.80655e-25
AT2G43920	Chr2	69.6243	-4.3636	0.510345	-8.55029	1.22779e-17	1.26957e-15
AT2G44110	Chr2	23.8953	-2.26791	0.642693	-3.52875	0.000417523	0.00374273
AT2G44290	Chr2	18.5189	-2.25872	0.616573	-3.66334	0.000248943	0.00241764
AT2G44370	Chr2	66.6613	-2.17388	0.340677	-6.38105	1.75873e-10	7.11486e-09
AT2G44380	Chr2	28.982	-2.34461	0.584949	-4.00823	6.11745e-05	0.000717397
AT2G44460	Chr2	356.211	-2.47719	0.239597	-10.339	4.69388e-25	9.35772e-23
AT2G45050	Chr2	24.8098	-3.2459	0.655055	-4.95516	7.22696e-07	1.41252e-05
AT2G45080	Chr2	10.788	-3.26799	0.859892	-3.80046	0.000144425	0.00151285
AT2G45220	Chr2	1475.97	-1.61975	0.166809	-9.71022	2.72761e-22	4.0947e-20
AT2G45750	Chr2	113.493	-2.05736	0.297718	-6.91045	4.83123e-12	2.40308e-10
AT2G45760	Chr2	13.6563	-2.3752	0.73465	-3.23311	0.00122451	0.00916359
AT2G45900	Chr2	15.4023	-3.01312	0.701706	-4.29399	1.75491e-05	0.000244042
AT2G46630	Chr2	28.5776	-2.33797	0.538175	-4.34426	1.39747e-05	0.00020165
AT2G47540	Chr2	104.01	-2.46605	0.266889	-9.24001	2.46471e-20	3.30218e-18
AT2G47560	Chr2	17.6844	-2.25965	0.592134	-3.81611	0.000135571	0.0014358
AT2G47680	Chr2	690.756	-1.65237	0.132874	-12.4356	1.67468e-35	7.45234e-33
AT3G01220	Chr3	45.3051	-1.8066	0.443323	-4.07514	4.59873e-05	0.00056287
AT3G01345	Chr3	51.2733	-2.0804	0.40603	-5.12376	2.99495e-07	6.38444e-06
AT3G01670	Chr3	81.7216	-2.8101	0.367569	-7.6451	2.0879e-14	1.4162e-12
AT3G01680	Chr3	90.9166	-2.20894	0.432995	-5.10155	3.36886e-07	7.09054e-06
AT3G01900	Chr3	17.8861	-3.61881	0.75031	-4.82309	1.41352e-06	2.61506e-05
AT3G05640	Chr3	26.0707	-2.58189	0.523028	-4.93643	7.95645e-07	1.5394e-05
AT3G05920	Chr3	21.1372	-2.12849	0.61171	-3.47957	0.000502218	0.00438056
AT3G06020	Chr3	86.179	-3.71441	0.358233	-10.3687	3.44225e-25	6.99043e-23
AT3G06840	Chr3	22.7369	-1.99078	0.566824	-3.51217	0.000444462	0.00394304
AT3G07070	Chr3	28.5887	-1.97462	0.609101	-3.24186	0.00118754	0.00893795
AT3G07970	Chr3	12.1945	-3.74411	0.899459	-4.16262	3.14618e-05	0.000403099
AT3G08040	Chr3	31.0931	-1.65518	0.476895	-3.47074	0.000519033	0.00449263
AT3G08860	Chr3	550.828	-1.68827	0.185978	-9.07779	1.10803e-19	1.38754e-17
AT3G09790	Chr3	7.36381	-4.36739	1.2745	-3.42674	0.000610876	0.00517087
AT3G10660	Chr3	44.2666	-2.33371	0.499347	-4.67352	2.96075e-06	5.02601e-05
AT3G10680	Chr3	4.07326	-5.44479	1.59023	-3.4239	0.000617295	0.00521634
AT3G11390	Chr3	40.4895	-1.77484	0.402812	-4.40611	1.05242e-05	0.000155554
AT3G11402	Chr3	32.7478	-1.63157	0.50531	-3.22884	0.00124294	0.00928757
AT3G12090	Chr3	62.0526	-1.99259	0.374115	-5.32614	1.00321e-07	2.35405e-06
AT3G12220	Chr3	304.33	-2.72824	0.272314	-10.0187	1.26103e-23	2.15239e-21
AT3G12230	Chr3	377.22	-3.92396	0.611109	-6.42105	1.35334e-10	5.58366e-09
AT3G12540	Chr3	23.8783	-2.27939	0.551138	-4.13579	3.53738e-05	0.00044521
AT3G13090	Chr3	881.071	-1.79291	0.185546	-9.66289	4.33449e-22	6.31669e-20
AT3G13175	Chr3	39.1769	-2.8475	0.479464	-5.93892	2.86903e-09	9.01591e-08
AT3G13730	Chr3	384.128	-1.94896	0.249441	-7.81332	5.57017e-15	4.09465e-13
AT3G14020	Chr3	30.2501	-1.65252	0.494207	-3.34378	0.000826454	0.00663079
AT3G14540	Chr3	24.3177	-2.73748	0.746937	-3.66494	0.000247399	0.00240639
AT3G14570	Chr3	21.1892	-2.46883	0.696652	-3.54385	0.000394333	0.00356043
AT3G15240	Chr3	610.537	-1.89145	0.187252	-10.1011	5.46274e-24	9.51968e-22
AT3G15700	Chr3	17.8853	-2.18105	0.586321	-3.71989	0.000199313	0.00200197
AT3G16220	Chr3	79.4122	-1.96048	0.318299	-6.15926	7.30875e-10	2.58346e-08
AT3G16390	Chr3	73.9983	-3.47754	0.352539	-9.86427	5.94657e-23	9.62263e-21
AT3G16490	Chr3	50.3773	-1.98853	0.376747	-5.27816	1.30489e-07	2.99428e-06
AT3G19390	Chr3	475.051	-2.1513	0.163836	-13.1308	2.19192e-39	1.13797e-36
AT3G20570	Chr3	42.2515	-2.86353	0.539426	-5.30848	1.10541e-07	2.57207e-06
AT3G20590	Chr3	153.498	-2.17145	0.240431	-9.03148	1.69372e-19	2.08948e-17
AT3G20600	Chr3	33.0465	-1.83024	0.460281	-3.97636	6.9979e-05	0.000805113
AT3G20940	Chr3	24.4758	-1.8151	0.490712	-3.69892	0.00021652	0.00214968
AT3G21180	Chr3	19.2433	-2.13123	0.663744	-3.21092	0.00132313	0.00978119
AT3G21330	Chr3	8.17257	-3.4583	1.03717	-3.33435	0.000854976	0.00681138
AT3G21530	Chr3	45.9607	-1.95498	0.502881	-3.88756	0.000101256	0.00111898
AT3G21560	Chr3	166.107	-1.76631	0.342654	-5.15479	2.53921e-07	5.49759e-06
AT3G22120	Chr3	3037.76	-2.95194	0.607905	-4.85593	1.19824e-06	2.2536e-05
AT3G22121	Chr3	2288	-3.14543	0.627254	-5.01461	5.31412e-07	1.06969e-05
AT3G23110	Chr3	46.369	-2.02267	0.420206	-4.81352	1.48298e-06	2.72384e-05
AT3G23175	Chr3	305.191	-2.09439	0.233029	-8.98768	2.52507e-19	2.99641e-17
AT3G23190	Chr3	148.935	-2.67184	0.271868	-9.8277	8.55486e-23	1.33242e-20
AT3G23725	Chr3	112.136	-5.3318	0.871798	-6.11587	9.60294e-10	3.33332e-08
AT3G24300	Chr3	43.7659	-2.09254	0.406054	-5.15335	2.55879e-07	5.53036e-06
AT3G24310	Chr3	34.7372	-2.07663	0.575387	-3.6091	0.000307256	0.00288719
AT3G24520	Chr3	154.746	-1.63063	0.25802	-6.31979	2.61912e-10	1.02947e-08
AT3G24770	Chr3	148.809	-2.172	0.26634	-8.155	3.49169e-16	2.95962e-14
AT3G25240	Chr3	16.2779	-4.18529	0.838523	-4.99127	5.99846e-07	1.189e-05
AT3G25770	Chr3	4.05398	-5.43888	1.5962	-3.40739	0.000655869	0.00548649
AT3G25930	Chr3	43.0097	-2.16275	0.563626	-3.83721	0.00012444	0.00133206
AT3G26120	Chr3	12.6686	-4.15592	0.944844	-4.39853	1.08986e-05	0.000160612
AT3G26240	Chr3	82.9036	-2.55737	0.299673	-8.53386	1.41542e-17	1.45753e-15
AT3G26460	Chr3	4.51423	-5.59492	1.6122	-3.47037	0.000519744	0.00449723
AT3G26520	Chr3	489.072	-2.43554	0.614934	-3.96066	7.47432e-05	0.000854013
AT3G26820	Chr3	26.0889	-1.71017	0.48737	-3.50897	0.000449841	0.00398508
AT3G27070	Chr3	265.064	-2.13457	0.202035	-10.5654	4.31297e-26	9.86048e-24
AT3G27473	Chr3	230.248	-1.61866	0.208574	-7.7606	8.45263e-15	6.00113e-13
AT3G27510	Chr3	48.6401	-2.22946	0.471544	-4.72799	2.26748e-06	3.96809e-05
AT3G28040	Chr3	21.6923	-3.03051	0.668276	-4.53483	5.76511e-06	9.09858e-05
AT3G28100	Chr3	38.4359	-2.30792	0.426318	-5.4136	6.17696e-08	1.5347e-06
AT3G28290	Chr3	42.2898	-2.37773	0.459581	-5.17369	2.29522e-07	5.00847e-06
AT3G28300	Chr3	42.2898	-2.37773	0.459581	-5.17369	2.29522e-07	5.00847e-06
AT3G28550	Chr3	5703.74	-2.04688	0.280939	-7.28584	3.1967e-13	1.85955e-11
AT3G28920	Chr3	97.7771	-1.94649	0.319313	-6.09589	1.08833e-09	3.7512e-08
AT3G29634	Chr3	10.8418	-6.8583	1.38693	-4.94493	7.61695e-07	1.48177e-05
AT3G29670	Chr3	23.9271	-2.86642	0.617841	-4.63942	3.49392e-06	5.82585e-05
AT3G30720	Chr3	36.4228	-4.36048	0.580522	-7.51132	5.85356e-14	3.69293e-12
AT3G30770	Chr3	13.2881	-2.61051	0.715574	-3.64813	0.000264156	0.00253965
AT3G32914	Chr3	12.6277	-2.52684	0.717752	-3.5205	0.000430742	0.00384321
AT3G33084	Chr3	4.36883	-5.54715	1.58732	-3.49465	0.000474676	0.00416805
AT3G42622	Chr3	7.41976	-6.31153	1.49976	-4.20837	2.57224e-05	0.000339334
AT3G42658	Chr3	701.645	-2.70002	0.129109	-20.9128	4.09542e-97	1.45797e-93
AT3G44705	Chr3	4.89609	-5.70999	1.57503	-3.62533	0.000288592	0.00274074
AT3G44710	Chr3	7.4793	-6.32192	1.41663	-4.46266	8.09479e-06	0.000123453
AT3G45070	Chr3	11.0567	-5.90133	1.33821	-4.40988	1.03429e-05	0.000153146
AT3G45720	Chr3	7.26373	-6.28094	1.46533	-4.28637	1.81613e-05	0.000251154
AT3G46190	Chr3	61.1344	-2.15316	0.379711	-5.67054	1.42352e-08	3.98586e-07
AT3G46500	Chr3	6.98686	-6.22378	1.44206	-4.31589	1.58963e-05	0.000224695
AT3G47040	Chr3	15.201	-3.35786	0.769511	-4.36362	1.27927e-05	0.000185453
AT3G47050	Chr3	20.0307	-2.38582	0.60432	-3.94795	7.8823e-05	0.000894256
AT3G47340	Chr3	93.9061	-3.0134	0.388719	-7.75213	9.03649e-15	6.36128e-13
AT3G47380	Chr3	10.7888	-3.90233	0.964858	-4.04446	5.24438e-05	0.000630135
AT3G47710	Chr3	21.6547	-1.70748	0.507156	-3.36678	0.000760507	0.00619543
AT3G48080	Chr3	106.141	-1.68712	0.291993	-5.77795	7.5615e-09	2.22734e-07
AT3G48400	Chr3	8.96094	-3.61089	1.05985	-3.40698	0.000656861	0.00549295
AT3G48510	Chr3	626.748	-2.00204	0.139761	-14.3248	1.53267e-46	1.1574e-43
AT3G48520	Chr3	245.713	-2.27969	0.220199	-10.3528	4.06289e-25	8.1651e-23
AT3G48550	Chr3	11.5892	-3.36881	0.885343	-3.8051	0.000141749	0.00148921
AT3G48700	Chr3	14.0514	-3.6647	0.874095	-4.19257	2.75818e-05	0.000360807
AT3G49580	Chr3	92.4245	-2.34058	0.267229	-8.7587	1.97518e-18	2.19739e-16
AT3G49940	Chr3	90.2269	-1.91874	0.302544	-6.34204	2.26747e-10	8.99767e-09
AT3G50130	Chr3	35.4284	-2.69756	0.454879	-5.93028	3.02423e-09	9.43227e-08
AT3G50140	Chr3	31.4025	-3.9798	0.60471	-6.58134	4.66234e-11	2.04193e-09
AT3G50170	Chr3	8.24003	-6.46253	1.48601	-4.34893	1.36805e-05	0.000197748
AT3G50180	Chr3	7.00754	-5.22962	1.42492	-3.67012	0.000242435	0.00236921
AT3G50190	Chr3	121.303	-2.61186	0.279879	-9.3321	1.03796e-20	1.4212e-18
AT3G50200	Chr3	197.371	-1.8143	0.225102	-8.05992	7.63436e-16	6.19701e-14
AT3G50230	Chr3	38.867	-2.2398	0.517797	-4.32563	1.52099e-05	0.000216465
AT3G50610	Chr3	9.49409	-4.12978	1.10491	-3.73766	0.000185739	0.00189233
AT3G50750	Chr3	87.0452	-1.81217	0.267035	-6.78627	1.15073e-11	5.48303e-10
AT3G51330	Chr3	29.7676	-1.85721	0.463413	-4.00767	6.13204e-05	0.000718347
AT3G51710	Chr3	8.76141	-4.6468	1.25676	-3.69744	0.000217782	0.00216048
AT3G52748	Chr3	23.2947	-2.30314	0.550483	-4.18385	2.86617e-05	0.000372005
AT3G53040	Chr3	55.5648	-4.48102	0.528459	-8.47942	2.26322e-17	2.21174e-15
AT3G53200	Chr3	11.4255	-2.52492	0.762906	-3.30961	0.000934254	0.00731436
AT3G54390	Chr3	21.466	-1.83004	0.563737	-3.24626	0.00116931	0.00883003
AT3G54450	Chr3	27.0611	-2.04935	0.475083	-4.31368	1.6056e-05	0.000226695
AT3G54580	Chr3	4220.66	-2.05665	0.474996	-4.32983	1.49223e-05	0.000212859
AT3G54590	Chr3	2537.6	-2.08674	0.447529	-4.66281	3.11928e-06	5.25574e-05
AT3G54730	Chr3	56.1862	-4.62004	0.520603	-8.8744	7.03143e-19	8.15369e-17
AT3G54770	Chr3	30.7973	-3.09603	0.557264	-5.55578	2.76378e-08	7.3114e-07
AT3G55515	Chr3	45.4772	-1.86038	0.398924	-4.66348	3.109e-06	5.24196e-05
AT3G58550	Chr3	53.3295	-1.61993	0.424753	-3.81383	0.000136832	0.00144699
AT3G59930	Chr3	85.3342	-7.3832	0.88514	-8.34129	7.34861e-17	6.8587e-15
AT3G60160	Chr3	37.9868	-3.12124	0.542564	-5.75276	8.77987e-09	2.54708e-07
AT3G60164	Chr3	3.57658	-5.25762	1.6369	-3.21193	0.00131848	0.00975548
AT3G60390	Chr3	24.5279	-2.39637	0.548274	-4.37075	1.2382e-05	0.000180022
AT3G60470	Chr3	79.4087	-4.40864	0.432517	-10.193	2.131e-24	4.02307e-22
AT3G60870	Chr3	4.21756	-5.49588	1.58064	-3.47699	0.000507082	0.00441835
AT3G61270	Chr3	53.3108	-1.6717	0.395449	-4.22734	2.36468e-05	0.000315459
AT3G61680	Chr3	53.7006	-2.15098	0.381102	-5.64411	1.66042e-08	4.56205e-07
AT3G61810	Chr3	35.5116	-1.67976	0.41726	-4.02568	5.68103e-05	0.000673643
AT3G63200	Chr3	313.091	-1.69309	0.16108	-10.5109	7.69713e-26	1.68256e-23
AT3G63430	Chr3	27.9359	-1.89857	0.497693	-3.81474	0.000136328	0.00144259
AT4G00150	Chr4	274.541	-2.18569	0.264594	-8.26053	1.45028e-16	1.31422e-14
AT4G00210	Chr4	14.6218	-2.62063	0.70444	-3.72017	0.000199092	0.00200056
AT4G00460	Chr4	44.7326	-1.73605	0.390925	-4.44088	8.95931e-06	0.000135149
AT4G00480	Chr4	65.4883	-2.10486	0.34314	-6.13411	8.56359e-10	3.00449e-08
AT4G00680	Chr4	68.3083	-1.76876	0.372019	-4.75447	1.98967e-06	3.54668e-05
AT4G00950	Chr4	64.132	-1.64481	0.318957	-5.15684	2.51146e-07	5.45171e-06
AT4G01630	Chr4	8.27336	-5.47561	1.41615	-3.86656	0.000110381	0.00120222
AT4G02330	Chr4	140.314	-2.69861	0.270361	-9.98152	1.83641e-23	3.09211e-21
AT4G03270	Chr4	99.3204	-1.69572	0.279124	-6.07516	1.23864e-09	4.22836e-08
AT4G03440	Chr4	126.6	-1.90453	0.299806	-6.35253	2.11796e-10	8.45827e-09
AT4G04030	Chr4	27.1229	-4.25314	0.686377	-6.19651	5.77272e-10	2.10316e-08
AT4G04540	Chr4	10.1369	-2.92229	0.870893	-3.35551	0.000792202	0.00640132
AT4G04570	Chr4	47.2149	-1.9588	0.35866	-5.46144	4.72293e-08	1.2059e-06
AT4G04630	Chr4	33.6798	-2.02884	0.437311	-4.63935	3.49504e-06	5.82585e-05
AT4G04700	Chr4	501.881	-2.05414	0.178836	-11.4862	1.54791e-30	5.1432e-28
AT4G04710	Chr4	166.186	-2.65781	0.284392	-9.34559	9.13787e-21	1.2581e-18
AT4G06570	Chr4	5.92471	-5.98412	1.60625	-3.72551	0.00019492	0.00196816
AT4G07850	Chr4	125.769	-4.78091	0.401539	-11.9065	1.09528e-32	4.33245e-30
AT4G09160	Chr4	54.9395	-1.8093	0.358197	-5.05112	4.39227e-07	9.0459e-06
AT4G09500	Chr4	9.49397	-4.13842	1.09502	-3.77933	0.000157252	0.0016275
AT4G09760	Chr4	80.9067	-1.96579	0.323875	-6.06959	1.28233e-09	4.35365e-08
AT4G09770	Chr4	129.51	-2.64501	0.310613	-8.51543	1.65972e-17	1.65441e-15
AT4G09780	Chr4	12.7539	-6.1118	1.39197	-4.39076	1.12957e-05	0.000165776
AT4G09875	Chr4	127.56	-3.65429	0.879615	-4.15442	3.26116e-05	0.000415906
AT4G09950	Chr4	16.9716	-2.86672	0.742625	-3.86026	0.000113268	0.00122563
AT4G10370	Chr4	19.2647	-2.48084	0.742462	-3.34137	0.000833664	0.00667617
AT4G10860	Chr4	8.3445	-3.5039	1.03632	-3.38109	0.000721978	0.00593589
AT4G11393	Chr4	18.8301	-3.03136	0.692663	-4.37639	1.20662e-05	0.00017615
AT4G14040	Chr4	21.987	-1.73262	0.500446	-3.46215	0.000535885	0.00461286
AT4G14610	Chr4	45.5943	-1.86152	0.35946	-5.17867	2.23475e-07	4.88938e-06
AT4G14750	Chr4	38.3025	-2.44711	0.421833	-5.80113	6.58685e-09	1.96345e-07
AT4G15096	Chr4	8.18347	-6.45053	1.41781	-4.54963	5.37403e-06	8.55724e-05
AT4G15500	Chr4	38.482	-2.46384	0.460425	-5.35123	8.73568e-08	2.09972e-06
AT4G16870	Chr4	66.1164	-1.95391	0.322694	-6.05501	1.40409e-09	4.73603e-08
AT4G17660	Chr4	52.3595	-2.4168	0.404619	-5.97303	2.32881e-09	7.53573e-08
AT4G18690	Chr4	7.36286	-6.29823	1.46633	-4.29524	1.74501e-05	0.000243073
AT4G19530	Chr4	54.5943	-2.12392	0.339599	-6.2542	3.99552e-10	1.5132e-08
AT4G19720	Chr4	363.877	-2.60917	0.242876	-10.7428	6.40728e-27	1.58089e-24
AT4G19730	Chr4	6.92375	-6.21166	1.60764	-3.86383	0.000111625	0.00121313
AT4G19750	Chr4	4.03682	-5.43348	1.62692	-3.33973	0.000838598	0.00670448
AT4G19920	Chr4	18.4173	-3.00731	0.658658	-4.56581	4.97567e-06	7.98929e-05
AT4G20210	Chr4	103.564	-2.09411	0.260585	-8.03617	9.26923e-16	7.45126e-14
AT4G21903	Chr4	26.478	-2.26216	0.50041	-4.52061	6.16627e-06	9.61598e-05
AT4G22070	Chr4	29.1398	-2.29061	0.508732	-4.50259	6.71295e-06	0.000103905
AT4G22080	Chr4	69.4821	-1.60366	0.341941	-4.68988	2.73371e-06	4.68852e-05
AT4G23220	Chr4	5.72268	-4.9308	1.48216	-3.32677	0.000878576	0.00697709
AT4G23500	Chr4	20.788	-2.36215	0.610863	-3.86691	0.000110223	0.00120103
AT4G23515	Chr4	10.0606	-4.85429	1.28158	-3.78773	0.000152028	0.00158318
AT4G24120	Chr4	27.0341	-1.99037	0.539229	-3.69113	0.000223256	0.00220426
AT4G24140	Chr4	26.8878	-2.20878	0.677176	-3.26175	0.00110727	0.00842794
AT4G25090	Chr4	57.8973	-3.27313	0.404389	-8.09402	5.77283e-16	4.74782e-14
AT4G25160	Chr4	37.6024	-2.36217	0.447084	-5.2835	1.26736e-07	2.91353e-06
AT4G26380	Chr4	38.3203	-5.20549	0.706355	-7.36951	1.71261e-13	1.02346e-11
AT4G27290	Chr4	23.4778	-2.11492	0.525372	-4.02557	5.68375e-05	0.000673643
AT4G27850	Chr4	101.645	-1.60807	0.246712	-6.51801	7.1244e-11	3.07695e-09
AT4G27950	Chr4	150.535	-2.25325	0.215973	-10.433	1.7521e-25	3.66911e-23
AT4G28250	Chr4	56.8819	-1.92042	0.367402	-5.22701	1.72273e-07	3.84682e-06
AT4G28720	Chr4	115.409	-1.71073	0.320776	-5.33309	9.6556e-08	2.28507e-06
AT4G28800	Chr4	5.5081	-5.88127	1.50131	-3.91743	8.94983e-05	0.00100193
AT4G29150	Chr4	9.77276	-3.11054	0.888818	-3.49964	0.00046589	0.00410246
AT4G29180	Chr4	36.6804	-2.51549	0.495812	-5.07348	3.90608e-07	8.09813e-06
AT4G29200	Chr4	8.79235	-6.55499	1.3881	-4.72228	2.33212e-06	4.07262e-05
AT4G29800	Chr4	18.3928	-1.96965	0.582999	-3.37847	0.0007289	0.00597703
AT4G29920	Chr4	43.9103	-2.21581	0.397674	-5.57192	2.51954e-08	6.708e-07
AT4G33020	Chr4	12.3947	-7.05011	1.34262	-5.25103	1.51252e-07	3.4222e-06
AT4G33467	Chr4	24.9472	-2.93252	0.589307	-4.97622	6.48372e-07	1.27626e-05
AT4G33610	Chr4	45.0685	-2.48765	0.538305	-4.62126	3.8142e-06	6.31561e-05
AT4G34135	Chr4	161.01	-1.86069	0.223296	-8.33285	7.89175e-17	7.32402e-15
AT4G34138	Chr4	95.6587	-1.62521	0.324589	-5.00696	5.52951e-07	1.10807e-05
AT4G34560	Chr4	7.85793	-6.39206	1.45767	-4.38511	1.15925e-05	0.000169434
AT4G34580	Chr4	216.768	-1.73181	0.280894	-6.16534	7.03301e-10	2.49662e-08
AT4G35030	Chr4	43.1902	-2.2656	0.391407	-5.78834	7.10872e-09	2.10287e-07
AT4G35660	Chr4	63.715	-2.22786	0.332138	-6.70763	1.97807e-11	9.14535e-10
AT4G36220	Chr4	88.2608	-3.50881	0.342127	-10.2559	1.11378e-24	2.15159e-22
AT4G36240	Chr4	16.4426	-2.25482	0.695568	-3.2417	0.00118819	0.00893808
AT4G36430	Chr4	2223.14	-1.78237	0.170291	-10.4666	1.23009e-25	2.59779e-23
AT4G36540	Chr4	38.2725	-2.12796	0.408776	-5.20568	1.93282e-07	4.28142e-06
AT4G36620	Chr4	20.3294	-3.62616	0.726279	-4.99279	5.95142e-07	1.18175e-05
AT4G36740	Chr4	50.692	-2.77789	0.376821	-7.3719	1.68213e-13	1.01498e-11
AT4G37320	Chr4	119.559	-1.76661	0.23453	-7.53255	4.97585e-14	3.19583e-12
AT4G37400	Chr4	1293.52	-1.63134	0.188965	-8.63306	5.97295e-18	6.36094e-16
AT4G38340	Chr4	23.5957	-2.18472	0.558611	-3.91099	9.19171e-05	0.0010267
AT4G38390	Chr4	10.9038	-3.91271	0.953235	-4.10466	4.0491e-05	0.000503511
AT4G38770	Chr4	542.353	-1.73903	0.151399	-11.4864	1.54406e-30	5.1432e-28
AT4G39700	Chr4	4.03793	-5.43378	1.64467	-3.30388	0.000953565	0.00743751
AT4G40090	Chr4	152.978	-1.92435	0.313721	-6.13395	8.57221e-10	3.00449e-08
AT5G01490	Chr5	65.6676	-2.48204	0.346227	-7.16883	7.56435e-13	4.1158e-11
AT5G02180	Chr5	17.101	-3.18372	0.697137	-4.56685	4.95112e-06	7.96012e-05
AT5G02350	Chr5	35.7177	-2.13302	0.497799	-4.28489	1.82826e-05	0.000252271
AT5G03640	Chr5	19.0185	-2.21441	0.585663	-3.78103	0.000156182	0.00162033
AT5G03760	Chr5	24.6902	-2.83063	0.620495	-4.5619	5.06937e-06	8.12403e-05
AT5G04960	Chr5	135.974	-1.81003	0.335705	-5.39173	6.97822e-08	1.72346e-06
AT5G05840	Chr5	14.7023	-2.62271	0.780731	-3.3593	0.000781396	0.00633043
AT5G05900	Chr5	57.7609	-6.81244	0.951458	-7.16	8.0676e-13	4.35161e-11
AT5G06330	Chr5	41.9608	-2.8064	0.433804	-6.46929	9.84669e-11	4.13794e-09
AT5G06570	Chr5	26.3382	-3.02171	0.532157	-5.67823	1.36092e-08	3.83644e-07
AT5G06640	Chr5	781.685	-1.68275	0.406959	-4.13494	3.55055e-05	0.000446472
AT5G06730	Chr5	349.798	-1.95683	0.215606	-9.07596	1.12685e-19	1.40405e-17
AT5G06800	Chr5	8.82541	-4.03674	1.09516	-3.68598	0.000227824	0.00224314
AT5G06850	Chr5	11.6079	-2.5491	0.787418	-3.23729	0.00120672	0.00904676
AT5G06990	Chr5	13.6668	-2.80752	0.835618	-3.35981	0.00077996	0.0063229
AT5G07030	Chr5	61.6753	-1.81205	0.322728	-5.6148	1.96789e-08	5.35368e-07
AT5G07390	Chr5	53.976	-2.1656	0.383372	-5.64881	1.6156e-08	4.4635e-07
AT5G08240	Chr5	109.753	-2.17717	0.257605	-8.45159	2.87369e-17	2.78648e-15
AT5G08640	Chr5	10.7505	-3.02158	0.83369	-3.62434	0.000289696	0.00274914
AT5G09220	Chr5	8.7458	-6.54822	1.43571	-4.56097	5.09169e-06	8.15456e-05
AT5G09710	Chr5	50.22	-3.7886	0.462855	-8.18528	2.71678e-16	2.33455e-14
AT5G10170	Chr5	46.3009	-3.02298	0.416842	-7.25211	4.10317e-13	2.34521e-11
AT5G10180	Chr5	237.674	-2.4314	0.546193	-4.45153	8.52606e-06	0.000129318
AT5G10970	Chr5	44.6813	-1.88628	0.366846	-5.14188	2.71999e-07	5.84329e-06
AT5G10990	Chr5	29.3953	-1.91963	0.591853	-3.24342	0.00118104	0.00890246
AT5G11420	Chr5	22.2189	-6.01392	1.12402	-5.35035	8.77829e-08	2.10544e-06
AT5G11920	Chr5	1925.02	-1.80016	0.127751	-14.0911	4.30917e-45	3.15837e-42
AT5G12050	Chr5	27.061	-2.55288	0.605897	-4.21338	2.51574e-05	0.000332761
AT5G13790	Chr5	125.582	-3.50001	0.305368	-11.4616	2.05642e-30	6.65545e-28
AT5G13910	Chr5	316.44	-1.74146	0.21911	-7.94788	1.89735e-15	1.48219e-13
AT5G13930	Chr5	24.0053	-4.50505	0.757052	-5.95078	2.66868e-09	8.46101e-08
AT5G13990	Chr5	64.8756	-1.9838	0.32675	-6.07132	1.26866e-09	4.31898e-08
AT5G15130	Chr5	101.588	-2.02422	0.269476	-7.51169	5.83691e-14	3.69177e-12
AT5G15530	Chr5	258.83	-1.84574	0.170835	-10.8042	3.28871e-27	8.27824e-25
AT5G15960	Chr5	23.9579	-2.86625	0.589282	-4.86397	1.15055e-06	2.16862e-05
AT5G16023	Chr5	28.323	-2.03735	0.503083	-4.04973	5.12775e-05	0.000619107
AT5G18930	Chr5	33.4048	-1.94202	0.460209	-4.21986	2.44454e-05	0.000324376
AT5G19800	Chr5	25.4112	-2.06497	0.598285	-3.45147	0.000557532	0.00477283
AT5G20860	Chr5	20.759	-5.32	0.987662	-5.38646	7.186e-08	1.76603e-06
AT5G21280	Chr5	68.7527	-2.23813	0.310268	-7.21355	5.45128e-13	3.0665e-11
AT5G22555	Chr5	40.9667	-3.17244	0.529586	-5.99042	2.09303e-09	6.85391e-08
AT5G22560	Chr5	4.23098	-5.49985	1.58888	-3.46146	0.000537252	0.00462144
AT5G23020	Chr5	7.93854	-3.86613	1.16205	-3.32699	0.000877889	0.00697386
AT5G23030	Chr5	8.03581	-3.43001	1.0517	-3.26139	0.00110866	0.008436
AT5G23220	Chr5	192.625	-2.86316	0.293091	-9.76883	1.53205e-22	2.35671e-20
AT5G23700	Chr5	10.6033	-2.98953	0.825531	-3.62135	0.000293072	0.00277694
AT5G23990	Chr5	63.5117	-3.86429	0.429706	-8.99286	2.40871e-19	2.87201e-17
AT5G24140	Chr5	36.2284	-2.44901	0.53973	-4.53747	5.6932e-06	9.0022e-05
AT5G24313	Chr5	17.1722	-2.11666	0.611596	-3.46089	0.000538396	0.00462969
AT5G24780	Chr5	41.0308	-1.88685	0.532365	-3.54428	0.000393686	0.00355587
AT5G24880	Chr5	32.5841	-3.10692	0.55504	-5.59764	2.17287e-08	5.84119e-07
AT5G24900	Chr5	60.7751	-2.42713	0.398822	-6.08573	1.15961e-09	3.98037e-08
AT5G24960	Chr5	159.024	-1.99877	0.20269	-9.86121	6.13068e-23	9.85654e-21
AT5G25810	Chr5	7.19556	-3.71243	1.13964	-3.25755	0.00112377	0.00852753
AT5G26080	Chr5	7.3773	-6.30071	1.46093	-4.3128	1.612e-05	0.000227084
AT5G26270	Chr5	288.745	-3.01695	0.237648	-12.6951	6.29854e-37	2.9615e-34
AT5G27345	Chr5	21.4596	-7.84259	1.2713	-6.16897	6.87349e-10	2.44696e-08
AT5G27845	Chr5	6.44096	-5.10262	1.52689	-3.34184	0.000832248	0.00667084
AT5G27930	Chr5	63.9421	-1.80174	0.326624	-5.51625	3.46313e-08	9.01788e-07
AT5G28335	Chr5	14.142	-5.34845	1.17103	-4.56729	4.94077e-06	7.94861e-05
AT5G28810	Chr5	11.4077	-6.93055	1.35949	-5.0979	3.43444e-07	7.20422e-06
AT5G28845	Chr5	11.0106	-6.87823	1.39943	-4.91502	8.87754e-07	1.70701e-05
AT5G30480	Chr5	6.87255	-6.19871	1.46424	-4.2334	2.30187e-05	0.000307905
AT5G32481	Chr5	4.39346	-5.55421	1.58425	-3.50589	0.000455084	0.00401867
AT5G33270	Chr5	6.07246	-5.017	1.48257	-3.38399	0.000714395	0.00587743
AT5G33355	Chr5	8.25277	-6.46476	1.4143	-4.571	4.85399e-06	7.82922e-05
AT5G33395	Chr5	4.71314	-5.65577	1.56796	-3.6071	0.000309642	0.00290304
AT5G35575	Chr5	6.17746	-6.04605	1.47685	-4.09388	4.24214e-05	0.000523337
AT5G35770	Chr5	85.2291	-2.32192	0.30326	-7.65655	1.91002e-14	1.30048e-12
AT5G35912	Chr5	6.30783	-6.07702	1.50361	-4.04163	5.3082e-05	0.000635939
AT5G37660	Chr5	13.5508	-4.69287	1.05916	-4.43076	9.39019e-06	0.000140881
AT5G39110	Chr5	37.9996	-3.42928	0.500472	-6.85209	7.27797e-12	3.54925e-10
AT5G39120	Chr5	50.3957	-2.40837	0.525082	-4.58666	4.5039e-06	7.33815e-05
AT5G39150	Chr5	25.5445	-2.70788	0.764965	-3.53988	0.000400309	0.00361046
AT5G39160	Chr5	108.219	-1.83404	0.299193	-6.12996	8.79022e-10	3.07193e-08
AT5G39190	Chr5	131.216	-1.88456	0.28025	-6.72459	1.7609e-11	8.17162e-10
AT5G39760	Chr5	28.9115	-3.08637	0.508493	-6.06965	1.28192e-09	4.35365e-08
AT5G40010	Chr5	105.464	-1.80885	0.28126	-6.43124	1.26568e-10	5.27436e-09
AT5G40860	Chr5	59.404	-1.67822	0.466478	-3.59765	0.000321101	0.00299245
AT5G41280	Chr5	116.142	-4.34502	0.393294	-11.0478	2.24688e-28	6.51073e-26
AT5G41290	Chr5	154.496	-3.9363	0.323541	-12.1663	4.69849e-34	1.98451e-31
AT5G41315	Chr5	86.2083	-2.1068	0.277925	-7.58047	3.44317e-14	2.26174e-12
AT5G41590	Chr5	4.72282	-5.65835	1.54049	-3.67309	0.000239637	0.00234462
AT5G42280	Chr5	119.593	-5.52529	0.425614	-12.9819	1.54906e-38	7.56912e-36
AT5G42750	Chr5	51.3873	-2.24588	0.408147	-5.50262	3.74184e-08	9.68293e-07
AT5G43020	Chr5	138.582	-1.76373	0.26841	-6.57104	4.99661e-11	2.17685e-09
AT5G43470	Chr5	13.2745	-2.32524	0.682644	-3.40622	0.000658686	0.00550451
AT5G44020	Chr5	220.933	-2.06456	0.296713	-6.9581	3.44886e-12	1.74332e-10
AT5G44260	Chr5	90.2591	-1.9951	0.379176	-5.26168	1.42745e-07	3.23677e-06
AT5G44400	Chr5	286.894	-2.74441	0.198261	-13.8424	1.41388e-43	9.2721e-41
AT5G44550	Chr5	54.6125	-2.37896	0.447097	-5.32091	1.03247e-07	2.41815e-06
AT5G44910	Chr5	37.0116	-1.60544	0.39922	-4.02143	5.78467e-05	0.000683842
AT5G45000	Chr5	23.4917	-2.55296	0.589043	-4.33408	1.46371e-05	0.00020963
AT5G45070	Chr5	22.2056	-3.05942	0.584782	-5.23172	1.67936e-07	3.75671e-06
AT5G45200	Chr5	4.5753	-5.61193	1.56364	-3.58902	0.000331929	0.00307955
AT5G45210	Chr5	16.193	-2.80386	0.672312	-4.17048	3.03953e-05	0.000391852
AT5G45380	Chr5	100.735	-1.6909	0.272974	-6.19437	5.85172e-10	2.12263e-08
AT5G45440	Chr5	36.9239	-2.07362	0.437391	-4.74087	2.12798e-06	3.75827e-05
AT5G48060	Chr5	12.9563	-2.41816	0.746847	-3.23783	0.00120442	0.00903497
AT5G48100	Chr5	18.5884	-2.43892	0.6755	-3.61054	0.000305562	0.00287669
AT5G48320	Chr5	17.0312	-2.62898	0.626328	-4.19745	2.69941e-05	0.000353438
AT5G49080	Chr5	314.87	-1.988	0.48155	-4.12833	3.65413e-05	0.000458745
AT5G49270	Chr5	70.3718	-1.7799	0.388054	-4.58672	4.50266e-06	7.33815e-05
AT5G49350	Chr5	14.6253	-2.77709	0.785156	-3.53699	0.000404719	0.00364628
AT5G49360	Chr5	133.824	-1.71118	0.379175	-4.51291	6.39446e-06	9.95316e-05
AT5G49850	Chr5	691.311	-3.16289	0.22598	-13.9963	1.64149e-44	1.13628e-41
AT5G49870	Chr5	34.3318	-1.9837	0.448177	-4.42616	9.59254e-06	0.000143571
AT5G50200	Chr5	120.941	-2.05738	0.249944	-8.23138	1.85066e-16	1.63541e-14
AT5G50570	Chr5	108.83	-1.62274	0.256858	-6.31765	2.65566e-10	1.04055e-08
AT5G50670	Chr5	98.5025	-1.7842	0.26524	-6.72674	1.73507e-11	8.08187e-10
AT5G51060	Chr5	134.738	-1.96923	0.269118	-7.31734	2.52934e-13	1.48658e-11
AT5G51470	Chr5	28.0353	-2.63095	0.572435	-4.59606	4.30562e-06	7.05431e-05
AT5G51500	Chr5	7.20869	-4.34085	1.2972	-3.34633	0.000818898	0.00658713
AT5G51750	Chr5	74.2962	-2.64573	0.477588	-5.53978	3.02856e-08	7.96956e-07
AT5G52670	Chr5	38.2583	-1.99983	0.50721	-3.94281	8.05319e-05	0.000911901
AT5G52680	Chr5	52.9791	-2.03821	0.367254	-5.54988	2.85864e-08	7.53833e-07
AT5G52690	Chr5	47.9441	-1.955	0.367799	-5.31539	1.06428e-07	2.49031e-06
AT5G52700	Chr5	100.601	-1.96855	0.328282	-5.99651	2.01598e-09	6.64174e-08
AT5G52710	Chr5	379.552	-1.7466	0.223758	-7.80576	5.91424e-15	4.33479e-13
AT5G54050	Chr5	24.8861	-2.49245	0.561285	-4.44062	8.97009e-06	0.00013523
AT5G55770	Chr5	6.15231	-6.04095	1.47458	-4.09672	4.19048e-05	0.000518246
AT5G57390	Chr5	471.509	-1.69849	0.154188	-11.0157	3.2096e-28	8.78938e-26
AT5G57530	Chr5	42.8068	-1.977	0.442578	-4.467	7.93227e-06	0.000121197
AT5G57620	Chr5	409.154	-1.92773	0.20924	-9.21305	3.1698e-20	4.09282e-18
AT5G57625	Chr5	266.341	-1.67451	0.280211	-5.97588	2.28856e-09	7.41624e-08
AT5G58010	Chr5	124.211	-2.27597	0.284554	-7.99837	1.26074e-15	1.00056e-13
AT5G58900	Chr5	52.393	-1.87976	0.335597	-5.60125	2.12816e-08	5.73958e-07
AT5G59490	Chr5	41.7878	-2.8502	0.437192	-6.51932	7.06254e-11	3.05553e-09
AT5G59620	Chr5	12.1797	-6.04431	1.33533	-4.52646	5.998e-06	9.39472e-05
AT5G59630	Chr5	10.2347	-6.77457	1.35558	-4.99756	5.80595e-07	1.1547e-05
AT5G59640	Chr5	28.1909	-3.56345	0.574946	-6.19788	5.72277e-10	2.08802e-08
AT5G59760	Chr5	7.95182	-3.4353	1.06317	-3.2312	0.0012327	0.00921655
AT5G60520	Chr5	24.6696	-3.01389	0.674876	-4.46584	7.97551e-06	0.000121708
AT5G60800	Chr5	327.281	-2.17056	0.242047	-8.96752	3.03258e-19	3.58161e-17
AT5G60900	Chr5	11.4095	-4.41879	1.09454	-4.03712	5.41105e-05	0.000646307
AT5G61350	Chr5	39.2492	-2.11749	0.481493	-4.39776	1.09376e-05	0.00016109
AT5G62020	Chr5	41.0541	-1.66376	0.383278	-4.34087	1.41921e-05	0.000204432
AT5G62160	Chr5	23.8082	-4.24776	0.737852	-5.75692	8.56608e-09	2.49377e-07
AT5G62340	Chr5	15.6928	-7.39008	1.31104	-5.63679	1.73246e-08	4.74427e-07
AT5G62630	Chr5	187.032	-1.72466	0.219559	-7.85508	3.99514e-15	2.98081e-13
AT5G62940	Chr5	106.038	-1.67405	0.331968	-5.04283	4.58707e-07	9.40047e-06
AT5G63350	Chr5	72.0256	-4.27006	0.422342	-10.1104	4.96693e-24	8.90473e-22
AT5G63450	Chr5	10.7545	-5.86147	1.34604	-4.3546	1.33312e-05	0.000193035
AT5G63560	Chr5	109.112	-1.97177	0.32853	-6.00179	1.95152e-09	6.45841e-08
AT5G63590	Chr5	28.0853	-2.23488	0.520424	-4.29434	1.75218e-05	0.000243798
AT5G64330	Chr5	231.639	-1.97879	0.255213	-7.75348	8.94064e-15	6.31164e-13
AT5G65090	Chr5	10.186	-3.46492	0.954253	-3.63103	0.000282297	0.00269431
AT5G65160	Chr5	57.6011	-1.65384	0.408512	-4.04844	5.15596e-05	0.00062191
AT5G65890	Chr5	16.3185	-2.32599	0.660729	-3.52034	0.000430996	0.0038441
AT5G66310	Chr5	333.2	-2.22137	0.240976	-9.21821	3.02094e-20	3.92093e-18
AT5G66610	Chr5	112.058	-1.77127	0.232482	-7.61897	2.55707e-14	1.70837e-12
AT5G66670	Chr5	104.484	-1.80058	0.281313	-6.40063	1.54733e-10	6.33415e-09
AT5G66790	Chr5	30.8233	-1.63947	0.476144	-3.44322	0.000574829	0.00489903
AT5G67280	Chr5	51.7736	-1.83783	0.34264	-5.36373	8.15195e-08	1.97806e-06
AT5G67400	Chr5	230.552	-2.03004	0.288343	-7.04036	1.91741e-12	9.91326e-11
AT5G67430	Chr5	23.9999	-2.13336	0.588393	-3.62574	0.000288138	0.00273747

## Sheet: T10_emf2_up
gene	chr	baseMean	log2FoldChange	lfcSE	stat	pvalue	padj
AT1G01030	Chr1	87.5189	1.60464	0.261669	6.13233	8.6599e-10	2.918e-08
AT1G01060	Chr1	859.053	1.63888	0.120043	13.6524	1.95228e-42	1.26337e-39
AT1G01070	Chr1	108.051	1.84454	0.246332	7.48801	6.9924e-14	4.84819e-12
AT1G01140	Chr1	88.4929	2.28198	0.329577	6.92396	4.3918e-12	2.23019e-10
AT1G02770	Chr1	47.2781	5.02174	0.58404	8.59828	8.09213e-18	9.67911e-16
AT1G03710	Chr1	163.307	6.00024	0.423656	14.163	1.55243e-45	1.15236e-42
AT1G04580	Chr1	212.316	3.09643	0.85712	3.61259	0.000303151	0.00264372
AT1G05560	Chr1	156.466	2.32143	0.243087	9.54977	1.29987e-21	2.20175e-19
AT1G05562	Chr1	121.084	2.23422	0.300378	7.43801	1.02214e-13	6.84262e-12
AT1G08115	Chr1	154.03	1.83026	0.318203	5.75186	8.82659e-09	2.5058e-07
AT1G08430	Chr1	46.9801	4.46073	0.704721	6.32977	2.45521e-10	9.30397e-09
AT1G08465	Chr1	190.766	6.53013	0.448711	14.5531	5.58238e-48	4.54478e-45
AT1G09420	Chr1	297.318	1.93228	0.18035	10.7141	8.74233e-27	2.29832e-24
AT1G09440	Chr1	78.1921	1.97399	0.375101	5.26255	1.4207e-07	3.14523e-06
AT1G12260	Chr1	124.21	3.68776	0.321452	11.4722	1.8196e-30	6.0425e-28
AT1G13400	Chr1	15.2279	2.45033	0.662954	3.69607	0.000218962	0.00202333
AT1G13609	Chr1	4.0118	5.53355	1.67509	3.30344	0.000955056	0.00687891
AT1G13635	Chr1	90.1726	3.35727	1.00132	3.35286	0.000799819	0.00593701
AT1G16705	Chr1	3.95696	5.51649	1.63055	3.3832	0.000716468	0.00541384
AT1G18140	Chr1	29.0957	2.61619	0.512812	5.10165	3.36697e-07	6.85288e-06
AT1G19380	Chr1	365.354	1.73452	0.270614	6.40956	1.45936e-10	5.75489e-09
AT1G20730	Chr1	67.3483	6.1418	0.727891	8.4378	3.23354e-17	3.59506e-15
AT1G20740	Chr1	8.26439	5.58901	1.41329	3.95461	7.66587e-05	0.000816334
AT1G20850	Chr1	701.79	2.00928	0.601411	3.34094	0.000834963	0.00614905
AT1G21110	Chr1	513.127	1.79869	0.215619	8.34195	7.30735e-17	7.81453e-15
AT1G22910	Chr1	138.335	2.40393	0.24164	9.94837	2.5635e-23	4.90133e-21
AT1G23770	Chr1	6.37869	5.20693	1.4551	3.57839	0.000345714	0.00293974
AT1G24260	Chr1	16.4415	7.56811	1.30323	5.80719	6.3529e-09	1.84081e-07
AT1G26515	Chr1	47.7445	6.65022	0.892023	7.45521	8.9724e-14	6.07603e-12
AT1G26570	Chr1	24.1521	1.87175	0.515168	3.63329	0.000279835	0.0024798
AT1G27020	Chr1	1414.1	1.67064	0.240873	6.93579	4.0396e-12	2.06379e-10
AT1G27860	Chr1	504.752	6.54795	0.286307	22.8704	9.16649e-116	8.99443e-112
AT1G28500	Chr1	69.6797	7.19912	0.875725	8.22075	2.02234e-16	1.99375e-14
AT1G28610	Chr1	36.7726	1.84569	0.429033	4.30199	1.69275e-05	0.00021931
AT1G30135	Chr1	27.4376	1.75047	0.492742	3.5525	0.000381585	0.00319312
AT1G30160	Chr1	94.6249	2.95098	0.32032	9.21259	3.18339e-20	4.78229e-18
AT1G30660	Chr1	74.6468	1.68092	0.295286	5.69252	1.25177e-08	3.45648e-07
AT1G30920	Chr1	14.9729	5.54697	1.15788	4.79062	1.66269e-06	2.82009e-05
AT1G30940	Chr1	45.6447	4.9688	0.578254	8.59276	8.49068e-18	1.00605e-15
AT1G31173	Chr1	14.5566	2.37159	0.659359	3.59681	0.000322141	0.00277197
AT1G32100	Chr1	343.13	2.52793	0.198431	12.7396	3.56068e-37	1.6339e-34
AT1G34460	Chr1	68.2811	6.15845	0.673036	9.15025	5.68019e-20	8.2865e-18
AT1G42970	Chr1	19.2437	1.75708	0.536178	3.27705	0.00104898	0.00744496
AT1G43005	Chr1	31.197	8.49295	1.23959	6.85139	7.31347e-12	3.591e-10
AT1G44800	Chr1	241.392	1.80546	0.28479	6.33962	2.30334e-10	8.77154e-09
AT1G44890	Chr1	28.5815	3.95892	0.628277	6.30122	2.95304e-10	1.09925e-08
AT1G47620	Chr1	17.1839	5.14608	1.00146	5.13857	2.76835e-07	5.75516e-06
AT1G47980	Chr1	39.672	2.28643	0.50509	4.52678	5.98901e-06	8.61749e-05
AT1G48400	Chr1	6.929	6.32311	1.49917	4.21774	2.46766e-05	0.000305887
AT1G49200	Chr1	30.1488	2.06566	0.579903	3.56208	0.000367922	0.00309108
AT1G50130	Chr1	30.5199	6.58966	1.10896	5.94221	2.81213e-09	8.74045e-08
AT1G51035	Chr1	82.341	1.75694	0.372887	4.71172	2.45636e-06	3.96126e-05
AT1G51270	Chr1	108.32	2.1483	0.347687	6.17883	6.45784e-10	2.25115e-08
AT1G51820	Chr1	13.117	3.05086	0.741432	4.11482	3.87478e-05	0.000451277
AT1G52070	Chr1	157.06	1.8492	0.354924	5.21014	1.88702e-07	4.05662e-06
AT1G52100	Chr1	220.391	3.61256	0.259852	13.9024	6.12787e-44	4.29598e-41
AT1G53708	Chr1	23.4279	1.65513	0.491671	3.36634	0.000761739	0.00570807
AT1G54280	Chr1	34.4406	2.95733	0.488603	6.05262	1.42512e-09	4.65896e-08
AT1G54790	Chr1	20.9524	1.91128	0.565556	3.37947	0.000726246	0.00547134
AT1G55525	Chr1	37.0455	1.78729	0.398148	4.48902	7.15518e-06	0.000101053
AT1G57800	Chr1	18.9809	6.80343	1.32423	5.13767	2.78172e-07	5.77819e-06
AT1G58370	Chr1	277.822	2.11773	0.360252	5.87845	4.14119e-09	1.25018e-07
AT1G59670	Chr1	57.2	5.9013	0.66202	8.91408	4.91861e-19	6.67397e-17
AT1G59790	Chr1	10.2097	3.5863	0.937234	3.82648	0.00012999	0.00129569
AT1G61700	Chr1	8.18952	6.56346	1.39625	4.70078	2.59168e-06	4.14768e-05
AT1G61800	Chr1	28.1242	2.37227	0.626931	3.78394	0.000154362	0.00149954
AT1G62360	Chr1	309.999	3.18842	0.286751	11.1191	1.0126e-28	3.08453e-26
AT1G63040	Chr1	7.59787	3.92253	1.11619	3.51421	0.000441056	0.00360939
AT1G63120	Chr1	227.916	1.74803	0.226596	7.71427	1.21675e-14	9.53676e-13
AT1G63206	Chr1	6.80677	6.29628	1.42602	4.41527	1.00884e-05	0.000136661
AT1G63210	Chr1	69.0278	3.88013	0.41846	9.27241	1.81989e-20	2.80063e-18
AT1G63295	Chr1	99.5216	2.46752	0.376432	6.55502	5.56362e-11	2.38667e-09
AT1G63520	Chr1	44.4564	2.97202	0.419796	7.07968	1.44484e-12	7.97919e-11
AT1G63910	Chr1	11.0017	2.95817	0.818239	3.61529	0.000300012	0.00261906
AT1G64240	Chr1	20.7196	2.85944	0.60752	4.70674	2.51704e-06	4.04618e-05
AT1G66290	Chr1	59.7263	8.46479	1.21907	6.94366	3.82059e-12	1.95587e-10
AT1G66320	Chr1	107.503	5.48037	0.443483	12.3576	4.43306e-35	1.8963e-32
AT1G66540	Chr1	22.1276	1.94566	0.53595	3.63031	0.000283086	0.00250598
AT1G66640	Chr1	10.648	6.93887	1.38766	5.00041	5.72095e-07	1.09882e-05
AT1G67105	Chr1	4686.27	1.74267	0.448176	3.88835	0.000100927	0.00104047
AT1G67260	Chr1	111.119	10.3259	1.20694	8.55538	1.1748e-17	1.37905e-15
AT1G67760	Chr1	28.6827	1.88345	0.473673	3.97627	7.00052e-05	0.000755685
AT1G68200	Chr1	11.682	2.68793	0.726366	3.70052	0.000215158	0.00199565
AT1G68725	Chr1	48.9223	2.16065	0.370504	5.83166	5.48783e-09	1.61424e-07
AT1G69120	Chr1	29.6128	5.19871	0.760537	6.83558	8.16757e-12	3.9794e-10
AT1G70080	Chr1	123.725	4.93039	0.399663	12.3364	5.76908e-35	2.38689e-32
AT1G70390	Chr1	30.137	3.67082	0.617147	5.94805	2.71362e-09	8.47604e-08
AT1G70510	Chr1	26.228	1.66741	0.496815	3.35619	0.000790244	0.00588324
AT1G72570	Chr1	13.0314	6.25454	1.32358	4.72547	2.29587e-06	3.73346e-05
AT1G73280	Chr1	215.353	1.68068	0.233118	7.20958	5.61255e-13	3.27892e-11
AT1G73680	Chr1	117.848	2.17545	0.255586	8.51161	1.71541e-17	1.97687e-15
AT1G75280	Chr1	366.797	1.61307	0.28251	5.70978	1.13122e-08	3.14425e-07
AT1G75750	Chr1	15394.9	1.74563	0.202621	8.61526	6.97808e-18	8.42644e-16
AT1G77090	Chr1	71.4781	1.90286	0.31588	6.024	1.7016e-09	5.49872e-08
AT1G78830	Chr1	2989.56	1.87203	0.198828	9.4153	4.71749e-21	7.58344e-19
AT1G79620	Chr1	424.539	2.24001	0.247988	9.03272	1.67457e-19	2.37432e-17
AT2G01880	Chr2	577.636	1.85855	0.258073	7.20162	5.94992e-13	3.45205e-11
AT2G01890	Chr2	464.826	1.63771	0.266889	6.1363	8.44651e-10	2.85755e-08
AT2G02080	Chr2	91.2048	1.79398	0.266316	6.73627	1.62501e-11	7.4297e-10
AT2G02450	Chr2	11.9293	7.10465	1.33043	5.34012	9.28833e-08	2.16453e-06
AT2G02990	Chr2	55.8056	3.02374	0.495864	6.09792	1.07457e-09	3.58255e-08
AT2G03290	Chr2	6.01409	6.11506	1.49432	4.09221	4.27275e-05	0.000493302
AT2G03710	Chr2	8.25007	4.04027	1.15956	3.48432	0.000493387	0.00396564
AT2G04090	Chr2	101.587	2.10701	0.299218	7.0417	1.89907e-12	1.02851e-10
AT2G04800	Chr2	89.231	1.60127	0.327443	4.89023	1.00718e-06	1.82348e-05
AT2G05410	Chr2	21.257	7.93955	1.26572	6.27273	3.54763e-10	1.29949e-08
AT2G05430	Chr2	6.33173	6.19048	1.48954	4.15597	3.23911e-05	0.000386884
AT2G05435	Chr2	4.50615	5.70259	1.59013	3.58625	0.000335469	0.00286241
AT2G14210	Chr2	4496.64	4.4507	0.164927	26.9859	2.16533e-160	5.46485e-156
AT2G14520	Chr2	41.8234	2.67724	0.408015	6.56161	5.32296e-11	2.29251e-09
AT2G17940	Chr2	12.515	4.2424	0.913261	4.64533	3.39534e-06	5.25393e-05
AT2G18190	Chr2	20.4691	2.64343	0.655091	4.03521	5.4553e-05	0.000608938
AT2G18600	Chr2	191.434	1.64774	0.218026	7.55754	4.10778e-14	2.95363e-12
AT2G19900	Chr2	249.718	2.10107	0.214798	9.78162	1.35027e-22	2.43416e-20
AT2G19910	Chr2	49.5024	2.00308	0.428871	4.6706	3.00328e-06	4.73138e-05
AT2G20100	Chr2	159.323	1.62184	0.228022	7.11263	1.13853e-12	6.35715e-11
AT2G21450	Chr2	74.0266	9.73834	1.20977	8.04977	8.29482e-16	7.53039e-14
AT2G21930	Chr2	18.3139	5.84012	1.13628	5.13967	2.75215e-07	5.72619e-06
AT2G22040	Chr2	14.4848	7.38574	1.31953	5.59725	2.17778e-08	5.73723e-07
AT2G22060	Chr2	46.8069	7.21107	1.06978	6.74069	1.57635e-11	7.29982e-10
AT2G22630	Chr2	343.431	2.98103	0.173463	17.1853	3.41932e-66	5.07629e-63
AT2G22750	Chr2	63.364	2.95702	0.463645	6.37776	1.79701e-10	7.03147e-09
AT2G23600	Chr2	432.555	2.26624	0.2983	7.59719	3.02629e-14	2.20744e-12
AT2G23970	Chr2	15.8262	2.5131	0.691206	3.63581	0.000277104	0.00246078
AT2G25330	Chr2	499.208	4.24786	0.200701	21.1651	2.00319e-99	8.42609e-96
AT2G25440	Chr2	27.322	2.38256	0.464417	5.13021	2.89412e-07	5.98213e-06
AT2G25450	Chr2	4834.54	1.65286	0.122334	13.5111	1.34463e-41	7.89206e-39
AT2G25700	Chr2	6.25917	6.17602	1.46629	4.212	2.53121e-05	0.000312844
AT2G26690	Chr2	274.392	1.68759	0.187804	8.98591	2.56611e-19	3.5781e-17
AT2G26692	Chr2	28.4105	1.81557	0.467854	3.88064	0.00010418	0.00106882
AT2G27990	Chr2	53.9596	4.17488	0.530412	7.87102	3.51766e-15	2.96918e-13
AT2G28340	Chr2	95.509	9.14315	1.20429	7.59217	3.14603e-14	2.28817e-12
AT2G29630	Chr2	64.7143	2.95333	0.480163	6.15068	7.71522e-10	2.64146e-08
AT2G30680	Chr2	84.5735	5.12674	0.461081	11.119	1.01441e-28	3.08453e-26
AT2G31980	Chr2	48.0321	2.0061	0.374727	5.3535	8.62674e-08	2.02909e-06
AT2G32275	Chr2	31.69	3.86337	0.581985	6.63826	3.17402e-11	1.41032e-09
AT2G32460	Chr2	68.8614	3.31537	0.391767	8.46262	2.61447e-17	2.93262e-15
AT2G33385	Chr2	40.3083	2.19565	0.575781	3.81335	0.000137098	0.00135636
AT2G33880	Chr2	13.3056	6.28337	1.31414	4.78135	1.7412e-06	2.93504e-05
AT2G34790	Chr2	436.291	1.92557	0.311895	6.17379	6.66712e-10	2.3177e-08
AT2G35590	Chr2	9.75094	4.90916	1.22046	4.0224	5.7609e-05	0.000636941
AT2G35820	Chr2	55.5922	2.53683	0.39403	6.43815	1.20936e-10	4.89132e-09
AT2G35830	Chr2	7.2801	3.85313	1.17064	3.29146	0.00099668	0.00713595
AT2G37090	Chr2	136.563	2.43256	0.371815	6.54239	6.05414e-11	2.58099e-09
AT2G37770	Chr2	123.946	1.86359	0.303728	6.13571	8.47784e-10	2.86431e-08
AT2G38080	Chr2	296.589	2.39926	0.257979	9.30023	1.4014e-20	2.16985e-18
AT2G41380	Chr2	94.0735	1.86699	0.489093	3.81726	0.000134943	0.00133865
AT2G41480	Chr2	67.0572	2.97805	0.438409	6.79287	1.09923e-11	5.21471e-10
AT2G42610	Chr2	283.591	3.96194	0.220575	17.9619	3.87562e-72	7.52406e-69
AT2G43535	Chr2	10838.5	1.63826	0.487632	3.35962	0.000780503	0.0058193
AT2G45135	Chr2	39.4239	5.35113	0.723683	7.3943	1.42154e-13	9.24148e-12
AT2G45190	Chr2	13.8156	7.31713	1.31211	5.57663	2.45216e-08	6.39334e-07
AT2G45660	Chr2	36.9643	2.04309	0.439224	4.65158	3.29408e-06	5.11606e-05
AT2G46420	Chr2	36.457	2.3081	0.40884	5.64548	1.64718e-08	4.44615e-07
AT2G46760	Chr2	53.5663	2.19991	0.446515	4.92685	8.35665e-07	1.53833e-05
AT3G01060	Chr3	23.9504	1.85871	0.534469	3.47767	0.000505793	0.00405244
AT3G02240	Chr3	38.7214	1.63576	0.442611	3.6957	0.000219283	0.00202406
AT3G02310	Chr3	158.25	5.95569	0.453763	13.1251	2.36392e-39	1.24293e-36
AT3G04960	Chr3	16.3896	3.40402	0.906018	3.75713	0.000171876	0.00164623
AT3G05450	Chr3	9.84725	5.842	1.37186	4.25844	2.05857e-05	0.000260553
AT3G08490	Chr3	61.1857	2.26604	0.38487	5.8878	3.91375e-09	1.18578e-07
AT3G10590	Chr3	21.0634	2.12892	0.643801	3.3068	0.000943674	0.00682224
AT3G11160	Chr3	77.9034	8.84755	1.20598	7.33639	2.19428e-13	1.38103e-11
AT3G11165	Chr3	88.7549	10.0005	1.20605	8.29193	1.11429e-16	1.14785e-14
AT3G11415	Chr3	54.433	3.10709	0.55103	5.6387	1.71336e-08	4.60508e-07
AT3G13540	Chr3	276.739	6.0062	0.329348	18.2366	2.64342e-74	6.06497e-71
AT3G13810	Chr3	294.983	1.99903	0.346978	5.76126	8.34864e-09	2.37546e-07
AT3G14420	Chr3	9.87122	3.88069	1.0415	3.72607	0.000194488	0.00182948
AT3G15960	Chr3	10.0451	3.02676	0.854562	3.54189	0.000397277	0.00330575
AT3G16590	Chr3	106.635	5.92633	0.512187	11.5706	5.80516e-31	1.97987e-28
AT3G16920	Chr3	266.215	2.6285	0.363193	7.23721	4.58005e-13	2.70706e-11
AT3G17050	Chr3	104.424	1.61188	0.253513	6.35815	2.04195e-10	7.89199e-09
AT3G17110	Chr3	94.8738	1.76672	0.350744	5.03707	4.72712e-07	9.24831e-06
AT3G17320	Chr3	13.3121	7.26325	1.32139	5.49666	3.87042e-08	9.63331e-07
AT3G17530	Chr3	3.94714	5.51328	1.64759	3.34628	0.000819045	0.00605195
AT3G17570	Chr3	4.62838	5.74299	1.60689	3.57399	0.000351587	0.00298064
AT3G18330	Chr3	18.1321	7.71001	1.27832	6.03134	1.62601e-09	5.26793e-08
AT3G18610	Chr3	82.6909	2.20015	0.364278	6.03975	1.54352e-09	5.02001e-08
AT3G18660	Chr3	79.3125	2.91784	0.44182	6.60414	3.99835e-11	1.75496e-09
AT3G20975	Chr3	44.1267	2.64065	0.625444	4.22205	2.42095e-05	0.000300837
AT3G20978	Chr3	37.5615	2.80971	0.673542	4.17154	3.02549e-05	0.000365346
AT3G21010	Chr3	97.0495	3.19423	0.343051	9.31124	1.2635e-20	1.96841e-18
AT3G21020	Chr3	92.6839	4.99113	0.434734	11.4809	1.64562e-30	5.53762e-28
AT3G21030	Chr3	12.524	6.19621	1.33033	4.65764	3.19848e-06	4.99835e-05
AT3G21040	Chr3	77.7966	5.75733	0.545287	10.5584	4.64693e-26	1.1498e-23
AT3G21050	Chr3	5.71472	6.04559	1.48781	4.06343	4.83575e-05	0.000549999
AT3G21351	Chr3	31.5825	1.7948	0.431031	4.16397	3.12763e-05	0.000375524
AT3G21550	Chr3	179.387	2.69206	0.413212	6.51496	7.27111e-11	3.05269e-09
AT3G22415	Chr3	23.8426	2.7191	0.640121	4.24779	2.15891e-05	0.000272161
AT3G22560	Chr3	23.2361	1.85845	0.485765	3.82582	0.000130335	0.00129811
AT3G22860	Chr3	15.6105	7.49279	1.32128	5.67084	1.42095e-08	3.88538e-07
AT3G23245	Chr3	22.5375	1.80166	0.554929	3.24665	0.00116773	0.0081367
AT3G23290	Chr3	29.0786	3.7302	0.640572	5.82323	5.77211e-09	1.68607e-07
AT3G26010	Chr3	16.0457	3.37305	0.690902	4.88209	1.04965e-06	1.89087e-05
AT3G26570	Chr3	306.947	3.50685	0.204513	17.1473	6.58019e-66	9.22616e-63
AT3G27650	Chr3	338.363	5.14881	0.562335	9.15612	5.37964e-20	7.89368e-18
AT3G28230	Chr3	55.4054	7.45631	1.06875	6.97665	3.02309e-12	1.58621e-10
AT3G28330	Chr3	32.3602	4.2952	0.596288	7.20322	5.88076e-13	3.42537e-11
AT3G28360	Chr3	36.3427	2.25599	0.518425	4.35163	1.3513e-05	0.000178089
AT3G29252	Chr3	36.4466	1.68528	0.48533	3.47245	0.000515734	0.00411784
AT3G29580	Chr3	16.7935	5.11544	0.97865	5.22704	1.7225e-07	3.73474e-06
AT3G30110	Chr3	25.5628	2.60035	0.541901	4.79858	1.59798e-06	2.72683e-05
AT3G32925	Chr3	8.8167	4.75962	1.282	3.71266	0.000205096	0.0019157
AT3G42820	Chr3	17.0264	3.64692	1.05598	3.45358	0.000553201	0.00436576
AT3G44220	Chr3	17.0952	1.90138	0.568989	3.34168	0.000832716	0.00613787
AT3G44770	Chr3	26.1921	2.24839	0.476555	4.718	2.38173e-06	3.86063e-05
AT3G45180	Chr3	9.61982	6.79485	1.3582	5.00284	5.6492e-07	1.08752e-05
AT3G45260	Chr3	76.4622	2.54969	0.35728	7.13638	9.58202e-13	5.39801e-11
AT3G45280	Chr3	11.023	3.70801	0.958361	3.86912	0.00010923	0.00111384
AT3G45760	Chr3	49.0332	1.84611	0.442	4.17671	2.95752e-05	0.000357823
AT3G45970	Chr3	2130.1	1.73806	0.182108	9.54411	1.37283e-21	2.30983e-19
AT3G47030	Chr3	36.044	3.9439	0.560628	7.03479	1.99562e-12	1.07412e-10
AT3G47750	Chr3	5.7106	6.04473	1.48684	4.06548	4.79329e-05	0.000545661
AT3G48185	Chr3	318.124	2.21639	0.169298	13.0917	3.6751e-39	1.8929e-36
AT3G48580	Chr3	963.062	2.09268	0.162626	12.8681	6.80589e-38	3.30321e-35
AT3G49070	Chr3	32.0918	1.99203	0.601835	3.30993	0.000933199	0.00676589
AT3G50220	Chr3	59.5618	2.49815	0.402469	6.20705	5.39868e-10	1.90296e-08
AT3G54340	Chr3	7.35651	4.49228	1.31031	3.42842	0.000607099	0.00471881
AT3G55290	Chr3	131.825	1.92593	0.306764	6.2782	3.42521e-10	1.2583e-08
AT3G55310	Chr3	62.1869	2.69437	0.373679	7.21039	5.57914e-13	3.26697e-11
AT3G55370	Chr3	254.026	3.62864	0.260653	13.9214	4.69932e-44	3.38861e-41
AT3G55990	Chr3	171.137	1.84856	0.264008	7.00191	2.5249e-12	1.33034e-10
AT3G56275	Chr3	24.3046	2.74997	0.601575	4.57128	4.84748e-06	7.16701e-05
AT3G56290	Chr3	168.69	2.88508	0.256348	11.2545	2.19947e-29	6.8531e-27
AT3G56630	Chr3	74.3739	1.77299	0.432895	4.09565	4.20985e-05	0.000486707
AT3G56970	Chr3	4.85677	5.81028	1.60064	3.62998	0.000283448	0.0025083
AT3G58210	Chr3	10.4448	6.91436	1.45447	4.75388	1.99546e-06	3.3089e-05
AT3G58360	Chr3	48.6776	2.63524	0.424703	6.20489	5.47365e-10	1.92669e-08
AT3G58865	Chr3	89.8605	1.81143	0.287708	6.29609	3.05248e-10	1.13292e-08
AT3G59140	Chr3	183.208	2.26326	0.264023	8.5722	1.01528e-17	1.19737e-15
AT3G59340	Chr3	145.221	2.40398	0.242477	9.91424	3.60993e-23	6.79905e-21
AT3G61340	Chr3	82.173	1.65724	0.317357	5.22202	1.76981e-07	3.82419e-06
AT3G61930	Chr3	110.97	1.78496	0.233853	7.63286	2.29599e-14	1.71948e-12
AT3G61970	Chr3	48.3506	3.77356	0.450737	8.37198	5.66573e-17	6.11076e-15
AT3G62020	Chr3	170.454	2.69801	0.320833	8.4094	4.12121e-17	4.54196e-15
AT4G00160	Chr4	177.343	10.0365	1.1963	8.38964	4.87651e-17	5.32785e-15
AT4G00180	Chr4	29.7544	3.25198	0.514557	6.31995	2.61648e-10	9.84235e-09
AT4G00220	Chr4	92.7284	3.43452	0.333229	10.3068	6.56657e-25	1.49304e-22
AT4G00250	Chr4	166.151	3.86553	0.263525	14.6685	1.02525e-48	8.92252e-46
AT4G00380	Chr4	434.201	2.05124	0.188053	10.9077	1.05862e-27	2.90407e-25
AT4G00390	Chr4	188.566	3.54543	0.365848	9.69098	3.29341e-22	5.77216e-20
AT4G00893	Chr4	26.0911	2.56681	0.510162	5.03136	4.87002e-07	9.51312e-06
AT4G01430	Chr4	84.2406	1.74673	0.401015	4.35579	1.3259e-05	0.000175015
AT4G01525	Chr4	593.376	3.27195	0.298688	10.9544	6.33053e-28	1.79517e-25
AT4G01975	Chr4	19.849	2.59332	0.728793	3.55837	0.000373162	0.00313302
AT4G02733	Chr4	4.36303	5.65453	1.65446	3.41775	0.0006314	0.00486425
AT4G05490	Chr4	149.435	7.07703	0.585783	12.0813	1.32571e-33	5.14741e-31
AT4G07940	Chr4	84.1406	1.65944	0.272827	6.08238	1.18411e-09	3.91673e-08
AT4G08160	Chr4	313.504	2.93915	0.67397	4.36094	1.29503e-05	0.000171299
AT4G09890	Chr4	92.3889	1.61121	0.368085	4.37727	1.20176e-05	0.000159968
AT4G09960	Chr4	29.5921	7.44729	1.26328	5.89519	3.74252e-09	1.13663e-07
AT4G10060	Chr4	56.0853	2.65068	0.380148	6.97276	3.1078e-12	1.62727e-10
AT4G11960	Chr4	103.815	2.17097	0.322198	6.738	1.60587e-11	7.39579e-10
AT4G13420	Chr4	77.3533	3.24286	0.386248	8.39579	4.62789e-17	5.07821e-15
AT4G13570	Chr4	15.1856	3.47921	0.923314	3.76818	0.00016444	0.00158523
AT4G13575	Chr4	8.7652	5.67192	1.37427	4.12722	3.67171e-05	0.000430394
AT4G13960	Chr4	71.1547	9.68228	1.21109	7.99467	1.29925e-15	1.14253e-13
AT4G15393	Chr4	2991.26	3.06705	0.21361	14.3582	9.47031e-47	7.24278e-44
AT4G16560	Chr4	5.96513	5.10395	1.45273	3.51336	0.000442483	0.00361873
AT4G16745	Chr4	24.4578	2.60212	0.616859	4.21834	2.46105e-05	0.000305218
AT4G18320	Chr4	11.1747	7.01393	1.56946	4.46902	7.85804e-06	0.00010957
AT4G18770	Chr4	41.0756	2.15145	0.630172	3.41407	0.000640003	0.00490805
AT4G18780	Chr4	237.329	2.93158	0.340176	8.61783	6.82352e-18	8.3598e-16
AT4G18900	Chr4	75.5575	4.45308	0.444241	10.024	1.19548e-23	2.39457e-21
AT4G18960	Chr4	169.915	2.48702	0.32196	7.72462	1.12188e-14	8.8481e-13
AT4G20070	Chr4	194.746	2.38055	0.242014	9.83644	7.84395e-23	1.43453e-20
AT4G20235	Chr4	73.1839	3.76173	0.363252	10.3557	3.94263e-25	9.29944e-23
AT4G21210	Chr4	118.871	1.6095	0.256615	6.27202	3.56392e-10	1.30357e-08
AT4G22160	Chr4	280.253	2.36626	0.233249	10.1448	3.49551e-24	7.60514e-22
AT4G22390	Chr4	50.1786	5.9755	0.726192	8.22854	1.89503e-16	1.88294e-14
AT4G22470	Chr4	62.5571	1.82008	0.436995	4.16499	3.11363e-05	0.000374021
AT4G23240	Chr4	11.492	2.66172	0.795858	3.34447	0.000824404	0.0060855
AT4G23350	Chr4	5.5288	5.99828	1.51572	3.95738	7.57772e-05	0.000808065
AT4G23600	Chr4	26.7503	2.90828	0.549022	5.2972	1.17594e-07	2.64986e-06
AT4G25410	Chr4	72.5816	2.04803	0.394241	5.19487	2.04864e-07	4.37796e-06
AT4G26580	Chr4	39.8862	2.17616	0.409324	5.31647	1.05801e-07	2.42526e-06
AT4G26880	Chr4	7.39485	3.87598	1.19764	3.23634	0.00121072	0.00837844
AT4G27250	Chr4	104.656	1.71135	0.291957	5.86165	4.58288e-09	1.37694e-07
AT4G27435	Chr4	83.5348	2.41426	0.436751	5.52776	3.24343e-08	8.28519e-07
AT4G28500	Chr4	34.5917	2.1307	0.469494	4.53828	5.67141e-06	8.22615e-05
AT4G28840	Chr4	106.318	1.98101	0.269397	7.35351	1.93064e-13	1.22426e-11
AT4G29760	Chr4	9.87459	3.53141	0.932936	3.78527	0.000153542	0.00149271
AT4G29770	Chr4	24.9156	2.63528	0.527082	4.99976	5.74027e-07	1.10169e-05
AT4G33420	Chr4	957.854	1.61344	0.155954	10.3456	4.38044e-25	1.02364e-22
AT4G35350	Chr4	693.255	2.06725	0.603239	3.42692	0.000610476	0.00473484
AT4G36850	Chr4	51.5377	1.99059	0.339931	5.85586	4.74547e-09	1.4224e-07
AT4G38780	Chr4	286.345	2.15991	0.295299	7.31432	2.5869e-13	1.60037e-11
AT4G38870	Chr4	17.1773	5.74577	1.14945	4.99873	5.77092e-07	1.10506e-05
AT4G39753	Chr4	46.9693	3.88273	0.457965	8.47822	2.28661e-17	2.58787e-15
AT5G01360	Chr5	56.7587	1.74563	0.367554	4.74932	2.041e-06	3.37554e-05
AT5G01520	Chr5	68.752	1.68405	0.295925	5.69081	1.26439e-08	3.48752e-07
AT5G02900	Chr5	21.5228	2.16495	0.598577	3.61684	0.000298226	0.00260835
AT5G02930	Chr5	8.94209	6.68904	1.42717	4.68693	2.77337e-06	4.4077e-05
AT5G03170	Chr5	148.168	2.50933	0.336828	7.4499	9.34082e-14	6.2865e-12
AT5G03260	Chr5	126.822	1.68949	0.433022	3.90163	9.5548e-05	0.000989918
AT5G03570	Chr5	69.78	1.67506	0.28318	5.91517	3.31532e-09	1.01587e-07
AT5G03680	Chr5	134.501	2.09792	0.284358	7.37776	1.60974e-13	1.03113e-11
AT5G05040	Chr5	27.029	6.41121	1.09714	5.84355	5.11011e-09	1.52086e-07
AT5G06860	Chr5	1082.89	2.04166	0.197735	10.3252	5.4194e-25	1.25482e-22
AT5G06865	Chr5	1091.13	2.01689	0.204818	9.84721	7.04762e-23	1.29831e-20
AT5G06870	Chr5	42.3705	2.47486	0.657504	3.76402	0.000167204	0.00160635
AT5G08050	Chr5	8.32968	3.2628	0.949021	3.43807	0.000585878	0.00457641
AT5G08070	Chr5	16.6815	7.59034	1.29658	5.85414	4.79477e-09	1.43377e-07
AT5G08141	Chr5	15.6227	2.7363	0.639737	4.27722	1.89239e-05	0.000242315
AT5G10140	Chr5	216.547	6.95861	0.47218	14.7372	3.7187e-49	3.35188e-46
AT5G11530	Chr5	3420.71	3.46912	0.21688	15.9956	1.3722e-57	1.50572e-54
AT5G12870	Chr5	62.8929	1.72485	0.505097	3.41489	0.000638079	0.00490167
AT5G14180	Chr5	405.194	2.04366	0.164035	12.4586	1.25481e-35	5.55594e-33
AT5G14490	Chr5	19.3134	2.54177	0.592804	4.2877	1.80529e-05	0.000232459
AT5G14780	Chr5	2057.59	1.67026	0.153346	10.8921	1.25682e-27	3.41072e-25
AT5G15630	Chr5	122.65	1.93254	0.303862	6.35993	2.01842e-10	7.81303e-09
AT5G15800	Chr5	42.649	4.71044	0.588234	8.00776	1.16812e-15	1.03807e-13
AT5G16486	Chr5	33.6115	2.79314	0.453916	6.15343	7.58227e-10	2.61001e-08
AT5G16490	Chr5	102.913	3.50623	0.386155	9.07986	1.08715e-19	1.55894e-17
AT5G17050	Chr5	223.486	1.65089	0.191808	8.607	7.49952e-18	9.01299e-16
AT5G17090	Chr5	964.113	11.5841	1.02786	11.2701	1.84375e-29	5.81656e-27
AT5G17100	Chr5	4.72059	5.76797	1.55731	3.70381	0.000212385	0.0019747
AT5G17420	Chr5	369.952	2.13141	0.249282	8.55021	1.2286e-17	1.43553e-15
AT5G19870	Chr5	22.394	4.2775	0.722618	5.91945	3.23021e-09	9.9541e-08
AT5G20220	Chr5	40.1911	1.80522	0.384442	4.69568	2.65715e-06	4.24707e-05
AT5G23260	Chr5	194.006	6.55615	0.450354	14.5578	5.21167e-48	4.38441e-45
AT5G24205	Chr5	23.0341	2.50283	0.517763	4.83392	1.33869e-06	2.33651e-05
AT5G24240	Chr5	383.049	3.92224	0.197628	19.8466	1.17968e-87	3.30808e-84
AT5G24570	Chr5	70.3109	2.9294	0.375291	7.80567	5.91886e-15	4.8817e-13
AT5G25240	Chr5	70.6834	2.44178	0.307294	7.94607	1.92525e-15	1.65271e-13
AT5G25290	Chr5	44.6867	7.14443	1.07585	6.64075	3.12099e-11	1.39383e-09
AT5G26090	Chr5	42.6678	1.64165	0.366839	4.47513	7.63655e-06	0.000106985
AT5G26330	Chr5	134.56	2.60413	0.377243	6.90305	5.08976e-12	2.55887e-10
AT5G28300	Chr5	227.453	3.48282	0.220181	15.818	2.33886e-56	2.45951e-53
AT5G28490	Chr5	161.44	2.52543	0.403663	6.2563	3.94218e-10	1.42336e-08
AT5G37478	Chr5	17.9694	3.2303	0.842369	3.83478	0.000125678	0.00125867
AT5G37940	Chr5	48.2422	2.29675	0.448667	5.11905	3.07078e-07	6.31624e-06
AT5G37990	Chr5	476.495	1.6436	0.213422	7.7012	1.34797e-14	1.04677e-12
AT5G38000	Chr5	559.463	1.90945	0.256126	7.4551	8.97995e-14	6.07603e-12
AT5G38010	Chr5	149.559	2.4079	0.240546	10.0102	1.37537e-23	2.71184e-21
AT5G38020	Chr5	1231.51	2.13659	0.144346	14.8019	1.42424e-49	1.3313e-46
AT5G38100	Chr5	351.803	2.10595	0.253013	8.32351	8.53972e-17	8.94297e-15
AT5G38610	Chr5	112.691	1.79051	0.311576	5.74663	9.10418e-09	2.57303e-07
AT5G38940	Chr5	61.851	2.23621	0.400797	5.57941	2.41332e-08	6.31819e-07
AT5G39080	Chr5	141.033	2.26231	0.252476	8.96047	3.23284e-19	4.45716e-17
AT5G40020	Chr5	272.851	3.60459	0.308272	11.6929	1.38591e-31	4.858e-29
AT5G40040	Chr5	97.8818	6.26668	0.565366	11.0843	1.49531e-28	4.49271e-26
AT5G41410	Chr5	101.213	3.91775	0.328584	11.9232	8.96454e-33	3.37682e-30
AT5G42200	Chr5	164.873	1.97309	0.292951	6.7352	1.63706e-11	7.47125e-10
AT5G42580	Chr5	1115.68	3.22299	0.238378	13.5205	1.18368e-41	7.28625e-39
AT5G42590	Chr5	1566.24	2.01823	0.191884	10.5179	7.14326e-26	1.75031e-23
AT5G42600	Chr5	1146.56	2.53467	0.28188	8.992	2.42767e-19	3.40386e-17
AT5G42710	Chr5	41.7643	2.25749	0.388203	5.81524	6.05466e-09	1.76046e-07
AT5G43000	Chr5	25.7339	4.10642	0.658623	6.23485	4.52205e-10	1.61291e-08
AT5G43110	Chr5	4.33101	5.64559	1.56967	3.59667	0.00032232	0.00277257
AT5G43120	Chr5	22.5342	4.79391	0.821197	5.83771	5.2923e-09	1.56446e-07
AT5G43440	Chr5	67.0001	1.76506	0.373325	4.72795	2.26795e-06	3.69996e-05
AT5G44030	Chr5	537.077	2.49145	0.246805	10.0948	5.8238e-24	1.21472e-21
AT5G44190	Chr5	98.0515	1.87318	0.351811	5.3244	1.01286e-07	2.33876e-06
AT5G44925	Chr5	46.0891	2.21335	0.550081	4.02368	5.72958e-05	0.000634782
AT5G44940	Chr5	21.3343	5.46876	0.96557	5.66376	1.4809e-08	4.02314e-07
AT5G45276	Chr5	8.14392	3.58318	1.03252	3.47031	0.000519857	0.0041467
AT5G45840	Chr5	73.4764	1.86127	0.289861	6.42126	1.35147e-10	5.3714e-09
AT5G45890	Chr5	6.85296	4.38261	1.34911	3.24852	0.00116008	0.00809235
AT5G45970	Chr5	25.3761	1.90706	0.581088	3.28187	0.00103121	0.00734566
AT5G45990	Chr5	87.8733	2.69063	0.386436	6.96268	3.33866e-12	1.74093e-10
AT5G46260	Chr5	121.364	2.02979	0.249138	8.14728	3.72204e-16	3.54478e-14
AT5G46330	Chr5	239.892	2.15785	0.207989	10.3748	3.22786e-25	7.68535e-23
AT5G46730	Chr5	110.338	2.99865	0.363754	8.24362	1.67075e-16	1.67327e-14
AT5G46880	Chr5	6.33111	6.19019	1.47234	4.20431	2.6188e-05	0.000322406
AT5G48740	Chr5	85.6818	2.67122	0.457999	5.83237	5.46454e-09	1.60927e-07
AT5G48920	Chr5	69.0819	1.85639	0.517618	3.58642	0.000335252	0.00286235
AT5G50260	Chr5	643.812	2.35654	0.263632	8.93877	3.9352e-19	5.36847e-17
AT5G50270	Chr5	7.71442	3.50088	1.06572	3.28501	0.00101979	0.00728282
AT5G51480	Chr5	42.1646	3.28457	0.45175	7.27076	3.57465e-13	2.1583e-11
AT5G51790	Chr5	152.591	1.77169	0.286052	6.19359	5.88108e-10	2.06435e-08
AT5G51860	Chr5	291.752	8.27012	0.611358	13.5275	1.0766e-41	6.79283e-39
AT5G51870	Chr5	126.282	5.71492	1.19017	4.80175	1.57284e-06	2.68939e-05
AT5G51890	Chr5	399.508	2.49196	0.287635	8.66361	4.57072e-18	5.68255e-16
AT5G53370	Chr5	1564.85	1.71389	0.176927	9.68698	3.42495e-22	5.96129e-20
AT5G53700	Chr5	14.8101	2.18911	0.628021	3.48573	0.000490801	0.00395114
AT5G53730	Chr5	134.159	2.21742	0.328773	6.74454	1.53513e-11	7.122e-10
AT5G54370	Chr5	116.676	1.86813	0.352883	5.29392	1.19724e-07	2.69153e-06
AT5G54690	Chr5	99.9748	2.86183	0.421671	6.78688	1.14583e-11	5.38519e-10
AT5G55050	Chr5	545.701	1.90594	0.262781	7.25294	4.07816e-13	2.43321e-11
AT5G55150	Chr5	21.1446	3.98602	1.12532	3.54212	0.000396932	0.00330401
AT5G56240	Chr5	3262.05	2.36897	0.202079	11.723	9.71724e-32	3.45414e-29
AT5G56250	Chr5	1928.06	3.65207	0.178546	20.4545	5.47269e-93	1.97314e-89
AT5G56370	Chr5	159.5	3.41449	0.337425	10.1193	4.5382e-24	9.62479e-22
AT5G56510	Chr5	58.3144	2.23263	0.489609	4.56002	5.11498e-06	7.52723e-05
AT5G57670	Chr5	32.4798	2.79781	0.469692	5.95668	2.57407e-09	8.08013e-08
AT5G58840	Chr5	41.7064	2.14232	0.501941	4.26807	1.97175e-05	0.000250822
AT5G59390	Chr5	159.9	1.89422	0.229588	8.25052	1.57707e-16	1.58575e-14
AT5G59670	Chr5	32.3426	1.79702	0.45376	3.96029	7.48584e-05	0.000799525
AT5G60020	Chr5	513.368	3.32272	0.301124	11.0344	2.60756e-28	7.7423e-26
AT5G60022	Chr5	153.944	2.95529	0.4201	7.03472	1.99661e-12	1.07412e-10
AT5G60490	Chr5	53.5086	2.02923	0.379708	5.34419	9.08214e-08	2.12827e-06
AT5G60610	Chr5	143.997	2.96826	0.270318	10.9806	4.73685e-28	1.37412e-25
AT5G60650	Chr5	38.6266	2.32066	0.483865	4.79609	1.61795e-06	2.75346e-05
AT5G60720	Chr5	59.3341	2.43302	0.442992	5.49224	3.96864e-08	9.81004e-07
AT5G60970	Chr5	9.69431	6.80445	1.3785	4.93611	7.96954e-07	1.47785e-05
AT5G61120	Chr5	40.9004	8.88388	1.23001	7.22263	5.09903e-13	2.99277e-11
AT5G61620	Chr5	18.8591	1.78657	0.553999	3.22486	0.00126036	0.00866021
AT5G62380	Chr5	62.4103	2.55033	0.457596	5.57332	2.49931e-08	6.49616e-07
AT5G63750	Chr5	186.894	2.27459	0.207671	10.9529	6.43785e-28	1.80532e-25
AT5G64900	Chr5	61.3711	1.63889	0.303161	5.40602	6.44414e-08	1.54893e-06
AT5G64910	Chr5	102.533	2.49997	0.427621	5.84622	5.02873e-09	1.49841e-07
AT5G65070	Chr5	91.9321	1.91005	0.263602	7.24599	4.29305e-13	2.54937e-11
AT5G65080	Chr5	148.896	2.73293	0.225182	12.1366	6.76122e-34	2.66624e-31
AT5G66980	Chr5	8.94638	4.17267	1.20029	3.47639	0.000508211	0.00406794

## Sheet: T10_emf2_down
gene	chr	baseMean	log2FoldChange	lfcSE	stat	pvalue	padj
AT1G01190	Chr1	15.3457	-3.76255	0.841103	-4.47335	7.70051e-06	0.000107671
AT1G01480	Chr1	144.701	-1.68243	0.284897	-5.90541	3.51764e-09	1.06962e-07
AT1G01560	Chr1	45.3169	-2.4979	0.440161	-5.67498	1.38705e-08	3.81334e-07
AT1G01790	Chr1	76.2482	-1.94282	0.309404	-6.27921	3.40291e-10	1.25193e-08
AT1G02230	Chr1	67.5446	-2.88895	0.37657	-7.67173	1.69694e-14	1.2978e-12
AT1G02390	Chr1	21.2524	-3.19335	0.638224	-5.00349	5.63002e-07	1.08466e-05
AT1G02450	Chr1	66.2131	-4.40446	0.477164	-9.23051	2.6935e-20	4.07058e-18
AT1G04610	Chr1	27.2488	-2.61142	0.645468	-4.04577	5.21509e-05	0.00058732
AT1G05260	Chr1	344.961	-2.60811	0.688226	-3.78961	0.000150882	0.00147139
AT1G05650	Chr1	4.07406	-5.40063	1.586	-3.40518	0.000661196	0.00504299
AT1G05880	Chr1	32.6649	-1.85082	0.560131	-3.30427	0.000952237	0.00686469
AT1G06000	Chr1	324.27	-2.42781	0.188622	-12.8713	6.52625e-38	3.2296e-35
AT1G06002	Chr1	222.452	-2.40053	0.22921	-10.473	1.14889e-25	2.76149e-23
AT1G06310	Chr1	11.4442	-3.29536	0.92334	-3.56896	0.000358405	0.00303118
AT1G06520	Chr1	44.4919	-2.42128	0.402537	-6.01505	1.79834e-09	5.76703e-08
AT1G06930	Chr1	7.57929	-4.35188	1.29524	-3.3599	0.000779698	0.00581673
AT1G06990	Chr1	9.14052	-5.57493	1.47562	-3.77803	0.000158073	0.00153322
AT1G07640	Chr1	95.802	-1.95901	0.272233	-7.19607	6.19743e-13	3.57102e-11
AT1G08090	Chr1	148.081	-2.59548	0.311343	-8.3364	7.65887e-17	8.12162e-15
AT1G08500	Chr1	17.4675	-3.31926	0.76101	-4.36165	1.29083e-05	0.000170903
AT1G09090	Chr1	137.009	-1.61009	0.27636	-5.82603	5.67598e-09	1.65991e-07
AT1G09240	Chr1	23.3444	-4.17014	0.718743	-5.80199	6.55333e-09	1.89021e-07
AT1G09470	Chr1	112.612	-1.60821	0.235597	-6.82611	8.72509e-12	4.22656e-10
AT1G09530	Chr1	26.469	-1.84976	0.461098	-4.01164	6.02984e-05	0.000663099
AT1G10400	Chr1	155.428	-2.22547	0.268076	-8.30163	1.02695e-16	1.06659e-14
AT1G10585	Chr1	72.1494	-1.62549	0.389137	-4.17716	2.95172e-05	0.000357448
AT1G11600	Chr1	55.4183	-5.2868	0.773285	-6.8368	8.09808e-12	3.95318e-10
AT1G12080	Chr1	32.492	-3.99192	0.584797	-6.82615	8.72229e-12	4.22656e-10
AT1G12090	Chr1	38.0888	-3.01682	0.444142	-6.79246	1.10235e-11	5.21971e-10
AT1G13100	Chr1	23.4409	-2.42409	0.63862	-3.79583	0.000147149	0.00144111
AT1G13250	Chr1	18.6342	-2.14178	0.67323	-3.18134	0.00146593	0.00985462
AT1G13500	Chr1	5.83949	-4.9117	1.53674	-3.19617	0.00139264	0.00943339
AT1G13510	Chr1	8.84867	-3.98113	1.07725	-3.69563	0.000219344	0.00202406
AT1G13530	Chr1	46.3596	-1.77809	0.487033	-3.65086	0.000261362	0.00235487
AT1G13540	Chr1	10.6164	-3.81392	1.04505	-3.64949	0.000262757	0.00236168
AT1G14220	Chr1	11.2527	-3.273	0.868301	-3.76943	0.000163621	0.00157915
AT1G14730	Chr1	79.2688	-2.09547	0.30165	-6.94669	3.73949e-12	1.91833e-10
AT1G15610	Chr1	8.01389	-6.37613	1.40407	-4.54116	5.59444e-06	8.1332e-05
AT1G15620	Chr1	3.76193	-5.28557	1.6114	-3.28012	0.00103762	0.00737673
AT1G15630	Chr1	63.1183	-3.62696	0.38608	-9.39432	5.75899e-21	9.19908e-19
AT1G15640	Chr1	80.5715	-2.96466	0.379947	-7.80281	6.0546e-15	4.97739e-13
AT1G16260	Chr1	62.2389	-1.69571	0.33208	-5.10631	3.2851e-07	6.70245e-06
AT1G16530	Chr1	37.1455	-2.2167	0.458461	-4.8351	1.33082e-06	2.32461e-05
AT1G17285	Chr1	26.7488	-2.09039	0.631314	-3.31118	0.000929035	0.00674641
AT1G18075	Chr1	18.218	-2.25983	0.565143	-3.99869	6.3693e-05	0.000696483
AT1G19160	Chr1	9.33759	-3.27942	0.983636	-3.33398	0.000856128	0.00627744
AT1G19250	Chr1	103.45	-1.98716	0.393907	-5.04474	4.54143e-07	8.91958e-06
AT1G19960	Chr1	423.881	-3.1247	0.178722	-17.4836	1.91118e-68	3.01465e-65
AT1G20070	Chr1	60.3885	-1.69732	0.363137	-4.67405	2.95315e-06	4.66405e-05
AT1G21270	Chr1	16.9143	-3.67906	0.74873	-4.91373	8.93579e-07	1.6354e-05
AT1G21460	Chr1	44.0411	-1.68995	0.456994	-3.69797	0.000217329	0.00201209
AT1G21510	Chr1	19.4185	-1.86481	0.572999	-3.25448	0.00113601	0.00795525
AT1G21670	Chr1	54.6301	-2.81882	0.39814	-7.07997	1.44187e-12	7.97919e-11
AT1G22490	Chr1	10.9043	-3.52618	0.889755	-3.96309	7.39849e-05	0.000791499
AT1G23201	Chr1	7.70501	-4.3987	1.31404	-3.34746	0.000815565	0.00603083
AT1G23840	Chr1	42.3492	-2.2571	0.445099	-5.07102	3.95683e-07	7.8934e-06
AT1G24090	Chr1	38.4639	-2.03976	0.399907	-5.10058	3.38621e-07	6.88647e-06
AT1G24320	Chr1	323.008	-3.7748	0.214592	-17.5906	2.90871e-69	4.894e-66
AT1G26290	Chr1	89.9822	-2.60083	0.336352	-7.73246	1.05487e-14	8.39834e-13
AT1G26450	Chr1	16.5242	-3.2394	0.70742	-4.57917	4.66821e-06	6.94262e-05
AT1G27720	Chr1	47.8988	-1.83243	0.36113	-5.07416	3.89218e-07	7.77759e-06
AT1G28360	Chr1	57.8956	-1.69444	0.411195	-4.12077	3.77615e-05	0.000440807
AT1G28660	Chr1	9.29104	-4.08399	1.14189	-3.57651	0.000348209	0.00295696
AT1G28670	Chr1	41.3628	-1.61908	0.425803	-3.80242	0.000143291	0.0014077
AT1G29020	Chr1	125.127	-5.44833	0.419554	-12.986	1.4687e-38	7.41343e-36
AT1G29270	Chr1	67.993	-1.73381	0.320234	-5.41421	6.15605e-08	1.48676e-06
AT1G29670	Chr1	40.7667	-3.48611	0.501032	-6.95787	3.45452e-12	1.79763e-10
AT1G30080	Chr1	227.487	-1.86054	0.252521	-7.36787	1.7338e-13	1.10499e-11
AT1G30100	Chr1	33.0209	-3.19225	0.680761	-4.68923	2.74236e-06	4.36943e-05
AT1G30840	Chr1	15.628	-3.37209	0.888643	-3.79466	0.000147848	0.00144739
AT1G32450	Chr1	274.723	-5.94743	0.400838	-14.8375	8.38354e-50	8.13783e-47
AT1G32540	Chr1	73.4809	-1.86172	0.318323	-5.84852	4.95969e-09	1.48025e-07
AT1G33080	Chr1	77.4159	-1.75755	0.372634	-4.71656	2.39868e-06	3.88313e-05
AT1G34047	Chr1	14.6853	-3.47189	0.856467	-4.05374	5.0406e-05	0.000569958
AT1G34140	Chr1	8.03258	-3.85024	1.16377	-3.30842	0.000938231	0.00679262
AT1G34440	Chr1	10.1915	-3.09766	0.948692	-3.2652	0.00109388	0.00770082
AT1G35230	Chr1	35.0971	-1.6007	0.435355	-3.67677	0.000236204	0.00216314
AT1G35612	Chr1	351.245	-1.74726	0.164284	-10.6356	2.03552e-26	5.18914e-24
AT1G35830	Chr1	98.9474	-1.69489	0.364312	-4.65231	3.28232e-06	5.10225e-05
AT1G36920	Chr1	15.5386	-6.35297	1.33187	-4.76998	1.84247e-06	3.08766e-05
AT1G36922	Chr1	12.5232	-7.02075	1.37785	-5.09545	3.47922e-07	7.06425e-06
AT1G43765	Chr1	28.1658	-1.74227	0.485223	-3.59066	0.000329845	0.00282382
AT1G44050	Chr1	197.319	-3.04622	0.22741	-13.3953	6.44251e-41	3.69537e-38
AT1G47990	Chr1	70.6789	-2.18063	0.407901	-5.34598	8.99303e-08	2.11131e-06
AT1G49230	Chr1	13.4174	-2.43396	0.71706	-3.39437	0.000687873	0.00522549
AT1G49450	Chr1	11.322	-5.89143	1.405	-4.1932	2.75048e-05	0.000336321
AT1G49475	Chr1	68.1462	-1.60516	0.312933	-5.1294	2.90666e-07	6.00314e-06
AT1G49650	Chr1	26.937	-3.22058	0.560149	-5.74949	8.95107e-09	2.53259e-07
AT1G49750	Chr1	39.323	-2.48359	0.476564	-5.21145	1.87373e-07	4.03147e-06
AT1G49900	Chr1	19.6629	-2.29983	0.63187	-3.63973	0.000272928	0.0024314
AT1G50090	Chr1	41.6742	-4.12125	0.524155	-7.86265	3.76086e-15	3.16389e-13
AT1G51880	Chr1	14.4223	-3.42757	0.749438	-4.57352	4.79598e-06	7.10334e-05
AT1G52120	Chr1	73.18	-4.86382	0.485008	-10.0283	1.14438e-23	2.31055e-21
AT1G52130	Chr1	528.927	-4.24497	0.185665	-22.8636	1.06915e-115	8.99443e-112
AT1G52315	Chr1	84.1192	-2.63803	0.31508	-8.37257	5.63733e-17	6.10622e-15
AT1G53250	Chr1	43.0745	-1.87526	0.399697	-4.69169	2.70958e-06	4.32266e-05
AT1G53480	Chr1	788.493	-1.67528	0.521657	-3.21145	0.00132065	0.00900341
AT1G53540	Chr1	52.9193	-1.71068	0.500117	-3.42055	0.00062495	0.00482634
AT1G54050	Chr1	68.9903	-1.79722	0.359981	-4.99253	5.9592e-07	1.1368e-05
AT1G54840	Chr1	20.3298	-2.09983	0.531562	-3.95029	7.80557e-05	0.00083016
AT1G54890	Chr1	56.6309	-1.80275	0.388064	-4.64549	3.39266e-06	5.253e-05
AT1G55430	Chr1	123.691	-3.45917	0.305017	-11.3409	8.22808e-30	2.62861e-27
AT1G55580	Chr1	48.1541	-1.6081	0.341693	-4.70627	2.5229e-06	4.05303e-05
AT1G56150	Chr1	41.2111	-1.89626	0.412578	-4.59613	4.30414e-06	6.46209e-05
AT1G56210	Chr1	149.094	-1.61578	0.312863	-5.16452	2.41059e-07	5.07833e-06
AT1G56600	Chr1	12.7378	-6.06374	1.31591	-4.60801	4.06542e-06	6.1441e-05
AT1G57980	Chr1	33.6557	-1.88882	0.475212	-3.9747	7.04693e-05	0.00076037
AT1G58150	Chr1	80.4753	-2.62356	0.314613	-8.33899	7.49253e-17	7.97875e-15
AT1G58300	Chr1	13.0317	-3.25237	0.896715	-3.62699	0.00028675	0.00253396
AT1G58330	Chr1	16.4418	-2.40394	0.661218	-3.63562	0.000277315	0.0024618
AT1G58643	Chr1	52.6571	-6.2046	0.900759	-6.88819	5.6506e-12	2.82396e-10
AT1G58936	Chr1	52.6571	-6.2046	0.900759	-6.88819	5.6506e-12	2.82396e-10
AT1G59171	Chr1	9.02159	-3.9906	1.1997	-3.32633	0.000879974	0.00641873
AT1G59312	Chr1	52.6571	-6.2046	0.900759	-6.88819	5.6506e-12	2.82396e-10
AT1G60095	Chr1	272.623	-3.65819	0.24648	-14.8418	7.86698e-50	7.94187e-47
AT1G60190	Chr1	5.81489	-5.91337	1.50772	-3.92207	8.77924e-05	0.000922058
AT1G60470	Chr1	29.4094	-3.34168	0.621306	-5.37847	7.51217e-08	1.78861e-06
AT1G60590	Chr1	16.6394	-4.95235	1.03533	-4.78337	1.72377e-06	2.91e-05
AT1G61480	Chr1	10.8977	-4.29953	1.04407	-4.11807	3.82066e-05	0.000445591
AT1G62500	Chr1	23.7605	-3.81769	0.70454	-5.41869	6.00358e-08	1.45133e-06
AT1G63180	Chr1	198.707	-1.98178	0.269902	-7.34257	2.09527e-13	1.32201e-11
AT1G63650	Chr1	60.6756	-3.08191	0.39785	-7.74642	9.45174e-15	7.59691e-13
AT1G64110	Chr1	206.12	-2.30688	0.22022	-10.4753	1.12124e-25	2.72096e-23
AT1G64370	Chr1	56.0472	-2.80338	0.6096	-4.59873	4.25076e-06	6.39336e-05
AT1G64780	Chr1	41.3356	-4.11651	0.613547	-6.70937	1.95466e-11	8.82497e-10
AT1G64900	Chr1	17.6206	-5.02939	0.989373	-5.0834	3.70729e-07	7.46128e-06
AT1G64920	Chr1	24.685	-2.68073	0.570255	-4.70094	2.58972e-06	4.14717e-05
AT1G65680	Chr1	14.9581	-2.92934	0.834423	-3.51062	0.000447063	0.00365027
AT1G66190	Chr1	33.2742	-1.92255	0.436302	-4.40646	1.05074e-05	0.000141659
AT1G66600	Chr1	282.168	-1.67451	0.175988	-9.51489	1.81912e-21	3.02045e-19
AT1G66780	Chr1	23.6963	-3.99308	0.667796	-5.97949	2.23831e-09	7.09679e-08
AT1G66795	Chr1	22.4258	-3.73746	0.702602	-5.31946	1.04077e-07	2.39008e-06
AT1G67220	Chr1	28.1067	-3.18504	0.635313	-5.01335	5.34909e-07	1.03329e-05
AT1G68390	Chr1	13.0654	-2.54248	0.71055	-3.57819	0.000345982	0.00294102
AT1G68630	Chr1	28.4862	-2.09418	0.473567	-4.42215	9.77249e-06	0.000133216
AT1G68640	Chr1	37.8445	-2.20347	0.490553	-4.49181	7.06188e-06	9.98475e-05
AT1G70210	Chr1	46.6688	-2.15793	0.392043	-5.50432	3.70604e-08	9.27908e-07
AT1G70810	Chr1	393.862	-1.88793	0.242653	-7.78038	7.23074e-15	5.86783e-13
AT1G70895	Chr1	41.1843	-1.6522	0.370323	-4.4615	8.1388e-06	0.000112799
AT1G72230	Chr1	17.1899	-2.72472	0.805269	-3.38362	0.000715375	0.0054072
AT1G73370	Chr1	47.0126	-1.65503	0.409678	-4.03983	5.34906e-05	0.000599466
AT1G73910	Chr1	11.0606	-3.55633	0.916197	-3.88162	0.000103761	0.00106496
AT1G74150	Chr1	32.6173	-2.08008	0.48756	-4.2663	1.98743e-05	0.00025269
AT1G74458	Chr1	27.8973	-3.37693	0.703684	-4.79894	1.5951e-06	2.72376e-05
AT1G74500	Chr1	77.6978	-1.72599	0.340601	-5.06749	4.03104e-07	8.00436e-06
AT1G74710	Chr1	375.199	-1.69534	0.189214	-8.95991	3.24953e-19	4.45716e-17
AT1G74880	Chr1	13.702	-2.61578	0.68742	-3.80521	0.000141685	0.001393
AT1G75490	Chr1	77.9807	-1.96648	0.313966	-6.26333	3.76837e-10	1.37101e-08
AT1G75580	Chr1	139.238	-1.89939	0.255965	-7.4205	1.16677e-13	7.6885e-12
AT1G75710	Chr1	75.6148	-1.97046	0.296411	-6.64774	2.9763e-11	1.33184e-09
AT1G75890	Chr1	7.25454	-4.28429	1.32235	-3.23992	0.00119563	0.00830591
AT1G76240	Chr1	24.5319	-6.11226	1.10876	-5.51269	3.53382e-08	8.92757e-07
AT1G77145	Chr1	920.547	-2.25717	0.15643	-14.4293	3.38729e-47	2.67151e-44
AT1G78370	Chr1	71.5969	-1.63633	0.438272	-3.7336	0.000188762	0.00178026
AT1G78990	Chr1	20.6587	-2.80139	0.699573	-4.00443	6.2168e-05	0.000681579
AT1G79060	Chr1	77.9244	-2.55433	0.342079	-7.46706	8.2004e-14	5.60872e-12
AT1G79110	Chr1	38.1177	-2.64459	0.457197	-5.78435	7.27918e-09	2.08763e-07
AT1G79360	Chr1	35.6247	-1.71267	0.427992	-4.00163	6.2908e-05	0.000688197
AT1G80660	Chr1	13.2108	-3.07399	0.80634	-3.81228	0.000137691	0.00136117
AT1G80730	Chr1	20.4377	-2.36822	0.554153	-4.27358	1.92361e-05	0.000245689
AT2G01422	Chr2	144.917	-4.20983	0.851002	-4.94691	7.54025e-07	1.40651e-05
AT2G01580	Chr2	13.865	-2.78565	0.774361	-3.59736	0.000321466	0.00276711
AT2G01610	Chr2	29.4255	-2.50988	0.59811	-4.19636	2.71242e-05	0.000331989
AT2G01913	Chr2	92.9158	-3.11366	0.337027	-9.2386	2.49743e-20	3.82001e-18
AT2G01990	Chr2	84.1092	-1.72816	0.332921	-5.19091	2.09266e-07	4.46446e-06
AT2G02010	Chr2	46.3902	-2.14105	0.446941	-4.79047	1.66393e-06	2.82029e-05
AT2G02120	Chr2	74.5516	-2.30893	0.511583	-4.5133	6.38258e-06	9.11621e-05
AT2G02250	Chr2	8.35713	-3.92511	1.21977	-3.2179	0.00129132	0.00883929
AT2G02320	Chr2	45.2983	-2.98149	0.420406	-7.09192	1.32263e-12	7.35253e-11
AT2G02340	Chr2	14.4576	-2.71302	0.687422	-3.94666	7.92487e-05	0.000841784
AT2G02580	Chr2	23.9609	-4.46073	0.747212	-5.96983	2.37497e-09	7.49244e-08
AT2G03090	Chr2	351.494	-2.6381	0.306174	-8.61635	6.91252e-18	8.38742e-16
AT2G04025	Chr2	91.616	-2.47024	0.395609	-6.24415	4.26108e-10	1.53411e-08
AT2G05540	Chr2	45.0958	-3.36302	0.481236	-6.98831	2.78226e-12	1.46289e-10
AT2G05914	Chr2	6.13475	-4.98557	1.5697	-3.17613	0.00149257	0.00999476
AT2G07764	Chr2	3.76755	-5.28744	1.65822	-3.18863	0.00142947	0.00963337
AT2G14820	Chr2	99.0309	-1.67086	0.274931	-6.07739	1.22152e-09	4.03517e-08
AT2G14960	Chr2	86.069	-1.62787	0.335648	-4.84993	1.23503e-06	2.17971e-05
AT2G15040	Chr2	19.3918	-6.6761	1.37626	-4.8509	1.22905e-06	2.17066e-05
AT2G15042	Chr2	34.3574	-3.82086	0.619534	-6.16731	6.94617e-10	2.39819e-08
AT2G15800	Chr2	20.5593	-2.87207	0.61311	-4.68442	2.80756e-06	4.45923e-05
AT2G16580	Chr2	32.9184	-2.18733	0.489483	-4.46866	7.87095e-06	0.000109629
AT2G18660	Chr2	56.5915	-2.4616	0.381986	-6.44421	1.16203e-10	4.71499e-09
AT2G20180	Chr2	23.5961	-1.80862	0.559522	-3.23243	0.0012274	0.0084573
AT2G20750	Chr2	11.6575	-4.42377	1.05611	-4.18875	2.80499e-05	0.000341497
AT2G21650	Chr2	4.24871	-5.46041	1.59496	-3.42354	0.000618101	0.0047837
AT2G21900	Chr2	51.1242	-1.81825	0.393408	-4.6218	3.80425e-06	5.7943e-05
AT2G22240	Chr2	238.569	-1.68047	0.270421	-6.21425	5.15691e-10	1.82283e-08
AT2G23180	Chr2	21.805	-2.40767	0.669094	-3.5984	0.000320179	0.00275791
AT2G24700	Chr2	321.363	-1.888	0.226822	-8.32371	8.52484e-17	8.94297e-15
AT2G25090	Chr2	22.3808	-2.53697	0.629611	-4.02942	5.59151e-05	0.000621668
AT2G25150	Chr2	16.2561	-3.8732	0.807788	-4.79483	1.62814e-06	2.76708e-05
AT2G25510	Chr2	41.8708	-2.98288	0.53048	-5.62299	1.87678e-08	4.98591e-07
AT2G25980	Chr2	877.125	-1.75758	0.147671	-11.9019	1.15621e-32	4.29122e-30
AT2G26040	Chr2	51.6062	-3.63438	0.443159	-8.20107	2.38251e-16	2.33061e-14
AT2G26400	Chr2	11658.6	-1.79687	0.109339	-16.434	1.09283e-60	1.31337e-57
AT2G26630	Chr2	19.9566	-5.81143	1.13654	-5.11329	3.16598e-07	6.4909e-06
AT2G28140	Chr2	6.13779	-4.98839	1.49167	-3.34418	0.000825274	0.00609014
AT2G28780	Chr2	35.4098	-2.83236	0.532999	-5.314	1.07243e-07	2.45607e-06
AT2G29150	Chr2	27.1952	-2.07718	0.586801	-3.53984	0.000400372	0.00332716
AT2G30130	Chr2	74.5558	-2.16075	0.329031	-6.56701	5.13372e-11	2.21478e-09
AT2G30400	Chr2	29.6178	-1.95002	0.444148	-4.39049	1.13098e-05	0.000151506
AT2G30660	Chr2	145.246	-2.9705	0.364633	-8.14655	3.74441e-16	3.55268e-14
AT2G30670	Chr2	430.507	-2.20599	0.20831	-10.5899	3.31823e-26	8.29163e-24
AT2G31790	Chr2	38.3614	-1.64576	0.466559	-3.52744	0.000419601	0.00345961
AT2G32179	Chr2	16.8944	-2.8078	0.695344	-4.03799	5.39103e-05	0.000603366
AT2G32180	Chr2	15.9833	-2.4608	0.64828	-3.79588	0.000147119	0.00144111
AT2G33020	Chr2	48.3711	-3.78488	0.624399	-6.06164	1.34742e-09	4.42212e-08
AT2G33280	Chr2	6.61493	-5.1004	1.50685	-3.3848	0.000712296	0.00538715
AT2G33847	Chr2	20.0078	-1.85742	0.5656	-3.28399	0.00102349	0.00730303
AT2G33850	Chr2	42.8518	-5.91638	0.836441	-7.07328	1.51319e-12	8.33838e-11
AT2G34655	Chr2	537.628	-3.92458	0.185105	-21.2018	9.18254e-100	4.63498e-96
AT2G34810	Chr2	5.34818	-4.78507	1.47081	-3.25335	0.00114052	0.00798459
AT2G35585	Chr2	29.1158	-2.41674	0.566226	-4.26815	1.971e-05	0.000250822
AT2G36570	Chr2	159.527	-2.42347	0.33318	-7.27375	3.49637e-13	2.12119e-11
AT2G37100	Chr2	13.9153	-3.17806	0.844121	-3.76493	0.000166595	0.00160213
AT2G37210	Chr2	21.9522	-2.01437	0.583875	-3.45	0.000560588	0.00441341
AT2G37260	Chr2	21.8272	-1.79211	0.510685	-3.50923	0.000449405	0.00366702
AT2G37300	Chr2	16.7258	-2.43731	0.629514	-3.87173	0.000108068	0.00110377
AT2G37740	Chr2	6.57727	-6.09173	1.46617	-4.15487	3.2547e-05	0.000388563
AT2G38380	Chr2	6669.43	-2.21576	0.41287	-5.36672	8.01797e-08	1.89829e-06
AT2G38390	Chr2	1452.7	-4.78883	0.262776	-18.224	3.32798e-74	6.9993e-71
AT2G38540	Chr2	237.628	-3.13851	0.356524	-8.80308	1.33112e-18	1.74067e-16
AT2G40390	Chr2	30.8538	-2.40016	0.5392	-4.45134	8.53362e-06	0.000117561
AT2G40750	Chr2	152.759	-2.48504	0.248117	-10.0156	1.30183e-23	2.58705e-21
AT2G40955	Chr2	13.2861	-5.19102	1.31061	-3.96077	7.47095e-05	0.000798272
AT2G40960	Chr2	308.108	-2.10852	0.174589	-12.077	1.39669e-33	5.34084e-31
AT2G41690	Chr2	14.6127	-2.88861	0.72409	-3.9893	6.6268e-05	0.000720105
AT2G41810	Chr2	180.773	-1.6401	0.259537	-6.31932	2.62723e-10	9.86696e-09
AT2G43590	Chr2	57.2552	-1.78982	0.431385	-4.14901	3.33918e-05	0.000396584
AT2G43920	Chr2	508.445	-10.5078	1.05131	-9.99488	1.60481e-23	3.13971e-21
AT2G44370	Chr2	86.8852	-2.05872	0.374821	-5.49256	3.96159e-08	9.80221e-07
AT2G44580	Chr2	31.6664	-1.73242	0.485724	-3.56667	0.000361542	0.00305051
AT2G44910	Chr2	3.76512	-5.28664	1.59776	-3.30877	0.000937056	0.00678801
AT2G45050	Chr2	84.9714	-1.80414	0.288052	-6.26326	3.77003e-10	1.37101e-08
AT2G45220	Chr2	977.242	-1.73225	0.246351	-7.03164	2.04124e-12	1.09377e-10
AT2G46400	Chr2	315.63	-1.80866	0.239069	-7.56545	3.86515e-14	2.79509e-12
AT2G47230	Chr2	221.559	-1.83001	0.250009	-7.31976	2.48419e-13	1.54805e-11
AT2G47530	Chr2	33.137	-2.46665	0.512532	-4.81267	1.48926e-06	2.56035e-05
AT2G47560	Chr2	14.452	-2.87625	0.744659	-3.8625	0.000112233	0.00113894
AT3G01260	Chr3	24.1655	-2.74842	0.662322	-4.14968	3.32947e-05	0.000395804
AT3G01420	Chr3	694.712	-1.92153	0.239356	-8.02789	9.91655e-16	8.93835e-14
AT3G01670	Chr3	149.429	-1.66155	0.31036	-5.35361	8.62155e-08	2.02909e-06
AT3G01900	Chr3	28.2846	-2.98424	0.596953	-4.99912	5.75937e-07	1.10368e-05
AT3G02020	Chr3	35.3127	-2.59206	0.640449	-4.04725	5.18225e-05	0.000584665
AT3G04030	Chr3	14.3601	-2.83612	0.75558	-3.75356	0.000174339	0.00166287
AT3G04320	Chr3	17.2265	-2.1749	0.626331	-3.47244	0.00051575	0.00411784
AT3G09220	Chr3	20.2409	-3.76294	0.806413	-4.66627	3.0671e-06	4.82589e-05
AT3G09790	Chr3	13.4366	-3.8421	0.838633	-4.58138	4.6192e-06	6.87785e-05
AT3G11370	Chr3	77.1633	-2.32344	0.342261	-6.78851	1.133e-11	5.33483e-10
AT3G11385	Chr3	8.91022	-3.18725	0.971139	-3.28197	0.00103084	0.00734507
AT3G11390	Chr3	28.7353	-2.14936	0.521376	-4.12248	3.7482e-05	0.000437949
AT3G11402	Chr3	26.7106	-1.751	0.490802	-3.56763	0.000360224	0.00304363
AT3G12170	Chr3	39.7439	-1.68071	0.389784	-4.3119	1.61856e-05	0.000210846
AT3G12220	Chr3	235.83	-5.85021	0.355868	-16.4393	1.00094e-60	1.26308e-57
AT3G12230	Chr3	314.22	-7.21915	0.450617	-16.0206	9.17499e-58	1.05254e-54
AT3G13090	Chr3	673.934	-2.59711	0.210208	-12.355	4.58016e-35	1.92657e-32
AT3G13175	Chr3	64.3963	-2.35791	0.339029	-6.9549	3.528e-12	1.83209e-10
AT3G14540	Chr3	43.2934	-3.09552	0.423214	-7.3143	2.58718e-13	1.60037e-11
AT3G15240	Chr3	454.149	-2.42511	0.177533	-13.6601	1.75813e-42	1.16768e-39
AT3G15620	Chr3	34.8796	-3.02358	0.477576	-6.33109	2.4343e-10	9.23862e-09
AT3G16390	Chr3	106.013	-2.07554	0.31487	-6.59174	4.34702e-11	1.8981e-09
AT3G18200	Chr3	14.2973	-6.23125	1.32033	-4.71945	2.36478e-06	3.83562e-05
AT3G19700	Chr3	55.0851	-2.43799	0.556261	-4.38281	1.17159e-05	0.000156531
AT3G19710	Chr3	142.687	-2.2544	0.382824	-5.88887	3.88852e-09	1.17955e-07
AT3G20590	Chr3	99.6208	-4.22048	0.39464	-10.6945	1.08001e-26	2.81002e-24
AT3G20840	Chr3	516.754	-1.6114	0.255803	-6.29939	2.98823e-10	1.11071e-08
AT3G21330	Chr3	14.5366	-3.45785	0.78449	-4.40777	1.04439e-05	0.000140954
AT3G21560	Chr3	104.527	-1.85545	0.31337	-5.92093	3.20117e-09	9.87666e-08
AT3G21600	Chr3	32.9821	-2.04003	0.520092	-3.92244	8.76584e-05	0.000921417
AT3G22231	Chr3	20.4238	-5.2498	0.996739	-5.26698	1.38689e-07	3.08935e-06
AT3G23175	Chr3	383.399	-1.72348	0.234229	-7.35806	1.86597e-13	1.18623e-11
AT3G23190	Chr3	284.593	-1.63781	0.238878	-6.85627	7.06798e-12	3.47723e-10
AT3G23725	Chr3	106.961	-3.91043	1.11339	-3.51219	0.000444423	0.00363106
AT3G24518	Chr3	146.078	-1.61014	0.228495	-7.04673	1.83169e-12	9.98449e-11
AT3G24520	Chr3	157.368	-1.60922	0.228316	-7.0482	1.81242e-12	9.90083e-11
AT3G24750	Chr3	13.7737	-3.87392	0.877333	-4.41556	1.00747e-05	0.000136629
AT3G25240	Chr3	9.97304	-4.16238	1.12523	-3.69915	0.000216324	0.00200425
AT3G25770	Chr3	8.98106	-4.60982	1.2646	-3.64527	0.000267114	0.00238888
AT3G25820	Chr3	49.826	-3.15426	0.504008	-6.25834	3.89085e-10	1.40886e-08
AT3G25830	Chr3	47.1961	-3.439	0.543661	-6.32564	2.52191e-10	9.52814e-09
AT3G26240	Chr3	84.712	-1.68348	0.315488	-5.33613	9.49536e-08	2.20667e-06
AT3G26460	Chr3	15.5887	-2.82432	0.815565	-3.46302	0.000534147	0.00423925
AT3G27070	Chr3	245.953	-3.01464	0.248002	-12.1557	5.34868e-34	2.1427e-31
AT3G27400	Chr3	69.1473	-1.98801	0.409496	-4.85477	1.20527e-06	2.13314e-05
AT3G27473	Chr3	185.529	-2.14617	0.260758	-8.23051	1.86415e-16	1.85959e-14
AT3G27500	Chr3	174.389	-1.81514	0.255453	-7.10557	1.19824e-12	6.67578e-11
AT3G27940	Chr3	78.1627	-1.74548	0.42301	-4.12634	3.68588e-05	0.000431467
AT3G28510	Chr3	2008.35	-1.67931	0.16856	-9.96268	2.21987e-23	4.27673e-21
AT3G28899	Chr3	39.6885	-5.20059	0.730978	-7.11456	1.12272e-12	6.29669e-11
AT3G28920	Chr3	133.316	-2.00883	0.229573	-8.7503	2.12793e-18	2.65865e-16
AT3G29634	Chr3	6.755	-5.12869	1.56727	-3.27236	0.00106653	0.00753349
AT3G29670	Chr3	21.8771	-5.94179	1.12005	-5.30495	1.12705e-07	2.56025e-06
AT3G29680	Chr3	20.8129	-2.91046	0.640964	-4.54076	5.60513e-06	8.14405e-05
AT3G30210	Chr3	14.0677	-3.19169	0.770733	-4.14111	3.45631e-05	0.000408381
AT3G44215	Chr3	13.4724	-4.61321	1.36325	-3.38398	0.000714437	0.00540173
AT3G44700	Chr3	11.1468	-6.85235	1.34144	-5.10821	3.25229e-07	6.64088e-06
AT3G44710	Chr3	11.3642	-4.96441	1.21256	-4.09416	4.23696e-05	0.000489618
AT3G44830	Chr3	17.9435	-3.06945	0.780643	-3.93196	8.42576e-05	0.00088826
AT3G44840	Chr3	4.07406	-5.40063	1.586	-3.40518	0.000661196	0.00504299
AT3G45070	Chr3	60.6923	-2.16562	0.489728	-4.42208	9.77556e-06	0.000133216
AT3G45720	Chr3	14.9344	-5.38273	1.15417	-4.66373	3.10529e-06	4.87991e-05
AT3G45780	Chr3	69.7776	-3.72615	0.412119	-9.04144	1.54619e-19	2.20468e-17
AT3G46130	Chr3	134.378	-2.61987	0.404121	-6.48289	8.99794e-11	3.72279e-09
AT3G46190	Chr3	57.439	-3.74561	0.46691	-8.02214	1.03918e-15	9.33336e-14
AT3G46487	Chr3	14.8551	-5.3735	1.44767	-3.71182	0.000205777	0.00192063
AT3G46500	Chr3	48.4692	-5.08894	0.70945	-7.17307	7.33324e-13	4.18725e-11
AT3G47040	Chr3	41.3411	-1.97764	0.475025	-4.16325	3.13756e-05	0.000376447
AT3G47340	Chr3	247.666	-2.36968	0.232535	-10.1907	2.1829e-24	4.79061e-22
AT3G47380	Chr3	41.3746	-2.72275	0.439894	-6.18957	6.0328e-10	2.11173e-08
AT3G47540	Chr3	96.567	-1.99381	0.339076	-5.88011	4.10001e-09	1.23923e-07
AT3G47710	Chr3	26.8256	-2.8316	0.59781	-4.73662	2.17316e-06	3.5618e-05
AT3G47790	Chr3	66.2111	-1.74995	0.331769	-5.27459	1.33055e-07	2.97699e-06
AT3G48510	Chr3	357.353	-2.97984	0.253664	-11.7472	7.2995e-32	2.63178e-29
AT3G48520	Chr3	328.815	-1.61658	0.190067	-8.50528	1.81152e-17	2.05943e-15
AT3G48540	Chr3	16.9105	-2.44072	0.67436	-3.61932	0.000295379	0.00258925
AT3G48550	Chr3	18.8239	-3.64131	0.716232	-5.08398	3.69616e-07	7.44483e-06
AT3G48700	Chr3	16.3146	-3.06785	0.674672	-4.54717	5.43725e-06	7.95368e-05
AT3G49690	Chr3	30.3944	-1.87998	0.461034	-4.07774	4.54749e-05	0.000521443
AT3G49760	Chr3	4.24393	-5.45898	1.59484	-3.42289	0.000619583	0.00479076
AT3G49780	Chr3	141.113	-2.06162	0.334182	-6.16916	6.86544e-10	2.37356e-08
AT3G50100	Chr3	36.1112	-2.11398	0.451341	-4.68377	2.81643e-06	4.46489e-05
AT3G50140	Chr3	41.9473	-2.24329	0.420731	-5.33189	9.71937e-08	2.25457e-06
AT3G50150	Chr3	16.228	-4.90012	0.975588	-5.02273	5.09417e-07	9.89735e-06
AT3G50170	Chr3	8.01843	-6.37699	1.62613	-3.92157	8.79729e-05	0.000923185
AT3G50180	Chr3	7.87712	-5.35566	1.4108	-3.79619	0.000146936	0.00144014
AT3G50190	Chr3	104.708	-3.56052	0.330506	-10.7729	4.621e-27	1.22763e-24
AT3G50200	Chr3	175.798	-2.96694	0.294496	-10.0746	7.15319e-24	1.46774e-21
AT3G50230	Chr3	59.6323	-2.17051	0.333428	-6.50968	7.53101e-11	3.14161e-09
AT3G50280	Chr3	30.9145	-1.84558	0.527902	-3.49606	0.000472182	0.00382689
AT3G50290	Chr3	8.91346	-2.90232	0.889073	-3.26444	0.00109682	0.00771937
AT3G50640	Chr3	92.8058	-1.6959	0.319548	-5.30718	1.11333e-07	2.54053e-06
AT3G50750	Chr3	44.1268	-1.78413	0.416422	-4.28444	1.83201e-05	0.000235659
AT3G51080	Chr3	17.5882	-2.19646	0.590298	-3.72094	0.000198481	0.00186287
AT3G51330	Chr3	115.545	-1.75556	0.248917	-7.05278	1.75379e-12	9.62221e-11
AT3G51350	Chr3	42.3699	-1.60471	0.403837	-3.97365	7.07806e-05	0.000763076
AT3G52910	Chr3	34.5024	-2.26648	0.416213	-5.44548	5.16671e-08	1.26232e-06
AT3G53040	Chr3	20.0774	-3.56751	0.727103	-4.90647	9.27303e-07	1.69099e-05
AT3G53150	Chr3	72.6383	-1.6349	0.341496	-4.78746	1.68908e-06	2.861e-05
AT3G53200	Chr3	40.8	-4.34214	0.591265	-7.34381	2.07592e-13	1.31308e-11
AT3G53830	Chr3	68.6325	-1.63713	0.303007	-5.40295	6.55528e-08	1.57414e-06
AT3G54260	Chr3	469.912	-2.51323	0.190481	-13.1941	9.48661e-40	5.32051e-37
AT3G54270	Chr3	44.184	-1.72011	0.354087	-4.85787	1.18655e-06	2.10444e-05
AT3G54450	Chr3	20.3248	-2.34448	0.560991	-4.17918	2.92556e-05	0.000354806
AT3G54600	Chr3	29.5122	-2.2294	0.65085	-3.42536	0.00061398	0.00475766
AT3G54730	Chr3	50.7659	-2.26029	0.479806	-4.71084	2.46693e-06	3.97576e-05
AT3G56220	Chr3	22.6115	-3.9208	0.681005	-5.75738	8.54305e-09	2.42804e-07
AT3G56400	Chr3	529.526	-1.68569	0.145426	-11.5913	4.55897e-31	1.57615e-28
AT3G57260	Chr3	35.4031	-1.91021	0.521211	-3.66494	0.000247394	0.00225134
AT3G57780	Chr3	31.7813	-1.78452	0.413067	-4.32017	1.5591e-05	0.000203476
AT3G59068	Chr3	29.368	-1.82249	0.569046	-3.2027	0.00136144	0.00925147
AT3G59370	Chr3	39.3433	-3.7096	0.511447	-7.25315	4.07183e-13	2.43321e-11
AT3G59930	Chr3	266.007	-3.96164	0.644501	-6.14683	7.90485e-10	2.69598e-08
AT3G60160	Chr3	90.2305	-1.99788	0.429339	-4.65338	3.26542e-06	5.08092e-05
AT3G60390	Chr3	23.5018	-2.4217	0.542964	-4.46016	8.18981e-06	0.000113381
AT3G60470	Chr3	68.3617	-4.76382	0.517701	-9.20188	3.51743e-20	5.25283e-18
AT3G60490	Chr3	68.866	-1.84417	0.345446	-5.33851	9.37154e-08	2.1799e-06
AT3G60870	Chr3	4.07324	-5.40037	1.59437	-3.38715	0.000706221	0.00534441
AT3G62040	Chr3	60.9649	-2.33167	0.42609	-5.47224	4.44375e-08	1.09309e-06
AT3G62570	Chr3	99.091	-1.66523	0.275575	-6.04275	1.51506e-09	4.93414e-08
AT3G62730	Chr3	18.3758	-2.19651	0.646585	-3.39709	0.000681062	0.00517886
AT3G63430	Chr3	37.6722	-2.93262	0.461535	-6.35406	2.09699e-10	8.06765e-09
AT4G00880	Chr4	22.7575	-3.58934	0.680733	-5.27276	1.34389e-07	3.00152e-06
AT4G00910	Chr4	9.39045	-2.73569	0.849398	-3.22074	0.00127859	0.00876874
AT4G00950	Chr4	87.4256	-1.62056	0.287174	-5.64314	1.66975e-08	4.49746e-07
AT4G01533	Chr4	9.53447	-3.29581	0.959272	-3.43574	0.000590931	0.00461018
AT4G01630	Chr4	105.003	-1.71169	0.333736	-5.12887	2.91491e-07	6.01526e-06
AT4G03270	Chr4	59.9946	-2.2977	0.464339	-4.94834	7.485e-07	1.39724e-05
AT4G03440	Chr4	80.9399	-1.85602	0.35149	-5.28045	1.28865e-07	2.88579e-06
AT4G03470	Chr4	87.5995	-1.85554	0.301579	-6.15274	7.61572e-10	2.61149e-08
AT4G04030	Chr4	29.3065	-2.49668	0.643069	-3.88244	0.000103413	0.00106225
AT4G04570	Chr4	61.5355	-1.98751	0.346217	-5.74065	9.43114e-09	2.66245e-07
AT4G04700	Chr4	484.853	-2.69133	0.152325	-17.6684	7.34775e-70	1.32459e-66
AT4G04710	Chr4	120.143	-5.00203	0.456331	-10.9614	5.85707e-28	1.67978e-25
AT4G08093	Chr4	7.40104	-4.33363	1.27704	-3.3935	0.000690066	0.00523786
AT4G09160	Chr4	70.0722	-2.59965	0.339924	-7.64774	2.04536e-14	1.53989e-12
AT4G09420	Chr4	169.085	-1.67698	0.268983	-6.23453	4.53149e-10	1.61306e-08
AT4G09770	Chr4	152.057	-3.25608	0.307425	-10.5914	3.26542e-26	8.24126e-24
AT4G09780	Chr4	32.1849	-8.3821	1.23602	-6.78153	1.18909e-11	5.56777e-10
AT4G10860	Chr4	6.92661	-6.16552	1.48096	-4.16319	3.1383e-05	0.000376447
AT4G11320	Chr4	111.987	-2.9151	0.421992	-6.90795	4.91711e-12	2.47701e-10
AT4G11780	Chr4	9.89045	-6.67984	1.35131	-4.94325	7.68319e-07	1.43106e-05
AT4G12510	Chr4	38.8481	-2.23037	0.475605	-4.68953	2.73827e-06	4.36566e-05
AT4G12520	Chr4	91.8048	-1.96816	0.506398	-3.88658	0.000101665	0.00104514
AT4G13235	Chr4	79.3487	-1.99696	0.291556	-6.84932	7.42014e-12	3.6363e-10
AT4G13310	Chr4	104.806	-2.76457	0.315659	-8.75809	1.98579e-18	2.49341e-16
AT4G13710	Chr4	22.7078	-2.14729	0.51235	-4.19107	2.77645e-05	0.000338839
AT4G13770	Chr4	64.514	-2.09534	0.465441	-4.50185	6.7365e-06	9.56757e-05
AT4G14390	Chr4	262.906	-2.05547	0.305051	-6.73813	1.60441e-11	7.39579e-10
AT4G14650	Chr4	27.6166	-2.22232	0.467963	-4.74892	2.04508e-06	3.38007e-05
AT4G15096	Chr4	6.61223	-6.09862	1.59807	-3.81625	0.000135496	0.00134314
AT4G15270	Chr4	73.1708	-2.37055	0.360708	-6.57195	4.96603e-11	2.14979e-09
AT4G15990	Chr4	39.0414	-2.15136	0.521275	-4.12712	3.67331e-05	0.000430394
AT4G16820	Chr4	12.1476	-4.03456	0.972984	-4.14659	3.37466e-05	0.000400046
AT4G17340	Chr4	79.7416	-3.12323	0.953943	-3.27402	0.00106031	0.00750158
AT4G17660	Chr4	33.721	-3.47521	0.54026	-6.43248	1.25542e-10	5.04525e-09
AT4G18510	Chr4	57.0948	-2.0315	0.414791	-4.89764	9.69961e-07	1.76114e-05
AT4G19530	Chr4	49.1721	-1.83715	0.473996	-3.87587	0.000106244	0.0010869
AT4G19720	Chr4	466.534	-3.46495	0.183952	-18.8362	3.81681e-79	9.63286e-76
AT4G19730	Chr4	50.1462	-9.02205	1.2565	-7.18032	6.9549e-13	3.98927e-11
AT4G19920	Chr4	34.6193	-3.17394	0.549178	-5.77944	7.49506e-09	2.14468e-07
AT4G19980	Chr4	106.246	-2.24317	0.263629	-8.5088	1.75737e-17	2.0069e-15
AT4G20210	Chr4	175.324	-2.35243	0.309615	-7.59793	3.00912e-14	2.20128e-12
AT4G21500	Chr4	23.1799	-2.18833	0.551284	-3.96952	7.20176e-05	0.00077311
AT4G23515	Chr4	10.8617	-4.91667	1.19127	-4.12724	3.6714e-05	0.000430394
AT4G23920	Chr4	44.5319	-1.61312	0.401263	-4.02011	5.81701e-05	0.000642212
AT4G25860	Chr4	38.8567	-2.4393	0.59923	-4.07073	4.6866e-05	0.00053448
AT4G26380	Chr4	36.2487	-8.55375	1.2309	-6.94917	3.67438e-12	1.90029e-10
AT4G27210	Chr4	8.40958	-3.46369	1.03221	-3.35561	0.000791891	0.00589041
AT4G27590	Chr4	8.80893	-5.52312	1.47656	-3.74052	0.000183638	0.00174039
AT4G27950	Chr4	177.449	-2.13513	0.223446	-9.55549	1.23001e-21	2.11176e-19
AT4G28040	Chr4	38.0126	-1.97309	0.447446	-4.40967	1.03528e-05	0.000139949
AT4G28150	Chr4	35.4255	-1.72342	0.502002	-3.4331	0.000596728	0.00464678
AT4G28250	Chr4	48.7819	-3.3578	0.496965	-6.75662	1.41252e-11	6.57733e-10
AT4G28410	Chr4	47.1849	-2.27636	0.401184	-5.67412	1.39402e-08	3.82832e-07
AT4G29080	Chr4	103.946	-2.16221	0.331655	-6.51947	7.05574e-11	2.97283e-09
AT4G29240	Chr4	42.7648	-2.43472	0.516588	-4.71307	2.44013e-06	3.9477e-05
AT4G31320	Chr4	46.4304	-1.77571	0.386636	-4.59272	4.3751e-06	6.55693e-05
AT4G31470	Chr4	17.09	-3.14495	0.868698	-3.62031	0.000294252	0.00258476
AT4G31877	Chr4	53.0176	-1.6679	0.344576	-4.84045	1.29543e-06	2.27675e-05
AT4G33450	Chr4	16.4079	-4.15829	0.862175	-4.82303	1.41396e-06	2.45598e-05
AT4G33720	Chr4	88.1501	-2.99016	0.460378	-6.49501	8.30278e-11	3.44647e-09
AT4G33880	Chr4	44.2591	-2.01658	0.459054	-4.3929	1.11851e-05	0.000150074
AT4G34380	Chr4	23.9737	-1.76382	0.554518	-3.18082	0.00146859	0.00986805
AT4G34419	Chr4	20.6992	-2.48564	0.590207	-4.21148	2.53708e-05	0.000313416
AT4G35030	Chr4	71.2376	-2.41717	0.344715	-7.01208	2.34805e-12	1.24758e-10
AT4G35160	Chr4	23.5151	-3.98453	0.710657	-5.60683	2.06065e-08	5.45143e-07
AT4G35180	Chr4	37.991	-3.66189	0.567565	-6.45193	1.10436e-10	4.51002e-09
AT4G35660	Chr4	36.9243	-2.76671	0.499127	-5.54309	2.97178e-08	7.60668e-07
AT4G35720	Chr4	65.608	-1.72434	0.323959	-5.32271	1.0223e-07	2.35625e-06
AT4G36000	Chr4	10.5375	-2.69406	0.836812	-3.21943	0.00128444	0.00879932
AT4G36470	Chr4	62.0987	-2.02393	0.39449	-5.13049	2.88982e-07	5.98166e-06
AT4G36540	Chr4	28.1398	-1.70067	0.463449	-3.6696	0.000242931	0.00221339
AT4G36620	Chr4	31.4194	-2.43821	0.459488	-5.30637	1.11828e-07	2.54721e-06
AT4G36740	Chr4	27.2712	-4.22086	0.666875	-6.3293	2.46268e-10	9.31831e-09
AT4G37220	Chr4	30.9637	-1.97454	0.543847	-3.63069	0.000282665	0.00250312
AT4G37670	Chr4	215.877	-1.91876	0.190516	-10.0714	7.39227e-24	1.50457e-21
AT4G37710	Chr4	67.1461	-2.24746	0.400102	-5.61721	1.94062e-08	5.15008e-07
AT4G37750	Chr4	33.3758	-2.26518	0.446078	-5.07798	3.81467e-07	7.64085e-06
AT4G38410	Chr4	116.674	-1.75323	0.39218	-4.47048	7.80438e-06	0.000108942
AT4G38770	Chr4	167.117	-4.25206	0.698062	-6.09124	1.12041e-09	3.71576e-08
AT4G39320	Chr4	13.3667	-2.74254	0.773486	-3.54569	0.000391588	0.00326492
AT4G39330	Chr4	67.1455	-2.02626	0.417404	-4.85442	1.20738e-06	2.13538e-05
AT4G39700	Chr4	8.3859	-3.89234	1.10747	-3.51463	0.000440371	0.00360496
AT4G39790	Chr4	31.7521	-1.72326	0.459469	-3.75054	0.000176457	0.00168054
AT5G01900	Chr5	600.207	-2.90644	0.282582	-10.2853	8.20731e-25	1.84943e-22
AT5G03090	Chr5	5.01034	-5.69916	1.5623	-3.64792	0.000264372	0.00237192
AT5G03760	Chr5	52.5087	-2.87238	0.387742	-7.40797	1.28248e-13	8.40707e-12
AT5G03860	Chr5	137.17	-3.02257	0.320235	-9.43861	3.77765e-21	6.15099e-19
AT5G03960	Chr5	32.4003	-2.9648	0.492272	-6.02268	1.71551e-09	5.52951e-08
AT5G04230	Chr5	5.34558	-5.79194	1.60107	-3.61755	0.000297407	0.00260443
AT5G05900	Chr5	82.9269	-6.55387	0.693417	-9.45156	3.33824e-21	5.47081e-19
AT5G06250	Chr5	5.65961	-4.86811	1.46314	-3.32715	0.000877379	0.00640535
AT5G06270	Chr5	19.3613	-3.18051	0.627228	-5.07074	3.96271e-07	7.89352e-06
AT5G06800	Chr5	53.0892	-1.90487	0.356504	-5.34321	9.1315e-08	2.13587e-06
AT5G07030	Chr5	49.1005	-2.00574	0.448944	-4.46768	7.90737e-06	0.000110014
AT5G07280	Chr5	23.6316	-2.51892	0.558636	-4.50906	6.51156e-06	9.28467e-05
AT5G07322	Chr5	26.6207	-1.90943	0.481739	-3.96363	7.38195e-05	0.000790436
AT5G08640	Chr5	15.8188	-2.56368	0.660926	-3.87892	0.000104922	0.0010748
AT5G09220	Chr5	43.5986	-3.17226	0.456183	-6.95393	3.55255e-12	1.84105e-10
AT5G09710	Chr5	40.2552	-5.49415	0.729942	-7.52683	5.1987e-14	3.70635e-12
AT5G09720	Chr5	146.585	-1.67091	0.228875	-7.30054	2.86609e-13	1.76857e-11
AT5G10170	Chr5	136.194	-2.79506	0.255868	-10.9239	8.8653e-28	2.45871e-25
AT5G10760	Chr5	15.8285	-3.0346	0.748677	-4.05328	5.05035e-05	0.000570804
AT5G11420	Chr5	26.7185	-3.83268	0.614662	-6.23542	4.50562e-10	1.61066e-08
AT5G11920	Chr5	1649.17	-1.9446	0.113493	-17.1341	8.26325e-66	1.09762e-62
AT5G13140	Chr5	19.5071	-2.27957	0.559789	-4.07219	4.65727e-05	0.000531615
AT5G13790	Chr5	52.1862	-4.58441	0.56941	-8.05117	8.2008e-16	7.49897e-14
AT5G13930	Chr5	50.1052	-4.40224	0.540531	-8.14429	3.81529e-16	3.60637e-14
AT5G14880	Chr5	58.2808	-2.29618	0.406473	-5.64905	1.61336e-08	4.36887e-07
AT5G15290	Chr5	6.59552	-6.09523	1.43583	-4.24509	2.18508e-05	0.000274911
AT5G15960	Chr5	39.2467	-1.79879	0.42314	-4.25105	2.12769e-05	0.000268628
AT5G19060	Chr5	20.7454	-2.39738	0.577635	-4.15033	3.31995e-05	0.00039523
AT5G19260	Chr5	24.6787	-2.3728	0.62012	-3.82635	0.000130055	0.00129582
AT5G19490	Chr5	47.9156	-1.60626	0.401924	-3.99643	6.4305e-05	0.000702567
AT5G20160	Chr5	735.803	-2.10694	0.159771	-13.1873	1.039e-39	5.70049e-37
AT5G21280	Chr5	80.142	-2.84338	0.341126	-8.33527	7.73227e-17	8.16515e-15
AT5G21950	Chr5	24.399	-3.17599	0.594617	-5.34124	9.23107e-08	2.15517e-06
AT5G22310	Chr5	90.8239	-2.20962	0.400545	-5.51654	3.45734e-08	8.76067e-07
AT5G22530	Chr5	63.7988	-1.95163	0.303546	-6.42944	1.28077e-10	5.1308e-09
AT5G22555	Chr5	39.7751	-5.47987	0.728631	-7.52079	5.44478e-14	3.82773e-12
AT5G22570	Chr5	223.414	-5.12531	0.783908	-6.53816	6.22803e-11	2.64618e-09
AT5G23020	Chr5	389.106	-1.96398	0.568709	-3.4534	0.000553561	0.00436723
AT5G23160	Chr5	5.52614	-4.83173	1.5093	-3.20131	0.00136805	0.00928638
AT5G23660	Chr5	35.2459	-3.26185	0.656938	-4.96523	6.86205e-07	1.29049e-05
AT5G24530	Chr5	537.06	-1.95752	0.170774	-11.4626	2.03358e-30	6.66538e-28
AT5G24780	Chr5	55.428	-2.25713	0.356127	-6.338	2.32768e-10	8.84729e-09
AT5G24960	Chr5	100.798	-1.85561	0.256031	-7.24759	4.24256e-13	2.52532e-11
AT5G25490	Chr5	55.9965	-1.79408	0.325789	-5.50688	3.65255e-08	9.15422e-07
AT5G25610	Chr5	433.184	-1.90466	0.266948	-7.13495	9.68217e-13	5.44228e-11
AT5G26270	Chr5	270.411	-1.94905	0.254674	-7.65312	1.96165e-14	1.49121e-12
AT5G27345	Chr5	16.0038	-7.37423	1.32755	-5.55479	2.7795e-08	7.14347e-07
AT5G27690	Chr5	12.6215	-2.47226	0.723732	-3.41598	0.000635525	0.00488856
AT5G28145	Chr5	77.9849	-3.15926	0.393988	-8.01867	1.06893e-15	9.56653e-14
AT5G28335	Chr5	11.9787	-6.9559	1.53503	-4.53144	5.85838e-06	8.4633e-05
AT5G28960	Chr5	17.7103	-2.30791	0.626929	-3.6813	0.000232051	0.00213196
AT5G33355	Chr5	32.5112	-2.14793	0.596188	-3.60277	0.00031484	0.00272183
AT5G35575	Chr5	4.54977	-5.55972	1.54237	-3.60466	0.000312558	0.00270878
AT5G35770	Chr5	29.8433	-1.69421	0.503376	-3.3657	0.000763508	0.00571962
AT5G35912	Chr5	7.09882	-6.20089	1.61787	-3.83274	0.000126722	0.00126662
AT5G37730	Chr5	36.793	-2.17983	0.415509	-5.24616	1.55303e-07	3.40534e-06
AT5G38300	Chr5	22.7956	-1.8639	0.5562	-3.35113	0.000804812	0.00597056
AT5G38540	Chr5	15.0918	-2.77711	0.677078	-4.10162	4.10269e-05	0.000476063
AT5G38550	Chr5	40.1019	-2.3236	0.436802	-5.31957	1.04015e-07	2.39008e-06
AT5G39100	Chr5	28.7265	-2.34846	0.482675	-4.86551	1.14161e-06	2.03907e-05
AT5G39110	Chr5	97.9964	-2.00055	0.489213	-4.08932	4.32633e-05	0.000498347
AT5G39130	Chr5	86.1771	-2.18658	0.424984	-5.14508	2.67412e-07	5.58688e-06
AT5G39160	Chr5	243.5	-2.80694	0.373207	-7.52114	5.43001e-14	3.82773e-12
AT5G39190	Chr5	307.934	-2.69284	0.333888	-8.06509	7.31793e-16	6.7652e-14
AT5G39760	Chr5	35.5316	-3.12464	0.501414	-6.23166	4.61514e-10	1.63821e-08
AT5G39820	Chr5	31.2317	-2.1956	0.630808	-3.48061	0.000500272	0.00401405
AT5G40320	Chr5	5.66497	-4.87059	1.47331	-3.30589	0.000946765	0.00683479
AT5G41280	Chr5	131.2	-4.92199	0.357943	-13.7508	5.03968e-43	3.43761e-40
AT5G41290	Chr5	148.556	-5.53454	0.431294	-12.8324	1.07928e-37	5.13939e-35
AT5G41300	Chr5	10.4718	-3.15988	0.888522	-3.55633	0.000376072	0.00315431
AT5G42280	Chr5	79.3125	-4.44268	0.408578	-10.8735	1.54153e-27	4.13883e-25
AT5G42290	Chr5	16.0447	-1.84901	0.581918	-3.17744	0.00148579	0.0099571
AT5G42530	Chr5	6.95669	-4.22196	1.28885	-3.27576	0.00105379	0.00746644
AT5G42690	Chr5	34.7475	-2.08225	0.437979	-4.75421	1.9922e-06	3.30695e-05
AT5G42700	Chr5	20.5717	-1.68649	0.522151	-3.22989	0.00123839	0.00852786
AT5G44400	Chr5	316.549	-3.15904	0.233804	-13.5115	1.3382e-41	7.89206e-39
AT5G45095	Chr5	24.6774	-2.43516	0.594939	-4.09313	4.25584e-05	0.000491574
AT5G45200	Chr5	26.7801	-4.61992	0.760926	-6.07145	1.26764e-09	4.17115e-08
AT5G45210	Chr5	68.0374	-2.5866	0.414577	-6.23913	4.4001e-10	1.57849e-08
AT5G45380	Chr5	198.966	-1.65629	0.189072	-8.76011	1.95055e-18	2.4614e-16
AT5G45440	Chr5	44.2931	-2.24422	0.457312	-4.90742	9.22843e-07	1.68407e-05
AT5G46900	Chr5	7.53545	-5.29252	1.41503	-3.74022	0.000183859	0.00174118
AT5G47160	Chr5	17.364	-2.72136	0.671309	-4.05381	5.03911e-05	0.000569958
AT5G47500	Chr5	36.943	-2.00655	0.518527	-3.8697	0.000108968	0.00111206
AT5G48100	Chr5	61.2077	-2.87712	0.367072	-7.83802	4.57715e-15	3.8251e-13
AT5G48360	Chr5	310.415	-1.94631	0.303033	-6.42276	1.33822e-10	5.33143e-09
AT5G49800	Chr5	13.3729	-2.73468	0.756113	-3.61676	0.000298309	0.00260835
AT5G49850	Chr5	875.148	-4.06677	0.18151	-22.4052	3.5019e-111	2.20952e-107
AT5G50200	Chr5	211.214	-1.6956	0.219296	-7.73204	1.05835e-14	8.39957e-13
AT5G50300	Chr5	119.953	-1.69827	0.252922	-6.71461	1.88571e-11	8.57507e-10
AT5G50570	Chr5	65.52	-1.79881	0.335017	-5.36931	7.90366e-08	1.87298e-06
AT5G50600	Chr5	31.4056	-2.49	0.583833	-4.26491	1.99984e-05	0.000253755
AT5G50670	Chr5	52.4455	-2.1648	0.381708	-5.67136	1.41672e-08	3.87801e-07
AT5G50700	Chr5	31.4056	-2.49	0.583833	-4.26491	1.99984e-05	0.000253755
AT5G50740	Chr5	69.026	-1.69561	0.3576	-4.74165	2.11984e-06	3.48311e-05
AT5G51750	Chr5	51.7569	-3.32136	0.508387	-6.53312	6.44114e-11	2.72754e-09
AT5G52310	Chr5	27.4115	-2.95886	0.562083	-5.26409	1.40886e-07	3.1245e-06
AT5G52547	Chr5	29.9911	-1.96584	0.445259	-4.41505	1.00988e-05	0.000136661
AT5G52670	Chr5	68.5457	-1.7333	0.320458	-5.40883	6.34379e-08	1.52626e-06
AT5G52680	Chr5	52.6614	-2.98429	0.391783	-7.61721	2.59209e-14	1.92409e-12
AT5G52690	Chr5	49.4846	-2.29609	0.355016	-6.46757	9.95931e-11	4.08704e-09
AT5G52700	Chr5	75.5823	-4.22283	0.416974	-10.1273	4.17965e-24	8.93949e-22
AT5G52710	Chr5	383.245	-3.65075	0.181132	-20.1552	2.42258e-90	7.64264e-87
AT5G52720	Chr5	416.159	-1.76594	0.214999	-8.21372	2.14445e-16	2.1059e-14
AT5G52760	Chr5	191.539	-2.00826	0.269815	-7.44312	9.83328e-14	6.60033e-12
AT5G52860	Chr5	9.17622	-3.25449	0.96203	-3.38294	0.000717149	0.00541446
AT5G54230	Chr5	47.23	-1.77419	0.387717	-4.576	4.73947e-06	7.03616e-05
AT5G55770	Chr5	13.2652	-3.83273	0.876872	-4.37091	1.23727e-05	0.000164435
AT5G55780	Chr5	5.96261	-5.94984	1.48042	-4.01901	5.84428e-05	0.000644941
AT5G56840	Chr5	10.4885	-3.43996	0.949772	-3.62188	0.000292472	0.00257192
AT5G57390	Chr5	189.075	-2.293	0.31572	-7.26276	3.79274e-13	2.27366e-11
AT5G57980	Chr5	44.953	-2.05732	0.378017	-5.44239	5.25705e-08	1.28191e-06
AT5G59090	Chr5	480.79	-2.46365	0.309981	-7.94775	1.89936e-15	1.63604e-13
AT5G60800	Chr5	218.651	-1.81715	0.219093	-8.29395	1.09545e-16	1.13308e-14
AT5G60900	Chr5	8.33383	-6.4325	1.40743	-4.57038	4.86847e-06	7.1854e-05
AT5G62020	Chr5	34.8148	-1.70828	0.43265	-3.94841	7.86704e-05	0.000836345
AT5G62280	Chr5	111.259	-1.74727	0.264482	-6.60639	3.9381e-11	1.73153e-09
AT5G62340	Chr5	52.8407	-4.07292	0.511114	-7.9687	1.60347e-15	1.39546e-13
AT5G62350	Chr5	802.381	-1.83646	0.209068	-8.78406	1.57676e-18	2.03033e-16
AT5G62960	Chr5	24.5999	-1.88297	0.543149	-3.46677	0.000526746	0.00418803
AT5G63350	Chr5	48.2848	-4.59434	0.5636	-8.15178	3.58598e-16	3.42814e-14
AT5G63450	Chr5	19.7193	-4.42637	0.804583	-5.50145	3.76678e-08	9.40072e-07
AT5G63560	Chr5	386.806	-1.92582	0.262667	-7.33178	2.27118e-13	1.42233e-11
AT5G63590	Chr5	106.44	-1.76254	0.347111	-5.07774	3.8195e-07	7.64445e-06
AT5G63660	Chr5	77.0989	-2.2636	0.451535	-5.01313	5.35521e-07	1.03329e-05
AT5G63850	Chr5	29.5838	-1.61214	0.465784	-3.46113	0.000537915	0.00426379
AT5G65510	Chr5	282.006	-2.30111	0.270368	-8.51104	1.72385e-17	1.97757e-15
AT5G65890	Chr5	17.7486	-2.30613	0.619877	-3.72031	0.000198979	0.00186685
AT5G66610	Chr5	96.3484	-2.24705	0.271577	-8.2741	1.29433e-16	1.32252e-14
AT5G66670	Chr5	88.7602	-2.67352	0.286814	-9.32144	1.1477e-20	1.79911e-18
