# Supplementary material for: EMF2 deficiency disrupts epigenetic and chromatin organization landscapes, blocking root regeneration competence in Arabidopsis
Source: New Phytol. 2026 May 28;251(4):1792–810. doi: 10.1111/nph.71298 (PMC13373812; doi:10.1111/nph.71298)
Supplement: Supplementary file 3 — Table S3 List of cluster genes during root induction. [file NPH-251-1792-s007.xlsx]

## Sheet: cluster_genes_rpkm
gene	cluster	chr	from	to	strand	WT_T0	WT_T4	WT_T10	emf2_T0	emf2_T4	emf2_T10
AT1G01030	1	Chr1	11649	13714	-	0.375742	0.747742	1.65992	2.53624	3.11114	4.6429
AT1G01180	1	Chr1	75390	76845	+	1.7025	2.07811	4.84642	0.790562	0.647779	3.17411
AT1G01190	1	Chr1	82984	84946	-	0.290453	0.136606	1.249	0.0403103	0.0144289	0.0849175
AT1G01240	1	Chr1	99865	101987	+	13.6766	14.7478	20.158	17.1057	16.7645	15.5747
AT1G01780	1	Chr1	282761	284245	+	11.0681	18.0065	25.0085	16.0038	14.3618	23.2318
AT1G02260	1	Chr1	440200	442972	-	1.96736	2.03941	4.35691	0.879081	1.07126	3.42976
AT1G02305	1	Chr1	455688	458164	+	51.2473	64.2077	83.7224	64.4984	70.817	117.115
AT1G02340	1	Chr1	465616	467880	-	0.132781	0.148533	0.675315	0.282731	0.306507	0.522045
AT1G02570	1	Chr1	541236	542245	+	0.182154	0.838536	2.35885	0.113876	0.211246	2.24541
AT1G02610	1	Chr1	553019	556152	-	0.79604	1.58328	3.5604	1.36654	1.66034	4.12641
AT1G02640	1	Chr1	564018	567771	+	0.619528	0.949335	2.80071	0.49741	0.967797	3.39939
AT1G02900	1	Chr1	653604	654457	-	6.54295	12.7387	29.7496	4.06448	6.11189	19.9464
AT1G03430	1	Chr1	847793	849621	+	11.9701	12.4166	17.604	9.5312	9.07906	14.2784
AT1G03850	1	Chr1	975871	977911	-	5.59051	10.037	25.254	7.03189	8.12952	14.6895
AT1G03870	1	Chr1	982381	983544	-	7.90997	12.2767	33.9925	6.48852	11.5238	25.5575
AT1G03905	1	Chr1	993400	995989	+	3.64638	4.86013	9.13993	3.62582	3.58804	5.41117
AT1G03920	1	Chr1	1001116	1004410	+	0.23327	0.337601	2.01745	0.15505	0.349832	2.14546
AT1G03950	1	Chr1	1011151	1013365	-	4.94535	6.89039	14.1098	8.0343	8.51417	18.0509
AT1G05170	1	Chr1	1490974	1494248	-	1.35527	1.78481	3.15714	1.06966	0.92804	1.92142
AT1G05240	1	Chr1	1520278	1523023	+	3.38633	10.5684	60.6988	0.870952	3.63941	56.3251
AT1G05250	1	Chr1	1525601	1527360	-	5.63971	17.5525	100.766	1.44653	6.0452	93.4718
AT1G05260	1	Chr1	1529767	1531484	+	0.330013	1.07391	34.4875	2.87243	0.394422	5.19087
AT1G05340	1	Chr1	1558778	1559917	-	2.49774	4.97974	9.96157	4.42521	7.80985	14.8735
AT1G05805	1	Chr1	1744444	1747734	+	11.0351	10.6381	15.4336	16.9127	16.9795	20.6965
AT1G05990	1	Chr1	1818392	1819184	+	0.773723	1.69046	4.41993	0.171715	0.596686	3.80888
AT1G06110	1	Chr1	1853059	1855378	-	26.3	25.5898	34.9128	22.4552	23.5839	24.1283
AT1G06640	1	Chr1	2031626	2034112	+	24.8032	39.0807	82.2532	19.7536	29.0206	108.455
AT1G07590	1	Chr1	2336477	2339391	-	38.7438	34.6689	135.411	59.4004	57.2086	133.327
AT1G07750	1	Chr1	2403992	2406049	-	11.735	11.4942	28.1082	20.4001	23.9181	39.625
AT1G08110	1	Chr1	2535251	2537932	+	96.1497	100.947	112.322	92.5656	92.5205	86.3328
AT1G08180	1	Chr1	2564361	2565318	-	5.91872	5.70637	8.92086	5.93157	5.33571	10.7135
AT1G08500	1	Chr1	2688880	2690250	+	0.26772	0.213299	1.79913	0.0705018	0.0187262	0.167496
AT1G08590	1	Chr1	2718538	2722280	+	3.30682	3.63101	5.57118	2.67684	2.72	3.51925
AT1G08770	1	Chr1	2808760	2809775	+	13.0381	13.2806	18.8533	13.4873	12.5871	17.2603
AT1G08900	1	Chr1	2852363	2855941	+	0.209787	0.935386	2.16783	0.938691	1.07327	1.98195
AT1G08990	1	Chr1	2888427	2890965	+	0.89934	0.943128	2.92629	0.563523	0.53892	1.7041
AT1G09390	1	Chr1	3031046	3033582	+	4.49618	4.29689	7.78564	2.13096	3.61359	5.99205
AT1G09740	1	Chr1	3154390	3156376	+	29.392	36.7516	72.6976	33.7623	35.5304	79.4491
AT1G09780	1	Chr1	3165370	3167924	-	75.4064	77.1693	104.369	65.141	68.5295	100.495
AT1G09880	1	Chr1	3208712	3213468	-	0.130902	0.313026	0.726035	0.0121494	0.0367901	0.160078
AT1G09920	1	Chr1	3224684	3227083	-	29.8402	33.3063	48.5583	34.1996	32.5969	47.9635
AT1G10090	1	Chr1	3290311	3296198	-	4.42564	4.06889	5.96917	2.45759	2.63527	3.34525
AT1G10140	1	Chr1	3322554	3323735	-	73.3849	90.0869	110.906	98.0023	84.1773	112.445
AT1G10200	1	Chr1	3346383	3348139	-	58.0964	66.898	86.9616	50.2315	57.6044	71.792
AT1G10682	1	Chr1	3544913	3545614	-	3.62803	8.01388	22.9084	3.7648	7.0219	32.6256
AT1G11175	1	Chr1	3744858	3745655	+	11.8974	16.2196	25.1224	9.35798	12.2725	20.1395
AT1G11210	1	Chr1	3755668	3756998	-	2.14339	3.45085	11.8682	1.03213	1.18297	7.40494
AT1G11530	1	Chr1	3874396	3875484	+	2.29116	2.64909	9.23895	1.73788	1.71112	7.433
AT1G11700	1	Chr1	3945584	3946757	+	0.391237	0.291801	1.42427	0.216838	0.404567	0.688711
AT1G11910	1	Chr1	4016712	4021043	-	176.886	178.58	263.6	216.271	214.591	300.371
AT1G12010	1	Chr1	4056165	4057968	+	1.82683	7.71926	36.8589	6.95009	21.5402	103.947
AT1G12050	1	Chr1	4072741	4076207	+	23.4062	22.6263	30.0525	22.4045	23.4064	31.0499
AT1G12090	1	Chr1	4089664	4090857	-	0.322437	0.403125	4.14502	0.0195876	0.220223	0.47044
AT1G12240	1	Chr1	4153641	4157653	+	3.83993	3.22425	11.065	5.3855	5.74024	13.3931
AT1G12560	1	Chr1	4276505	4277969	+	6.3521	14.1626	31.6299	1.86487	4.49783	38.971
AT1G12760	1	Chr1	4348498	4350993	+	24.4063	27.0952	35.5423	25.2851	24.6194	31.373
AT1G13090	1	Chr1	4461738	4463469	+	3.19065	3.35969	5.53009	5.32005	4.68053	8.62363
AT1G13100	1	Chr1	4463859	4465725	+	0.219093	0.630651	1.61747	0.116023	0.227289	0.27742
AT1G13245	1	Chr1	4525414	4526204	-	6.83569	8.46737	16.5671	4.98795	5.71772	14.6144
AT1G13300	1	Chr1	4556878	4558793	+	3.76066	4.43918	11.7967	1.44467	1.9526	9.20728
AT1G13360	1	Chr1	4576873	4578369	-	34.1052	38.6165	60.1146	34.0868	34.2328	57.6639
AT1G13420	1	Chr1	4604688	4606067	+	0.433812	2.2359	22.9464	0.384828	1.43771	18.6969
AT1G13530	1	Chr1	4633590	4635129	-	0.734414	1.56548	4.00973	0.14072	0.306798	1.07312
AT1G13540	1	Chr1	4635463	4636805	-	0.218765	0.292003	1.15073	0.0364108	0.0192041	0.0760934
AT1G13700	1	Chr1	4694372	4696023	-	4.88309	6.71107	17.3668	4.72411	6.07585	23.4365
AT1G13830	1	Chr1	4739693	4741189	-	0.346739	0.697148	4.18594	0.449459	0.46276	5.21779
AT1G14200	1	Chr1	4854224	4855287	-	9.1325	17.5988	29.1112	13.3714	12.3079	24.3708
AT1G14890	1	Chr1	5136874	5137982	+	93.7805	98.8241	151.606	84.0469	76.6813	151.713
AT1G14960	1	Chr1	5159192	5160179	-	0.808137	1.71135	9.44108	0.544995	1.41424	6.68313
AT1G15100	1	Chr1	5193284	5194214	-	43.7491	47.9062	75.993	50.5978	55.9158	82.806
AT1G15400	1	Chr1	5295756	5297075	-	47.5279	80.3227	111.205	41.2053	46.3954	72.1203
AT1G15415	1	Chr1	5300742	5301489	-	4.47005	5.97542	8.96899	4.71724	5.76056	5.08483
AT1G15550	1	Chr1	5344388	5346342	-	0.135353	1.58236	5.9321	0.0889375	0.280953	2.4797
AT1G15950	1	Chr1	5478603	5482180	+	118.304	134.758	174.143	142.973	143.01	207.473
AT1G15960	1	Chr1	5481665	5486105	-	24.2505	25.695	39.2274	28.8529	30.223	42.6623
AT1G16440	1	Chr1	5615808	5617672	+	0.175039	0.67135	2.68073	0.102854	0.211099	1.97138
AT1G17090	1	Chr1	5842168	5844367	-	1.37354	1.62052	2.61147	2.05083	2.24547	2.1088
AT1G17145	1	Chr1	5860078	5862890	-	18.3329	18.71	21.7775	19.2331	19.2412	21.0038
AT1G17147	1	Chr1	5863109	5864059	-	0.967408	1.61739	2.60204	0.997285	1.36912	2.40836
AT1G17250	1	Chr1	5901169	5903439	-	2.31231	2.22391	3.11782	1.10722	1.65709	2.12714
AT1G17255	1	Chr1	5899972	5903773	+	1.70514	1.66482	2.14894	0.775721	1.19997	1.52158
AT1G17640	1	Chr1	6067086	6069392	-	2.20097	2.96312	3.71058	3.32235	3.36597	3.76595
AT1G17860	1	Chr1	6149301	6150038	+	32.2246	33.2124	80.2754	61.4341	64.5464	163.986
AT1G17970	1	Chr1	6184717	6187499	+	1.30015	1.92087	8.72795	0.883629	1.17415	7.37199
AT1G18200	1	Chr1	6265416	6267076	-	0.369012	1.43439	3.35212	0.856426	0.715176	2.45627
AT1G18290	1	Chr1	6297219	6298328	+	0.47911	0.702285	1.87824	0.790772	0.677272	4.05881
AT1G18300	1	Chr1	6299669	6301139	+	2.68644	4.89672	6.89717	1.97962	3.10385	4.43643
AT1G18470	1	Chr1	6355695	6360344	-	11.6569	14.1979	21.3501	13.1387	15.2085	18.9733
AT1G18880	1	Chr1	6520721	6523368	+	1.85761	2.39098	12.4571	1.51136	2.71492	14.3503
AT1G18970	1	Chr1	6554496	6555610	-	1.20662	2.05045	7.33502	0.415227	0.427326	4.49318
AT1G18980	1	Chr1	6557181	6558115	-	1.76921	3.17621	11.4189	2.3531	2.01368	16.71
AT1G19400	1	Chr1	6712022	6714483	-	12.6498	15.47	21.9566	11.3176	12.2348	15.2379
AT1G19450	1	Chr1	6731411	6735024	-	5.7913	5.65122	14.7744	4.46023	5.58288	13.7889
AT1G19920	1	Chr1	6914518	6916823	-	32.4896	31.2046	38.5766	36.9088	38.8464	44.9748
AT1G20010	1	Chr1	6937719	6940832	-	2.65988	5.29451	16.9852	2.236	4.69831	13.314
AT1G20090	1	Chr1	6966842	6969009	+	41.7302	45.4185	61.2082	44.9778	48.6213	61.5996
AT1G20160	1	Chr1	6990642	6993989	-	0.217529	0.273665	6.33369	1.76198	2.21165	4.69058
AT1G20260	1	Chr1	7016599	7020690	+	36.55	37.2805	57.7667	32.3082	36.5885	56.6217
AT1G20575	1	Chr1	7126747	7128762	-	19.1164	22.968	30.0261	24.5792	27.6578	29.2824
AT1G21000	1	Chr1	7337605	7339452	+	24.9269	36.8907	55.2402	46.9061	45.2625	61.7859
AT1G21100	1	Chr1	7386762	7388512	-	2.52758	6.06247	29.1533	4.14268	6.09058	49.2126
AT1G21760	1	Chr1	7649194	7651816	+	21.4678	22.0515	29.6814	20.4542	23.9858	27.2734
AT1G21900	1	Chr1	7690802	7692459	-	27.2295	30.069	42.6649	35.5702	35.9187	41.8137
AT1G22180	1	Chr1	7828326	7830424	-	19.7505	23.0228	30.9445	23.0689	23.3768	26.1231
AT1G22500	1	Chr1	7949476	7950900	+	1.41576	1.93683	7.21969	1.1827	1.64138	8.08786
AT1G22710	1	Chr1	8030587	8033156	-	1.10221	1.26881	8.46369	0.368949	0.344385	3.71516
AT1G22740	1	Chr1	8049090	8050784	+	1.69242	2.44716	5.49428	1.15482	2.22524	7.31783
AT1G22750	1	Chr1	8050770	8052930	+	5.52128	5.91042	12.2398	9.22365	11.1437	22.4408
AT1G22885	1	Chr1	8101424	8102500	+	2.15046	9.44522	22.5458	2.09082	7.18372	30.4946
AT1G22990	1	Chr1	8139114	8140233	+	14.309	14.0042	27.9935	18.063	13.2372	13.6035
AT1G23050	1	Chr1	8168443	8169267	+	1.38799	1.24359	4.74768	1.13892	1.20077	7.59557
AT1G23052	1	Chr1	8168443	8169267	-	1.24674	1.24359	4.63684	1.13892	1.11374	7.71072
AT1G23800	1	Chr1	8412051	8414886	-	5.67711	5.12139	15.0866	7.69011	9.44353	40.6342
AT1G24180	1	Chr1	8560420	8563502	-	86.3291	99.0316	118.048	92.8964	96.8194	135.257
AT1G25500	1	Chr1	8955195	8958132	-	4.58031	4.76255	5.9274	4.96148	5.52638	5.47212
AT1G26440	1	Chr1	9143937	9146106	-	27.7417	31.4819	43.1425	23.2545	28.5063	34.8104
AT1G26690	1	Chr1	9224059	9225792	-	14.487	16.33	26.0898	18.3879	20.7801	28.9171
AT1G27180	1	Chr1	9439653	9446223	+	2.04519	2.44629	3.73809	1.29244	1.33632	3.08951
AT1G27530	1	Chr1	9562487	9564031	-	70.0115	84.5062	94.2291	84.0558	84.4948	108.689
AT1G28100	1	Chr1	9801082	9804394	+	16.2175	19.5273	34.7948	15.3153	18.3319	42.6689
AT1G28330	1	Chr1	9933786	9935440	-	303.417	308.113	494.906	179.667	180.303	234.124
AT1G28470	1	Chr1	10010124	10012258	+	0.888558	0.637509	2.55401	0.889404	0.58954	1.958
AT1G28600	1	Chr1	10050957	10053218	-	4.3854	6.44236	11.4127	8.93918	10.0927	24.174
AT1G29025	1	Chr1	10124286	10127098	-	0.155851	1.1371	4.2007	0.105475	0.161714	2.92813
AT1G29357	1	Chr1	10273931	10275765	-	31.2616	32.39	37.1903	30.0859	33.6678	38.8594
AT1G30540	1	Chr1	10816616	10819419	-	4.17503	4.28298	6.89632	4.04169	4.79736	5.48428
AT1G30550	1	Chr1	10822161	10823903	-	3.81129	4.94422	8.42408	2.74871	3.74163	3.13779
AT1G30750	1	Chr1	10904775	10905724	-	0.243644	2.97563	28.7953	0.509127	2.44297	50.0445
AT1G30870	1	Chr1	10991478	10993083	+	6.15948	16.2188	44.4149	2.62979	6.75377	61.0537
AT1G30900	1	Chr1	10996870	11000809	+	2.1037	3.15225	7.09579	1.64676	1.65293	8.67451
AT1G31170	1	Chr1	11133410	11135189	+	8.94971	9.66831	14.4349	11.2328	11.2204	18.8776
AT1G31770	1	Chr1	11374760	11377885	-	7.75887	12.85	46.7991	9.2516	16.4162	77.641
AT1G31935	1	Chr1	11469482	11470010	+	4.86982	5.08991	10.396	9.23201	7.0448	12.7576
AT1G31950	1	Chr1	11475623	11478548	+	0.404265	0.717705	4.87304	0.250389	0.404355	2.30462
AT1G32170	1	Chr1	11575320	11578030	+	10.657	16.6102	31.5185	17.3983	18.5511	35.7243
AT1G32460	1	Chr1	11738118	11739326	+	19.6968	20.9264	37.1256	20.1727	24.3585	30.0039
AT1G33700	1	Chr1	12208308	12214313	-	7.36785	8.72219	19.3454	7.63367	9.06765	20.3833
AT1G34000	1	Chr1	12357910	12358966	-	13.1599	13.8937	22.1598	17.1962	19.3317	26.4768
AT1G34040	1	Chr1	12374259	12376367	+	0.447209	0.290699	3.73456	0.278701	0.421827	4.7051
AT1G34510	1	Chr1	12615690	12617032	-	2.32177	6.99418	24.2276	1.28208	3.65498	33.3257
AT1G35260	1	Chr1	12936849	12937787	-	0.422117	1.25243	7.67625	0.993149	1.8222	7.56492
AT1G35350	1	Chr1	12980689	12984740	-	0.116487	0.208145	0.978009	0.123363	0.271746	0.730755
AT1G35515	1	Chr1	13077890	13080265	+	0.784753	1.01348	4.95459	0.474188	0.700509	2.87774
AT1G43790	1	Chr1	16575759	16576541	+	6.90814	13.0545	25.8082	15.1434	15.5271	42.6256
AT1G44160	1	Chr1	16794820	16796450	+	1.34422	1.86531	6.73201	1.30168	1.49847	4.40621
AT1G44170	1	Chr1	16796400	16800321	-	35.2421	48.8177	73.554	44.2581	45.6259	85.3265
AT1G44770	1	Chr1	16907537	16909572	-	24.6802	29.4987	39.392	34.8543	32.2156	37.2338
AT1G44970	1	Chr1	17002089	17003867	+	0.108259	0.988851	12.0599	0.0467876	0.25486	8.12315
AT1G45201	1	Chr1	17123785	17129223	+	1.72503	3.35362	15.6331	1.98938	3.10142	6.24076
AT1G47290	1	Chr1	17335751	17339275	+	14.2266	15.0776	20.1351	11.7528	13.3078	17.2495
AT1G47530	1	Chr1	17451553	17454461	+	38.841	46.9646	65.6346	44.3181	41.1711	53.0689
AT1G47840	1	Chr1	17616051	17619011	-	9.60501	11.3896	18.1439	8.26701	10.6624	18.5673
AT1G48315	1	Chr1	17854060	17855960	+	7.38139	8.21685	10.7255	5.55936	7.66991	10.931
AT1G48320	1	Chr1	17854813	17855715	-	16.4787	20.7294	27.55	15.7317	19.2527	29.1256
AT1G49032	1	Chr1	18137977	18139131	+	7.20911	10.7509	18.7967	7.59991	8.60797	19.4992
AT1G49180	1	Chr1	18184654	18187529	-	4.45607	4.9193	7.93883	4.20461	4.53258	6.72419
AT1G49240	1	Chr1	18215800	18218339	+	132.675	135.54	204.218	121.048	138.533	185.696
AT1G49500	1	Chr1	18320490	18322505	-	0.214939	1.21871	8.16805	0.259766	0.894386	6.56496
AT1G49710	1	Chr1	18391273	18394030	-	13.2733	13.0342	16.9621	13.3333	13.44	17.9838
AT1G49720	1	Chr1	18400003	18402628	+	39.4297	36.0568	56.8633	19.2245	18.596	32.9287
AT1G49850	1	Chr1	18454844	18456619	-	10.1246	10.245	14.0892	10.8011	11.196	16.0426
AT1G49960	1	Chr1	18498639	18501886	+	4.05957	4.12391	8.84298	4.28595	3.68696	6.27205
AT1G50320	1	Chr1	18638384	18639536	-	11.2299	14.6638	21.1999	13.4271	14.3352	25.1985
AT1G50560	1	Chr1	18724190	18726272	+	9.91659	10.4262	13.0992	9.2908	10.2222	13.6401
AT1G50930	1	Chr1	18876810	18877844	+	0.529538	1.45487	3.53211	0.138423	1.05286	4.17717
AT1G51270	1	Chr1	19007364	19011285	+	0.373111	0.562425	1.63169	1.67251	1.41813	6.64378
AT1G51370	1	Chr1	19045059	19047518	+	3.56371	3.80293	4.38957	3.42869	3.40338	4.1133
AT1G51860	1	Chr1	19257403	19261794	-	0.320338	0.945575	3.21035	0.365387	0.633201	2.69188
AT1G51890	1	Chr1	19274604	19278798	-	0.318105	0.888823	2.03	0.472558	0.363192	1.6739
AT1G52200	1	Chr1	19441636	19443631	-	1.03976	2.358	9.46897	3.61231	6.28467	23.4229
AT1G52343	1	Chr1	19494127	19495867	-	1.33497	2.13644	4.91219	1.28704	1.99251	3.33593
AT1G52420	1	Chr1	19527822	19531443	+	46.521	54.6257	66.0135	46.9739	52.0963	81.8431
AT1G52660	1	Chr1	19613378	19614989	+	0.514662	1.58899	3.07544	0.192465	0.313793	2.48783
AT1G52710	1	Chr1	19638285	19640512	-	19.3438	30.0465	66.4327	15.5504	21.4177	51.3399
AT1G52760	1	Chr1	19651172	19652825	+	94.2337	131.836	210.113	151.703	172.306	308.191
AT1G53340	1	Chr1	19898849	19901091	-	1.39145	1.98459	3.82969	0.457712	0.569882	2.5632
AT1G53560	1	Chr1	19984542	19986112	-	2.94014	4.28829	7.66847	7.17582	8.67308	20.2888
AT1G53610	1	Chr1	20008996	20009320	-	0	0	0.241218	0	0	0.167405
AT1G53680	1	Chr1	20038320	20039164	+	1.68989	3.31877	6.87183	1.882	2.65529	8.83784
AT1G53990	1	Chr1	20151016	20152752	+	3.45525	5.44093	11.0821	10.7489	16.5267	19.8294
AT1G54320	1	Chr1	20275534	20277981	-	58.3849	62.9149	79.2407	55.7771	61.7249	77.1611
AT1G54410	1	Chr1	20309473	20310850	-	273.664	388.411	927.551	161.926	209.879	838.419
AT1G54530	1	Chr1	20366313	20367117	+	0.629289	0.542068	1.99224	0.973934	0.318247	1.75708
AT1G54540	1	Chr1	20367553	20368511	-	1.00712	0.90405	5.49389	0.9136	0.36814	4.17308
AT1G54740	1	Chr1	20430769	20431986	+	1.22526	2.01619	4.40097	1.20966	1.61087	3.81416
AT1G56220	1	Chr1	21042951	21044998	+	110.025	132.79	201.444	93.5707	99.7396	147.791
AT1G56300	1	Chr1	21078023	21080423	-	7.69001	6.97184	14.8241	5.21266	5.21732	13.8078
AT1G56320	1	Chr1	21085548	21086499	-	5.33556	5.46669	13.2405	3.65231	4.02417	12.3883
AT1G56550	1	Chr1	21185592	21188369	-	0.768538	1.66761	5.24422	0.395735	0.487563	5.27304
AT1G56700	1	Chr1	21256025	21257973	+	23.3605	27.8753	40.8124	22.5853	30.7766	43.4146
AT1G58180	1	Chr1	21537577	21540038	-	14.3688	20.2458	26.518	19.8103	22.7085	34.3798
AT1G58320	1	Chr1	21633858	21635344	-	0.210812	0.639047	5.26392	0.182319	0.438278	4.44762
AT1G58370	1	Chr1	21684263	21688359	+	0.337192	0.36204	2.59628	1.07129	1.04958	10.399
AT1G58590	1	Chr1	21742944	21743891	-	0.743547	1.3082	4.67165	1.025	2.39921	3.68154
AT1G59960	1	Chr1	22071217	22073267	-	70.6147	85.8021	102.254	78.1643	80.15	120.961
AT1G60110	1	Chr1	22168424	22170803	+	0.136752	0.264506	1.78551	0.113451	0.282064	4.26383
AT1G60420	1	Chr1	22261754	22264408	+	37.1046	46.2086	59.7396	38.4619	37.7295	47.9736
AT1G60710	1	Chr1	22354698	22356875	-	48.9369	56.667	82.7123	60.3715	63.9276	134.295
AT1G60810	1	Chr1	22388527	22391237	-	13.9347	12.5604	19.096	9.8637	6.69838	14.1492
AT1G60950	1	Chr1	22444307	22445291	+	2.10318	2.50974	6.07153	4.0671	5.70145	9.58049
AT1G61050	1	Chr1	22486657	22488361	+	0.2094	0.208592	1.53805	0.250489	0.136767	1.55497
AT1G61480	1	Chr1	22681256	22684626	-	0.0654328	0.204085	0.536987	0.0573989	0.0417472	0.0255135
AT1G61590	1	Chr1	22723368	22726190	-	0.243787	2.26851	15.8518	0.368061	0.699573	14.2896
AT1G62045	1	Chr1	22934667	22935458	-	1.38385	2.36938	4.5373	1.31644	1.42303	4.82233
AT1G62370	1	Chr1	23072222	23073545	+	4.13969	5.33276	11.5936	5.04558	4.6581	17.3161
AT1G62660	1	Chr1	23199612	23203808	+	6.4545	8.39925	23.7744	8.56215	7.1407	28.4144
AT1G62810	1	Chr1	23257610	23262002	-	6.10154	6.71837	14.6837	7.19134	6.18761	19.5992
AT1G62980	1	Chr1	23331563	23333246	+	2.65214	7.86052	22.1033	0.565218	2.50252	25.3274
AT1G62990	1	Chr1	23337167	23340692	+	1.60399	2.05435	5.70965	1.44026	1.64607	7.2079
AT1G63090	1	Chr1	23390968	23392873	-	15.5143	19.6357	24.9034	19.0919	23.5314	37.7079
AT1G63295	1	Chr1	23473975	23475532	-	0.754602	0.156147	3.03993	1.70014	1.0593	15.4976
AT1G63410	1	Chr1	23510075	23512088	-	1.43354	1.21597	3.24451	1.87528	1.22567	3.51747
AT1G63600	1	Chr1	23581677	23583019	+	0.0957065	0.717671	3.68411	0.0574604	0.177135	2.03993
AT1G63800	1	Chr1	23667592	23669145	-	25.5786	33.0655	56.8519	29.6554	31.075	58.3873
AT1G63840	1	Chr1	23689603	23690807	-	15.4127	18.8437	28.2367	18.3287	22.6831	26.1109
AT1G64160	1	Chr1	23813943	23814839	+	0.899901	2.72518	14.7662	2.30441	4.79055	27.3664
AT1G64900	1	Chr1	24113109	24114984	+	0.135677	0.171218	1.33117	0.0488417	0.0744604	0.0370252
AT1G65720	1	Chr1	24439652	24441073	-	73.3023	74.0367	93.5592	101.463	98.6892	112.056
AT1G65970	1	Chr1	24557372	24558322	-	7.19375	7.22658	24.2118	6.6728	8.74253	12.7301
AT1G65985	1	Chr1	24562398	24568966	-	11.5143	14.2833	18.7558	18.7754	23.992	29.6011
AT1G66200	1	Chr1	24655115	24657703	-	52.1372	79.787	226.547	86.7314	89.0467	201.056
AT1G66680	1	Chr1	24866095	24869087	-	36.5436	42.0999	50.1022	38.9521	40.6717	38.3703
AT1G66725	1
AT1G66800	1	Chr1	24924774	24926412	+	24.8222	34.2705	53.9587	34.2501	52.9852	87.5089
AT1G67195	1
AT1G67340	1	Chr1	25230239	25231943	+	12.3068	13.188	18.6696	8.2578	8.30226	9.98845
AT1G67360	1	Chr1	25236781	25238216	-	43.0732	46.4886	60.6649	35.2815	36.8416	56.2306
AT1G67470	1	Chr1	25272122	25273860	+	0.460985	0.657226	1.10661	0.316423	0.46152	1.2303
AT1G67750	1	Chr1	25401514	25403595	+	0.404567	1.24602	20.4701	0.423192	0.343229	7.10106
AT1G67940	1	Chr1	25477670	25478803	+	10.903	13.3735	24.5474	8.1588	10.652	24.186
AT1G68440	1	Chr1	25657757	25659484	+	5.91322	8.64116	14.2395	8.10518	9.29427	11.4273
AT1G68490	1	Chr1	25693449	25696250	+	15.3271	15.0186	22.0542	14.446	15.2055	21.9441
AT1G68500	1	Chr1	25701770	25702778	+	0.365012	0.38586	1.20364	0	0	0.537651
AT1G69080	1	Chr1	25971915	25973505	-	0.302144	0.704234	2.65254	0.0400519	0.479078	1.35977
AT1G69410	1	Chr1	26089030	26090734	+	68.0276	70.754	126.164	79.8391	78.3106	153.123
AT1G69450	1	Chr1	26106790	26110357	-	12.2044	14.9265	23.6783	11.2699	15.675	38.9104
AT1G69526	1	Chr1	26131294	26133313	+	8.77186	12.6349	24.0007	6.81107	11.8578	24.6866
AT1G69640	1	Chr1	26193618	26195726	-	26.0835	28.0683	34.1009	28.0983	30.8031	37.6504
AT1G70170	1	Chr1	26423874	26425356	+	0.447614	0.49622	1.8229	0.245322	0.320246	1.08472
AT1G70410	1	Chr1	26533824	26538437	-	3.88488	5.5087	16.3775	5.04871	5.18555	15.2851
AT1G70880	1	Chr1	26722846	26723978	-	0.324592	0.935026	4.08695	0.0457206	0.16939	1.51737
AT1G70890	1	Chr1	26725521	26726652	-	0.224715	0.399214	2.48801	0.0217516	0.184178	0.558282
AT1G71090	1	Chr1	26812156	26814173	+	10.059	10.2468	15.1471	9.65209	10.0043	13.8626
AT1G71697	1	Chr1	26970968	26973464	+	8.07922	8.55801	16.2566	5.80448	4.81061	9.67379
AT1G71880	1	Chr1	27054030	27056464	+	1.2517	5.35222	14.5773	1.24996	4.01981	24.7427
AT1G71960	1	Chr1	27082394	27088248	-	0.468374	0.641548	2.50691	0.524969	0.532856	1.74079
AT1G72160	1	Chr1	27153555	27155793	-	36.2638	38.4343	54.0565	41.3905	39.0724	67.0042
AT1G72200	1	Chr1	27169759	27171410	-	0.539081	1.05596	5.44996	0.473609	0.400578	6.12373
AT1G72220	1	Chr1	27184245	27185883	-	0.210328	0.450792	1.27181	0.392923	0.272064	0.784651
AT1G72240	1	Chr1	27190036	27190754	+	0.320218	0.321209	0.924221	0.16221	0.291929	0.425262
AT1G72360	1	Chr1	27241696	27242968	+	45.5924	60.1914	106.839	96.9952	96.899	227.878
AT1G72450	1	Chr1	27273968	27276562	-	9.47571	10.2004	18.4004	10.5355	10.2137	18.5236
AT1G72510	1	Chr1	27303323	27304927	+	36.636	41.1811	66.5018	42.8794	45.4362	64.716
AT1G72800	1	Chr1	27397089	27398500	+	2.52788	4.71755	12.9947	9.07398	8.78029	5.06614
AT1G73260	1	Chr1	27547098	27548282	-	37.8286	63.6845	146.597	77.2408	84.9382	139.848
AT1G73280	1	Chr1	27552650	27555322	-	3.28673	2.59904	5.63426	2.04201	3.5045	16.6032
AT1G73310	1	Chr1	27562441	27565177	-	8.29507	8.98788	12.2166	6.98431	8.30161	10.1166
AT1G73410	1	Chr1	27601593	27603317	+	0.289998	0.378658	1.47948	0.32799	0.222577	2.4711
AT1G74090	1	Chr1	27862814	27864193	+	8.42008	10.6683	17.5029	6.67106	7.58486	16.7912
AT1G74460	1	Chr1	27987890	27989865	-	1.97369	3.0732	15.5723	1.48849	0.989926	12.5075
AT1G74680	1	Chr1	28059108	28061130	+	2.41995	2.17305	4.2612	1.43982	1.7148	4.11505
AT1G74770	1	Chr1	28089172	28094956	-	0.139623	0.373332	1.3465	0.0514796	0.116859	0.781904
AT1G75160	1	Chr1	28209407	28211826	+	0.229065	0.620029	1.58594	0.0604001	0.172797	1.57331
AT1G75220	1	Chr1	28229026	28233134	-	15.4474	15.8169	20.6972	19.5737	20.2782	25.8882
AT1G75410	1	Chr1	28299786	28302728	-	7.04878	8.50382	12.073	10.0307	8.01396	13.8659
AT1G75780	1	Chr1	28451138	28453820	-	1.2582	1.4487	6.2548	2.86735	2.41178	5.33059
AT1G75810	1	Chr1	28461664	28462366	+	15.0082	18.3301	27.0158	23.2201	22.3622	30.5548
AT1G75820	1	Chr1	28463344	28466971	-	1.27537	1.52276	3.02801	1.01922	0.983249	1.49922
AT1G76180	1	Chr1	28586663	28587931	-	95.5637	132.023	293.379	165.567	147.226	319.297
AT1G76360	1	Chr1	28643038	28646721	-	3.83664	5.60947	9.25207	4.38574	5.049	7.50957
AT1G76410	1	Chr1	28668664	28669652	+	1.91376	2.03136	13.7345	1.90635	1.17223	6.63485
AT1G76590	1	Chr1	28740540	28742231	+	9.05869	11.0537	20.3778	9.61952	9.4206	16.8428
AT1G76690	1	Chr1	28778622	28780483	+	1.97027	3.42683	6.8571	2.83611	3.7833	11.2812
AT1G76980	1	Chr1	28925708	28927391	-	6.53366	8.00404	12.5173	7.86029	7.69	16.0363
AT1G77130	1	Chr1	28978864	28981345	-	17.651	18.6141	26.3147	21.0347	22.5501	28.9985
AT1G77145	1	Chr1	28989838	28991454	-	37.0706	55.096	87.1255	17.7369	13.5857	16.7469
AT1G77370	1	Chr1	29073840	29074893	+	72.2345	83.1239	116.595	76.8442	77.7467	101.945
AT1G77380	1	Chr1	29074879	29077390	-	7.85686	7.19035	29.1848	5.36709	4.21883	29.644
AT1G77885	1	Chr1	29289873	29290925	+	10.555	15.2799	29.2583	12.9255	9.90668	12.7698
AT1G78000	1	Chr1	29327515	29333220	+	3.29771	5.63619	15.7887	2.64422	3.85271	26.8242
AT1G78340	1	Chr1	29472845	29474003	-	0.96861	1.83107	4.69295	0.215467	0.669628	2.53198
AT1G78670	1	Chr1	29590904	29593544	+	35.6586	45.0128	58.7168	68.8733	69.7039	134.614
AT1G78780	1	Chr1	29621340	29623337	-	17.1039	20.909	48.0382	23.917	31.331	132.819
AT1G79270	1	Chr1	29815470	29819678	+	4.48691	5.20641	10.022	4.78832	4.11453	9.54719
AT1G79310	1	Chr1	29833839	29835728	+	5.51869	6.67129	9.90421	6.54023	7.3117	15.0617
AT1G79330	1	Chr1	29838551	29840317	+	1.98483	1.6208	3.31291	3.34794	1.9577	2.28687
AT1G79410	1	Chr1	29867854	29869784	-	0.260697	0.249809	0.735687	0.215796	0.0855486	0.826597
AT1G80050	1	Chr1	30111497	30114010	-	0.401717	2.95173	15.7513	0.986698	2.23293	18.0794
AT1G80180	1	Chr1	30156682	30157808	-	15.1711	23.3856	39.4363	32.661	29.7101	65.6191
AT1G80570	1	Chr1	30290325	30292420	+	8.14282	10.0345	14.3231	8.30777	9.17231	14.7997
AT2G01350	1	Chr2	165141	167259	-	72.3232	73.4653	92.9517	66.6823	69.2535	95.849
AT2G01530	1	Chr2	239669	240687	+	15.3487	27.3482	116.1	11.2906	26.9164	236.662
AT2G01540	1	Chr2	242041	243649	-	9.46145	14.1409	24.8146	10.6068	12.3714	28.8566
AT2G01570	1	Chr2	255247	257568	-	20.5531	21.8221	31.0259	17.7486	21.254	30.2447
AT2G01580	1	Chr2	265022	265948	-	0.298035	0.294614	1.90275	0.147764	0	0.254913
AT2G01880	1	Chr2	391421	394184	-	2.96485	4.31918	13.5474	3.94751	6.43713	45.1337
AT2G01890	1	Chr2	396756	399338	-	2.26173	3.09285	11.739	6.35177	6.82881	33.531
AT2G02180	1	Chr2	560695	563367	+	24.5665	25.0993	38.0277	29.2268	31.6893	38.3384
AT2G02410	1	Chr2	632634	634994	+	5.21269	5.50115	7.2178	6.134	6.0302	8.10058
AT2G02710	1	Chr2	758693	761064	-	20.0417	28.8299	40.4669	22.6925	22.9542	40.1596
AT2G03330	1	Chr2	1008460	1014122	+	6.66959	7.44306	11.4761	6.85238	6.17197	10.0432
AT2G03720	1	Chr2	1132120	1133379	+	1.37208	4.41616	12.1333	0.730905	0.672012	10.3584
AT2G04690	1	Chr2	1644456	1646443	+	22.298	23.613	33.1566	22.2804	27.0728	33.0576
AT2G04800	1	Chr2	1687173	1687939	-	0.459952	0.385654	5.42815	2.94502	4.41001	15.153
AT2G04890	1	Chr2	1720361	1722604	-	10.2494	11.869	16.7398	10.806	10.6924	15.4681
AT2G05180	1	Chr2	1875390	1876794	+	0.34582	0.365187	1.17213	0.209146	0.250468	0.533522
AT2G05440	1	Chr2	1993038	1994177	+	86.6336	133.636	1579.59	91.2137	107.71	1544.11
AT2G06050	1	Chr2	2359114	2362375	-	29.1625	31.5463	40.2866	25.8549	27.6529	29.7053
AT2G07706	1	Chr2	3381463	3386102	-	0.281849	0.382915	0.991991	0.284142	0.355895	0.541672
AT2G07739	1	Chr2	3495511	3496398	-	1.60266	2.06579	4.30969	0.775213	0.638623	2.80153
AT2G13290	1	Chr2	5511562	5513838	+	2.49301	2.86252	4.67117	2.52826	2.68261	5.43204
AT2G13360	1	Chr2	5538740	5541479	-	0.114868	0.30709	0.800635	0.12621	0.179185	0.349929
AT2G13660	1	Chr2	5692097	5693016	-	3.99136	3.35517	6.55771	4.07139	4.00193	5.9099
AT2G13665	1	Chr2	5692090	5693030	+	3.67798	3.05164	5.77071	3.72901	3.44072	5.00565
AT2G14115	1	Chr2	5953196	5954039	+	2.7712	2.27832	5.04899	2.92182	2.99101	4.26417
AT2G14820	1	Chr2	6358256	6361528	+	1.69428	2.09003	4.87915	0.296312	0.336797	1.41032
AT2G14900	1	Chr2	6404131	6405352	+	31.3682	74.6608	128.228	8.60093	21.5453	53.974
AT2G15970	1	Chr2	6949851	6951192	+	19.9437	18.3567	48.1234	9.68295	10.6712	30.1523
AT2G16385	1	Chr2	7094743	7095824	+	1.22696	3.24329	15.8443	4.28289	3.85747	36.4948
AT2G16595	1	Chr2	7198127	7200385	+	7.59735	7.98787	11.9269	5.38288	6.12425	6.75749
AT2G16700	1	Chr2	7244500	7246069	+	21.6807	25.3422	48.8282	25.7353	25.0227	49.3203
AT2G16720	1	Chr2	7255473	7256831	-	5.67393	12.0216	28.6435	8.76438	9.655	26.1699
AT2G16750	1	Chr2	7271012	7274754	+	0.627367	0.496997	6.27245	0.395612	0.38215	6.53998
AT2G16900	1	Chr2	7323570	7326317	-	7.73374	8.05228	11.2232	9.90433	11.5687	16.0236
AT2G17070	1	Chr2	7430806	7431939	-	0.202837	0.284801	0.545529	0.143551	0.147792	0.123491
AT2G17080	1	Chr2	7433183	7434172	-	0.791652	0.625178	2.61521	0.699923	0.668356	1.92993
AT2G17340	1	Chr2	7541313	7544383	-	18.2055	17.5627	22.0397	18.3306	19.8371	23.0412
AT2G17420	1	Chr2	7564240	7566601	+	124.771	157.494	196.591	118.904	138.16	189.619
AT2G17450	1	Chr2	7576388	7577846	-	6.04658	6.37659	9.18759	4.8476	6.07886	7.82694
AT2G17640	1	Chr2	7668078	7670495	-	11.2181	12.3947	16.5676	10.4031	13.134	18.9981
AT2G17710	1	Chr2	7693596	7694746	+	16.4341	18.5773	49.9457	38.5418	30.7628	67.5965
AT2G18150	1	Chr2	7892034	7893709	-	19.2452	47.7776	98.3919	14.1752	22.0714	74.0017
AT2G18280	1	Chr2	7945998	7948468	+	18.3246	22.6255	45.0577	9.08962	8.45367	33.0404
AT2G18350	1	Chr2	7971017	7972081	-	0.43237	0.322227	2.64586	1.66762	1.95283	2.82159
AT2G18860	1	Chr2	8163942	8166006	+	8.44551	9.98232	15.9134	13.8253	15.432	23.0589
AT2G19110	1	Chr2	8278789	8286561	+	8.04658	10.8589	22.6491	8.80662	8.76012	16.2912
AT2G19310	1	Chr2	8369568	8370675	-	3.6721	4.5578	8.91339	7.41893	9.28353	16.094
AT2G19450	1	Chr2	8426117	8429853	+	14.5375	17.0567	22.2318	15.2979	15.4083	23.8478
AT2G19990	1	Chr2	8629857	8630688	-	15.5373	12.0641	59.2873	31.251	17.8788	33.1637
AT2G20230	1	Chr2	8725541	8727742	+	32.126	30.767	44.9502	31.7163	36.3282	43.9181
AT2G20520	1	Chr2	8840557	8841565	+	1.63516	4.56301	13.8755	0.45073	2.70413	19.5463
AT2G20630	1	Chr2	8896912	8899898	-	27.4378	33.9351	60.6539	23.2555	22.7213	47.3372
AT2G20670	1	Chr2	8911860	8913747	-	2.03073	4.16595	7.65662	1.79103	1.87746	4.73702
AT2G20740	1	Chr2	8935537	8937554	+	8.48492	11.0968	17.7642	12.3734	12.4409	17.6542
AT2G21045	1	Chr2	9027730	9029058	+	2.3709	4.75853	24.7321	0.958328	2.17046	27.4727
AT2G21100	1	Chr2	9048131	9049404	-	0.464821	1.15244	7.92892	0.252333	0.224562	4.50044
AT2G21170	1	Chr2	9070734	9074470	-	106.384	110.785	134.754	101.861	113.963	145.193
AT2G21560	1	Chr2	9230208	9231580	-	2.12268	5.73163	14.2664	7.63447	8.81324	26.047
AT2G21830	1	Chr2	9303713	9306025	+	0.064761	0.212985	1.04769	0.0218269	0.245021	1.05442
AT2G21840	1	Chr2	9307024	9310358	-	2.29062	2.77979	4.10002	0.768732	1.16312	3.63824
AT2G21880	1	Chr2	9324633	9326426	-	0.353202	0.929303	2.90069	0.197997	0.322305	3.54684
AT2G22000	1	Chr2	9362113	9363203	+	0.51357	0.479508	6.60968	0.0562998	0.118776	5.2035
AT2G22170	1	Chr2	9426796	9428170	-	19.5269	20.1292	48.693	11.499	17.9374	36.1224
AT2G22510	1	Chr2	9569023	9569784	-	5.38323	13.8268	48.8381	4.6494	1.92475	43.448
AT2G22780	1	Chr2	9689295	9692154	-	43.2592	47.3697	64.1114	46.967	51.6707	73.6612
AT2G22860	1	Chr2	9737583	9738384	+	1.66055	4.32428	43.5001	3.81596	7.93762	42.6092
AT2G23340	1	Chr2	9937792	9938997	+	9.44948	14.9649	22.7204	4.90303	8.50438	22.6226
AT2G23400	1	Chr2	9963809	9965414	-	0	0	0.152095	0	0	0.0527772
AT2G23430	1	Chr2	9976590	9978090	-	3.28622	6.33636	9.43694	6.49836	6.7748	15.9945
AT2G23540	1	Chr2	10024150	10026258	+	4.43876	6.67849	38.8572	3.54837	2.08959	35.6199
AT2G23600	1	Chr2	10041820	10043840	-	0.809848	0.841798	9.54056	4.08984	4.72473	42.2199
AT2G23620	1	Chr2	10047308	10049413	-	1.6152	3.93992	18.0005	4.85519	8.79572	38.7322
AT2G23760	1	Chr2	10107707	10113327	-	0.191227	0.210372	0.885081	0.651384	0.529696	2.12486
AT2G23810	1	Chr2	10135605	10137595	-	35.4305	50.48	87.2116	50.1204	56.532	94.5932
AT2G24200	1	Chr2	10286806	10289685	-	163.864	175.588	210.206	162.454	171.926	231.349
AT2G24550	1	Chr2	10427856	10429487	-	39.3122	61.4841	114.984	68.0514	72.0189	125.302
AT2G24580	1	Chr2	10444479	10446434	-	0.429094	1.92891	8.07062	0.295339	0.720486	6.59803
AT2G24600	1	Chr2	10452034	10454593	-	2.77117	5.92459	9.82328	1.24063	2.2192	4.67558
AT2G25240	1	Chr2	10751656	10753380	-	0.52131	0.980055	4.058	0.255919	0.23262	2.91852
AT2G25810	1	Chr2	11012499	11014171	+	1.62872	1.99956	7.96176	0.627024	1.22492	8.51314
AT2G25900	1	Chr2	11041331	11043256	+	27.0973	39.4435	61.4119	21.5493	28.4593	34.5079
AT2G26030	1	Chr2	11091330	11093444	-	6.34975	6.64687	10.6679	9.03791	8.64292	11.1458
AT2G26980	1	Chr2	11514600	11518734	-	13.3593	15.009	21.6875	15.239	17.1116	27.1921
AT2G27010	1	Chr2	11526168	11527854	-	2.90415	4.44276	10.8932	1.39729	2.51304	8.30606
AT2G27310	1	Chr2	11683772	11685342	-	5.17179	9.03716	23.7569	7.56924	7.76868	31.4269
AT2G27360	1	Chr2	11706028	11708139	+	1.22366	1.07545	2.69524	0.978258	1.10621	4.54628
AT2G27430	1	Chr2	11729759	11733371	-	0.329809	0.601073	1.34202	1.76525	1.8918	2.70511
AT2G27500	1	Chr2	11752064	11754066	-	2.58419	5.36766	9.20074	4.15238	6.11868	11.1342
AT2G27590	1	Chr2	11777554	11779912	-	11.0409	10.8635	12.0355	7.27583	7.92307	7.28766
AT2G27920	1	Chr2	11885571	11889176	-	0.332093	0.42377	3.61272	0.707596	0.316301	3.3404
AT2G28120	1	Chr2	11985687	11987836	+	3.31452	6.88598	12.3945	3.09307	4.13015	12.3021
AT2G28670	1	Chr2	12300265	12302358	-	10.0922	13.8796	52.9479	10.1559	13.3931	75.7591
AT2G28671	1	Chr2	12300203	12302036	+	6.70151	9.47737	37.9984	7.04595	9.07025	54.2839
AT2G28710	1	Chr2	12322386	12323584	+	1.42793	1.79036	6.09145	0.713924	1.05182	4.62232
AT2G28910	1	Chr2	12415668	12417615	-	311.215	354.105	398.169	312.176	292.24	301.99
AT2G28960	1	Chr2	12437718	12442592	-	0.0585154	0.261181	1.66706	0.140976	0.198985	2.4503
AT2G29060	1	Chr2	12481664	12484420	+	2.22924	3.58405	5.30204	1.53154	2.10445	5.09925
AT2G29150	1	Chr2	12535715	12536964	-	0.909099	0.994669	3.97591	1.17481	0.792801	0.862269
AT2G29320	1	Chr2	12592129	12593803	+	0.81143	2.00421	4.69981	3.05817	3.41154	9.17065
AT2G29330	1	Chr2	12594536	12596438	+	1.00143	3.13797	19.24	2.77115	4.29333	31.9021
AT2G29340	1	Chr2	12597018	12599299	+	0.405846	1.77459	8.96111	4.86452	4.81738	20.8708
AT2G29660	1	Chr2	12678890	12680737	+	2.37226	3.98249	11.8039	1.59297	2.35693	5.00418
AT2G29900	1	Chr2	12749743	12751146	+	6.89461	7.30461	9.82519	7.73633	7.76449	8.14573
AT2G29950	1	Chr2	12767585	12768437	+	0.322969	0.429105	1.88015	0.673091	0.933785	1.44269
AT2G30490	1	Chr2	12993625	12996012	-	309.438	450.046	584.405	429.339	488.609	657.712
AT2G30640	1	Chr2	13049509	13051773	-	0.701767	0.881972	1.46661	0.647779	0.477758	0.58842
AT2G30840	1	Chr2	13135314	13137004	-	5.8513	6.30711	10.1279	7.3582	5.84938	9.16071
AT2G30870	1	Chr2	13141290	13142676	+	412.39	539.787	673.657	458.481	546.919	880.152
AT2G30930	1	Chr2	13162074	13163497	+	23.2594	30.2836	79.9428	19.5978	20.1875	61.3416
AT2G31020	1	Chr2	13201350	13204948	+	1.87415	6.30893	12.65	1.91063	2.68063	10.5718
AT2G31670	1	Chr2	13472246	13473556	-	32.3124	35.5733	48.6757	31.2223	34.879	53.0665
AT2G31751	1	Chr2	13497140	13502275	-	1.85518	2.47942	4.44627	2.19722	2.2134	3.85137
AT2G31990	1	Chr2	13611300	13613728	-	1.88161	2.63033	5.10569	3.67353	3.14942	4.33907
AT2G32260	1	Chr2	13697457	13700648	+	52.0263	54.1087	61.9702	52.6848	51.9125	61.0887
AT2G32300	1	Chr2	13722362	13723641	+	0.238412	2.75924	27.8597	0.485236	2.02879	43.4048
AT2G33120	1	Chr2	14043400	14045695	-	59.9999	67.519	85.9592	73.8399	75.0117	80.6255
AT2G33390	1	Chr2	14150993	14153118	+	8.86152	10.1969	14.8354	9.79593	10.3521	12.1105
AT2G33480	1	Chr2	14180978	14182439	+	9.8482	11.404	20.5072	17.4295	16.5745	21.7251
AT2G33830	1	Chr2	14308754	14310608	-	28.9349	132.739	655.352	14.0701	27.1629	317.806
AT2G34310	1	Chr2	14477524	14480078	-	9.26901	9.08266	13.2016	11.1413	11.606	17.2567
AT2G34470	1	Chr2	14530735	14532505	-	54.6075	62.385	92.0959	50.8144	55.7102	76.5865
AT2G34690	1	Chr2	14629986	14632082	+	68.1776	78.8917	106.372	53.5052	65.5896	85.2456
AT2G35000	1	Chr2	14751541	14753319	-	1.90886	2.4322	4.32757	0.631697	0.7583	2.32371
AT2G35270	1	Chr2	14856664	14858134	+	10.0261	11.5811	17.7254	7.05434	7.06664	14.8087
AT2G35380	1	Chr2	14892495	14893993	+	1.52271	2.23169	15.4203	1.87651	0.681322	13.3581
AT2G35585	1	Chr2	14936565	14938032	+	0.287855	0.336524	3.74642	0.0487069	0.0242188	0.647787
AT2G35680	1	Chr2	14996713	14999125	-	91.6836	100.58	131.839	107.76	107.828	125.924
AT2G35730	1	Chr2	15020398	15021598	-	2.4301	5.95861	13.3827	6.98308	6.68024	14.485
AT2G35770	1	Chr2	15034037	15036556	-	1.31527	0.405036	5.86507	1.65147	0.964688	2.91073
AT2G35810	1	Chr2	15048885	15050323	+	30.3076	39.3221	52.9719	29.5426	37.1094	58.6021
AT2G35910	1	Chr2	15072887	15074140	-	2.54064	3.04718	5.28014	3.17468	2.66213	6.70233
AT2G36090	1	Chr2	15158561	15159639	+	13.967	18.3604	33.3169	10.3396	10.5707	34.9236
AT2G36100	1	Chr2	15159591	15160799	-	0.304332	3.95623	43.8667	0.822979	2.76704	62.3774
AT2G36220	1	Chr2	15192480	15193698	+	14.0038	18.5496	28.7973	28.3503	34.2533	54.9219
AT2G36320	1	Chr2	15228714	15230663	+	43.4472	51.2011	90.9227	54.8663	51.4888	98.6213
AT2G36330	1	Chr2	15233500	15235528	+	7.89747	7.97729	13.4953	8.34791	8.9058	15.6619
AT2G36690	1	Chr2	15379660	15382131	+	0.442731	0.771802	1.41162	0.0988101	0.169124	0.80826
AT2G36830	1	Chr2	15445294	15446621	+	2.39278	8.29234	65.8725	0.259655	1.4057	38.3924
AT2G36970	1	Chr2	15528877	15530779	+	0.401677	0.47874	3.51854	0.660035	0.940686	4.57546
AT2G37170	1	Chr2	15613368	15615022	-	10.5826	32.3101	117.892	5.35144	11.8171	64.5695
AT2G37300	1	Chr2	15662224	15664599	-	0.230861	0.361667	1.29221	0.0281027	0.0603556	0.218042
AT2G37440	1	Chr2	15718044	15722152	+	0.4774	1.22003	3.49146	0.213371	0.234985	2.56511
AT2G37750	1	Chr2	15830870	15831592	+	21.3825	25.1831	50.3158	43.6237	39.8936	84.2086
AT2G38080	1	Chr2	15934244	15937616	+	0.52519	0.408994	3.08249	2.69626	2.54232	14.9731
AT2G38110	1	Chr2	15952496	15955752	-	1.28891	1.30206	5.98257	0.709849	0.512576	4.16365
AT2G38290	1	Chr2	16039430	16042521	-	12.0426	20.2582	32.3908	11.9912	17.3982	22.9919
AT2G38380	1	Chr2	16076289	16078781	+	156.862	248.825	479.397	47.0079	37.8064	94.7239
AT2G38390	1	Chr2	16079679	16081671	+	24.5531	53.3653	147.385	11.1487	4.67364	4.91603
AT2G38740	1	Chr2	16194326	16196183	-	11.656	12.4835	17.0934	13.5537	12.7658	20.1467
AT2G38870	1	Chr2	16236257	16237280	-	7.19996	12.4342	33.6161	7.20715	9.63463	36.6937
AT2G39110	1	Chr2	16319447	16321685	+	3.80181	5.82435	11.4822	4.43316	4.61448	14.8739
AT2G39410	1	Chr2	16455569	16458363	+	4.48794	10.0421	22.2119	3.21899	3.08765	10.7432
AT2G39435	1	Chr2	16464414	16467033	-	0.510075	0.411187	2.0563	0.268877	0.210466	1.43646
AT2G39518	1	Chr2	16495819	16497145	-	1.4297	1.5354	4.88372	0.783353	1.42996	5.05528
AT2G39530	1	Chr2	16498364	16499524	-	0.360741	1.02798	2.85484	0.578923	0.769055	2.5806
AT2G39705	1	Chr2	16556801	16558268	+	16.2714	24.3948	44.3429	17.0915	19.9163	40.0866
AT2G40095	1	Chr2	16742896	16745152	+	5.64057	9.11361	13.6411	7.18406	8.30332	13.2042
AT2G40110	1	Chr2	16747831	16749590	+	7.6404	10.3591	22.0217	8.57431	9.12111	22.4712
AT2G40150	1	Chr2	16775424	16777243	+	2.13183	2.66742	5.40013	1.84819	1.74283	2.40397
AT2G40160	1	Chr2	16777323	16779408	+	2.41961	2.36344	4.4933	1.93756	1.8937	3.15522
AT2G40320	1	Chr2	16840081	16842404	+	0.344195	0.292387	2.90163	1.46302	1.16845	7.41619
AT2G40330	1	Chr2	16844588	16846194	-	3.51401	6.29978	12.8718	7.71094	11.2644	23.5883
AT2G40390	1	Chr2	16867293	16869104	+	0.188126	0.268463	2.19035	0.012993	0.0136931	0.381945
AT2G40900	1	Chr2	17063098	17065813	-	0.259319	0.358833	2.19804	0.129451	0.17358	1.06093
AT2G40960	1	Chr2	17095165	17097454	+	16.1166	17.8092	22.6308	3.96115	4.48011	4.82073
AT2G41970	1	Chr2	17520273	17522793	-	0.73605	1.71397	4.91262	0.17847	0.600357	5.17025
AT2G42030	1	Chr2	17538864	17541245	-	20.8635	22.7442	25.8727	18.9366	19.1037	22.9268
AT2G42350	1	Chr2	17639001	17640300	+	1.42901	2.00107	4.65225	1.25716	0.930412	2.66277
AT2G42590	1	Chr2	17731830	17733982	-	67.085	67.1836	86.3452	83.4439	87.5459	101.141
AT2G42850	1	Chr2	17831408	17833545	+	0.0582574	0.717682	6.17437	0.0708106	0.220015	3.55841
AT2G43535	1	Chr2	18070960	18071826	+	183.394	286.066	526.979	340.939	595.768	1505.54
AT2G43540	1	Chr2	18072127	18073100	+	11.3003	13.2411	20.3717	10.7815	10.8243	24.4324
AT2G43670	1	Chr2	18105085	18106043	+	1.00705	0.964882	4.81381	0.544668	0.638002	3.17032
AT2G43750	1	Chr2	18129435	18132638	-	44.4608	48.5077	60.0654	40.3366	43.7168	49.1946
AT2G43760	1	Chr2	18132484	18134068	+	24.7774	26.521	37.8862	26.1808	26.4281	35.1266
AT2G43840	1	Chr2	18157529	18159231	+	0.563243	0.572407	2.82481	0.311845	0.351056	2.62172
AT2G43850	1	Chr2	18159182	18162250	-	2.89196	3.03901	6.28255	1.92488	2.40072	5.63577
AT2G43880	1	Chr2	18172889	18174705	+	0.147703	0.527577	3.89833	0.120629	0.155363	1.84402
AT2G43910	1	Chr2	18184409	18187358	-	25.4243	43.3646	70.9351	20.8509	30.2189	56.6252
AT2G44010	1	Chr2	18216574	18217453	+	2.95032	3.98647	8.48823	3.93119	3.14389	9.34627
AT2G44110	1	Chr2	18245357	18248459	-	0.62773	1.8642	5.80464	0.246611	0.382287	5.96544
AT2G44130	1	Chr2	18253610	18255054	+	2.11225	1.89142	5.48504	1.94151	2.3375	5.3769
AT2G44300	1	Chr2	18307223	18308494	-	0.645145	1.77726	6.37076	2.22019	3.26912	15.8232
AT2G44380	1	Chr2	18323366	18324561	-	1.07198	2.85539	9.44363	0.308886	0.555246	5.37425
AT2G44450	1	Chr2	18340602	18343927	+	15.3465	16.5146	23.6792	10.0866	11.9353	17.5682
AT2G44480	1	Chr2	18359663	18363346	+	1.68066	2.61367	8.82262	0.91487	0.921591	5.05303
AT2G44490	1	Chr2	18364652	18367835	+	17.3322	27.0792	49.3187	13.9036	17.0662	52.0535
AT2G44500	1	Chr2	18374162	18376799	+	14.3503	18.1631	26.7792	14.4057	16.755	21.7287
AT2G44790	1	Chr2	18461863	18463533	-	30.0426	70.8715	127.948	26.4767	40.1672	113.506
AT2G45300	1	Chr2	18677311	18681889	+	25.3258	30.6957	40.8874	31.0977	36.1873	54.6869
AT2G45510	1	Chr2	18753023	18755172	+	43.8587	48.4893	73.2931	40.3896	44.7648	94.7997
AT2G45820	1	Chr2	18862953	18864741	-	106.466	116.252	146.433	118.218	122.636	143.163
AT2G45890	1	Chr2	18883377	18885729	+	0.261356	1.07212	3.04341	0.112499	0.259117	2.05148
AT2G45960	1	Chr2	18910081	18911982	+	192.087	258.388	445.452	182.204	233.849	410.245
AT2G46100	1	Chr2	18953275	18954619	+	8.14714	8.39462	17.4914	7.08536	8.57198	24.1352
AT2G46170	1	Chr2	18965068	18967271	+	15.4014	14.399	24.6116	13.549	13.2492	20.5248
AT2G46530	1	Chr2	19104632	19108486	+	0.611973	1.17361	2.65392	0.429988	0.562214	4.27036
AT2G46620	1	Chr2	19138769	19140849	-	5.66323	7.00832	11.4941	6.90736	6.7015	11.6449
AT2G46940	1	Chr2	19286434	19287590	-	1.54683	2.76719	4.65434	0.692391	1.30453	3.66612
AT2G47200	1	Chr2	19377575	19378331	-	2.02564	1.69135	9.71239	0.999101	0.620273	4.86879
AT2G47360	1	Chr2	19437648	19438920	+	0.615093	1.67792	4.69718	0.416419	0.817912	4.49558
AT2G47710	1	Chr2	19554724	19556126	-	78.9384	95.5471	144.327	144.647	150.324	186.731
AT2G47730	1	Chr2	19556326	19559485	+	34.6668	54.735	94.7592	16.9899	30.7935	48.551
AT2G48020	1	Chr2	19644021	19647365	+	1.79068	3.34366	9.48858	1.71119	2.56099	7.74212
AT2G48080	1	Chr2	19664990	19667192	-	0.367948	0.507911	1.89606	0.385017	0.434972	1.26861
AT2G48140	1	Chr2	19686333	19687664	+	3.8613	5.43537	21.5615	3.30948	2.17519	18.5013
AT3G01150	1	Chr3	51496	54544	+	16.2278	18.048	23.8219	14.834	15.6213	18.4666
AT3G01170	1	Chr3	57545	58924	+	10.3117	13.5229	17.7643	11.9529	13.8876	17.1643
AT3G01190	1	Chr3	67032	68665	-	0.202913	0.48922	15.9064	0.017222	0.175175	8.99667
AT3G01200	1	Chr3	69468	71362	-	24.8896	29.4489	35.2066	27.7756	29.284	38.0357
AT3G01202	1	Chr3	69854	71415	+	26.6171	32.0705	36.9416	29.7095	31.6975	38.7556
AT3G01220	1	Chr3	73307	75539	+	1.77631	3.55432	8.83945	0.772707	1.00374	8.12806
AT3G01360	1	Chr3	136399	138799	-	8.95852	8.69051	11.7328	8.94123	8.79816	11.0214
AT3G01435	1	Chr3	166514	168288	-	6.91198	7.10029	9.63086	7.24199	7.61754	7.66605
AT3G01520	1	Chr3	208250	210161	+	86.0727	89.4477	112.443	101.959	96.23	137.404
AT3G01730	1	Chr3	266557	267100	+	0.335247	0.973215	2.77925	0.0412242	0.218722	2.61864
AT3G01950	1	Chr3	323934	324478	+	1.68918	2.40852	12.1078	0.210469	0.474478	5.54721
AT3G02070	1	Chr3	360921	363775	+	18.8995	20.9685	28.0771	15.9777	18.4924	27.8077
AT3G02620	1	Chr3	560182	561979	+	6.26211	8.11893	28.747	2.90611	4.25481	35.6235
AT3G02780	1	Chr3	602401	605506	-	91.1083	129.896	182.701	81.3408	84.9512	128.808
AT3G02940	1	Chr3	661849	664011	+	0.961931	0.842118	2.81873	0.436592	0.389377	1.72707
AT3G03270	1	Chr3	761004	763369	-	623.731	819.602	1053.63	938.884	901.007	1236.78
AT3G03280	1	Chr3	765420	766387	+	0.305348	0.566273	1.34894	0.142499	0.364254	0.96006
AT3G03520	1	Chr3	837805	840645	-	22.1192	27.2791	35.8431	31.0348	28.8411	42.4187
AT3G03990	1	Chr3	1033579	1035237	+	23.3301	28.8845	44.8585	33.8229	39.2196	68.5742
AT3G04110	1	Chr3	1077236	1080504	+	0.0975589	0.13801	0.771875	0.0409073	0.0418467	0.52546
AT3G04370	1	Chr3	1159409	1161338	+	0.759758	0.488607	2.27424	0.321107	0.0531218	1.58647
AT3G05160	1	Chr3	1453072	1457295	-	1.44585	1.4674	3.45472	2.53471	1.73857	3.60853
AT3G05490	1	Chr3	1591115	1593047	+	11.5456	12.7283	21.3464	12.3047	15.076	28.3366
AT3G05640	1	Chr3	1640350	1643253	-	1.52425	1.7705	5.94678	0.413467	0.291993	2.48362
AT3G05690	1	Chr3	1676504	1679061	-	10.8009	15.7148	51.6466	7.01957	9.33312	39.8387
AT3G05770	1	Chr3	1710013	1712225	-	1.23577	2.55128	7.41348	1.49312	1.34407	2.61771
AT3G05920	1	Chr3	1768779	1769806	-	0.908821	2.7633	11.807	0.471639	0.625255	6.77882
AT3G05980	1	Chr3	1795145	1796493	+	0.492868	1.11049	2.15651	0.219334	0.61156	1.32146
AT3G05990	1	Chr3	1796839	1800082	-	14.2066	14.888	20.8885	12.3132	13.748	20.4585
AT3G06170	1	Chr3	1867415	1869963	+	18.1655	17.7102	27.2017	18.6848	23.1791	24.8248
AT3G06190	1	Chr3	1874169	1876946	-	38.4732	39.7191	42.9671	39.3003	38.3512	32.1057
AT3G06350	1	Chr3	1924270	1927850	-	57.695	63.4493	82.4398	63.0073	69.9735	94.9539
AT3G06380	1	Chr3	1936050	1938257	+	16.1276	19.8347	26.4596	18.21	21.079	19.7587
AT3G06390	1	Chr3	1938335	1939853	-	0.456335	1.65616	17.3365	0.333003	0.483564	5.36644
AT3G06420	1	Chr3	1954990	1956397	-	11.121	18.8012	35.1669	20.1576	18.5874	33.7763
AT3G06690	1	Chr3	2115426	2116825	-	5.48861	7.24508	12.2282	11.3082	12.1124	10.3567
AT3G06990	1	Chr3	2206387	2208058	+	0.366829	0.567685	1.48515	0.295668	0.54057	1.2434
AT3G07010	1	Chr3	2212289	2216483	-	1.79507	2.02301	4.22054	1.88344	1.69274	2.32919
AT3G07130	1	Chr3	2255710	2258204	-	6.7768	7.4676	13.0135	5.43783	6.0876	15.8733
AT3G07195	1	Chr3	2288732	2290515	+	0.494495	1.15762	3.1335	0.10425	0.382472	2.19728
AT3G07270	1	Chr3	2313998	2317364	+	14.0706	17.0267	24.6452	9.21198	10.6652	10.517
AT3G07310	1	Chr3	2327818	2329926	-	24.6457	31.0798	39.2044	22.6394	20.7697	19.926
AT3G07350	1	Chr3	2347468	2348791	+	2.13751	3.09814	7.00798	1.82783	1.92823	4.7333
AT3G07570	1	Chr3	2418049	2420331	-	5.59054	7.60188	15.9119	6.77587	8.89216	18.8963
AT3G07680	1	Chr3	2455239	2456918	+	39.6049	40.5355	58.7221	41.1263	38.5603	55.231
AT3G07900	1	Chr3	2520701	2523115	+	0.402297	0.89852	2.69612	0.245329	0.25319	2.90499
AT3G07940	1	Chr3	2528997	2531573	+	2.96909	4.78487	8.41441	1.76821	2.03763	3.41917
AT3G07970	1	Chr3	2540913	2543613	+	0.124799	0.96604	3.32102	0.0972329	0.0713102	2.05645
AT3G08010	1	Chr3	2555970	2557505	+	2.79623	2.90016	4.42147	2.89446	2.73863	3.34118
AT3G08040	1	Chr3	2566196	2569700	-	0.394282	1.4581	5.90673	0.391256	0.457468	3.94945
AT3G09020	1	Chr3	2753307	2754621	+	1.11299	2.37121	4.4077	1.51045	2.30104	2.33638
AT3G09220	1	Chr3	2827190	2830655	-	0.128829	0.49708	1.29309	0.118076	0.111761	0.0867265
AT3G09270	1	Chr3	2848183	2849686	-	8.26245	20.5026	44.6703	4.50889	8.94334	33.3117
AT3G10020	1	Chr3	3090806	3091922	-	73.5457	139.847	199.592	64.1162	68.5501	84.5633
AT3G10260	1	Chr3	3171177	3172996	-	22.1067	21.7883	33.7276	30.3923	31.9281	37.5314
AT3G10525	1	Chr3	3281306	3282131	-	2.0808	1.69753	8.3483	5.72418	4.51257	10.2024
AT3G10740	1	Chr3	3360711	3365739	-	7.27638	9.77682	17.579	10.1006	9.38287	25.1217
AT3G10760	1	Chr3	3369479	3371575	+	4.89744	5.43567	9.28314	5.3866	6.24723	10.3524
AT3G10870	1	Chr3	3400824	3402776	-	2.13852	2.21482	6.99291	1.47579	1.11306	2.91252
AT3G11280	1	Chr3	3533207	3534994	-	5.82189	6.06281	35.3595	2.45746	2.53326	15.6899
AT3G11430	1	Chr3	3595694	3597952	+	1.79652	1.69141	6.0723	1.79988	1.01474	5.03211
AT3G11600	1	Chr3	3667205	3668303	+	2.02451	2.02919	4.65045	4.9318	2.86915	5.23775
AT3G11810	1	Chr3	3727771	3729059	+	31.4011	33.7593	48.7433	38.1319	37.2524	51.3044
AT3G11900	1	Chr3	3758452	3760751	+	11.4897	14.1437	21.491	16.0945	16.9206	23.9028
AT3G12090	1	Chr3	3852125	3853866	-	1.98278	5.81573	20.7938	1.17622	1.44378	11.0568
AT3G12290	1	Chr3	3919463	3921519	+	72.4967	79.381	96.0838	70.8207	78.4146	103.898
AT3G12320	1	Chr3	3923515	3925502	+	6.46416	8.06921	11.123	9.17642	6.69986	8.16064
AT3G12540	1	Chr3	3974802	3977369	+	0.439667	1.40632	3.67163	0.0921325	0.286595	3.29699
AT3G12610	1	Chr3	4006346	4008018	-	4.70815	4.59164	10.0936	4.29532	6.09066	8.80186
AT3G12720	1	Chr3	4043288	4044715	-	1.26561	0.647878	3.33676	0.517799	0.209282	1.3611
AT3G13062	1	Chr3	4184340	4187453	+	9.05406	9.57403	12.3493	9.96077	10.4633	10.9637
AT3G13310	1	Chr3	4310544	4311629	-	61.9996	67.7527	114.047	70.2365	71.381	97.3638
AT3G13410	1	Chr3	4361635	4364316	-	52.8033	51.0015	77.2889	51.0437	56.3743	89.0941
AT3G13760	1	Chr3	4517496	4519627	+	0.0529938	0.75278	3.85858	0.0967066	0.189846	4.16774
AT3G13782	1	Chr3	4526220	4528646	+	8.79404	11.5991	17.4789	8.46823	8.50565	14.988
AT3G14170	1	Chr3	4695886	4698153	-	0.258072	0.17166	1.53462	0.682618	0.581311	4.03699
AT3G14210	1	Chr3	4729399	4731847	+	0.176628	0.281183	4.10756	0.0114946	0.193758	2.42826
AT3G14230	1	Chr3	4737120	4739298	-	191.085	209.383	273.886	158.51	176.024	298.275
AT3G14280	1	Chr3	4761432	4762457	-	5.15245	13.2537	68.978	5.16747	7.06275	132.997
AT3G14415	1	Chr3	4818251	4821013	+	1.27858	1.82464	11.1186	1.58516	2.80542	23.1809
AT3G14560	1	Chr3	4889063	4890215	+	0.797923	0.954677	3.81487	5.43443	5.09753	7.50127
AT3G15353	1	Chr3	5180642	5181586	-	5.97005	12.3996	60.3544	6.6258	16.6674	92.8792
AT3G15630	1	Chr3	5296841	5297851	-	13.3006	16.9069	27.443	8.33077	9.87901	10.6815
AT3G15820	1	Chr3	5350814	5353752	+	9.59935	10.5173	17.2477	5.38557	5.9526	10.3556
AT3G16030	1	Chr3	5439311	5442997	+	1.53422	2.5846	4.80445	2.1213	2.79047	5.27574
AT3G16690	1	Chr3	5684317	5686544	-	0.328245	0.70686	4.86964	0.310813	0.182522	3.10823
AT3G16800	1	Chr3	5720941	5723185	+	1.04124	1.19303	5.79977	1.17057	1.45371	5.59229
AT3G17020	1	Chr3	5802493	5804282	-	143.266	152.033	322.184	137.592	166.384	358.472
AT3G17600	1	Chr3	6019973	6021147	-	0.256564	0.76644	2.15701	0.848411	0.760295	1.91101
AT3G17780	1	Chr3	6086909	6088755	+	19.1949	19.7991	33.4077	16.1356	19.7499	31.251
AT3G18170	1	Chr3	6227341	6229721	+	1.33623	2.15716	7.52658	1.565	1.46488	4.93825
AT3G18260	1	Chr3	6260135	6261606	-	0.495217	0.731598	2.637	0.0469261	0.121742	0.968701
AT3G18440	1	Chr3	6328027	6330816	+	15.9709	19.5216	24.1693	12.9807	17.5773	25.9666
AT3G18780	1	Chr3	6474710	6477204	+	80.7994	107.083	176.495	57.5505	71.8666	126.407
AT3G19002	1	Chr3	6554344	6555825	+	1.23051	2.12636	4.14884	1.51143	1.54136	4.19382
AT3G19030	1	Chr3	6563928	6564424	-	6.32615	9.18365	38.617	8.27501	10.3958	73.3502
AT3G19150	1	Chr3	6616330	6617951	-	11.5847	12.1536	20.6675	14.5065	12.3545	21.853
AT3G19450	1	Chr3	6744377	6747238	+	15.0099	21.1848	48.337	14.1565	17.982	59.3891
AT3G19615	1	Chr3	6814966	6815403	-	1.77565	2.61714	5.75377	7.77587	8.6635	5.73296
AT3G20380	1	Chr3	7108097	7109970	+	0.192678	0.533059	7.96913	0.0982324	0.182504	6.3042
AT3G20898	1	Chr3	7323635	7324634	+	5.42118	6.47931	12.989	4.26117	4.91479	10.15
AT3G20900	1	Chr3	7323984	7324670	-	13.2809	12.1554	29.5533	9.58161	13.4807	25.2111
AT3G20935	1	Chr3	7334179	7336013	+	2.24059	2.28469	4.94067	0.858063	1.06781	2.184
AT3G20940	1	Chr3	7339640	7341703	+	1.566	1.45463	8.46345	0.586311	0.40797	2.76434
AT3G21180	1	Chr3	7425476	7432365	+	0.153924	0.555085	1.50307	0.0518942	0.125153	1.40618
AT3G21530	1	Chr3	7582740	7585856	-	0.859595	2.91104	8.12404	0.535153	0.741441	4.16364
AT3G21600	1	Chr3	7606460	7608477	-	0.273707	0.316381	2.55838	0.290746	0.232804	0.571858
AT3G21710	1	Chr3	7648316	7649894	+	1.81913	4.65832	17.4546	3.84835	5.14454	19.0163
AT3G22060	1	Chr3	7770899	7772357	+	5.04777	5.61078	25.4912	7.63747	6.7456	13.7142
AT3G22240	1	Chr3	7863606	7864895	-	14.7993	27.028	65.4022	30.6608	32.4036	78.1375
AT3G22570	1	Chr3	7999707	8001263	-	0.628788	2.16696	13.6333	1.05732	0.974056	17.553
AT3G22600	1	Chr3	8006249	8007836	-	5.36001	9.81503	28.9003	4.05853	6.14138	22.639
AT3G22850	1	Chr3	8088810	8090470	+	72.5704	68.9559	112.761	80.636	89.9962	130.145
AT3G23080	1	Chr3	8207287	8209329	-	11.5817	11.6426	21.4117	8.8842	11.7307	16.31
AT3G23090	1	Chr3	8214289	8217206	-	19.1651	21.5538	38.135	27.4857	30.3669	70.6132
AT3G23180	1	Chr3	8276808	8278561	+	13.7419	18.3661	25.6435	8.75049	12.9318	18.6085
AT3G23430	1	Chr3	8387398	8393467	-	0.617619	1.38862	14.0268	0.31188	0.862201	4.4098
AT3G23510	1	Chr3	8427557	8433340	+	0.100714	0.586422	8.11326	0.0432275	0.384742	21.8436
AT3G23600	1	Chr3	8473627	8476024	+	103.22	104.577	170.07	100.327	108.186	182.925
AT3G23605	1	Chr3	8476482	8477392	+	5.2586	5.69267	10.8633	4.50717	6.43732	10.9993
AT3G23800	1	Chr3	8581446	8583987	+	0.373859	1.17551	28.1779	0.362154	0.816938	21.5457
AT3G24160	1	Chr3	8726056	8729427	+	61.9092	62.5986	87.314	64.2605	68.151	95.9593
AT3G24300	1	Chr3	8805519	8807460	-	1.62805	2.57391	8.35319	0.106504	0.596393	4.52772
AT3G24310	1	Chr3	8811011	8812483	-	1.03315	3.07263	13.0919	0.428354	0.719389	13.7906
AT3G24750	1	Chr3	9035980	9037785	+	0	0.0461675	1.87297	0	0	0.119199
AT3G24840	1	Chr3	9066601	9070661	+	3.77161	4.33234	5.79646	3.78579	3.03998	5.25598
AT3G25510	1	Chr3	9263795	9268972	-	0.755352	0.945204	1.7235	0.495207	0.344491	0.824457
AT3G25560	1	Chr3	9279513	9282906	-	1.2374	3.94795	12.2385	0.228382	0.733973	6.48193
AT3G25930	1	Chr3	9492765	9494302	-	0.644551	4.25953	42.0692	0.0586754	0.939591	23.7278
AT3G26100	1	Chr3	9536859	9540453	+	30.5093	40.7747	53.868	45.7313	46.0186	69.6895
AT3G26380	1	Chr3	9660006	9663325	+	0.976435	1.14001	1.89786	1.12758	1.1901	1.8286
AT3G26450	1	Chr3	9681235	9683506	-	9.72942	19.8545	40.0878	6.83293	16.2104	26.4597
AT3G26510	1	Chr3	9710326	9712900	-	3.29977	3.13037	8.17288	3.38556	3.9234	5.03166
AT3G26520	1	Chr3	9722443	9723904	-	25.2345	45.1198	148.665	2.38478	8.22532	63.7486
AT3G26690	1	Chr3	9804253	9805781	-	6.44655	11.9998	27.8105	4.57169	6.37158	21.3925
AT3G26720	1	Chr3	9816563	9823327	+	22.2075	28.8077	45.3075	28.5251	32.4828	59.0052
AT3G27170	1	Chr3	10023931	10027198	+	0.461859	0.485109	3.03764	0.850147	1.1587	7.65159
AT3G27210	1	Chr3	10045174	10047453	-	15.3208	13.9324	26.8721	16.0441	14.976	32.4402
AT3G27270	1	Chr3	10073082	10076357	+	0.527051	0.8419	2.6198	0.869057	1.38635	4.32507
AT3G27884	1	Chr3	10346086	10348282	-	0.770103	3.09424	14.622	1.0901	1.89041	32.4635
AT3G27890	1	Chr3	10350595	10352033	-	29.33	35.0352	68.1969	27.2272	30.4428	79.9105
AT3G28130	1	Chr3	10465260	10468958	+	0.267615	0.285539	1.62704	0.044881	0.216855	0.709297
AT3G28290	1	Chr3	10547441	10549401	+	1.40267	2.99163	7.76807	0.203788	0.568453	4.1669
AT3G28300	1	Chr3	10565674	10567634	+	1.40267	2.99163	7.76807	0.203788	0.568453	4.1669
AT3G28450	1	Chr3	10667135	10669428	+	10.2781	11.9475	15.3916	11.3038	13.4527	15.4995
AT3G28930	1	Chr3	10959641	10961461	-	10.208	13.7081	19.577	11.5655	11.6644	16.4745
AT3G28940	1	Chr3	10968043	10969858	-	242.867	246.651	340.078	293.708	305.486	647.084
AT3G29034	1	Chr3	11030035	11030906	-	3.59924	6.34134	17.2864	3.58136	4.76337	20.472
AT3G29035	1	Chr3	11033665	11035308	+	1.63549	4.17811	12.0217	2.73578	2.64089	12.8579
AT3G29090	1	Chr3	11073646	11075478	+	13.5187	13.8582	18.879	14.2085	14.8604	17.9179
AT3G29200	1	Chr3	11163839	11166458	-	17.5181	19.7339	24.8981	26.2097	27.8738	28.9847
AT3G30390	1	Chr3	11976837	11979646	-	66.0527	88.4422	154.653	84.8616	99.0288	291.341
AT3G32030	1	Chr3	13032306	13035440	-	0.459855	0.611515	3.22738	0.277688	0.572497	3.53506
AT3G32980	1	Chr3	13526071	13530098	-	90.0718	113.13	370.705	58.2884	40.5625	186.514
AT3G43430	1	Chr3	15354535	15355494	-	11.2955	11.9069	20.0743	8.7948	8.5553	9.57924
AT3G43930	1	Chr3	15760817	15763406	-	0.655946	0.603454	1.55682	0.79999	0.942445	0.951165
AT3G45070	1	Chr3	16486274	16487484	-	0.325112	1.43865	6.78418	0.0217743	0.0225697	1.38889
AT3G45210	1	Chr3	16556684	16558169	-	2.31859	2.72924	6.96725	3.15655	3.93548	12.8099
AT3G45410	1	Chr3	16653899	16656575	-	0.409005	0.647795	2.22535	0.171337	0.264448	0.85991
AT3G45600	1	Chr3	16733755	16735951	-	38.4229	36.5742	51.7658	37.2751	38.2074	50.0191
AT3G45780	1	Chr3	16816721	16824210	+	0.241003	0.454605	2.74401	0.0135172	0.0625572	0.190732
AT3G46000	1	Chr3	16907334	16909119	-	49.1071	49.9113	77.4727	57.4446	61.0624	80.9785
AT3G46385	1
AT3G46420	1	Chr3	17082108	17086534	+	0	0	0.0273131	0.00929183	0.0187798	0.00919868
AT3G46500	1	Chr3	17120351	17122875	+	0.220845	0.670403	4.67119	0	0	0.124196
AT3G46720	1	Chr3	17210619	17212541	-	2.87635	2.87206	6.52054	2.69113	3.44903	8.19184
AT3G46800	1	Chr3	17234494	17236668	-	0.115957	0.084144	0.421426	0.148859	0.119547	0.884845
AT3G47040	1	Chr3	17324102	17327152	-	0.408343	1.02313	2.51703	0.109822	0.0982572	0.587866
AT3G47160	1	Chr3	17359758	17362240	-	15.6201	20.0691	30.2549	18.839	19.1566	32.3031
AT3G47210	1	Chr3	17385161	17387244	+	2.55459	4.87433	7.2591	7.99745	8.76023	20.117
AT3G47360	1	Chr3	17450852	17452949	+	15.522	17.1122	23.8319	12.4209	15.3268	15.9713
AT3G47740	1	Chr3	17600521	17605128	+	0.103004	0.28369	0.792959	0.167961	0.183131	1.25695
AT3G47790	1	Chr3	17629530	17633942	+	0.535774	0.441324	2.51589	0.255995	0.127972	0.687101
AT3G47820	1	Chr3	17644198	17646268	+	1.43202	2.08413	3.05374	1.32165	1.87729	2.57897
AT3G48185	1	Chr3	17792809	17793768	-	4.21366	5.41162	8.56836	16.9164	18.5748	36.6096
AT3G48360	1	Chr3	17907767	17910738	-	2.52079	3.48125	11.4723	1.90355	1.85143	6.76054
AT3G48530	1	Chr3	17987378	17989763	+	89.5515	121.933	172.44	114.502	108.696	154.759
AT3G48760	1	Chr3	18075705	18078363	+	40.014	43.8153	51.4029	51.522	48.8461	55.4887
AT3G49190	1	Chr3	18231845	18234391	-	1.88952	1.63278	3.56998	2.15212	2.01239	2.4815
AT3G49330	1	Chr3	18291339	18292267	+	0.217895	0.412179	1.96557	0.0821124	0.22846	1.98073
AT3G49780	1	Chr3	18465318	18467224	+	1.57397	3.54474	10.1155	0.476985	1.87532	2.2255
AT3G49845	1	Chr3	18487130	18488381	+	0.227913	0.253061	2.29101	0	0.0481638	1.01172
AT3G49860	1	Chr3	18491084	18492241	-	2.6935	5.38066	16.3351	1.46716	2.10199	9.05865
AT3G49930	1	Chr3	18510056	18511136	+	0.400883	0.491267	2.11935	0.0431274	0.0873777	1.36479
AT3G49940	1	Chr3	18514266	18516131	+	2.69105	5.67726	21.3416	0.90823	1.4835	10.332
AT3G49960	1	Chr3	18524084	18525792	-	4.94879	13.2306	32.2488	1.35359	4.97418	37.9748
AT3G50230	1	Chr3	18620450	18623251	+	1.77995	2.22449	3.50346	0.0559214	0.46498	0.715131
AT3G50280	1	Chr3	18637735	18639475	+	0.0781811	0.538651	2.02643	0.0391955	0.0414966	0.520273
AT3G50400	1	Chr3	18704764	18706672	+	1.30725	1.35739	6.18319	0.756151	0.476519	7.63261
AT3G50740	1	Chr3	18855043	18857040	-	9.42096	11.1823	17.3721	3.10358	5.08662	8.86626
AT3G50810	1	Chr3	18888821	18890263	-	8.00823	7.88247	12.9185	8.27862	9.29753	13.3798
AT3G51330	1	Chr3	19053272	19056447	-	0.908594	1.64708	6.5168	0.40111	0.449458	1.77451
AT3G51350	1	Chr3	19060261	19063538	-	0.898784	0.710351	2.21374	0.63922	0.896974	0.66915
AT3G51540	1	Chr3	19115184	19117461	+	0.59563	1.16927	3.43786	0.213927	0.791695	3.13935
AT3G51840	1	Chr3	19225360	19229341	-	53.931	64.3299	82.3099	64.6102	65.7094	87.3135
AT3G51960	1	Chr3	19282390	19284210	-	1.81859	3.13777	5.63026	0.877321	1.24473	5.47158
AT3G51980	1	Chr3	19285572	19287552	-	19.4119	22.3694	27.5187	21.3912	22.489	20.9803
AT3G52370	1	Chr3	19417372	19419913	+	2.33092	2.56481	7.31881	3.37762	2.7431	10.0744
AT3G52480	1	Chr3	19451951	19453212	-	2.17983	3.04842	4.55687	2.07793	2.73367	3.72251
AT3G52710	1	Chr3	19534585	19536018	+	8.91244	11.535	15.6754	14.3718	14.0735	23.3471
AT3G52740	1	Chr3	19546227	19547171	-	0.411617	0.459268	2.27852	0.196482	0.300719	0.925534
AT3G52748	1	Chr3	19548972	19549589	+	2.40767	6.26186	14.0298	0.794379	1.25525	11.7301
AT3G52820	1	Chr3	19573916	19577141	-	0.539785	0.412889	1.71757	1.14029	0.479016	1.36859
AT3G53150	1	Chr3	19697607	19699392	-	1.18003	2.0543	4.48967	0.551516	1.19485	1.32882
AT3G53420	1	Chr3	19803473	19805730	-	15.7406	31.3275	144.561	24.7998	30.5808	179.411
AT3G54420	1	Chr3	20145905	20148266	+	0.22067	0.448075	1.00046	0.133063	0.305752	0.940569
AT3G55290	1	Chr3	20502443	20503868	+	1.22539	1.52778	3.56071	1.65691	4.57548	12.4227
AT3G55515	1	Chr3	20590263	20591401	+	0.664529	4.41693	14.2816	0.223501	1.20092	12.5605
AT3G55830	1	Chr3	20714946	20717443	+	36.9229	41.0446	47.8558	35.1518	38.0026	46.9467
AT3G55840	1	Chr3	20716995	20718866	-	13.8573	15.7507	20.9405	12.2525	13.6192	15.1533
AT3G55880	1	Chr3	20736508	20738967	+	9.3487	8.26507	13.2615	12.3334	12.5907	19.1536
AT3G55990	1	Chr3	20780175	20783233	+	0.514839	0.433647	2.71313	1.95227	1.48882	8.98669
AT3G56210	1	Chr3	20852380	20855610	-	35.7877	38.8209	49.3089	20.7764	27.614	30.9595
AT3G56220	1	Chr3	20858742	20860537	+	0.509748	1.13382	3.4178	0	0.106439	0.208391
AT3G56240	1	Chr3	20863139	20864727	-	50.8205	89.4155	198.736	40.1668	57.0458	170.136
AT3G56450	1	Chr3	20930557	20932869	+	12.4536	12.3642	15.9364	11.8432	12.9183	12.8855
AT3G56500	1	Chr3	20943638	20943970	+	0.822496	1.2347	3.2343	0.476728	0.846424	2.40781
AT3G56740	1	Chr3	21015371	21018157	+	11.9702	10.449	14.5165	11.8177	14.0554	13.7715
AT3G56840	1	Chr3	21044317	21046346	+	7.11752	8.50717	10.8343	7.69539	7.12486	10.5623
AT3G56940	1	Chr3	21076505	21078443	+	2.38465	1.96841	4.82012	2.31418	2.75992	4.84811
AT3G57230	1	Chr3	21177282	21181026	+	23.9783	29.1748	40.0607	11.7289	16.6292	18.6676
AT3G57260	1	Chr3	21188397	21189967	-	0.239191	0.69674	3.26552	0	0.0771237	0.799113
AT3G57540	1	Chr3	21301397	21303230	-	0.369356	0.744205	1.59389	0.176976	0.218001	0.477074
AT3G57765	1	Chr3	21397262	21398132	-	3.60319	3.41947	6.9434	5.10645	4.78502	6.00352
AT3G57770	1	Chr3	21397542	21398923	+	1.68978	1.74956	3.26565	2.69122	2.44811	3.02792
AT3G58010	1	Chr3	21475805	21478187	-	7.52468	7.68881	10.6558	6.82179	7.8708	7.22372
AT3G58550	1	Chr3	21649364	21650347	-	7.43011	7.17981	54.3147	4.93125	2.30759	31.649
AT3G58730	1	Chr3	21718188	21720053	-	47.8019	54.2643	84.3897	52.3826	55.8538	81.7509
AT3G59140	1	Chr3	21863348	21869036	-	0.26548	0.354171	0.946034	0.288678	0.753443	4.17961
AT3G59210	1	Chr3	21889476	21891944	+	20.7051	19.8804	25.6587	21.386	22.2423	23.7881
AT3G59370	1	Chr3	21941765	21942571	-	0	0.0730198	8.58176	0	0.0371459	0.602795
AT3G59480	1	Chr3	21982989	21984598	+	2.62943	2.49527	8.66581	3.34473	5.55254	9.64107
AT3G59710	1	Chr3	22054667	22057156	-	0.404233	0.669072	4.70902	0.116527	0.278129	1.75875
AT3G59880	1	Chr3	22120876	22121957	+	2.05234	2.01269	3.70608	1.87965	1.31359	2.23218
AT3G60080	1	Chr3	22187275	22188934	+	10.6737	11.1371	14.6313	12.9224	14.0931	22.3547
AT3G60550	1	Chr3	22379740	22380906	+	1.05439	1.39847	3.83167	0.39099	1.11376	4.90006
AT3G60690	1	Chr3	22434864	22436053	+	9.9927	11.5484	30.9961	9.92922	11.8661	39.3458
AT3G61180	1	Chr3	22645492	22647765	+	21.3968	21.3011	29.395	21.4303	23.1573	24.2429
AT3G61260	1	Chr3	22675061	22676851	-	36.0087	42.1744	64.3834	41.7528	43.3141	50.8075
AT3G61300	1	Chr3	22687570	22690619	+	0.519439	0.562958	1.09654	0.384157	0.495875	1.09732
AT3G61430	1	Chr3	22733243	22735394	+	8.95247	18.1452	82.8349	9.36294	12.1384	72.1047
AT3G61990	1	Chr3	22957054	22959018	-	22.51	33.4239	69.4304	19.8904	27.3411	92.5381
AT3G62390	1	Chr3	23086989	23089357	-	2.44169	3.08787	4.69214	1.94899	2.24914	3.62961
AT3G62580	1	Chr3	23146809	23147951	+	56.716	54.7433	82.1112	56.62	68.506	102.596
AT3G63080	1	Chr3	23309737	23311397	+	26.5127	27.8879	40.1117	24.18	27.1675	38.3866
AT3G63200	1	Chr3	23345754	23347672	+	12.7224	18.3945	31.1066	4.08045	5.61663	10.3162
AT4G00680	1	Chr4	279596	281072	-	2.74825	6.95631	17.5164	0.939495	2.01383	15.2313
AT4G00700	1	Chr4	285876	289575	+	0.280479	0.50805	2.05596	0.386803	0.307876	1.38259
AT4G00910	1	Chr4	387388	391441	-	0.0704362	0.0449714	0.331509	0.06989	0.150058	0.0457591
AT4G00955	1	Chr4	412107	413810	+	0.563069	0.414039	1.68848	0.11165	0.32699	1.86844
AT4G01110	1	Chr4	479963	481160	-	1.04294	1.3984	3.69715	0.778494	0.748841	2.61866
AT4G01330	1	Chr4	550175	553097	+	10.6598	12.899	21.3052	10.3299	10.9016	16.8725
AT4G01350	1	Chr4	560146	562438	+	1.94013	2.84192	5.87545	0.916711	1.13591	6.35938
AT4G01410	1	Chr4	578028	579287	+	5.31969	5.51668	7.18386	5.7305	5.69021	7.3542
AT4G01450	1	Chr4	608273	610765	+	0.118966	0.605487	10.7391	0.419623	0.383503	6.18571
AT4G01680	1	Chr4	715970	717603	-	0.267124	0.522703	2.77898	0.256247	0.654416	3.85668
AT4G01700	1	Chr4	732313	733510	-	15.2706	26.349	42.4564	12.9844	20.4843	51.8846
AT4G01770	1	Chr4	764473	766876	+	0.721259	0.929371	2.24882	0.141167	0.290554	1.55173
AT4G02075	1	Chr4	913334	916509	-	0.851995	0.948205	2.89673	0.49575	1.16157	3.98324
AT4G02080	1	Chr4	921447	922759	+	90.5279	92.0202	111.948	93.0724	99.3	108.434
AT4G02090	1	Chr4	923122	923893	+	1.21867	1.93013	9.08142	2.53209	3.06516	12.8293
AT4G02120	1	Chr4	940721	944327	+	10.5245	13.9431	20.3651	8.42923	11.5178	20.9977
AT4G02270	1	Chr4	992111	993039	-	9.64475	26.7133	85.7832	4.13311	9.65851	89.5812
AT4G02370	1	Chr4	1042235	1043283	+	31.4689	35.4892	52.7288	32.3681	34.8049	55.6047
AT4G02405	1	Chr4	1057854	1059671	-	12.2424	12.2478	17.6396	12.2082	11.4735	15.6886
AT4G02410	1	Chr4	1059799	1062159	-	1.43444	2.44382	5.92048	0.794101	0.98994	4.74029
AT4G02520	1	Chr4	1110343	1112033	-	211.453	255.541	389	293.841	378.573	415.019
AT4G02590	1	Chr4	1137487	1140540	-	27.2861	36.453	62.3061	42.0639	47.64	87.5008
AT4G03330	1	Chr4	1466284	1467750	+	0.490429	1.05843	2.7056	0.479617	0.454794	2.5882
AT4G03510	1	Chr4	1557120	1559437	-	3.92398	6.46948	11.905	8.66558	8.85244	12.5281
AT4G03520	1	Chr4	1562203	1564204	-	51.8457	52.2064	68.3432	55.2749	62.0561	84.5653
AT4G03540	1	Chr4	1569937	1571737	+	0.214325	0.509756	3.16594	0.0817961	0.0270548	2.15051
AT4G03560	1	Chr4	1579929	1585980	+	35.8425	40.9942	52.0873	40.5115	42.3084	58.1691
AT4G04190	1	Chr4	2024445	2026517	+	2.85022	2.91431	3.92183	3.4807	4.12634	2.87604
AT4G04800	1	Chr4	2439520	2441205	+	23.6961	27.7536	42.2238	23.5552	21.7507	36.2586
AT4G05060	1	Chr4	2590065	2592541	-	17.9741	18.8701	21.6856	20.0494	18.6598	23.3416
AT4G05070	1	Chr4	2593595	2594125	-	41.7905	50.561	97.7697	47.3942	53.2238	86.9596
AT4G05320	1	Chr4	2717977	2720308	+	1152.19	1411.56	1825.32	1443.63	1471.83	1833.72
AT4G05590	1	Chr4	2907012	2908631	+	7.40213	8.71715	18.9124	7.65113	9.50725	25.9227
AT4G06746	1	Chr4	4073717	4074735	-	3.79303	6.31808	15.0177	6.74222	5.39965	10.7891
AT4G07820	1	Chr4	4636624	4637450	-	0.304091	0.412462	2.13311	0.358754	0.259271	1.34061
AT4G07960	1	Chr4	4802253	4805647	-	0.675599	0.874004	2.95025	0.288994	0.465266	3.80712
AT4G08690	1	Chr4	5551315	5553216	-	25.2442	28.5396	36.9808	21.6733	26.5557	34.0557
AT4G08930	1	Chr4	5729169	5730850	+	1.9422	2.07463	5.55854	3.33591	3.70905	9.07518
AT4G09760	1	Chr4	6148758	6151399	-	5.12484	6.5786	19.2455	1.18395	1.6629	8.25847
AT4G10080	1	Chr4	6300019	6302744	-	27.6504	34.3222	43.1279	35.5642	30.9318	35.5332
AT4G10360	1	Chr4	6420284	6422460	+	7.22736	7.50784	12.4402	7.63246	8.1053	11.4332
AT4G10430	1	Chr4	6454703	6458146	-	17.7278	19.9642	23.2512	20.1603	21.4614	28.6193
AT4G10770	1	Chr4	6628398	6632676	-	0.313219	0.489581	1.98021	0.083822	0.16653	1.08521
AT4G11260	1	Chr4	6851184	6853912	-	107.517	126.799	140.073	115.683	111.251	107.421
AT4G11290	1	Chr4	6869863	6871705	+	0.722055	3.06442	19.7639	1.34904	2.07523	8.80369
AT4G11360	1	Chr4	6905848	6906856	+	39.0554	41.8004	51.3245	43.2493	44.2326	46.6594
AT4G11600	1	Chr4	7009769	7011406	-	77.1142	76.6125	129.083	86.2146	98.5178	164.388
AT4G11880	1	Chr4	7142922	7147391	+	2.24386	5.3582	9.84273	20.893	25.3109	10.9589
AT4G12330	1	Chr4	7317508	7319774	-	0.131392	0.389226	2.10093	0.118511	0.206556	4.04584
AT4G12545	1	Chr4	7434199	7434858	+	7.11711	8.52503	143.871	5.76315	9.11923	147.518
AT4G12550	1	Chr4	7439115	7439805	+	18.4756	22.9543	415.428	13.8524	17.5664	415.638
AT4G12560	1	Chr4	7441681	7443775	+	29.491	29.6556	39.796	37.4003	38.5521	46.0194
AT4G13010	1	Chr4	7600510	7602754	+	40.6194	44.0271	58.0887	63.4471	55.0004	73.8166
AT4G13270	1	Chr4	7731189	7733201	+	31.7439	31.3397	44.7893	38.5577	38.806	51.411
AT4G13280	1	Chr4	7733114	7736745	-	0.53514	0.45479	1.70885	0.483174	0.67097	0.777129
AT4G13360	1	Chr4	7775020	7777895	+	31.1543	30.2273	40.6112	33.2143	37.9424	58.3875
AT4G13530	1	Chr4	7866328	7869176	+	25.0029	32.8738	39.3608	41.4421	33.5107	39.1128
AT4G13580	1	Chr4	7900374	7901328	+	1.17861	2.23028	21.6609	2.10203	2.97805	32.3009
AT4G13590	1	Chr4	7901216	7904042	-	7.26067	6.99188	11.7425	10.1256	9.68615	14.4505
AT4G13860	1	Chr4	8022497	8023603	+	9.51105	14.065	34.5742	10.1721	13.2937	45.7005
AT4G14010	1	Chr4	8092687	8093552	-	1.1189	3.93611	13.9415	0.505965	1.38926	7.95781
AT4G14020	1	Chr4	8095050	8095749	-	0.75713	1.04872	4.9425	0.39384	1.01556	7.34765
AT4G14090	1	Chr4	8122188	8123835	-	3.31441	3.63673	4.79705	3.29712	3.38321	5.13615
AT4G14230	1	Chr4	8200334	8203251	-	10.1936	11.2617	16.2718	11.2907	11.7669	16.7819
AT4G14410	1	Chr4	8299397	8301667	+	18.2465	21.5466	33.4097	18.1834	19.3864	28.9369
AT4G14615	1	Chr4	8383727	8385249	+	68.4691	65.6025	89.2753	64.6142	65.4447	76.1876
AT4G14716	1	Chr4	8430207	8431963	-	68.8469	70.4935	105.658	63.6455	70.6437	111.454
AT4G14880	1	Chr4	8517960	8520596	-	123.506	137.955	203.828	117.355	133.714	215.316
AT4G15230	1	Chr4	8679754	8687519	+	3.36394	3.73483	7.77395	4.68438	5.08672	16.6057
AT4G15233	1	Chr4	8687354	8694733	+	0.507829	0.599426	1.4012	0.751103	0.768311	3.06216
AT4G15380	1	Chr4	8788659	8790589	+	0.259687	0.210918	1.09876	0.293795	0.496561	1.08475
AT4G15390	1	Chr4	8792707	8794442	-	4.07209	6.97346	83.2389	2.3037	3.36448	222.288
AT4G15475	1	Chr4	8845812	8848869	+	11.5844	10.9938	14.2195	12.5596	13.8197	15.2066
AT4G15920	1	Chr4	9030486	9033648	-	8.54121	8.62806	17.9611	7.90133	9.053	17.8133
AT4G16190	1	Chr4	9171280	9173667	+	15.6956	16.8233	46.211	25.3171	21.996	63.829
AT4G16330	1	Chr4	9225859	9228103	-	10.2948	10.0539	14.1062	9.13256	10.0368	16.0629
AT4G16350	1	Chr4	9242274	9243912	-	0.644713	1.23157	3.66198	0.193907	0.300406	3.25248
AT4G16444	1	Chr4	9274438	9276447	-	7.92173	9.20753	13.5304	8.92559	8.95606	11.4566
AT4G16480	1	Chr4	9290403	9293379	+	0.580013	0.921093	1.55784	0.331369	0.773857	0.779127
AT4G17215	1	Chr4	9655669	9656654	+	1.08086	2.52576	15.4269	1.43328	1.28792	17.1017
AT4G17220	1	Chr4	9656652	9659576	-	0.985705	0.902741	2.98954	0.420581	0.250183	4.09841
AT4G17280	1	Chr4	9678625	9680389	-	4.4445	4.44912	12.996	4.445	4.61813	12.5569
AT4G18070	1	Chr4	10030529	10033044	+	12.1989	13.3026	25.5576	15.2401	20.2649	51.7826
AT4G18120	1
AT4G18205	1	Chr4	10073711	10075370	+	0.657027	0.958569	2.26531	1.0488	1.02284	3.43477
AT4G18340	1	Chr4	10130050	10132192	-	1.10571	0.851129	3.27106	2.7142	3.14852	4.36772
AT4G18430	1	Chr4	10183671	10185383	-	1.02812	4.29376	11.0588	2.62489	2.24724	9.22205
AT4G18610	1	Chr4	10250601	10253148	+	1.95774	2.53805	5.61116	3.26737	3.78126	8.16174
AT4G18930	1	Chr4	10370433	10372045	+	50.6953	77.7012	128.886	34.6131	48.8281	104.285
AT4G19200	1	Chr4	10498748	10500809	+	108.619	108.236	183.069	106.706	124.77	218.987
AT4G19410	1	Chr4	10580893	10585861	-	53.4563	54.9429	113.81	52.7845	62.7638	144.594
AT4G19700	1	Chr4	10713410	10714745	-	48.5603	67.9048	94.2228	55.3111	61.8086	122.596
AT4G19840	1	Chr4	10773804	10775942	+	0.764177	1.27808	12.6966	0.0751283	0.409741	5.8797
AT4G19860	1	Chr4	10777512	10780470	-	37.976	45.7442	59.312	42.2858	46.6624	61.8392
AT4G19920	1	Chr4	10797198	10798527	-	0.83521	1.94647	3.84421	0.154384	0.23968	0.388181
AT4G19970	1	Chr4	10818128	10820704	+	1.80057	3.44748	5.41789	1.00323	1.26348	2.70636
AT4G20110	1	Chr4	10875233	10878730	+	7.49606	12.6173	25.3119	11.9111	10.6345	30.6643
AT4G20260	1	Chr4	10940414	10943561	+	207.194	253.219	363.326	385.496	320.492	525.971
AT4G20390	1	Chr4	11006815	11008076	+	1.02896	2.22759	13.0615	0.922929	1.54747	8.99457
AT4G20780	1	Chr4	11133095	11134075	-	1.34661	3.47215	9.83171	1.74082	2.70202	8.4219
AT4G20820	1	Chr4	11150049	11152003	+	0.164837	0.256393	1.08999	0.10497	0.217395	1.23849
AT4G21215	1	Chr4	11310348	11313850	-	2.24652	4.23801	7.58456	1.53699	2.4075	9.03902
AT4G21230	1	Chr4	11319139	11321679	-	2.45176	2.92887	6.26263	0.881015	1.10119	5.59724
AT4G21400	1	Chr4	11398857	11402180	-	13.0625	17.639	31.5969	12.3952	16.0377	36.4178
AT4G21534	1	Chr4	11456126	11459223	+	12.071	12.8236	14.7043	15.497	14.3757	15.394
AT4G21540	1	Chr4	11459228	11462651	+	16.9078	17.9442	23.137	15.2044	17.022	20.5959
AT4G21810	1	Chr4	11575096	11577254	-	26.4161	32.4096	42.2086	34.3057	36.6179	42.1973
AT4G21830	1	Chr4	11584346	11585542	-	1.16843	3.31515	16.9138	4.2636	6.19451	26.6257
AT4G21840	1	Chr4	11586980	11588373	-	3.91058	8.07006	13.4386	3.14905	4.56653	11.9256
AT4G21903	1	Chr4	11620889	11624459	-	1.64469	1.59031	5.32959	0.326815	0.327541	1.76431
AT4G22110	1	Chr4	11711314	11714228	-	0.245267	0.321292	1.86834	0.164286	0.21617	1.23932
AT4G22150	1	Chr4	11731149	11732674	-	28.7308	26.675	39.1109	28.4584	29.8847	48.4036
AT4G22212	1	Chr4	11753842	11754752	+	7.20214	8.40767	56.5113	12.1291	15.8225	92.9082
AT4G22214	1	Chr4	11754912	11756270	+	2.5728	3.13935	8.34702	1.62214	1.89436	10.035
AT4G22220	1	Chr4	11759103	11761057	-	101.444	101.133	123.324	98.0186	100.543	105.684
AT4G22233	1	Chr4	11763229	11764250	-	0.25804	0.919017	1.96652	0.206824	0.554169	1.64913
AT4G22330	1	Chr4	11797548	11799946	+	57.8084	58.9067	70.4732	53.8387	57.8114	58.2213
AT4G22610	1	Chr4	11901703	11902642	-	2.17194	3.27415	10.845	3.84109	2.72433	13.1586
AT4G22640	1	Chr4	11911575	11912665	+	0.315759	0.718777	4.37354	0	0.471248	2.18274
AT4G22666	1	Chr4	11917057	11917959	+	2.59856	5.49204	20.064	1.16392	3.46862	20.7544
AT4G22758	1	Chr4	11958128	11960071	+	1.93517	1.93809	3.05407	1.99247	1.33991	2.92948
AT4G22810	1	Chr4	11983974	11986016	+	0.870812	1.325	5.97846	0.939701	1.31041	4.48949
AT4G23400	1	Chr4	12220641	12222468	+	7.98995	8.47323	39.1071	7.71903	9.89317	50.2282
AT4G23570	1	Chr4	12299749	12302935	+	15.3724	19.533	23.459	21.5962	23.4423	29.2253
AT4G24130	1	Chr4	12527675	12528686	+	2.53476	2.48244	10.2992	2.30042	1.89889	11.4565
AT4G24140	1	Chr4	12529861	12533924	-	0.954835	1.61599	8.496	0.466401	0.345176	5.5698
AT4G24210	1	Chr4	12563279	12564482	+	19.4752	18.5559	26.2251	17.3599	18.7721	27.6477
AT4G24220	1	Chr4	12564945	12566755	+	192.708	252.308	299.039	201.195	192.422	260.84
AT4G24310	1	Chr4	12600803	12601726	+	1.17305	2.13022	5.77664	0.551681	0.772894	1.93353
AT4G24740	1	Chr4	12754489	12757866	-	39.3328	39.8451	44.5886	46.4899	46.7485	47.3494
AT4G24990	1	Chr4	12849651	12851810	-	39.0566	38.2602	50.7948	53.6506	50.099	59.345
AT4G25070	1	Chr4	12872379	12876734	+	1.73832	2.40971	6.08069	0.643806	0.793042	6.41743
AT4G25190	1	Chr4	12914183	12916156	-	0.208641	0.692382	1.61592	0.0146479	0.122699	2.18318
AT4G25220	1	Chr4	12920742	12922885	+	0.554311	1.90602	5.42284	0.213681	0.701186	5.01842
AT4G25300	1	Chr4	12945120	12946778	+	1.54349	2.0548	3.97197	2.19736	2.71412	5.82958
AT4G25820	1	Chr4	13130291	13131860	+	6.53603	20.8012	63.7043	3.69882	8.56788	76.6853
AT4G26010	1	Chr4	13200414	13202164	+	2.85726	10.3921	32.9866	1.04618	4.38024	42.0915
AT4G26050	1	Chr4	13210230	13213477	+	0.675369	1.32442	5.96134	0.78393	0.558776	3.03955
AT4G26220	1	Chr4	13283526	13285323	+	2.29692	3.04736	8.2623	2.81552	3.645	8.17386
AT4G26770	1	Chr4	13482064	13484943	+	0.308025	0.585568	1.7757	0.162892	0.128253	1.40398
AT4G27410	1	Chr4	13707192	13709170	-	9.83961	9.91463	18.337	7.75549	6.10944	10.8573
AT4G27440	1	Chr4	13725546	13727440	+	0.292443	0.669329	2.011	0.362464	0.518382	1.34004
AT4G27610	1	Chr4	13785395	13788516	-	17.6022	18.7109	21.8663	12.358	12.5624	15.5843
AT4G27710	1	Chr4	13828189	13830682	+	0.121878	0.320414	2.52698	0.01124	0.0344792	1.62136
AT4G27745	1	Chr4	13839842	13841536	+	17.338	17.2531	25.6872	17.753	20.544	20.9042
AT4G27840	1	Chr4	13864919	13866607	-	3.87711	4.0402	5.18236	3.59604	3.86337	4.29132
AT4G28270	1	Chr4	14007475	14009287	-	3.85328	4.38073	14.5378	5.08832	4.03832	11.7179
AT4G28290	1	Chr4	14011080	14012697	-	0.40078	0.662874	2.63436	1.03679	1.13989	2.54906
AT4G28410	1	Chr4	14052180	14055040	+	0.174343	0.410545	3.3051	0.0134607	0.0965347	0.629338
AT4G28770	1	Chr4	14211855	14213969	-	26.4806	24.0106	39.2371	27.1702	31.0332	43.1986
AT4G28940	1	Chr4	14274341	14277252	+	2.56325	2.78868	9.64193	2.60576	1.97977	13.5119
AT4G29260	1	Chr4	14422152	14423603	-	10.6986	13.2389	22.441	10.0702	11.3723	19.0019
AT4G29800	1	Chr4	14590645	14592825	-	0.721842	1.22718	3.59362	0.368458	0.309717	2.78067
AT4G29905	1	Chr4	14626921	14627631	-	1.61014	5.02508	39.7499	1.52739	1.50728	25.6596
AT4G30110	1	Chr4	14720062	14725311	-	0.0574566	0.121681	0.436476	0.313581	0.384832	0.423507
AT4G30140	1	Chr4	14738326	14740742	-	7.35013	9.26743	78.7463	11.0571	13.9076	118.601
AT4G30170	1	Chr4	14762819	14764636	+	0.623058	11.0322	159.958	1.05038	7.88191	212.57
AT4G30320	1	Chr4	14835792	14836531	+	1.44983	2.64077	5.60397	0.276646	0.929336	6.64802
AT4G30550	1	Chr4	14925407	14926861	+	53.1338	59.4378	79.8367	61.0403	55.8234	71.1635
AT4G30630	1	Chr4	14950320	14952446	+	10.9531	12.5659	16.3527	12.2846	12.5149	12.9121
AT4G30650	1	Chr4	14954204	14955114	+	6.2038	6.42746	23.073	1.41998	2.54553	8.18294
AT4G30670	1	Chr4	14957294	14958080	-	3.38296	4.46578	17.552	2.56868	3.39662	12.9953
AT4G30690	1	Chr4	14960594	14962466	+	18.0313	20.0792	24.2502	14.7132	18.2036	15.6891
AT4G31730	1	Chr4	15361012	15362074	+	4.89745	6.2686	15.1906	2.8412	4.48081	11.8653
AT4G31990	1	Chr4	15470744	15473885	-	38.7427	40.6395	58.2939	39.9445	43.8481	82.4216
AT4G32080	1	Chr4	15508231	15509111	-	0	0	0.0780329	0	0	0.0262805
AT4G32860	1	Chr4	15856474	15857440	-	3.5337	7.8907	16.114	2.78404	3.39881	10.6923
AT4G33120	1	Chr4	15975343	15978136	-	16.7419	16.6041	32.8013	15.1431	18.5283	74.3988
AT4G33420	1	Chr4	16084713	16086388	+	2.8381	7.72721	25.3397	6.18257	10.1037	71.3224
AT4G33610	1	Chr4	16146227	16147073	+	2.17576	6.36585	33.0367	1.54659	1.12123	27.4127
AT4G33720	1	Chr4	16182743	16183619	+	1.20148	0.758881	13.0322	0.895424	0.918863	1.5082
AT4G33730	1	Chr4	16185044	16185654	+	1.19101	3.11719	12.2994	0.336939	1.28154	8.17263
AT4G33880	1	Chr4	16239363	16241169	-	0.413276	0.815001	3.75434	0.0813123	0.0873165	0.853028
AT4G34050	1	Chr4	16310409	16312308	+	462.627	647.013	1048.98	854.839	959.404	1823.83
AT4G34138	1	Chr4	16347997	16350203	-	2.54838	4.89391	16.7479	1.47171	1.56633	6.27111
AT4G34140	1	Chr4	16350462	16354434	+	12.5601	15.0308	20.6215	11.8889	13.3082	20.6166
AT4G34230	1	Chr4	16386631	16388940	-	84.9057	91.6873	122.232	216.535	189.199	238.286
AT4G34600	1	Chr4	16529058	16530228	+	0.494812	1.39701	20.2257	0.529733	1.26737	23.8851
AT4G34680	1	Chr4	16553145	16554872	+	1.95162	3.13211	7.17137	2.35892	1.74145	4.01149
AT4G34720	1	Chr4	16567792	16569334	-	31.7899	33.7508	59.4005	29.4683	35.876	53.9877
AT4G34881	1	Chr4	16617608	16618573	+	97.6788	104.887	185.042	129.314	118.718	219.529
AT4G34920	1	Chr4	16635504	16636983	+	1.78518	3.6003	9.76869	1.83935	1.91017	7.70005
AT4G35060	1	Chr4	16685612	16686818	-	4.01634	4.1614	10.2812	11.4381	8.18709	16.2458
AT4G35750	1	Chr4	16940462	16942060	-	185.018	219.345	251.462	299.473	256.987	287.345
AT4G35780	1	Chr4	16946369	16950620	-	9.60512	11.2084	13.2395	12.0863	12.0435	16.9611
AT4G36040	1	Chr4	17049152	17050608	-	35.4947	50.3978	102.338	68.5182	65.2545	98.3251
AT4G36220	1	Chr4	17137313	17139777	-	6.59286	5.74742	12.9033	0.657052	0.498861	5.82292
AT4G36500	1	Chr4	17225793	17226833	-	12.3231	16.1011	24.388	20.6292	21.2686	33.9189
AT4G36870	1	Chr4	17368915	17374011	+	0.0609606	0.111978	0.431393	0.0432618	0.0174047	0.139581
AT4G37010	1	Chr4	17444129	17445615	+	1.62478	3.55752	15.0192	1.74253	2.09939	9.2076
AT4G37220	1	Chr4	17515042	17516162	+	0.951897	1.40065	4.15337	0.938424	1.00855	0.973499
AT4G37790	1	Chr4	17768042	17769676	+	24.0921	27.1258	36.3099	38.9571	43.5778	58.2358
AT4G38080	1	Chr4	17882644	17883612	+	16.7562	21.207	84.2582	15.6664	10.34	77.521
AT4G38390	1	Chr4	17975776	17978380	+	0.13292	0.750257	1.88357	0.154526	0.0493771	1.42104
AT4G38810	1	Chr4	18115283	18119160	-	3.71733	6.59653	12.996	4.30471	5.05415	9.03786
AT4G38932	1	Chr4	18151827	18152597	-	42.9034	51.096	73.1098	53.0731	55.6236	75.1951
AT4G39190	1	Chr4	18251811	18253216	-	0.279738	0.81393	1.93872	0.0831705	0.220318	1.96782
AT4G39350	1	Chr4	18296388	18302192	+	5.83697	7.47383	13.9071	7.11916	8.61997	21.0767
AT4G39675	1	Chr4	18413775	18414240	+	231.25	326.887	555.19	415.59	353.809	335.837
AT4G39890	1	Chr4	18505919	18507703	+	3.80743	5.41775	8.08834	5.04684	5.32048	6.80584
AT4G40010	1	Chr4	18548444	18551183	-	0.159734	0.639766	1.33649	0.0480563	0.179944	0.703853
AT4G40070	1	Chr4	18576216	18577774	+	1.02806	1.44125	4.21786	1.21332	0.940246	2.3906
AT4G40090	1	Chr4	18580827	18581696	-	7.05589	19.6253	60.8645	2.24479	5.10061	66.7313
AT5G01050	1	Chr5	18086	20887	-	0.536963	0.692873	1.80145	0.129124	0.280598	2.64554
AT5G01250	1	Chr5	102176	103770	-	0.186949	0.414119	2.59962	0.085976	0.07465	1.00355
AT5G01610	1	Chr5	230829	232216	+	1.63216	2.9404	11.6548	0.348245	1.28535	6.42815
AT5G02140	1	Chr5	423202	424437	+	2.17459	2.69013	5.76893	1.62752	2.39864	3.06456
AT5G03230	1	Chr5	769438	770563	+	22.5667	34.2633	54.815	24.2575	22.2855	47.74
AT5G03320	1	Chr5	801947	804448	+	14.5976	17.3138	20.1221	14.276	15.8383	16.9283
AT5G03570	1	Chr5	903470	906833	+	0.334699	0.245811	1.14158	0.54288	0.36576	3.35229
AT5G03610	1	Chr5	915385	918485	+	14.4815	17.3852	28.9178	23.3443	28.7829	33.0654
AT5G03860	1	Chr5	1032099	1034973	-	1.23294	2.81208	8.81243	0.310825	0.339569	0.996665
AT5G05320	1	Chr5	1574862	1576731	-	3.0806	4.14131	8.77421	3.39454	3.41044	7.84051
AT5G05440	1	Chr5	1608988	1610527	+	9.89257	13.6712	28.0137	19.5911	23.1828	56.3269
AT5G05500	1	Chr5	1629610	1630478	+	8.96302	18.2451	48.433	3.26379	8.7652	66.2632
AT5G05790	1	Chr5	1740523	1742186	-	0.56713	0.796438	6.29645	0.270479	0.228455	3.22353
AT5G06230	1	Chr5	1884928	1887175	-	5.20463	5.674	7.86545	4.99085	5.43553	8.65678
AT5G06300	1	Chr5	1921548	1925407	-	2.39159	2.045	9.15152	2.18302	1.53026	7.04391
AT5G06610	1	Chr5	2029793	2033723	+	1.64132	2.49447	6.59039	1.82807	2.97592	10.5692
AT5G06800	1	Chr5	2103115	2106004	+	0.337049	0.686518	3.57583	0.0407361	0.0410821	0.876869
AT5G06930	1	Chr5	2144525	2148350	+	0.89827	0.688158	3.08909	0.710385	0.671025	2.44783
AT5G07080	1	Chr5	2200174	2202158	+	0.120249	0.588	2.92492	0.174679	0.179696	1.55541
AT5G07322	1	Chr5	2313119	2313563	-	2.01411	1.87443	6.89862	0	0.106222	1.68796
AT5G07450	1	Chr5	2358291	2359311	-	0.382093	0.495344	2.11027	0.0555818	0.454812	2.01654
AT5G07580	1	Chr5	2399726	2400349	+	17.6762	21.6401	60.8007	23.8533	26.6595	75.2353
AT5G08185	1
AT5G08240	1	Chr5	2650837	2652535	-	3.63011	8.3343	16.5086	1.32624	1.82042	9.62432
AT5G08350	1	Chr5	2685712	2687476	-	0.973106	1.17282	2.83188	1.04474	2.16459	2.63378
AT5G08370	1	Chr5	2690879	2693585	-	4.10732	6.08088	17.2152	7.27922	7.94335	25.5595
AT5G09480	1	Chr5	2950862	2951701	-	12.8448	12.1086	43.8577	8.22244	5.06571	38.2101
AT5G09520	1	Chr5	2958157	2958971	-	1.68798	2.12559	9.72641	0.699186	0.494579	7.67793
AT5G09978	1	Chr5	3120655	3121879	+	1.59809	1.11443	7.33342	1.95595	1.86813	6.69541
AT5G10210	1	Chr5	3206140	3207136	+	1.66461	2.94518	15.5532	3.91803	4.45981	26.5323
AT5G10260	1	Chr5	3219677	3221515	+	1.11396	0.896871	3.59953	0.400386	0.569279	2.68112
AT5G10410	1	Chr5	3271767	3273429	+	0.372076	0.695569	1.74517	0.133947	0.151735	1.6566
AT5G10580	1	Chr5	3347381	3350071	+	1.84223	0.971784	13.5872	0.75262	0.373253	8.56714
AT5G10760	1	Chr5	3400322	3402389	-	0.140976	0.197676	1.04786	0	0.0122367	0.116146
AT5G10860	1	Chr5	3428842	3430492	-	306.569	323.625	363.598	283.365	292.39	289.875
AT5G11770	1	Chr5	3790708	3793026	-	89.7157	89.8138	115.703	93.5555	102.314	129.033
AT5G13420	1	Chr5	4301792	4304315	-	116.867	130.128	169.222	121.437	126.828	224.653
AT5G14200	1	Chr5	4576123	4578402	+	0.284808	0.525083	14.2572	0.18565	0.232806	7.38708
AT5G14330	1	Chr5	4619727	4620551	-	2.89227	8.57749	41.4402	1.0211	3.46718	34.1126
AT5G14880	1	Chr5	4813931	4817881	+	0.321066	0.222361	2.45627	0.0162809	0.033217	0.462143
AT5G15290	1	Chr5	4967011	4968092	+	0	0.0771221	1.07765	0	0	0
AT5G15860	1	Chr5	5178157	5181761	-	7.32341	7.3896	11.0742	8.60497	9.49384	13.2677
AT5G16240	1	Chr5	5306740	5309961	+	0.434715	0.368176	0.87829	1.17451	0.48488	0.469935
AT5G16550	1	Chr5	5405346	5406887	+	19.2427	23.8207	33.9421	22.8021	25.2082	40.4567
AT5G16600	1	Chr5	5438165	5440433	+	2.99067	3.17894	6.31018	6.37696	4.12665	10.0968
AT5G16770	1	Chr5	5514717	5517153	+	1.59792	2.05243	3.1321	2.71048	2.62034	1.95778
AT5G16900	1	Chr5	5555057	5559997	+	0.0775842	0.435093	1.01239	0.109812	0.204299	1.76247
AT5G17390	1	Chr5	5727473	5728688	+	2.19082	4.60545	8.1359	1.1464	2.37959	9.71805
AT5G17460	1	Chr5	5757073	5759817	-	2.37162	2.74437	5.76256	1.49897	1.77685	2.3299
AT5G18120	1	Chr5	5990909	5994106	+	13.224	12.8601	17.9559	11.7972	13.2486	14.2868
AT5G18130	1	Chr5	5995323	5997498	+	4.24524	8.04978	21.1834	6.31708	6.49724	22.9432
AT5G19120	1	Chr5	6414488	6415907	+	24.5523	38.7818	50.5826	26.2017	27.5673	43.6154
AT5G19340	1	Chr5	6515092	6516697	-	3.14971	3.70315	7.23238	1.57898	2.26747	5.62081
AT5G19890	1	Chr5	6724076	6725966	-	0.673992	0.533237	8.86504	1.496	2.09815	3.90152
AT5G21940	1	Chr5	7249014	7250770	-	26.1482	27.5737	54.3482	32.4948	30.9632	30.9453
AT5G22020	1	Chr5	7287628	7289646	-	8.86722	9.60076	13.1868	11.5932	11.0751	15.1857
AT5G22410	1	Chr5	7426310	7427964	+	2.25347	5.29893	18.455	0.755115	2.07801	18.2626
AT5G23010	1	Chr5	7703041	7706973	+	0.106188	0.426132	11.0235	0.0129705	0.0685108	5.16552
AT5G23020	1	Chr5	7718118	7721866	+	0.16401	0.572389	24.6971	0.162467	0.0389658	5.81549
AT5G23220	1	Chr5	7819608	7820760	-	15.3763	20.7125	49.1638	1.70473	2.81181	55.3268
AT5G23380	1	Chr5	7866742	7870384	+	29.4363	31.1716	37.6989	21.9496	24.496	24.7037
AT5G23510	1	Chr5	7926945	7929387	+	23.9023	29.208	44.0659	30.2012	37.3248	50.2285
AT5G23920	1	Chr5	8073222	8074286	-	0.895729	1.39411	7.5683	0.184899	0.238738	3.23934
AT5G24090	1	Chr5	8143545	8145252	-	6.16603	8.10376	19.6409	5.00654	7.406	29.0064
AT5G24165	1	Chr5	8188166	8189470	+	3.09994	5.34543	23.3457	2.71484	7.47797	31.8635
AT5G25140	1	Chr5	8672316	8674749	+	0.38599	0.333364	3.23089	0.662158	0.704446	6.74406
AT5G25810	1	Chr5	8986542	8987898	-	0.335537	0.694764	5.28447	0.0165261	0.0525192	2.59063
AT5G25890	1	Chr5	9033204	9035140	+	12.9533	23.2162	55.3008	27.6471	34.9656	87.2007
AT5G26040	1	Chr5	9099152	9101682	-	10.0834	10.6733	13.2091	11.2619	11.3109	12.5594
AT5G26280	1	Chr5	9208573	9210654	+	126.546	167.286	453.011	256.523	348.971	1179.99
AT5G27280	1	Chr5	9617440	9618481	+	10.3332	9.83249	14.9915	13.0948	13.3683	18.7107
AT5G28630	1	Chr5	10636612	10637384	+	0.831059	1.54952	4.65284	0.947721	0.823301	3.93826
AT5G28770	1	Chr5	10796457	10798305	-	9.73114	12.7481	20.1122	12.2911	12.5631	15.5397
AT5G35460	1	Chr5	13672463	13675503	+	24.2402	24.2691	34.5909	21.7295	23.7273	36.9887
AT5G35732	1	Chr5	13897778	13899087	+	4.40624	5.68129	16.1121	6.16484	7.40546	21.0878
AT5G37070	1	Chr5	14650913	14652363	+	13.1469	14.8406	24.3295	17.2357	19.6738	23.8143
AT5G37690	1	Chr5	14973353	14976229	-	2.4464	3.12758	20.3685	1.94561	1.11761	21.0456
AT5G37850	1	Chr5	15065300	15069094	+	20.8085	22.8692	29.4675	26.0014	28.7294	26.3536
AT5G38210	1	Chr5	15260750	15265630	+	4.8257	7.40028	9.91463	4.72009	5.58572	9.91299
AT5G39020	1	Chr5	15616770	15619446	+	0.911288	1.2709	2.41391	0.908717	1.11481	1.99964
AT5G39100	1	Chr5	15653125	15654028	-	0.65764	2.0993	4.3381	0.227034	0.823138	0.782883
AT5G39110	1	Chr5	15657697	15658632	-	0.996508	5.96732	13.9328	0.731274	0.548171	3.20425
AT5G39150	1	Chr5	15669898	15670904	-	0.467212	3.5064	26.7489	0.334237	0.53042	1.65447
AT5G39180	1	Chr5	15683464	15684471	-	0.492619	2.882	23.5877	0.204922	0.556823	1.70453
AT5G39340	1	Chr5	15748731	15750891	+	15.2571	15.5194	19.4305	15.4835	17.2331	21.8365
AT5G39785	1	Chr5	15928765	15932347	+	1.49836	2.02956	2.97931	1.05391	1.05072	1.91481
AT5G40650	1	Chr5	16281394	16283527	+	18.0697	18.9502	25.5617	19.8067	23.7996	23.4697
AT5G40890	1	Chr5	16381314	16385424	-	2.477	4.50355	19.1657	1.23316	2.30012	20.3043
AT5G41210	1	Chr5	16492275	16494059	-	35.1563	34.0329	45.8093	39.3036	45.9032	55.0389
AT5G41570	1	Chr5	16624157	16625977	+	0.591196	0.718155	2.95664	0.413929	0.296211	2.40202
AT5G42180	1	Chr5	16852628	16854224	+	0.129948	2.01151	20.1181	0.872133	1.60791	39.8118
AT5G42690	1	Chr5	17116376	17119892	-	0.0997015	0.23958	1.95385	0.0436527	0.0573651	0.424842
AT5G42785	1	Chr5	17156853	17157857	-	0.315052	0.888085	2.95712	0.0946323	0.26145	2.13086
AT5G42850	1	Chr5	17181412	17182743	-	37.8893	41.8767	61.5766	36.3581	47.4477	71.9271
AT5G42980	1	Chr5	17242607	17244231	+	395.294	385.004	548.45	388.57	470.054	577.609
AT5G43420	1	Chr5	17451488	17453124	+	2.98824	3.44366	5.51479	1.38521	1.26736	3.74859
AT5G43440	1	Chr5	17455233	17456695	-	0.270128	0.398522	1.74986	1.49652	1.19297	5.46558
AT5G43520	1	Chr5	17485231	17486309	-	0.531267	1.39612	8.19503	0.364231	0.92271	11.2285
AT5G43770	1	Chr5	17588790	17589467	+	3.29125	3.61044	13.0431	4.52039	5.06825	11.4317
AT5G43950	1	Chr5	17686500	17688668	-	1.4123	1.77421	2.31114	1.21114	1.22837	1.69304
AT5G44110	1	Chr5	17753959	17755768	-	2.56074	2.67451	7.98372	1.99944	1.71842	7.56135
AT5G44130	1	Chr5	17760865	17762089	+	0.168118	0.395703	1.68349	0.0948293	0.174967	1.8654
AT5G44550	1	Chr5	17941842	17943283	-	2.77611	6.71936	35.7123	2.13724	1.27698	29.8911
AT5G44610	1	Chr5	17993535	17994722	-	31.7541	45.7189	105.409	52.4512	42.9748	106.594
AT5G45170	1	Chr5	18270286	18273263	-	8.50637	8.59471	10.8405	9.98603	10.9078	10.2987
AT5G45210	1	Chr5	18295437	18298642	+	0.253476	0.883527	3.76723	0.111539	0.124804	0.574493
AT5G45220	1	Chr5	18298774	18301166	-	10.6572	9.94759	16.4001	12.8076	13.2048	24.5047
AT5G45410	1	Chr5	18401908	18403947	-	41.2679	48.0375	65.0126	59.0443	65.3346	95.1273
AT5G46050	1	Chr5	18674968	18679191	-	3.01872	5.97094	16.7503	2.45638	4.09763	33.7211
AT5G46790	1	Chr5	18983540	18984923	-	3.538	3.35259	7.19915	2.57168	2.77513	4.42696
AT5G46860	1	Chr5	19012021	19014110	-	25.3716	25.8978	33.729	26.5023	26.6925	33.2668
AT5G46910	1	Chr5	19046339	19051379	+	2.22221	2.43128	3.27088	2.37865	2.47442	2.43169
AT5G47530	1	Chr5	19281374	19283061	+	0.281653	0.432329	2.09552	0.388779	0.517385	2.11262
AT5G47550	1	Chr5	19286314	19287179	-	3.76095	3.92638	12.141	22.4752	16.7156	16.8769
AT5G47720	1	Chr5	19331547	19334427	+	8.09624	10.223	24.4578	8.4231	10.5194	27.7585
AT5G47950	1	Chr5	19417020	19418657	-	1.69022	3.85817	12.728	1.37642	2.57448	22.1163
AT5G47980	1	Chr5	19428888	19430517	+	1.04712	1.41964	7.6886	0.295034	0.818887	8.42014
AT5G48290	1	Chr5	19568760	19569866	+	0.218878	0.763556	7.20105	0.499563	0.611972	11.2373
AT5G48540	1	Chr5	19668964	19669920	-	5.14096	8.77295	19.7037	9.36503	13.5674	49.4727
AT5G48810	1	Chr5	19789067	19790372	-	93.0105	98.8339	151.846	99.4623	112.59	134.277
AT5G49440	1	Chr5	20048239	20049776	+	64.5957	81.2833	127.237	64.0035	81.8129	102.92
AT5G49770	1	Chr5	20222669	20227466	+	0	0.0350078	0.914873	0.00694087	0	1.31262
AT5G50530	1	Chr5	20571681	20575250	-	3.3476	2.94997	6.0226	3.44101	3.01129	6.07366
AT5G50560	1	Chr5	20579027	20579633	+	0.601628	0.719633	7.0936	0.15228	0.62217	6.70011
AT5G50640	1	Chr5	20605218	20608594	-	3.3717	2.89995	5.90964	3.40077	2.77315	5.81484
AT5G51680	1	Chr5	20997320	20998907	+	13.8146	13.7274	18.0641	14.3611	14.056	22.9155
AT5G52310	1	Chr5	21240717	21243644	+	0.223887	0.249309	1.33346	0.0344074	0.0179182	0.156444
AT5G53250	1	Chr5	21603569	21604414	+	0.708404	2.22418	11.1628	0.369637	0.665432	4.91257
AT5G53310	1	Chr5	21634424	21636355	+	34.0581	37.1069	46.296	42.1348	42.0482	45.1565
AT5G53980	1	Chr5	21913883	21914866	+	0.742253	1.20902	5.07468	0.325438	0.238777	3.45728
AT5G54540	1	Chr5	22156304	22158110	+	20.7579	26.52	39.4881	25.8666	24.1421	29.7043
AT5G55590	1	Chr5	22519654	22521858	+	0.429319	0.849258	1.57251	0.862617	0.940772	1.3719
AT5G56150	1	Chr5	22729015	22731315	+	17.9155	21.8835	35.5861	25.8811	26.0626	40.1586
AT5G56320	1	Chr5	22808641	22810747	+	2.15522	1.88284	6.73798	2.12502	3.4021	9.66421
AT5G57150	1	Chr5	23152174	23155066	+	12.4462	16.5033	34.5989	6.24826	9.96634	25.3215
AT5G57510	1	Chr5	23288885	23289635	-	1.07364	1.77911	2.9289	2.14401	2.36227	3.1377
AT5G57540	1	Chr5	23302787	23304095	-	0.960753	2.52654	8.58605	0.47251	1.45325	12.406
AT5G57655	1	Chr5	23346675	23350065	+	47.2569	66.3034	93.5323	80.3422	84.3165	133.524
AT5G57685	1	Chr5	23365805	23367063	-	1.13386	6.45434	51.5647	2.11921	4.65296	47.6759
AT5G57770	1	Chr5	23400864	23403150	-	0.20224	0.491033	4.13983	0.109844	0.451592	2.05732
AT5G58500	1	Chr5	23645062	23646347	-	0.87784	1.06912	3.95533	0.791158	0.808095	2.27666
AT5G58860	1	Chr5	23765791	23768111	-	5.07836	5.76894	25.8989	3.47495	2.28519	20.81
AT5G59780	1	Chr5	24081868	24083562	-	2.60153	9.6737	88.0344	2.60851	5.23144	70.2828
AT5G59930	1	Chr5	24134225	24136665	+	0.188267	0.394338	1.38789	0.247269	0.414994	0.909143
AT5G59960	1	Chr5	24141975	24145408	-	17.8833	18.3611	27.8387	18.9041	20.1881	28.6358
AT5G60020	1	Chr5	24167996	24170462	+	0.984221	1.01152	3.3203	6.37916	6.48649	30.6109
AT5G60400	1	Chr5	24290993	24292336	-	6.33616	11.1443	17.4357	7.97426	11.7799	14.7467
AT5G60440	1	Chr5	24305381	24307716	+	0.18892	0.19076	0.963879	0.430296	0.358903	0.725847
AT5G60660	1	Chr5	24375368	24377206	-	0.366124	0.313986	7.48299	0.904646	0.994482	14.3774
AT5G61250	1	Chr5	24632154	24635312	-	1.20423	1.84579	3.30622	0.453078	0.824161	1.02405
AT5G61260	1	Chr5	24636296	24638808	+	1.2075	1.58301	4.50102	0.560982	0.608937	3.29349
AT5G61340	1	Chr5	24661679	24663217	-	2.82427	2.9269	8.59307	3.66723	3.72871	16.8792
AT5G61540	1	Chr5	24744853	24747542	+	3.24804	3.19448	4.65539	3.10107	3.59611	3.66176
AT5G61550	1	Chr5	24748023	24751871	+	0.127281	0.358541	0.564832	0.095284	0.122896	0.599785
AT5G61650	1	Chr5	24778191	24779989	+	0.830617	1.56698	4.3289	0.174204	0.458443	7.29111
AT5G61660	1	Chr5	24778653	24779945	-	0.819178	0.583954	2.83451	0.285833	1.0493	6.18199
AT5G62570	1	Chr5	25113948	25117314	+	10.1904	9.34047	12.8632	10.9354	12.215	16.6204
AT5G62680	1	Chr5	25165137	25168060	-	2.73959	3.51475	17.0629	2.18501	3.71235	31.8454
AT5G62740	1	Chr5	25200838	25202839	+	36.1989	41.4114	52.0959	51.0099	49.4217	61.1131
AT5G62770	1	Chr5	25210301	25211665	+	5.03591	6.83357	8.86249	7.19015	8.02904	8.75289
AT5G62865	1	Chr5	25233881	25234884	+	7.55242	8.65493	17.2986	11.2459	11.1	21.6385
AT5G63160	1	Chr5	25333172	25335570	-	0.275576	0.537604	3.83786	0.260243	0.302365	4.28876
AT5G63270	1	Chr5	25365230	25366012	-	0.599968	1.12118	6.38759	0.273487	0.622014	7.03957
AT5G63480	1	Chr5	25416833	25418635	+	6.14018	6.39685	7.9339	5.20149	6.39516	5.03807
AT5G63560	1	Chr5	25449311	25451419	+	6.98205	7.33291	26.7083	3.18562	1.84733	6.4627
AT5G63600	1	Chr5	25460591	25462568	-	26.6499	40.4043	111.852	14.0389	17.1965	81.9575
AT5G64100	1	Chr5	25650567	25652247	-	36.1993	50.0015	132.526	24.8342	44.9095	197.097
AT5G64120	1	Chr5	25659257	25661007	-	7.32655	11.0165	23.6273	3.96193	7.11284	44.6813
AT5G64240	1	Chr5	25695620	25697416	+	3.07935	2.95018	10.2659	2.35851	2.77256	5.49661
AT5G65090	1	Chr5	26003882	26006851	+	0.189351	0.674608	1.89837	0.0463762	0.060133	1.13283
AT5G65210	1	Chr5	26057533	26061157	+	12.5885	24.082	50.1444	16.3496	19.1625	43.1306
AT5G65320	1	Chr5	26107169	26108726	-	0.446613	0.582102	4.57876	0.332392	0.363304	1.8786
AT5G65480	1	Chr5	26176021	26177917	+	44.8168	45.09	64.5884	48.6429	55.2295	80.8397
AT5G66052	1	Chr5	26416126	26416924	+	6.45899	15.0162	31.7695	27.3226	41.4997	68.4037
AT5G66053	1	Chr5	26416661	26416807	-	15.771	47.3253	86.9511	73.3839	119.231	186.952
AT5G66390	1	Chr5	26515905	26517599	-	0.25463	2.09521	22.0188	1.13757	2.47121	38.37
AT5G66490	1	Chr5	26547227	26547793	-	2.07193	3.93079	18.7871	3.13082	3.41964	17.1864
AT5G66690	1	Chr5	26625049	26626822	+	18.6549	35.4061	110.986	11.0223	12.3575	106.803
AT5G67400	1	Chr5	26894778	26896488	+	6.98335	20.1541	53.991	1.71433	4.86738	48.1562
AT5G67430	1	Chr5	26910205	26912103	+	0.644014	1.68809	4.50574	0.309687	0.380216	2.20877
AT5G67520	1	Chr5	26939159	26941050	+	4.95095	6.14553	14.4323	6.60245	7.58026	16.615
AT5G67620	1	Chr5	26964551	26966010	-	0.502202	0.235162	4.00211	0.56433	0.3798	4.37022
AT1G01070	2	Chr1	38444	41017	-	0.434746	1.4661	2.03125	3.01207	3.4999	6.70623
AT1G01430	2	Chr1	156477	158823	-	3.57028	4.28459	9.04228	3.92047	4.87095	12.217
AT1G01453	2	Chr1	166589	168088	-	0.507074	1.0638	3.00339	0.133528	0.225497	3.56591
AT1G01640	2	Chr1	230908	232630	-	31.4312	39.5079	46.8884	36.2473	38.2797	56.395
AT1G01660	2	Chr1	239841	242703	-	1.55261	2.35914	3.61078	1.33255	1.13654	3.65107
AT1G01750	2	Chr1	275188	276310	+	5.16139	10.1258	22.2589	2.85876	4.32368	17.9117
AT1G02170	2	Chr1	411664	413554	+	17.3192	22.0386	26.058	17.0583	19.8634	24.5379
AT1G02500	2	Chr1	518091	520495	+	507.352	668.77	728.308	587.212	732.877	1028.81
AT1G03610	2	Chr1	900732	903070	+	28.4985	33.5838	39.5978	30.4183	25.0113	28.9491
AT1G03970	2	Chr1	1018100	1019247	+	42.9418	57.0659	62.0772	59.3001	49.4623	60.1309
AT1G04290	2	Chr1	1147297	1148533	-	9.35035	10.1251	12.4286	8.65201	9.47763	14.9578
AT1G05570	2	Chr1	1647575	1659611	-	11.3065	17.0731	23.2059	16.0612	19.6401	31.8205
AT1G05690	2	Chr1	1706736	1709360	+	0.34262	0.435229	0.694136	0.249674	0.448631	0.627559
AT1G06090	2	Chr1	1846701	1849693	+	0.780905	1.04504	8.75774	3.65183	3.87507	19.6745
AT1G06180	2	Chr1	1889362	1891276	+	13.8665	30.8333	42.3804	7.88681	10.6452	15.2622
AT1G06400	2	Chr1	1950596	1952880	-	48.0144	70.8827	81.1014	63.6286	61.4716	86.0809
AT1G06650	2	Chr1	2035718	2037366	+	8.24679	12.3598	16.6186	11.4052	9.94517	20.4878
AT1G07110	2	Chr1	2178022	2184193	-	15.3272	15.9619	19.2265	13.084	15.5185	17.5913
AT1G07240	2	Chr1	2223625	2225524	+	17.0005	19.2047	28.041	16.1683	16.9463	33.0117
AT1G07470	2	Chr1	2291369	2294558	+	26.1302	31.106	35.0868	23.6782	24.2022	23.1754
AT1G07610	2	Chr1	2341447	2342148	+	96.1811	75.7273	240.61	78.3462	56.2763	168.423
AT1G07620	2	Chr1	2344390	2346889	-	0.163917	0.587071	1.56045	0.164397	0.227394	1.03343
AT1G07901	2	Chr1	2443971	2444123	-	7.95853	9.7361	12.2808	6.64986	4.44827	11.5989
AT1G08250	2	Chr1	2588776	2590609	-	3.1027	3.22609	5.48634	2.98943	3.49332	6.26459
AT1G08320	2	Chr1	2621860	2628594	-	1.6834	3.61423	10.2364	1.85944	3.22409	7.0634
AT1G08340	2	Chr1	2630891	2632871	+	1.23301	2.2269	7.50432	1.23228	1.04995	8.81941
AT1G08570	2	Chr1	2712694	2714833	+	21.9236	26.6166	29.5048	23.6218	22.5111	22.7049
AT1G08820	2	Chr1	2821354	2825481	-	49.2101	53.6056	57.5821	59.9181	55.6219	61.0351
AT1G08890	2	Chr1	2848149	2852270	+	8.28068	9.87729	11.7023	7.33339	6.66406	5.54907
AT1G09430	2	Chr1	3041996	3045541	+	31.5992	53.7116	60.5141	36.5397	40.7607	59.9082
AT1G09970	2	Chr1	3252098	3255782	+	148.993	187.861	214.144	205.574	203.672	269.724
AT1G10150	2	Chr1	3325799	3327614	+	6.46903	10.5138	14.1194	10.4025	9.6209	9.52972
AT1G10410	2	Chr1	3416430	3419691	-	35.8457	40.917	50.4288	39.4036	42.043	61.4931
AT1G10417	2	Chr1	3424186	3427531	-	0.510581	0.937236	1.49204	1.00093	0.859137	1.14379
AT1G10550	2	Chr1	3479066	3481041	-	1.10547	1.89576	4.68585	1.18427	1.81746	7.64745
AT1G10700	2	Chr1	3554104	3556544	+	12.0323	16.9994	22.9593	11.3129	14.8713	22.2856
AT1G10720	2	Chr1	3562841	3564850	+	15.9547	15.7558	18.8666	16.826	16.0648	19.0591
AT1G11440	2	Chr1	3849201	3850735	+	1.39777	1.93462	5.23939	0.749628	0.919406	5.46627
AT1G11580	2	Chr1	3888610	3890824	+	1136.75	1739.99	2060.2	1022.84	1207.86	1325.45
AT1G12150	2	Chr1	4123530	4125651	-	1.0255	1.79501	3.05562	0.980384	1.02697	2.73085
AT1G12790	2	Chr1	4358895	4361371	-	7.06187	8.87571	10.5498	7.84409	6.66568	7.55375
AT1G13110	2	Chr1	4467094	4469033	+	1.21286	4.50623	10.0148	0.716821	1.09011	3.26328
AT1G13210	2	Chr1	4508906	4514010	-	12.4	16.1668	20.3995	18.0169	18.6717	31.2198
AT1G13260	2	Chr1	4542168	4543970	+	10.4306	18.2983	36.8898	9.8841	12.2898	34.9561
AT1G13510	2	Chr1	4629203	4630821	-	0.300088	0.271382	0.792275	0.0760789	0	0.0468662
AT1G14040	2	Chr1	4810115	4814724	+	6.10248	9.03036	14.3735	6.1165	7.69851	17.9142
AT1G14070	2
AT1G14170	2	Chr1	4843184	4845913	-	16.0359	20.565	26.0517	10.9915	11.3279	20.9304
AT1G14230	2	Chr1	4861168	4864094	+	24.0679	24.14	28.0442	27.1679	28.5802	35.6561
AT1G14330	2	Chr1	4890069	4892332	-	16.7863	24.4398	27.2784	24.552	25.4565	29.9859
AT1G14370	2	Chr1	4915491	4918138	+	13.4078	23.9312	32.6055	10.429	10.6311	28.6021
AT1G14700	2	Chr1	5058583	5061140	+	0.153087	0.218908	0.831448	0.10252	0.193328	0.575008
AT1G14860	2	Chr1	5124670	5126280	+	4.4956	6.64692	10.1885	1.71737	1.17435	3.37776
AT1G15020	2	Chr1	5172232	5176479	-	15.2023	16.5	18.577	12.6194	13.9376	18.6314
AT1G15040	2	Chr1	5179887	5181402	-	3.0584	7.75599	12.6121	1.82701	2.61879	4.32283
AT1G15210	2	Chr1	5231345	5236886	-	14.2709	27.342	35.1202	20.908	22.8528	56.775
AT1G15290	2	Chr1	5256870	5265155	-	1.79399	2.92041	3.86426	0.471673	0.646659	1.4118
AT1G15740	2	Chr1	5410908	5414919	+	26.7055	31.5022	44.4531	32.2712	30.8414	47.61
AT1G16120	2	Chr1	5522602	5525452	+	0.536432	0.543724	0.917086	0.246802	0.166557	0.460896
AT1G16140	2
AT1G16500	2	Chr1	5638779	5640202	+	1.96662	3.70916	5.35954	3.19693	2.54487	3.27089
AT1G16510	2	Chr1	5644572	5645443	-	10.7253	11.8	22.5723	4.89516	4.59853	17.4733
AT1G17020	2	Chr1	5820080	5822013	+	11.5046	16.4895	21.7307	37.5894	28.5691	42.329
AT1G17455	2	Chr1	5997057	5998599	+	7.64056	8.12918	10.4057	7.47637	7.54362	8.50054
AT1G17590	2	Chr1	6050164	6052628	-	18.756	23.8325	29.4026	16.8168	19.5191	34.1424
AT1G17745	2	Chr1	6100964	6105347	+	39.795	62.5248	80.8371	85.8041	93.0194	116.256
AT1G17940	2	Chr1	6169285	6173273	-	5.38713	7.09352	9.99515	4.27688	4.76701	7.91746
AT1G17990	2	Chr1	6192033	6194093	-	0.881987	1.05317	2.84654	2.77422	2.67918	3.23963
AT1G18010	2	Chr1	6199690	6201759	+	0.256429	0.396182	0.918942	0.454606	0.422936	0.509089
AT1G18020	2	Chr1	6202235	6204234	+	0.91764	1.06506	2.70346	2.5185	2.56754	3.09506
AT1G18150	2	Chr1	6244298	6247830	-	11.6731	13.914	18.9448	10.7416	11.2899	21.6298
AT1G18270	2	Chr1	6283370	6293993	-	12.9168	16.1807	19.495	15.7588	16.4992	31.9552
AT1G18590	2	Chr1	6398531	6400029	+	7.03652	9.18111	10.9612	3.51712	6.4893	9.78377
AT1G19000	2	Chr1	6560491	6562791	-	69.9126	84.463	101.571	96.0357	86.8028	105.713
AT1G19310	2	Chr1	6676210	6677680	-	11.6052	13.1843	15.3748	12.0283	13.4467	16.9582
AT1G19660	2	Chr1	6799969	6802906	-	21.2417	32.1619	41.1505	26.9611	26.1406	39.7935
AT1G19700	2	Chr1	6809585	6813063	-	3.90944	6.13658	9.29384	3.51112	3.72144	8.62195
AT1G19940	2	Chr1	6918159	6921979	-	0.083964	0.391162	0.89277	0.0592483	0.146335	0.281665
AT1G19960	2	Chr1	6927736	6928656	+	24.0581	52.5996	60.3055	21.0501	29.9617	6.35102
AT1G20460	2	Chr1	7090941	7093442	+	11.1528	12.3702	13.6902	9.98608	9.6945	11.5969
AT1G20620	2	Chr1	7142972	7146540	+	377.483	890.487	1602.85	275.933	411.954	1561.77
AT1G20840	2	Chr1	7244939	7248494	-	4.74535	6.74514	14.4291	2.20979	3.1259	10.6698
AT1G21050	2	Chr1	7366590	7368203	+	16.3923	26.1241	48.5248	8.36107	17.9355	67.5354
AT1G21080	2	Chr1	7378538	7382661	-	42.6871	47.1631	51.2552	52.1475	53.1381	63.0546
AT1G21130	2	Chr1	7398814	7400736	-	13.0807	19.6077	32.1172	17.6152	21.8601	34.6319
AT1G21200	2	Chr1	7421148	7423673	+	9.03311	10.3801	11.9531	10.2524	9.77811	11.8651
AT1G21380	2	Chr1	7485636	7488780	-	26.9468	33.5551	41.3228	27.3958	30.7763	45.0244
AT1G21390	2	Chr1	7489046	7490803	-	8.77557	10.7361	14.3151	8.79802	10.4649	11.4424
AT1G21670	2	Chr1	7610241	7612721	+	1.14347	1.89557	2.81727	0.204501	0.21128	0.365139
AT1G21920	2	Chr1	7704173	7706254	-	38.41	57.983	88.6696	38.8128	40.0199	75.082
AT1G22070	2	Chr1	7789133	7792139	+	31.1853	36.9634	46.6137	27.5585	30.9625	56.2313
AT1G22370	2	Chr1	7897915	7900335	-	0.169769	0.416344	1.04153	0.227173	0.332097	0.996905
AT1G22410	2	Chr1	7911843	7915004	+	110.992	153.216	183.432	163.055	175.784	280.888
AT1G22430	2	Chr1	7919077	7921893	+	0.365262	0.452687	1.20092	0.202975	0.393191	0.55169
AT1G22540	2	Chr1	7963813	7966436	+	3.60825	4.7063	6.00767	4.51299	4.20757	6.64085
AT1G22640	2	Chr1	8006064	8007465	+	7.30522	12.2944	16.4087	8.99763	9.92332	9.84183
AT1G23390	2	Chr1	8308965	8310916	-	9.56934	19.6214	30.5774	19.978	21.4182	29.9861
AT1G23440	2	Chr1	8321611	8324497	+	51.2809	66.2416	84.0723	80.8152	75.6085	93.3678
AT1G23480	2	Chr1	8332862	8336414	+	2.31353	4.30181	6.27351	0.316634	0.423948	3.09019
AT1G23710	2	Chr1	8385188	8386522	+	4.63301	7.24519	9.95442	10.3016	8.44718	8.95431
AT1G23730	2	Chr1	8395466	8398387	+	0.731914	0.96022	3.0619	2.15306	1.52609	3.23349
AT1G23820	2	Chr1	8420265	8422985	+	143.406	186.353	208.739	93.1253	100.939	129.928
AT1G23830	2	Chr1	8422960	8424088	-	4.40408	4.71744	9.53913	3.03477	3.43467	6.55462
AT1G24100	2	Chr1	8525334	8527087	-	33.1241	39.3905	48.9941	23.4129	32.2261	46.6944
AT1G24160	2	Chr1	8553313	8556750	-	19.5238	21.8323	24.4116	12.5601	13.6088	18.9634
AT1G24170	2	Chr1	8557215	8559066	-	8.52896	9.83942	14.1792	9.66516	12.2821	18.2207
AT1G24320	2	Chr1	8626315	8631027	-	4.16679	10.4233	17.0315	1.17782	1.41443	1.14284
AT1G24440	2	Chr1	8661838	8664007	+	6.17388	9.20684	13.6437	8.79687	10.4532	10.6323
AT1G24530	2	Chr1	8693227	8694705	+	15.3987	21.938	30.2118	10.1788	11.5489	26.9309
AT1G26240	2	Chr1	9077874	9079646	-	0.607031	2.48714	4.83454	0.673495	0.413874	3.43752
AT1G26250	2	Chr1	9083838	9085464	+	1.61493	4.72356	25.6111	0.87713	1.01993	41.4815
AT1G26290	2	Chr1	9097643	9098964	+	2.67284	4.96474	9.06545	0.955141	1.60725	1.37179
AT1G26390	2	Chr1	9130013	9131779	-	0.389668	0.998241	2.52894	0.362176	0.690768	3.13688
AT1G26420	2	Chr1	9141519	9143336	-	0.101197	0.961244	2.24444	0.520265	0.589214	2.30188
AT1G27020	2	Chr1	9378404	9380790	+	4.40057	9.82542	32.306	8.30319	15.5644	94.34
AT1G27030	2	Chr1	9381527	9384060	+	4.60105	28.2115	104.323	12.2386	27.8994	215.872
AT1G27150	2	Chr1	9429008	9432310	+	18.3541	19.7766	25.6368	21.2459	22.7839	31.9995
AT1G27170	2	Chr1	9433393	9439417	+	2.5725	2.69275	4.21441	1.46192	1.53086	2.97748
AT1G27290	2	Chr1	9481405	9482992	+	25.1544	33.5347	47.2862	35.8602	33.846	63.748
AT1G27320	2	Chr1	9486889	9492632	+	21.5748	25.6438	30.0674	27.2606	25.9378	34.3268
AT1G27340	2	Chr1	9495344	9498085	+	28.6338	31.9919	35.5654	25.4141	27.445	32.5647
AT1G27740	2	Chr1	9654475	9656089	+	1.23164	4.04524	7.75654	0.547152	1.09649	10.7392
AT1G27980	2	Chr1	9748506	9752769	+	15.8074	21.7532	27.8216	23.9805	22.0524	46.0338
AT1G28510	2	Chr1	10023817	10026311	+	15.8482	16.6017	19.7486	13.3411	14.7259	17.2245
AT1G28580	2	Chr1	10044337	10046552	-	113.985	117.392	148.606	147.319	146.783	202.645
AT1G28680	2	Chr1	10078189	10079909	+	27.8165	29.6052	42.6037	31.388	31.7332	48.5994
AT1G28685	2	Chr1	10077923	10079643	-	23.6074	26.1081	35.1346	27.1055	27.4571	41.3225
AT1G29280	2	Chr1	10236337	10237990	+	32.2682	42.1373	77.7638	16.228	17.2586	65.6808
AT1G29400	2	Chr1	10289998	10294630	-	39.5922	52.7056	60.3582	46.3281	46.7735	60.3349
AT1G29860	2	Chr1	10454433	10455874	+	1.82787	6.09084	9.79992	0.862193	1.46374	5.43311
AT1G30200	2	Chr1	10625000	10627135	+	22.0634	26.2085	32.3238	20.4701	22.132	29.83
AT1G30260	2	Chr1	10650914	10651829	+	0.47642	0.823165	1.50136	0.226135	0.4154	0.560519
AT1G30850	2	Chr1	10985063	10986295	+	0.550788	1.69036	4.10666	0.166687	0.481642	5.93664
AT1G31120	2	Chr1	11104237	11108095	-	5.43766	6.79191	8.24533	6.97486	6.13546	8.48696
AT1G32640	2	Chr1	11798119	11801407	-	18.1067	20.2726	27.5304	22.0502	21.6445	36.3256
AT1G32700	2	Chr1	11827359	11829933	+	32.1087	46.9262	67.9963	28.5547	29.7927	56.3534
AT1G33240	2	Chr1	12051361	12054753	-	6.44698	8.70856	11.8624	8.35215	8.12433	13.4823
AT1G33540	2	Chr1	12162112	12164714	-	0.405921	0.613806	2.25515	0.156202	0.170867	0.741591
AT1G33610	2	Chr1	12188678	12190461	+	0.787252	1.02239	1.99096	0.348696	0.291932	0.70185
AT1G33990	2	Chr1	12355557	12358031	+	29.9814	36.3701	46.1232	38.9018	38.4067	51.165
AT1G34330	2
AT1G43160	2	Chr1	16263805	16264945	+	2.36572	3.57958	7.65256	9.27569	5.4183	17.8443
AT1G43710	2	Chr1	16486230	16488462	-	53.2137	57.0563	67.8003	54.4872	56.1619	75.7698
AT1G44608	2	Chr1	16875092	16876549	-	1.07816	2.62394	5.76005	0.638327	1.30058	7.65259
AT1G46768	2	Chr1	17265586	17266824	-	0.410373	0.894946	1.38611	1.04659	0.884899	2.63554
AT1G47128	2	Chr1	17282749	17285749	-	96.7774	114.929	147.078	141.903	130.293	209.752
AT1G47600	2	Chr1	17491731	17494779	+	0.103643	1.50191	18.6058	0.262532	1.20207	19.2758
AT1G47710	2	Chr1	17557091	17560331	+	30.1013	34.4939	39.099	26.614	25.5521	34.5745
AT1G48420	2	Chr1	17895784	17898813	-	28.6035	31.0928	45.5462	29.9545	33.9624	54.6518
AT1G48500	2	Chr1	17931390	17934662	+	1.43478	2.45908	5.81655	1.16983	1.73549	9.55092
AT1G48745	2	Chr1	18030704	18031593	+	0.306684	0.567027	1.20997	0.545745	0.45368	2.22369
AT1G48840	2	Chr1	18061356	18065031	+	4.84257	6.7993	9.55389	5.15284	5.54624	8.48724
AT1G48850	2	Chr1	18064905	18068154	-	73.6637	88.296	101.844	90.1239	101.301	132.224
AT1G50590	2	Chr1	18732378	18734199	-	0.854509	2.57892	4.75743	1.17349	1.1845	3.88766
AT1G50600	2	Chr1	18737063	18739649	-	24.6079	32.9885	39.3923	30.8151	29.793	38.0675
AT1G51070	2	Chr1	18927810	18929762	+	60.6512	79.0492	109.795	59.4277	74.1849	116.228
AT1G51470	2	Chr1	19087384	19090523	+	1.04289	2.44292	17.6775	3.55304	3.73221	27.0805
AT1G51680	2	Chr1	19158746	19161737	-	61.451	108.543	166.579	108.401	127.699	286.373
AT1G51790	2	Chr1	19206615	19211971	-	0.190814	0.577416	2.40682	0.203996	0.161161	2.36648
AT1G51800	2	Chr1	19214072	19218053	+	0.332648	0.905731	2.33225	0.395188	0.562987	1.97144
AT1G51850	2	Chr1	19252811	19256927	-	1.00543	1.33942	4.24457	0.895505	1.38593	5.32522
AT1G52080	2	Chr1	19369089	19372121	+	6.55912	6.62049	7.58462	8.92526	8.03256	9.81494
AT1G52750	2	Chr1	19646465	19649340	-	1.17749	0.737983	3.2413	0.831549	1.15975	3.14592
AT1G53270	2	Chr1	19862821	19864650	+	1.62342	1.70738	3.43085	1.80228	0.940757	2.90382
AT1G53580	2	Chr1	19991271	19993458	-	26.1842	41.1939	58.0463	43.1452	43.2651	75.637
AT1G53885	2	Chr1	20119506	20120480	+	2.95849	4.39134	10.3317	3.15048	4.44801	7.56314
AT1G53903	2	Chr1	20132071	20133045	+	2.90518	4.39134	10.3317	3.15048	4.44801	7.56314
AT1G53910	2	Chr1	20134844	20137013	+	94.7687	107.313	144.65	106.591	112.196	171.049
AT1G54940	2	Chr1	20481648	20484799	+	0.115203	0.547604	1.60189	0.116217	0.120635	1.30888
AT1G54970	2	Chr1	20504901	20506504	+	5.58676	14.334	28.5949	2.69552	6.12417	46.1896
AT1G55320	2	Chr1	20633096	20636892	+	2.1748	3.66327	5.73711	1.85136	2.1205	5.02407
AT1G55365	2	Chr1	20673455	20674503	-	0.196325	0.500622	1.13603	0.327127	0.520097	1.1848
AT1G55990	2	Chr1	20942487	20942951	-	3.18247	9.99398	42.5048	2.51514	1.6835	38.3052
AT1G56010	2	Chr1	20946571	20949281	-	6.05782	10.6824	27.3226	4.37022	6.05485	31.1907
AT1G56140	2	Chr1	21001269	21007855	-	17.4127	23.3649	27.559	20.9335	22.7092	25.3067
AT1G56230	2	Chr1	21045993	21049241	-	11.6959	15.6641	22.1744	11.2695	12.8651	24.1699
AT1G57980	2	Chr1	21439206	21440847	-	0.747617	1.15896	2.51774	0.222493	0.12312	0.622963
AT1G58110	2	Chr1	21515405	21518270	-	21.6158	25.5488	32.3636	22.2347	27.9259	44.1089
AT1G58200	2	Chr1	21548140	21553266	-	6.50353	8.54043	9.84263	8.25828	8.26145	10.3237
AT1G60140	2	Chr1	22176934	22181740	-	23.4153	35.0336	46.2778	32.708	30.8671	59.2394
AT1G60160	2	Chr1	22188030	22191543	-	0.727644	1.04575	1.82873	0.586203	0.667695	0.933251
AT1G60890	2	Chr1	22412188	22417312	-	9.3497	10.7474	14.7205	8.68933	9.12829	17.5428
AT1G61080	2	Chr1	22492878	22497267	-	0.074365	0.256452	0.995623	0.131835	0.171435	1.2033
AT1G61360	2	Chr1	22637688	22641999	-	6.61778	8.687	9.91676	5.59205	5.7772	8.49843
AT1G61560	2	Chr1	22708468	22712289	-	0.595406	0.813467	1.99213	0.533113	0.549109	2.12742
AT1G61740	2	Chr1	22798035	22801416	-	12.4057	16.2567	28.397	14.0224	18.3806	32.3943
AT1G61795	2	Chr1	22819601	22821053	+	0.984704	1.70333	6.49512	0.36044	0.617749	4.15771
AT1G62262	2	Chr1	23000157	23002096	-	0.298635	0.402317	2.67805	0.394359	0.387365	2.76305
AT1G62800	2	Chr1	23253703	23257546	-	9.44422	14.152	19.3929	7.45986	13.3866	29.7366
AT1G63450	2	Chr1	23531240	23534569	+	0.219917	0.636707	1.08701	0.291684	0.441515	1.02422
AT1G63530	2	Chr1	23563315	23565586	+	0.455474	1.28488	3.14017	1.04547	1.38251	1.28471
AT1G63650	2	Chr1	23599413	23603164	+	1.27895	2.13033	3.10799	0.0989165	0.164417	0.335258
AT1G64060	2	Chr1	23769774	23776984	+	11.6048	14.7834	19.4578	11.7474	12.2114	23.9006
AT1G64180	2	Chr1	23821453	23824359	+	6.20111	6.484	7.72769	4.66076	5.09686	5.14971
AT1G64210	2	Chr1	23830688	23832863	+	0.410958	0.578351	1.10818	0.646174	0.549882	0.964829
AT1G64400	2	Chr1	23915570	23919835	-	0.567803	1.33337	2.83513	0.665381	0.555078	2.31395
AT1G65540	2	Chr1	24362045	24366466	-	20.9008	25.482	28.3365	23.0847	22.8694	31.2062
AT1G66190	2	Chr1	24652741	24653998	-	0.547257	2.18736	3.05986	0.220431	0.599051	0.739859
AT1G66700	2	Chr1	24873206	24874766	-	6.13979	18.6806	38.2071	14.9276	19.0788	77.5238
AT1G67148	2	Chr1	25121211	25121947	+	28.9281	68.3951	110.787	14.7631	18.869	87.484
AT1G67280	2	Chr1	25188238	25190694	-	37.7376	42.721	46.6445	42.3117	39.5654	46.2289
AT1G67300	2	Chr1	25193704	25197158	-	24.1902	25.6038	32.0203	26.9657	27.3209	36.4343
AT1G67510	2	Chr1	25297306	25300353	-	0.837552	1.41338	2.63085	1.17155	1.63986	5.81559
AT1G67550	2	Chr1	25312660	25317495	+	10.7533	14.2513	17.7781	6.65914	7.06922	11.528
AT1G68150	2	Chr1	25543949	25545791	+	2.12342	2.1204	5.25113	2.36404	2.92648	5.33953
AT1G68670	2	Chr1	25781801	25784118	+	11.9773	17.3143	19.0072	10.0798	14.1683	19.1998
AT1G68830	2	Chr1	25872412	25875662	-	6.74737	7.97158	10.0641	9.51292	9.83241	13.0999
AT1G69760	2	Chr1	26239260	26240843	-	10.7521	17.0051	27.2396	13.8792	16.6046	22.1254
AT1G69780	2	Chr1	26258788	26260781	+	1.47165	2.25972	4.62977	0.525151	0.9608	2.23385
AT1G69850	2	Chr1	26296540	26300684	-	70.9189	88.5119	99.4321	55.6374	59.6818	76.3291
AT1G70100	2	Chr1	26402978	26406190	+	3.72426	4.27481	6.14826	2.33409	3.10906	4.4102
AT1G70160	2	Chr1	26419894	26422531	+	39.5323	43.5067	53.6801	46.5066	43.3269	52.1093
AT1G70230	2	Chr1	26450166	26452039	+	0.385227	2.17327	5.04559	0.551878	0.648169	3.88484
AT1G70250	2	Chr1	26452847	26456305	+	12.0567	14.577	16.7131	14.017	13.1936	16.4503
AT1G70300	2	Chr1	26477743	26481630	-	6.33868	6.8918	13.4533	4.96516	4.86117	14.3217
AT1G70460	2	Chr1	26555705	26559322	+	2.7992	5.15957	7.64413	1.89304	2.69902	9.45841
AT1G70530	2	Chr1	26588391	26591776	-	13.3265	21.2418	26.4652	13.404	15.9546	25.4453
AT1G70810	2	Chr1	26703966	26705360	+	11.8198	27.0685	44.9356	7.10384	10.9738	11.1466
AT1G72125	2	Chr1	27134108	27136403	+	0.301336	0.446618	1.42892	0.305512	0.311473	1.68987
AT1G72130	2	Chr1	27137102	27139384	+	2.96802	4.44982	9.87795	1.13831	1.66232	5.31482
AT1G72300	2	Chr1	27217368	27221265	-	1.53856	2.57026	4.05057	1.729	2.00271	4.96868
AT1G72870	2	Chr1	27420939	27423338	+	0.443149	0.397486	0.871192	0.274676	0.420424	0.749973
AT1G73270	2	Chr1	27549021	27552517	-	0.758237	1.8874	4.94015	0.251091	0.366885	5.74394
AT1G73480	2	Chr1	27628678	27632840	+	8.38484	11.4943	13.3917	8.28035	7.32953	8.80078
AT1G73680	2	Chr1	27703944	27707657	-	0.228484	0.605406	1.29186	1.38017	2.15384	5.36722
AT1G73920	2	Chr1	27790737	27794928	+	16.8182	18.4196	23.4947	16.8495	17.9129	25.5782
AT1G74590	2	Chr1	28023627	28024860	-	19.3394	23.8439	38.7929	20.5995	21.3166	64.2472
AT1G74740	2	Chr1	28079946	28082671	-	21.1916	29.6551	34.3476	24.7487	26.9363	35.6252
AT1G74830	2	Chr1	28113194	28115281	-	0.148855	0.474846	0.9202	0.0572555	0.106351	0.773596
AT1G74840	2	Chr1	28115443	28117422	-	43.49	54.0596	89.7414	46.1323	56.3264	111.136
AT1G74940	2	Chr1	28145978	28147485	+	28.8485	38.0603	46.7309	35.2166	33.4297	50.442
AT1G74950	2	Chr1	28148574	28150446	-	25.4375	25.8848	35.1241	35.6499	32.1955	34.9034
AT1G75130	2	Chr1	28199938	28201975	-	8.63757	11.5239	13.6932	6.49822	7.45847	11.6645
AT1G75140	2	Chr1	28202053	28204362	-	5.60731	6.58543	7.80725	6.00281	6.82193	6.96293
AT1G75170	2	Chr1	28213666	28215887	+	19.5973	20.4837	29.0945	30.8288	32.6341	44.6047
AT1G75290	2	Chr1	28253722	28255173	+	7.45858	9.58354	12.6184	5.0897	6.06086	7.77311
AT1G75380	2	Chr1	28281195	28284168	-	48.6639	52.7871	68.0681	74.4842	72.8864	74.9319
AT1G75760	2	Chr1	28446632	28448735	-	17.6806	19.0014	24.6944	20.7246	20.1928	36.4051
AT1G76390	2	Chr1	28655208	28658711	+	11.8069	13.8328	15.8474	12.6517	12.8006	16.1496
AT1G76560	2	Chr1	28728206	28728976	+	6.66661	9.86844	15.0381	8.65419	11.1158	21.1806
AT1G76878	2	Chr1	28865305	28868258	-	12.8753	16.4368	19.2074	14.1986	15.8834	23.6604
AT1G76880	2	Chr1	28865314	28868225	+	19.3509	25.941	28.4589	21.1365	23.7468	35.2459
AT1G76890	2	Chr1	28873052	28875435	-	1.95234	4.03973	7.1912	3.79767	4.23005	11.2963
AT1G76892	2	Chr1	28874691	28874999	+	11.8971	23.5808	43.6801	23.5746	24.4856	67.8156
AT1G76900	2	Chr1	28881539	28885023	+	11.4098	13.2959	17.9978	13.1715	14.6605	19.6073
AT1G76990	2	Chr1	28932119	28936371	+	37.4009	54.0466	96.3668	40.2451	40.065	88.6031
AT1G77160	2	Chr1	28995146	28996594	-	0.586282	0.583222	1.70044	1.14633	0.549096	0.58833
AT1G77330	2	Chr1	29062945	29064637	-	21.0163	34.0433	58.4853	7.49496	10.3607	22.1953
AT1G77450	2	Chr1	29099839	29101759	+	13.0365	15.9267	20.8604	8.80501	9.20853	16.6573
AT1G77920	2	Chr1	29298243	29300945	+	38.5576	51.2065	64.7233	33.558	34.3822	49.6839
AT1G78010	2	Chr1	29333412	29336484	+	8.26531	10.1451	12.3708	8.51098	9.98413	12.3866
AT1G78080	2	Chr1	29364072	29366207	+	197.147	223.587	279.126	149.636	187.348	305.225
AT1G78140	2	Chr1	29401759	29404025	-	8.65202	9.96634	11.5644	7.90022	9.19229	9.7366
AT1G78260	2	Chr1	29446861	29450515	+	0.747818	2.48385	3.89428	0.392266	0.688484	5.31119
AT1G78680	2	Chr1	29593756	29596308	+	26.9689	28.0043	36.4107	34.9142	37.9377	58.1014
AT1G78830	2	Chr1	29636818	29638773	-	18.931	24.7098	47.8234	35.5762	49.0921	161.069
AT1G78860	2	Chr1	29646003	29647691	-	1.94942	5.7154	12.1822	2.22243	4.51893	9.15204
AT1G79340	2	Chr1	29842587	29844638	+	59.88	84.1128	101.936	62.1137	64.6281	103.027
AT1G79910	2	Chr1	30054552	30057181	+	0.370599	0.433257	1.59298	0.279101	0.241217	1.28977
AT1G80360	2	Chr1	30208408	30211592	-	33.9775	45.8098	64.1007	46.004	51.0369	78.7156
AT1G80440	2	Chr1	30241452	30243176	+	7.41778	10.5025	12.5661	11.3985	9.46869	7.11989
AT1G80820	2	Chr1	30370474	30372799	+	16.1798	22.8265	32.0333	15.506	17.5247	27.0958
AT1G80830	2	Chr1	30372668	30376072	-	17.6603	30.3309	55.4751	17.3343	23.8329	63.7258
AT1G80940	2	Chr1	30410585	30412289	+	14.3661	17.1889	21.4341	11.942	12.3278	14.3811
AT2G01170	2	Chr2	102156	104574	-	8.05453	8.58637	12.7023	3.78862	5.18662	10.3031
AT2G01670	2	Chr2	296365	298215	-	18.5004	55.1174	97.572	5.02753	7.0784	33.6721
AT2G01680	2	Chr2	306251	309267	+	6.32706	7.33727	9.83201	5.78505	6.72631	10.9708
AT2G02070	2	Chr2	505375	510781	+	0.21118	0.831516	1.98037	1.58252	1.91498	3.90767
AT2G02370	2	Chr2	621058	623526	+	8.26049	10.6564	14.5855	11.0384	10.4837	12.853
AT2G02390	2	Chr2	628730	631165	+	91.3677	118.356	163.519	114.948	132.894	257.671
AT2G02630	2	Chr2	723565	725620	+	0.335735	1.09601	2.10646	0.177962	0.526897	2.87421
AT2G02690	2	Chr2	749881	751915	+	0.205382	0.630829	1.51171	0.17128	0.322484	1.09761
AT2G03450	2	Chr2	1041388	1043667	+	4.86078	5.44217	7.56201	4.79346	5.02216	7.83526
AT2G03470	2	Chr2	1045446	1047744	-	21.9255	25.7323	29.0427	24.4163	22.1267	26.479
AT2G03890	2	Chr2	1185458	1188681	+	39.873	43.3138	50.6201	39.5585	37.6369	57.7442
AT2G04880	2	Chr2	1717833	1720526	+	28.0074	28.6528	33.9905	31.6029	32.6117	40.809
AT2G07722	2	Chr2	3438742	3439161	+	2.07496	2.77388	4.47341	1.15196	1.9113	3.92669
AT2G11140	2	Chr2	4416608	4418539	-	3.62715	3.9749	4.98188	2.7841	3.21334	5.47646
AT2G12550	2	Chr2	5114804	5118753	+	6.85097	7.25652	9.85176	8.2038	8.71971	9.41544
AT2G13650	2	Chr2	5687316	5690795	-	9.7274	9.41584	13.0273	9.66361	10.0403	13.7353
AT2G13910	2
AT2G14720	2	Chr2	6300488	6304445	-	36.7505	44.1302	47.6878	37.4237	36.5085	42.133
AT2G15300	2	Chr2	6649115	6652232	+	2.06533	2.77589	3.66276	1.83364	1.95302	3.66692
AT2G15320	2	Chr2	6666286	6668046	-	8.79655	13.6461	16.2802	6.47483	9.5524	21.5221
AT2G15390	2	Chr2	6709116	6711156	-	0.712818	2.65635	8.17854	0.416117	0.979443	10.9383
AT2G15890	2	Chr2	6920369	6922161	-	82.5455	119.547	196.494	93.2211	85.7277	164.194
AT2G16380	2	Chr2	7085698	7089248	+	0.268737	0.236802	1.74587	0.432365	0.658073	1.43546
AT2G16400	2	Chr2	7101269	7103928	-	11.5845	18.1783	25.3775	9.90879	11.741	24.714
AT2G16405	2	Chr2	7105339	7109089	-	10.2676	11.574	13.1669	9.95166	11.4435	14.1181
AT2G16660	2	Chr2	7218654	7221890	-	41.2082	67.9519	144.568	21.8433	23.5121	47.6128
AT2G17130	2	Chr2	7460814	7462607	-	22.9758	25.8104	38.1222	25.7683	26.5974	44.3386
AT2G17370	2	Chr2	7549702	7552260	+	8.38056	9.83858	12.0679	8.17885	9.16784	9.97132
AT2G17440	2	Chr2	7570989	7573878	+	29.5532	40.6747	52.6384	38.1116	43.7245	80.1964
AT2G17550	2	Chr2	7634126	7637832	-	8.18694	12.0838	14.9531	6.97825	7.48202	14.5488
AT2G17780	2	Chr2	7724406	7727503	-	0.133303	0.338619	0.583243	0.0412148	0.11613	0.461076
AT2G18170	2	Chr2	7907774	7910040	-	14.0567	14.6608	19.7565	14.5199	14.0647	19.1981
AT2G18210	2	Chr2	7924958	7925918	-	1.64718	2.54925	4.6023	1.19877	1.20346	2.41046
AT2G18450	2	Chr2	7997344	8000825	-	2.1871	3.30357	5.0564	1.21409	1.35841	5.71406
AT2G18670	2	Chr2	8093220	8094823	+	18.9491	24.5146	26.5938	18.6125	16.2364	21.1086
AT2G18750	2	Chr2	8125128	8128702	+	66.9464	85.4786	97.7427	84.1173	78.7473	91.7353
AT2G19130	2	Chr2	8293640	8296485	+	3.1699	4.97219	6.81211	3.97408	4.10302	8.21413
AT2G19410	2	Chr2	8404764	8409081	-	0.104943	0.359699	0.76331	0.0610864	0.117986	1.02464
AT2G19570	2	Chr2	8470374	8471644	-	32.5237	40.9575	58.1774	42.6174	47.6881	92.0676
AT2G20770	2	Chr2	8945243	8947310	+	2.40503	3.96461	5.57301	1.48886	1.47252	2.52899
AT2G20780	2	Chr2	8947242	8949429	-	23.2167	23.3771	27.8066	17.7406	20.535	20.9011
AT2G20950	2	Chr2	9002843	9005944	+	7.9036	14.6513	20.5833	6.26987	6.64647	18.9173
AT2G20960	2	Chr2	9006610	9009794	+	5.75104	12.4059	15.6802	8.91641	9.46845	18.0387
AT2G21240	2	Chr2	9101277	9103141	-	34.8264	39.7022	42.4207	36.966	34.2049	37.4741
AT2G22620	2	Chr2	9604772	9610661	-	2.17724	2.18523	4.8567	2.11101	1.35042	4.23113
AT2G23770	2	Chr2	10119973	10122479	-	0.640634	1.43591	3.80211	1.31369	1.35087	4.54645
AT2G24100	2	Chr2	10244745	10246994	+	13.2461	21.0606	28.8533	17.9381	19.4476	26.8811
AT2G24240	2	Chr2	10310482	10312573	+	0.635295	1.41904	4.06325	0.730011	0.891325	3.7567
AT2G24260	2	Chr2	10319213	10322423	-	32.4915	56.2609	80.0859	22.4695	25.8959	64.6108
AT2G24420	2	Chr2	10379948	10383405	+	28.1908	32.994	43.1097	30.1318	31.8719	47.6059
AT2G24540	2	Chr2	10426342	10427594	+	5.83717	8.60547	11.7421	8.22763	7.79793	9.43914
AT2G24545	2	Chr2	10425306	10427661	-	3.49578	4.80223	6.65735	4.93911	4.70191	5.50375
AT2G24610	2	Chr2	10456879	10460571	+	0.410076	1.36464	4.0997	0.11386	0.304133	3.3884
AT2G24980	2	Chr2	10622396	10624309	+	14.5555	50.1207	88.5401	5.07511	13.9746	140.124
AT2G25070	2	Chr2	10663155	10666022	-	18.3742	20.2113	29.5137	21.3819	21.7084	29.3792
AT2G26110	2	Chr2	11120523	11122146	+	14.5245	20.1967	29.352	19.053	20.9492	43.2658
AT2G26170	2	Chr2	11140809	11143360	+	10.108	20.4682	24.8701	12.3651	17.9792	34.2037
AT2G26370	2	Chr2	11224565	11226235	+	0.53208	1.29627	6.5547	1.36153	1.99099	13.0604
AT2G26410	2	Chr2	11234267	11236995	-	0.096313	0.267382	1.10771	0.0312775	0.0441585	0.480656
AT2G26530	2	Chr2	11282663	11284272	-	13.8108	15.1818	22.0911	25.9427	22.7209	22.088
AT2G26690	2	Chr2	11347147	11350993	-	2.1967	2.55513	4.71825	4.28579	5.8759	13.9712
AT2G26820	2	Chr2	11437689	11442379	+	0.134039	0.5616	1.51474	0.0166905	0.118294	2.33428
AT2G27000	2	Chr2	11523287	11525140	-	3.95929	6.41129	16.5881	2.12005	1.45867	10.3148
AT2G27150	2	Chr2	11601727	11608450	+	2.7083	3.16752	4.66791	3.66164	3.17831	6.58087
AT2G27830	2	Chr2	11860218	11861525	+	8.55083	13.4731	18.6207	10.8356	10.8332	14.5478
AT2G28110	2	Chr2	11977865	11980003	-	1.81199	4.48955	11.2721	2.90994	2.81357	8.1177
AT2G28890	2	Chr2	12405391	12408239	-	10.3722	13.3108	17.8107	11.8254	13.3079	26.9478
AT2G29350	2	Chr2	12600914	12602556	+	0.526049	1.07122	3.31298	2.71509	3.4905	7.7995
AT2G29650	2	Chr2	12673099	12676092	-	0.345787	0.698071	1.1877	0.239246	0.377909	1.26359
AT2G29720	2	Chr2	12700401	12702443	-	4.01291	6.06089	7.82126	4.08964	4.67097	4.58862
AT2G29740	2	Chr2	12706627	12708367	+	3.17649	3.81608	7.62028	1.54783	1.78111	9.05032
AT2G29750	2	Chr2	12709721	12711725	+	1.16442	3.8048	14.2509	0.296104	0.769806	17.7933
AT2G30210	2	Chr2	12887446	12889931	-	0.219185	2.63149	15.7323	0.0333156	0.588119	12.0962
AT2G30395	2	Chr2	12954174	12955288	-	0.799507	1.30719	3.49981	0.426682	0.644165	4.71319
AT2G30520	2	Chr2	13002686	13005746	-	30.4031	46.0983	76.2309	16.1488	26.2165	53.786
AT2G30740	2	Chr2	13095309	13098732	+	24.5407	30.0873	34.7024	25.9394	25.2361	35.982
AT2G30750	2	Chr2	13099486	13101371	-	2.46165	13.0259	21.5541	4.4577	7.26343	40.5707
AT2G30990	2	Chr2	13187407	13190458	-	7.78859	10.3905	13.5019	6.82516	9.15234	14.9895
AT2G31230	2	Chr2	13306431	13307572	-	2.47732	3.9397	8.40703	3.69544	4.78192	5.83731
AT2G31350	2	Chr2	13368070	13371097	+	32.1524	37.1644	42.0276	38.2087	40.1729	49.6474
AT2G31750	2	Chr2	13497118	13500228	+	8.70964	13.6689	24.4355	11.0814	10.9421	19.6392
AT2G31800	2	Chr2	13520325	13523918	-	12.4708	14.7979	20.2207	8.76314	10.8452	19.4138
AT2G31820	2	Chr2	13529766	13533348	+	9.54958	10.8399	14.7235	10.4483	10.1606	17.6238
AT2G32270	2	Chr2	13704068	13706928	+	3.54856	9.54354	16.0794	0.340398	0.445911	8.7301
AT2G32800	2	Chr2	13916452	13919179	+	1.28326	1.37342	3.02414	0.548847	0.632318	2.10971
AT2G33590	2	Chr2	14224268	14226636	+	56.158	77.303	87.3567	52.9376	59.1924	75.0413
AT2G33630	2	Chr2	14236833	14238877	-	39.6174	46.2502	64.0927	33.7654	40.1983	60.9146
AT2G34500	2	Chr2	14539373	14541617	-	1.08389	3.81798	5.49217	2.06175	2.42542	5.1215
AT2G35610	2	Chr2	14947343	14951372	-	34.1489	40.3091	48.3385	30.0519	33.0304	50.9635
AT2G35859	2	Chr2	15059337	15061100	-	3.92613	5.52933	8.40553	2.21612	1.88208	10.0852
AT2G35860	2	Chr2	15059763	15062122	+	4.18793	5.79377	9.26638	2.39825	2.07524	11.4996
AT2G35890	2	Chr2	15066614	15069359	-	0.0929886	0.332582	1.01603	0.0211652	0.151708	0.699829
AT2G35950	2	Chr2	15104716	15106119	+	0.396913	0.71992	2.73688	0.232198	0.354986	1.86183
AT2G36340	2	Chr2	15235487	15237904	+	8.41821	9.55847	11.9256	9.4802	9.68909	9.0484
AT2G36470	2	Chr2	15299067	15301026	-	1.20486	1.76261	2.80658	0.50267	0.481706	1.09973
AT2G36680	2	Chr2	15368792	15371033	-	19.5372	21.3889	26.097	24.0056	22.4038	28.2488
AT2G36800	2	Chr2	15423172	15425129	-	1.92657	2.93574	3.96709	4.25754	2.64274	3.52106
AT2G36890	2	Chr2	15485619	15487451	+	7.7649	15.422	23.8249	15.1343	13.5602	25.4356
AT2G36950	2	Chr2	15514923	15517002	+	91.9686	181.898	223.631	280.43	219.338	343.71
AT2G37040	2	Chr2	15557367	15560755	-	51.7467	113.852	145.559	111.109	145.656	217.858
AT2G37180	2	Chr2	15617635	15619155	+	6.01864	13.4036	28.2674	3.94904	5.76835	20.545
AT2G37370	2	Chr2	15679107	15684718	+	0.0750584	0.197926	0.878289	0.161063	0.0772143	0.760252
AT2G37430	2	Chr2	15706285	15707224	+	0.268537	0.514905	1.07253	0.344801	0.302318	0.675934
AT2G37530	2	Chr2	15750970	15751672	+	1.43154	1.77909	5.05151	3.14383	2.78643	5.17633
AT2G37650	2	Chr2	15792545	15795235	+	5.96473	9.45847	11.4675	6.84894	7.58425	12.9283
AT2G38020	2	Chr2	15909908	15914711	-	18.4958	22.239	24.237	20.7912	20.5342	23.8852
AT2G38310	2	Chr2	16049918	16051356	+	27.5551	40.6311	71.3587	44.6207	56.0112	124.526
AT2G38800	2	Chr2	16216999	16219159	+	162.424	187.539	235.989	291.957	288.295	369.875
AT2G39200	2	Chr2	16356041	16359943	-	1.75519	2.73053	4.75619	1.09911	1.4596	7.85833
AT2G39800	2	Chr2	16598072	16603319	-	12.5725	17.2365	32.8337	5.81308	10.0893	26.4479
AT2G39940	2	Chr2	16672493	16675864	-	18.4823	22.2682	27.7849	19.4289	21.4523	26.2082
AT2G40113	2	Chr2	16750035	16751314	+	1.21721	2.58211	9.65399	5.1077	4.97626	20.0335
AT2G40200	2	Chr2	16791010	16792376	+	2.30082	5.12892	10.1235	2.64011	3.46795	12.8348
AT2G40230	2	Chr2	16803080	16804823	-	3.75295	4.30613	7.88263	1.36793	2.07722	4.28786
AT2G40260	2	Chr2	16816530	16818730	-	3.26909	5.63831	10.439	6.15749	5.66727	11.1965
AT2G40270	2	Chr2	16821934	16825160	-	14.8994	16.5752	20.1088	13.203	16.0589	22.3465
AT2G40370	2	Chr2	16857959	16860779	-	1.97836	2.73368	8.24733	0.922797	0.773826	8.71477
AT2G40970	2	Chr2	17097550	17098731	-	36.2867	72.3485	129.547	42.2783	54.6412	182.969
AT2G41150	2	Chr2	17153806	17155983	+	6.24952	9.16033	11.5788	5.42401	6.61537	6.17767
AT2G41660	2	Chr2	17367492	17369206	+	17.2676	29.1056	43.8013	12.218	15.7041	30.6143
AT2G42140	2	Chr2	17568677	17569669	-	0.414792	0.552764	1.50036	0.277512	0.429686	0.8059
AT2G42490	2	Chr2	17691407	17696023	-	42.9015	43.9319	50.8281	48.9269	54.6635	71.1803
AT2G42620	2	Chr2	17756069	17758468	+	26.5752	35.693	38.5025	31.2592	27.6898	40.9329
AT2G42780	2	Chr2	17800312	17802816	+	29.1087	32.6347	38.6485	26.9202	28.9317	37.5854
AT2G43120	2	Chr2	17927181	17929138	+	10.3222	11.5074	31.0147	18.0988	20.407	48.3538
AT2G43150	2	Chr2	17945662	17947155	+	224.492	422.569	804.614	183.634	250.124	797.708
AT2G43210	2	Chr2	17960648	17963769	+	27.2076	29.3779	34.0023	24.3882	24.101	30.2111
AT2G43340	2	Chr2	18007629	18008665	+	36.9589	46.199	57.5093	37.408	39.8944	51.7556
AT2G43820	2	Chr2	18152078	18153908	+	2.65731	5.90087	14.1764	2.69971	3.45343	10.8227
AT2G43920	2	Chr2	18189004	18191348	-	1.10877	8.5165	67.6011	0.31354	0.409375	0.0413667
AT2G44160	2	Chr2	18262189	18265346	+	37.3482	48.0824	68.377	65.2917	75.1523	121.005
AT2G44230	2	Chr2	18286321	18288576	+	0.697836	0.943902	3.36224	0.522192	0.303777	1.4748
AT2G44410	2	Chr2	18328322	18330420	+	28.9313	40.8253	47.282	35.843	35.4538	47.2483
AT2G44420	2	Chr2	18330447	18332936	+	15.4313	15.4157	19.0005	15.0236	15.8731	16.5084
AT2G44740	2	Chr2	18441828	18443405	-	0.156009	0.650576	2.88132	0.198714	0.365097	1.0179
AT2G45050	2	Chr2	18582697	18584127	+	1.3243	2.36593	7.20919	0.0517198	0.246136	1.89938
AT2G45210	2	Chr2	18641563	18642739	+	22.2846	23.4234	32.8835	25.5244	27.3194	44.6743
AT2G45430	2	Chr2	18727504	18729272	+	25.4868	31.5927	35.4552	15.7961	17.6436	19.9627
AT2G45500	2	Chr2	18749352	18752866	-	7.73891	8.35995	10.6782	9.28428	8.86185	8.58442
AT2G45670	2	Chr2	18814660	18818545	-	27.2785	28.9012	34.2029	25.1816	27.1593	37.9495
AT2G45750	2	Chr2	18842516	18845576	+	2.95243	5.69014	11.587	0.801292	1.3496	9.72453
AT2G46220	2	Chr2	18979399	18980940	+	10.7309	23.3029	28.5364	18.146	15.7552	21.1572
AT2G46370	2	Chr2	19033586	19036683	+	29.8908	28.7498	47.2599	33.7045	32.6506	59.9849
AT2G46550	2	Chr2	19111961	19114227	-	51.5445	69.3301	74.8897	79.4542	54.1843	67.5424
AT2G46750	2	Chr2	19207991	19211021	-	2.09714	3.10777	8.78721	6.37736	6.50195	20.8191
AT2G46830	2	Chr2	19245591	19248915	+	3.85031	6.0031	8.48456	4.39921	5.79013	12.1376
AT2G46860	2	Chr2	19253670	19255328	+	0.99272	3.24547	7.51403	0.442108	1.32693	8.92411
AT2G48030	2	Chr2	19647523	19650313	-	8.22355	11.1462	15.5554	4.02958	5.94768	11.8025
AT2G48130	2	Chr2	19682456	19686056	-	0.568867	0.77509	4.55651	0.581724	0.362597	4.10986
AT3G01513	2	Chr3	201887	202754	-	0.873776	1.35291	3.45705	0.608323	0.734457	2.17837
AT3G01572	2	Chr3	222968	223081	-	2.22252	2.42428	4.82474	5.65756	4.11491	2.87534
AT3G01720	2	Chr3	262142	265962	-	16.8335	20.7383	29.5711	15.1847	17.1808	37.1043
AT3G02360	2	Chr3	481776	484152	+	86.3079	124.049	142.677	98.7089	105.846	146.658
AT3G02480	2	Chr3	512220	513036	+	0.457242	0.414538	1.62475	0.637561	0.129579	0.298248
AT3G03500	2	Chr3	832718	834600	+	0.359279	0.573757	1.77212	0.1453	0.652796	2.06559
AT3G03700	2	Chr3	916435	918490	+	7.16585	8.19547	12.0991	3.56416	4.3619	6.16121
AT3G03702	2	Chr3	916306	918887	-	5.29843	5.84823	7.92425	2.85974	3.45419	4.31229
AT3G03870	2	Chr3	995062	997410	+	4.37771	7.62434	10.0659	6.46873	5.43026	9.684
AT3G04000	2	Chr3	1035238	1036672	+	2.63868	3.23385	8.36383	7.29242	5.11279	17.6979
AT3G04010	2	Chr3	1036194	1039603	-	0.473714	0.912599	2.74883	0.43417	0.482204	2.11319
AT3G04070	2	Chr3	1061300	1063234	-	11.3436	29.3067	58.7837	11.6255	17.4107	65.7305
AT3G04320	2	Chr3	1143694	1144672	+	0.672136	1.14279	2.31973	0.179827	0.134345	0.469102
AT3G04440	2	Chr3	1178505	1180943	+	4.67894	4.98567	7.94695	2.35472	2.76355	3.84099
AT3G04670	2	Chr3	1266056	1268378	-	50.8156	54.3227	64.1012	55.5517	61.47	64.9162
AT3G04870	2	Chr3	1342455	1346387	+	14.5179	14.6736	17.5937	18.8782	17.7168	24.613
AT3G04940	2	Chr3	1365090	1367844	+	13.0636	17.3627	23.8609	5.06901	7.36946	10.8939
AT3G05120	2	Chr3	1430363	1432844	+	28.7253	37.6508	53.2175	28.5254	28.5816	57.6461
AT3G05165	2	Chr3	1457381	1462963	-	16.2266	30.8066	52.6073	21.3497	27.3877	62.8644
AT3G06070	2	Chr3	1830970	1832190	-	0.181061	0.282076	1.29277	0.0608341	0.124795	0.367672
AT3G06500	2	Chr3	2011993	2015831	+	11.488	17.5699	19.9375	14.3943	15.0605	20.9403
AT3G07000	2	Chr3	2209405	2211515	+	0.989897	0.878059	1.82351	0.827666	1.10413	2.29807
AT3G07340	2	Chr3	2340845	2343697	-	1.02226	2.28835	5.24538	1.81859	1.41964	5.20352
AT3G09010	2	Chr3	2749908	2752390	+	2.18744	3.08393	5.19081	3.42074	4.11081	4.44118
AT3G09790	2	Chr3	3003862	3006250	-	0.227672	0.445072	0.823525	0.0402982	0.0214359	0.0530782
AT3G10060	2	Chr3	3102074	3104014	+	1.37228	2.19043	3.75469	1.49634	1.59703	2.57216
AT3G10250	2	Chr3	3167922	3170957	-	25.7719	29.4742	38.0459	29.122	29.6463	39.3285
AT3G10340	2	Chr3	3203988	3208135	+	2.6723	4.82564	9.1761	4.82883	8.53657	15.1308
AT3G10360	2	Chr3	3210884	3215621	-	6.64334	6.7757	8.92474	5.40599	6.24609	8.56366
AT3G10450	2	Chr3	3249513	3252582	+	16.3789	28.2757	38.1659	35.1481	30.5462	55.9244
AT3G10660	2	Chr3	3331064	3334986	-	1.23476	1.63261	3.82588	0.200851	0.319565	2.22277
AT3G10710	2	Chr3	3352077	3354375	+	1.67304	4.8595	10.3994	0.824172	1.59865	13.5773
AT3G11410	2	Chr3	3583782	3585850	-	12.2695	11.3266	18.2921	13.85	13.8532	16.6852
AT3G11420	2	Chr3	3591251	3594589	+	14.1827	14.1516	16.7108	12.4456	13.8516	20.9513
AT3G11840	2	Chr3	3736578	3738208	-	4.37922	5.64411	8.30764	6.20592	6.69461	10.3494
AT3G12040	2	Chr3	3835129	3836849	-	2.0492	3.58977	4.61344	1.94906	2.51851	2.12934
AT3G12520	2	Chr3	3967816	3972135	-	12.0085	12.7987	15.8854	7.02867	10.6319	16.7967
AT3G12560	2	Chr3	3981880	3985625	-	12.1613	13.2578	15.3766	12.2719	12.6977	17.6164
AT3G12740	2	Chr3	4049309	4051775	+	48.0265	53.5443	59.0241	64.8686	65.063	67.2217
AT3G13040	2	Chr3	4172137	4175457	-	30.7535	34.6816	45.2881	26.906	31.5236	49.2206
AT3G13065	2	Chr3	4187371	4191298	+	1.59082	2.15692	2.54488	2.01506	2.08692	2.43425
AT3G13110	2	Chr3	4214399	4216302	-	27.8763	32.6044	37.069	28.9057	26.2436	27.4349
AT3G13270	2	Chr3	4285851	4288332	-	0.575546	0.845761	1.13702	0.870193	0.772913	0.824729
AT3G13360	2	Chr3	4338250	4340446	-	25.0672	30.7666	35.6197	25.1604	27.928	28.8172
AT3G13550	2	Chr3	4423237	4424894	-	10.1257	11.7604	14.9719	13.3216	13.7885	19.2629
AT3G13720	2	Chr3	4494979	4496800	-	7.67019	7.96252	11.6578	6.22642	6.46475	9.21478
AT3G13730	2	Chr3	4497893	4500920	-	9.3529	21.553	46.3123	4.47306	5.50811	25.6186
AT3G14067	2	Chr3	4658039	4660945	-	16.3803	21.4254	29.1697	17.4521	16.864	24.8148
AT3G14205	2	Chr3	4715650	4721003	-	18.5803	23.6745	29.7338	28.6409	31.034	37.5533
AT3G14660	2	Chr3	4924777	4927607	+	14.8952	17.3268	18.7556	11.8831	11.6234	21.5942
AT3G14680	2	Chr3	4934330	4936644	+	14.832	24.7898	38.9169	25.5525	26.7163	37.5068
AT3G14780	2	Chr3	4961777	4963569	-	0.218232	0.362046	1.06612	0.159811	0.353689	0.494442
AT3G14920	2	Chr3	5017941	5020476	+	5.0078	6.2569	8.36726	8.12398	9.01948	15.1506
AT3G14940	2	Chr3	5025184	5029886	+	7.93768	10.6188	20.2771	5.52075	6.20066	27.2662
AT3G14990	2	Chr3	5047376	5049971	+	440.247	579.039	640.488	433.493	478.246	505.818
AT3G15370	2	Chr3	5190554	5192197	+	0.216045	0.29978	1.46009	0.0438379	0.0225697	1.87074
AT3G15470	2	Chr3	5216262	5220274	-	5.87815	6.82144	7.77214	5.7096	6.05038	7.88368
AT3G15610	2	Chr3	5290847	5293241	-	26.923	26.5829	31.9588	27.1777	27.5939	27.0786
AT3G15700	2	Chr3	5320644	5322432	-	0.622545	1.4409	2.79623	0.0156387	0.314109	2.91799
AT3G16350	2	Chr3	5547492	5549862	+	2.57843	3.45419	6.33234	3.9271	4.51658	13.8441
AT3G16530	2	Chr3	5624326	5625519	-	0.191066	0.383754	2.43981	0.901863	1.75176	3.57959
AT3G16850	2	Chr3	5748497	5751301	+	16.6321	21.639	26.0569	20.6002	23.2801	39.2594
AT3G16910	2	Chr3	5772743	5775841	-	26.3722	30.0598	32.5171	26.2137	25.2782	29.9015
AT3G17410	2	Chr3	5955862	5959214	+	39.0575	55.2883	66.109	53.5558	52.0632	59.5458
AT3G17770	2	Chr3	6081639	6086203	-	16.8093	22.1737	23.6595	27.0322	25.2512	22.1828
AT3G17790	2	Chr3	6089381	6091231	+	17.7556	29.0958	38.5373	24.2051	22.1891	44.7931
AT3G17800	2	Chr3	6091110	6093151	-	31.1634	39.7932	41.8387	38.5648	37.5682	43.637
AT3G18060	2	Chr3	6183612	6187151	+	18.9095	20.5909	24.4611	18.7195	20.4103	28.0089
AT3G18830	2	Chr3	6488843	6491429	-	38.3816	68.68	142.126	31.1236	48.7458	169.047
AT3G19000	2	Chr3	6553440	6555147	-	3.61648	5.24411	12.0024	3.42814	3.51819	12.058
AT3G19010	2	Chr3	6556197	6558648	-	12.0121	20.8846	38.2768	7.77371	11.0234	29.0543
AT3G19240	2	Chr3	6664044	6667021	+	18.7617	24.2306	29.9648	28.1138	24.6477	22.5121
AT3G19290	2	Chr3	6687042	6690123	+	30.6719	38.4377	40.7482	33.1262	31.3465	34.2778
AT3G19553	2	Chr3	6790731	6792988	-	4.37682	4.52226	7.59286	3.31139	4.47128	8.55506
AT3G19930	2	Chr3	6934568	6937197	+	8.93449	16.9184	35.1823	19.9173	28.9803	59.2381
AT3G20100	2	Chr3	7018826	7020901	+	8.61302	8.99095	15.666	4.82245	6.19783	15.3048
AT3G20130	2	Chr3	7026808	7028916	+	2.54819	3.63861	5.95001	1.31433	1.92266	3.49469
AT3G20340	2	Chr3	7092765	7093526	-	1.11258	3.00518	8.11875	0.764628	2.19808	3.23809
AT3G20410	2	Chr3	7115819	7119144	+	17.4149	24.6535	32.6924	14.666	16.1326	31.7093
AT3G20660	2	Chr3	7225037	7228797	-	9.0252	12.3614	15.5788	9.24597	9.08745	18.4725
AT3G20970	2	Chr3	7348157	7350341	+	24.8372	29.7419	31.6462	23.1318	22.4426	23.3945
AT3G21240	2	Chr3	7454269	7457404	-	37.065	55.303	77.1534	71.8971	68.9203	127.976
AT3G21630	2	Chr3	7615357	7618671	-	14.7162	16.4642	19.3236	18.7296	19.6583	23.5161
AT3G21700	2	Chr3	7644265	7646640	+	4.26721	5.09416	7.98112	5.39515	5.65107	8.9092
AT3G21770	2	Chr3	7673276	7674839	+	119.363	202.505	267.837	50.9406	68.4131	97.6935
AT3G22260	2	Chr3	7870826	7873597	+	10.0138	13.9268	16.3908	12.2021	12.81	16.081
AT3G22620	2	Chr3	8008534	8009590	+	7.11433	13.6795	58.6509	6.63104	6.27112	64.6996
AT3G22750	2	Chr3	8037139	8040152	-	13.6619	17.5035	24.1655	16.859	15.611	28.8831
AT3G23470	2	Chr3	8414616	8418784	+	3.89937	4.80245	9.96298	0.640403	1.0826	4.84403
AT3G23530	2	Chr3	8436436	8442847	+	0.68391	1.13817	1.89969	0.612303	0.832628	1.4836
AT3G23610	2	Chr3	8477800	8479877	+	0.98543	1.21275	3.00414	1.14327	1.33746	2.19357
AT3G23880	2	Chr3	8621986	8623214	-	0.902007	2.47669	4.88499	2.51823	4.34165	8.17195
AT3G24020	2	Chr3	8678738	8679656	+	7.84356	11.318	35.4514	7.44618	10.0877	47.0037
AT3G24050	2	Chr3	8685739	8687726	+	41.5785	47.2688	54.4108	33.9184	34.842	39.0663
AT3G24070	2	Chr3	8693061	8694770	+	12.972	17.6615	19.1882	11.4002	11.9335	10.7957
AT3G24670	2	Chr3	9005939	9008801	-	8.68856	17.0599	26.9082	4.67944	6.41777	31.4395
AT3G26030	2	Chr3	9516953	9519563	+	18.6677	20.1064	22.2361	18.0066	18.3801	23.1139
AT3G26180	2	Chr3	9578032	9580113	-	1.89784	5.37917	6.17461	2.71281	3.37556	5.33962
AT3G26210	2	Chr3	9592727	9595283	-	2.42381	4.87453	9.17111	4.31048	4.54771	14.6361
AT3G26500	2	Chr3	9707912	9710100	-	4.12489	6.27487	8.42408	3.39438	3.20945	6.2135
AT3G26590	2	Chr3	9761672	9765570	-	16.4403	27.0255	56.6182	26.3734	26.8548	82.0607
AT3G27300	2	Chr3	10083009	10086798	-	29.1703	34.7447	53.2041	21.5469	29.5312	60.4298
AT3G27390	2	Chr3	10133177	10136665	-	16.6833	21.3865	31.9239	17.7101	22.0687	48.423
AT3G27960	2	Chr3	10380230	10383249	-	8.91608	9.47652	16.377	7.55081	8.62816	23.8446
AT3G27997	2
AT3G28040	2	Chr3	10434924	10438484	+	0.704726	0.782885	1.58635	0.22429	0.0945805	0.593488
AT3G28050	2	Chr3	10442608	10445431	+	11.3839	12.5903	21.1305	15.4359	16.3222	28.8736
AT3G28100	2	Chr3	10456029	10461000	+	1.67569	3.28884	6.26875	0.469167	0.65676	4.23522
AT3G28690	2	Chr3	10754808	10757885	+	22.3502	22.8178	28.1306	19.7801	20.0702	26.4511
AT3G28715	2	Chr3	10777837	10780664	+	37.2443	39.7639	48.4983	37.3267	39.1164	47.3255
AT3G28920	2	Chr3	10940305	10941833	-	5.34471	7.1673	10.1923	1.25008	1.83488	2.32875
AT3G28950	2	Chr3	10976108	10977527	-	28.3937	31.991	40.716	22.8806	24.9435	38.1225
AT3G43670	2	Chr3	15567067	15569984	+	13.6906	13.9968	21.6597	8.54171	10.229	24.1094
AT3G43800	2	Chr3	15660770	15661987	+	23.8797	47.3059	90.1337	19.4278	31.0251	163.981
AT3G44100	2	Chr3	15865933	15867534	-	52.8717	52.1019	75.0162	55.2863	58.9334	76.3309
AT3G44300	2	Chr3	15983199	15985535	+	191.869	394.923	548.364	269.612	309.826	588.987
AT3G44330	2	Chr3	16006508	16011121	+	40.1133	46.7256	53.2286	36.3572	39.0639	38.9398
AT3G44620	2	Chr3	16193674	16195833	+	4.24478	4.23678	5.35001	5.17014	3.91075	4.05193
AT3G45310	2	Chr3	16628210	16630570	-	5.83913	11.6786	29.5449	4.85863	9.1281	28.2639
AT3G45650	2	Chr3	16758877	16761430	+	1.06609	2.94581	7.85411	1.83799	2.86122	6.48791
AT3G46810	2	Chr3	17238231	17240623	-	0.106364	0.15351	0.775744	0.154508	0.127559	1.49705
AT3G47000	2	Chr3	17313646	17316639	-	20.5491	22.8445	26.1125	20.871	21.7524	31.0369
AT3G47250	2	Chr3	17399757	17401871	-	0.995749	1.5824	3.56376	1.22941	1.45881	3.03117
AT3G47340	2	Chr3	17437840	17441431	-	1.00052	4.83048	12.4211	0.49853	0.591312	2.20903
AT3G47380	2	Chr3	17457614	17458599	+	0.581217	1.44751	5.3212	0.0235631	0.0952594	0.743456
AT3G47500	2	Chr3	17503883	17506124	-	5.79751	7.12798	11.1569	5.85163	5.54983	7.90359
AT3G48000	2	Chr3	17716864	17720169	-	152.707	154.208	204.17	187.447	186.178	310.174
AT3G48890	2	Chr3	18129452	18131592	+	53.7734	60.8673	90.4441	56.5719	59.7598	104.503
AT3G48990	2	Chr3	18158565	18161486	-	56.6698	67.483	94.095	81.3995	80.5789	167.431
AT3G49210	2	Chr3	18238044	18241524	-	6.42233	8.10292	10.7785	6.65107	6.53404	11.9314
AT3G49360	2	Chr3	18303007	18304466	-	8.01462	10.6101	16.57	4.93286	5.26741	9.03082
AT3G49690	2	Chr3	18427735	18429281	+	0.509407	1.14245	2.63944	0.538991	0.482718	0.661005
AT3G50300	2	Chr3	18643860	18645510	+	3.29402	4.87223	11.0191	1.65635	2.53735	6.7341
AT3G50630	2	Chr3	18800306	18801595	+	8.47046	21.9377	40.7984	7.81178	14.4	41.5866
AT3G51130	2	Chr3	18994026	18997590	+	27.4948	28.3766	32.1391	36.086	36.037	40.3187
AT3G51238	2	Chr3	19025110	19026779	-	0.231793	0.492033	1.76986	0.549489	0.452186	3.06212
AT3G51240	2	Chr3	19025192	19026872	+	0.272178	0.544794	1.94481	0.578241	0.502059	3.3545
AT3G51830	2	Chr3	19220116	19225280	+	17.6068	19.4592	23.3049	17.6759	19.3465	21.4949
AT3G51890	2	Chr3	19249475	19251112	-	14.5036	18.7362	24.4839	16.7465	16.2688	24.565
AT3G51910	2	Chr3	19265141	19266806	+	7.53304	18.2964	35.4061	6.44412	7.36924	20.6035
AT3G52030	2	Chr3	19301778	19304253	+	26.9772	27.8366	33.5088	27.3797	30.8626	28.929
AT3G52060	2	Chr3	19310531	19312281	-	36.0717	40.5389	54.2333	42.9491	38.3796	51.2684
AT3G52460	2	Chr3	19446637	19448002	+	1.66715	3.45666	4.59639	0.96075	1.12694	3.72428
AT3G52800	2	Chr3	19569256	19570710	+	58.3463	62.5916	86.3977	71.7575	74.7405	89.2615
AT3G53200	2	Chr3	19718253	19719507	-	0.413162	1.36886	5.66626	0.159388	0.234945	0.256577
AT3G53260	2	Chr3	19744018	19747114	-	34.3992	73.7859	106.308	64.9469	90.6757	174.359
AT3G53340	2	Chr3	19774318	19776289	-	11.6889	16.9167	19.4984	12.1238	13.2086	14.1246
AT3G53780	2	Chr3	19924538	19927026	-	15.8642	17.2276	21.0313	16.1474	16.1662	23.8576
AT3G54390	2	Chr3	20137577	20139244	-	1.50673	1.56436	2.68279	0.306839	0.434141	1.34455
AT3G54500	2	Chr3	20175370	20179070	-	24.0825	34.7382	41.8727	23.5527	28.9509	46.2594
AT3G54620	2	Chr3	20217854	20220497	-	61.5621	71.6404	83.0427	81.2706	84.6094	93.9423
AT3G54770	2	Chr3	20273672	20276016	-	1.01838	3.33623	8.25428	0.138491	0.385327	4.27847
AT3G54860	2	Chr3	20324088	20330030	-	20.0605	21.5547	24.2373	21.3374	22.3406	24.1794
AT3G54990	2	Chr3	20373718	20376522	-	10.7255	12.8518	15.8044	4.42789	4.76762	7.21096
AT3G55150	2	Chr3	20440491	20442650	-	0.125595	0.523942	1.21992	0.0103824	0.0762337	1.11633
AT3G55450	2	Chr3	20557644	20560235	+	18.0723	19.4891	23.2604	19.3902	21.149	25.4534
AT3G55610	2	Chr3	20624020	20629295	-	49.8116	71.4515	94.3761	41.0778	45.6731	87.1374
AT3G56060	2	Chr3	20803038	20806333	-	0.155323	0.424525	1.26449	0.593567	0.68026	2.08685
AT3G56730	2	Chr3	21013703	21015157	+	0.15646	0.548088	1.14306	0.476772	0.507371	0.318984
AT3G56950	2	Chr3	21078297	21079925	-	14.2175	14.9247	23.4607	11.4299	14.4587	23.4215
AT3G57120	2	Chr3	21138821	21140667	+	7.3801	8.5521	9.82733	7.68501	8.19256	9.44531
AT3G57340	2	Chr3	21218751	21220485	+	35.5301	40.6422	45.6902	34.937	33.6865	39.2547
AT3G57530	2	Chr3	21296457	21299704	-	15.8546	19.4034	23.9031	23.3583	23.0096	31.4213
AT3G58120	2	Chr3	21520974	21523518	-	1.62245	3.65343	8.01167	0.618676	1.7774	5.08535
AT3G59220	2	Chr3	21893812	21895789	+	25.8928	34.4884	41.5261	22.3434	24.7802	28.1648
AT3G59910	2	Chr3	22130483	22133604	-	52.4887	64.9167	77.1281	55.2178	54.7424	64.1674
AT3G59940	2	Chr3	22142900	22144439	+	4.09871	7.76551	13.1512	3.02684	3.48484	8.03015
AT3G60280	2	Chr3	22279485	22280691	-	0.453333	1.9496	7.60323	0.101837	0.600129	7.57648
AT3G60330	2	Chr3	22298373	22303718	+	5.03956	9.51934	15.011	2.95833	4.12901	15.4234
AT3G60340	2	Chr3	22304152	22306512	+	29.4366	32.6528	37.5424	29.8582	30.7839	31.1818
AT3G60530	2	Chr3	22373013	22374554	+	23.6242	27.3925	42.6536	14.1896	20.5803	33.7983
AT3G60600	2	Chr3	22400110	22402724	+	121.238	129.36	147.504	114.249	116.081	120.258
AT3G61270	2	Chr3	22678034	22680509	+	1.58134	2.81927	6.63669	0.373425	0.873602	5.91387
AT3G61420	2	Chr3	22726708	22732152	-	8.6618	9.32135	10.9704	8.10405	8.64875	12.1138
AT3G61490	2	Chr3	22757761	22760470	+	0.280778	0.552104	2.17573	0.258719	0.222842	1.23347
AT3G62150	2	Chr3	23008653	23014030	-	5.45779	7.96557	14.4263	15.3591	15.293	31.9246
AT3G62270	2	Chr3	23042212	23046153	-	4.90955	5.54308	8.09175	4.86627	6.70764	15.3841
AT3G62280	2	Chr3	23049324	23051309	-	2.66163	4.7128	8.13948	1.41668	1.81268	9.26045
AT3G62680	2	Chr3	23182722	23184042	+	13.2478	45.5219	106.684	6.2918	18.0507	173.47
AT3G63000	2	Chr3	23283592	23285540	+	42.0568	48.5962	55.691	43.8278	43.9762	49.5984
AT3G63210	2	Chr3	23353514	23355480	-	14.891	22.4989	35.3717	10.2807	12.5028	26.0102
AT3G63520	2	Chr3	23452808	23456078	+	24.0814	25.0316	31.7349	34.1669	37.7205	61.3282
AT4G00330	2	Chr4	142570	145719	-	28.3621	32.7877	39.16	42.41	39.862	65.677
AT4G00360	2	Chr4	160643	163023	+	10.7696	12.3132	18.6118	16.0216	15.1836	23.2149
AT4G01070	2	Chr4	461513	463556	-	13.8889	23.3018	57.3883	18.7332	27.95	113.006
AT4G01430	2	Chr4	585598	588126	+	0.278007	0.432397	1.89614	5.92896	5.13877	5.86532
AT4G01480	2	Chr4	626069	628070	+	30.0604	34.746	69.4247	35.6665	37.0748	104.746
AT4G01935	2	Chr4	841057	842364	+	8.51969	11.0941	14.7298	10.9225	14.0359	20.6763
AT4G01940	2	Chr4	841989	843531	-	14.2225	16.8823	22.2565	18.294	20.3295	30.0369
AT4G01950	2	Chr4	844342	846814	-	0.482461	1.70447	3.88286	0.120237	0.598228	4.22311
AT4G01960	2	Chr4	850914	853329	-	25.6282	28.1938	30.9673	22.5432	22.5704	26.8373
AT4G02710	2	Chr4	1193516	1197630	-	9.55951	11.5348	13.5974	13.8586	14.9339	22.8004
AT4G02830	2	Chr4	1262245	1264101	+	0.665405	2.01207	6.75554	0.564658	0.980156	8.3322
AT4G02920	2	Chr4	1292483	1295263	+	14.052	17.9208	27.7855	18.0737	16.9002	30.8818
AT4G04630	2	Chr4	2331677	2332800	-	2.36693	3.39384	4.32279	0.18545	0.821639	1.93565
AT4G04960	2	Chr4	2532906	2535386	+	16.4836	22.0117	23.0632	21.7379	20.2133	23.1304
AT4G05631	2	Chr4	2990006	2992618	-	4.60911	6.00276	8.02702	3.60304	4.15354	5.09966
AT4G06744	2	Chr4	4070549	4072470	-	15.6695	27.6842	49.2682	8.16482	12.5931	41.7443
AT4G07990	2	Chr4	4824624	4829167	-	9.48843	11.5048	13.0502	10.2471	11.2405	13.6759
AT4G08220	2	Chr4	5186610	5187572	+	17.7732	19.6227	20.9645	19.2974	20.7819	18.3874
AT4G08400	2	Chr4	5323606	5325374	-	1.96795	10.635	24.5953	0.749929	3.43499	54.4923
AT4G08410	2	Chr4	5338819	5341209	-	1.67749	10.859	25.0431	0.867991	3.85258	51.2848
AT4G08620	2	Chr4	5500313	5506313	+	0	0.0388212	0.680154	0	0.020417	0.139014
AT4G08770	2	Chr4	5598037	5600398	-	225.151	298.993	413.191	311.23	353.689	340.141
AT4G08850	2	Chr4	5636479	5640952	-	18.592	27.752	33.3499	19.4905	25.4181	53.2093
AT4G08920	2	Chr4	5723651	5727268	+	14.253	14.7825	17.206	17.444	17.7756	21.7653
AT4G09990	2	Chr4	6258880	6260259	-	0.69041	2.00937	7.39598	0.600434	1.61911	5.29016
AT4G10170	2	Chr4	6344301	6345610	+	6.78602	7.76982	9.79621	8.20497	7.97555	8.72792
AT4G10370	2	Chr4	6423353	6425678	-	0.530309	0.989767	2.08854	0.256709	0.175202	0.995347
AT4G11230	2	Chr4	6840473	6845627	-	0.886749	2.19602	2.9869	1.2066	1.08581	3.51995
AT4G11570	2	Chr4	7004265	7006125	+	20.1274	19.8801	27.5255	26.4119	25.0752	30.8266
AT4G12230	2	Chr4	7284474	7287578	+	28.966	29.1102	35.5642	30	29.4505	35.4403
AT4G12290	2	Chr4	7303985	7307237	+	21.1103	26.3929	45.0116	36.3694	33.5394	88.1649
AT4G12470	2	Chr4	7401087	7401951	-	0.736206	1.64197	17.7729	0.402051	0.303467	8.08056
AT4G13030	2	Chr4	7607241	7609876	+	20.8975	26.5265	38.2707	19.1256	19.2967	26.4938
AT4G13390	2	Chr4	7783791	7785366	+	10.181	40.4833	74.9412	4.35083	14.9752	159.147
AT4G13890	2	Chr4	8031972	8033731	-	0.632417	1.28076	4.89801	0.835437	0.682406	2.79132
AT4G14040	2	Chr4	8100349	8103094	-	0.187867	1.15053	5.45176	0.177757	0.342016	5.11484
AT4G14465	2	Chr4	8320538	8322352	+	20.7508	26.0773	36.525	8.75058	9.6806	19.6755
AT4G14570	2	Chr4	8362117	8366760	+	6.14451	8.71373	12.1243	5.46515	6.18294	10.1913
AT4G14580	2	Chr4	8367663	8369312	-	12.9269	18.4547	35.7472	13.606	15.8715	52.1219
AT4G14750	2	Chr4	8470179	8472217	+	1.55195	2.8583	5.4664	0.518005	0.517916	1.89309
AT4G15500	2	Chr4	8856962	8858678	-	1.95302	2.67665	5.35191	0.507565	0.479087	2.19791
AT4G15610	2	Chr4	8908763	8910945	+	41.1415	74.3958	119.379	50.5546	60.2819	84.5562
AT4G15765	2	Chr4	8975280	8977451	-	1.09567	2.15385	3.27917	1.99386	1.78424	3.96765
AT4G16110	2	Chr4	9112686	9116164	+	7.83883	9.28697	11.2522	10.1867	10.0132	17.4067
AT4G16180	2	Chr4	9165201	9171064	-	86.2748	91.8635	97.3739	90.7586	94.5876	95.2396
AT4G16210	2	Chr4	9176499	9178139	-	21.7431	26.5166	32.1881	26.314	25.6084	36.3887
AT4G16260	2	Chr4	9199972	9201643	-	70.8938	70.1679	163.662	126.24	137.513	233.001
AT4G16440	2	Chr4	9269094	9271669	-	11.3476	11.7768	13.2163	12.6142	13.7554	12.5771
AT4G16490	2	Chr4	9293543	9296089	-	18.445	20.7493	26.3136	16.1675	19.0228	29.1016
AT4G16563	2	Chr4	9329620	9331646	-	54.6875	90.0521	125.199	82.1442	125.065	310.758
AT4G16950	2	Chr4	9538233	9544755	-	4.96673	7.40129	9.58795	3.29393	4.05112	10.0658
AT4G17170	2	Chr4	9644574	9646408	-	49.3715	52.9236	63.3027	68.4357	59.9243	74.1238
AT4G17880	2	Chr4	9933326	9935685	-	9.37421	14.6755	18.0704	8.35488	10.0393	15.2637
AT4G17900	2	Chr4	9945778	9948157	+	31.1485	39.4998	52.6396	35.6751	37.7461	54.2881
AT4G18010	2	Chr4	9990988	9994524	-	1.69943	3.5247	7.33407	2.21999	2.76478	6.16621
AT4G18020	2	Chr4	10002846	10007626	-	35.5586	44.9109	49.5501	43.8544	45.1224	53.5922
AT4G18197	2	Chr4	10071481	10073557	+	0.448601	0.699512	1.78039	1.03498	1.09759	3.00893
AT4G18250	2	Chr4	10087205	10090276	-	0.940908	1.79799	2.78016	0.744022	0.946507	1.81751
AT4G18640	2	Chr4	10259600	10263822	+	1.70593	2.49135	6.79629	0.866597	1.29864	7.28058
AT4G18880	2	Chr4	10347479	10349902	-	6.74993	10.4598	13.0044	7.73591	7.8095	8.14285
AT4G19160	2	Chr4	10477184	10480212	+	27.4825	31.3398	43.1399	37.5252	40.8229	34.7883
AT4G19230	2	Chr4	10521259	10523961	+	12.3739	14.6861	27.8976	16.1516	20.2751	40.0038
AT4G19420	2	Chr4	10587166	10591633	-	4.63125	7.42392	19.8938	12.5812	12.8227	54.1755
AT4G19510	2	Chr4	10633619	10639036	+	5.2331	6.97313	8.96749	6.36769	7.24861	10.8474
AT4G19880	2	Chr4	10784347	10786556	-	82.2651	92.0779	122.072	92.3508	102.897	152.013
AT4G19960	2	Chr4	10813183	10817070	+	2.46443	3.70697	4.60156	2.50991	2.57552	4.73727
AT4G20140	2	Chr4	10883921	10888270	+	0.440947	1.40267	5.11475	0.542683	0.957174	9.26769
AT4G20300	2	Chr4	10955311	10959239	+	19.6961	23.0571	26.8076	23.1659	24.1673	33.5146
AT4G20362	2	Chr4	10989908	10992242	-	1.03731	1.00344	2.29528	0.385674	0.333615	1.66498
AT4G20840	2	Chr4	11157916	11159867	+	0.90391	1.69101	4.2258	1.31457	1.76034	5.80924
AT4G21390	2	Chr4	11394295	11397726	-	1.9221	2.95408	4.02647	2.8615	2.91267	3.10505
AT4G21510	2	Chr4	11445849	11447429	-	0.805587	1.31608	2.42634	0.567443	0.873896	1.91393
AT4G21850	2	Chr4	11591116	11592425	-	18.9211	41.6038	66.0286	26.2754	60.1465	159.856
AT4G22070	2	Chr4	11691172	11694590	-	0.779861	1.56868	3.78399	0.211422	0.317177	3.54187
AT4G22080	2	Chr4	11700555	11702785	-	1.47617	4.61811	10.5524	0.496327	1.50049	10.385
AT4G22230	2	Chr4	11762233	11762732	+	7.51934	13.8699	20.9255	11.2104	22.3737	41.4559
AT4G22235	2	Chr4	11763625	11764328	+	0.565843	1.79124	4.09821	0.338126	1.41269	2.95019
AT4G22930	2	Chr4	12018829	12021782	+	28.0414	31.4554	48.2375	19.1021	22.323	32.4563
AT4G23100	2	Chr4	12102135	12107695	-	94.0971	164.906	235.862	151.177	186.608	368.635
AT4G23190	2	Chr4	12140899	12143858	-	3.68734	5.9882	7.2285	3.12675	5.01655	7.0074
AT4G23500	2	Chr4	12264462	12267285	+	0.634092	1.30744	5.13951	0.231719	0.251199	2.68457
AT4G23550	2	Chr4	12291632	12293367	+	5.24326	6.40303	11.7955	5.13232	5.01015	11.4132
AT4G23670	2	Chr4	12332429	12333904	-	31.4659	92.9787	144.927	35.0052	122.176	383.948
AT4G23690	2	Chr4	12338829	12339967	-	53.1826	97.6936	134.799	140.433	162.275	218.317
AT4G23730	2	Chr4	12362166	12365203	+	5.42251	6.64413	10.0906	6.74441	7.50865	7.7216
AT4G24050	2	Chr4	12497055	12500326	+	2.19128	3.80591	6.00753	1.53891	1.58532	2.96511
AT4G24240	2	Chr4	12571538	12573783	+	15.2518	17.8888	21.2053	15.4819	18.5064	22.7491
AT4G25090	2	Chr4	12878667	12883805	-	0.318813	2.45055	6.18664	0.0305664	0.250659	2.98487
AT4G25100	2	Chr4	12884300	12887011	-	713.58	880.682	1003.97	718.999	885.452	1226.28
AT4G25110	2	Chr4	12887474	12890262	-	0.740966	2.41307	4.44511	0.754505	1.1909	4.09826
AT4G25170	2	Chr4	12909463	12911580	+	21.2411	34.455	48.3081	32.4228	35.8994	33.1499
AT4G25230	2	Chr4	12923682	12929274	+	18.0545	18.8522	24.5536	21.8062	21.1814	29.2141
AT4G25360	2	Chr4	12969559	12972666	+	8.59834	9.14925	12.14	7.60229	7.98057	12.5033
AT4G25770	2	Chr4	13117505	13120368	-	11.2576	11.8446	14.4755	13.711	13.213	15.4618
AT4G25790	2	Chr4	13122047	13123354	-	5.00633	12.7845	24.8781	2.68205	4.22072	36.9964
AT4G25835	2	Chr4	13135693	13137923	+	3.01859	2.94094	4.43702	2.69233	2.5713	3.49917
AT4G25940	2	Chr4	13169506	13172904	-	0.747703	2.6152	3.89319	1.09094	1.03035	2.32825
AT4G25970	2	Chr4	13184114	13189435	+	57.1735	64.6438	80.1077	50.5411	55.3469	79.4633
AT4G26060	2	Chr4	13214721	13216586	-	20.001	22.1258	36.5566	36.423	35.7938	55.5995
AT4G26710	2	Chr4	13468423	13470030	+	54.3216	55.3401	80.0042	48.729	61.8096	108.726
AT4G27320	2	Chr4	13678417	13680946	-	67.2369	79.1641	88.3423	78.4998	78.1257	83.5526
AT4G27450	2	Chr4	13727370	13729002	-	1372.2	1833.41	2040.55	2085.18	1698.77	1795.63
AT4G27470	2	Chr4	13734922	13736518	+	14.1193	18.1609	25.2488	15.9548	15.2656	25.0693
AT4G27730	2	Chr4	13833807	13836661	-	10.8655	11.7674	16.1664	10.0458	12.3826	22.5372
AT4G27900	2	Chr4	13890472	13893073	+	44.4547	45.9397	62.4517	32.5095	33.7866	39.0038
AT4G28260	2	Chr4	14004401	14006989	+	40.8981	54.1433	55.5257	45.8498	42.5562	44.0501
AT4G28550	2	Chr4	14110799	14113777	+	4.91562	5.78475	7.59591	4.48307	4.58402	4.78764
AT4G28610	2	Chr4	14132811	14135292	-	30.4568	32.9521	35.7502	29.6146	28.6958	31.8975
AT4G28790	2	Chr4	14218214	14220998	+	2.52309	6.19107	17.4261	1.36274	3.68848	27.1237
AT4G28840	2	Chr4	14240666	14242679	+	1.38184	1.49556	3.30858	7.67559	9.74887	12.0023
AT4G28890	2	Chr4	14256243	14257965	-	0.519984	1.08948	3.84296	0.493898	0.568911	3.16648
AT4G29180	2	Chr4	14385471	14389775	+	0.83386	1.49689	3.03271	0.140737	0.258964	2.53857
AT4G29210	2	Chr4	14400920	14403519	+	10.2802	14.4396	23.283	12.0562	12.8674	23.8095
AT4G29220	2	Chr4	14403347	14406592	-	13.5347	16.3909	21.4296	11.3523	13.8413	26.0392
AT4G29490	2	Chr4	14487883	14491620	+	32.1737	34.3364	37.5828	37.8823	39.35	45.0457
AT4G30060	2	Chr4	14688991	14692553	-	2.54921	4.20898	6.40589	2.36989	3.05481	5.72317
AT4G30240	2	Chr4	14807889	14810075	-	12.9716	13.8493	18.14	16.9535	16.3502	20.8988
AT4G30350	2	Chr4	14847583	14851248	+	4.76023	7.45436	10.9216	5.79225	6.66521	13.0438
AT4G30530	2	Chr4	14920376	14922519	+	92.874	130.615	163.407	156.492	155.474	227.078
AT4G30600	2	Chr4	14937840	14941208	-	83.004	84.4509	91.9848	94.4169	95.5292	105.705
AT4G30780	2	Chr4	14990286	14993085	+	14.8641	17.0999	18.6753	18.2757	16.918	17.0074
AT4G30960	2	Chr4	15067028	15069183	+	159.089	209.57	247.621	176.08	213.582	354.845
AT4G31355	2	Chr4	15219431	15220309	-	4.67775	6.06405	7.37709	4.02096	4.68391	7.11986
AT4G31390	2	Chr4	15233042	15237193	+	6.81839	9.07454	10.4746	7.87612	9.12484	12.6726
AT4G31410	2	Chr4	15243723	15245838	+	26.1017	29.0328	31.3058	29.2641	28.6554	31.7023
AT4G31420	2	Chr4	15245813	15248058	-	60.9613	82.0495	88.5502	75.0319	72.9868	89.3448
AT4G31450	2	Chr4	15255576	15258882	-	15.7498	15.4794	21.6655	22.3474	20.9392	29.5649
AT4G31510	2	Chr4	15276076	15277505	-	5.01093	7.49681	13.4615	5.90443	6.94805	16.0757
AT4G31970	2	Chr4	15462350	15464563	+	0.160804	0.487828	1.27422	0.250208	0.295344	1.37659
AT4G31980	2	Chr4	15464642	15469204	+	5.29533	5.90917	8.36727	5.24741	6.20375	7.47884
AT4G32150	2	Chr4	15525979	15527926	-	121.322	122.789	150.602	159.046	172.372	256.68
AT4G32300	2	Chr4	15599475	15602597	+	12.1992	18.9028	22.8432	13.9126	15.9895	23.008
AT4G32440	2	Chr4	15656681	15660223	+	27.5593	29.6857	31.8138	34.2064	32.296	35.6051
AT4G32480	2	Chr4	15676240	15677977	+	230.723	285.68	402.314	204.291	172.527	340.815
AT4G32600	2	Chr4	15723345	15726141	+	13.9618	14.1053	18.4877	18.8384	19.5982	24.2585
AT4G32650	2	Chr4	15751271	15755047	-	9.84615	11.5609	20.2954	11.9554	13.5795	29.2724
AT4G33150	2	Chr4	15985174	15991633	-	25.9025	41.5412	48.6885	46.2837	39.2785	74.3478
AT4G33510	2	Chr4	16116371	16118825	+	36.9282	42.4396	50.1213	38.8138	40.1971	51.5772
AT4G33565	2	Chr4	16136749	16138287	+	20.2415	31.5988	35.5379	36.9277	26.7293	31.4036
AT4G33780	2	Chr4	16201661	16203652	-	19.0451	20.199	26.8846	23.331	25.8998	33.4244
AT4G34135	2	Chr4	16345150	16347434	-	5.3042	8.37522	11.8573	1.425	2.27826	4.61487
AT4G34180	2	Chr4	16369357	16371529	-	105.055	117.945	195.622	171.578	164.289	304.199
AT4G34580	2	Chr4	16515102	16518746	+	4.05205	12.2438	29.3619	1.28005	3.63537	32.9481
AT4G34950	2	Chr4	16642142	16644928	-	14.5381	16.9176	33.5887	10.5953	10.0465	20.4561
AT4G35040	2	Chr4	16680209	16682881	+	9.49049	11.7426	19.4308	8.45394	8.78161	14.1857
AT4G35090	2	Chr4	16700312	16703504	-	44.4172	53.5086	72.652	38.2343	45.3057	76.7611
AT4G35110	2	Chr4	16712280	16715114	-	3.76403	5.7184	8.93431	6.40791	6.97676	8.84989
AT4G35270	2	Chr4	16777264	16782054	-	2.40072	3.31015	5.60486	0.949174	1.48286	4.65055
AT4G35380	2	Chr4	16819792	16826147	+	1.54017	2.16626	3.93089	1.01116	1.22221	3.70726
AT4G35600	2	Chr4	16896153	16898933	+	8.44266	11.7851	12.1167	6.05705	7.26258	9.30864
AT4G36030	2	Chr4	17044945	17047315	-	6.7925	10.1683	12.5741	7.39961	7.21588	7.46846
AT4G36032	2	Chr4	17044958	17047346	+	6.6441	9.7671	11.9867	7.25233	7.03032	7.37252
AT4G36400	2	Chr4	17197188	17200932	+	7.60706	8.85913	11.8081	7.42049	7.78142	10.3663
AT4G36610	2	Chr4	17265332	17267472	-	4.69631	5.10163	13.21	4.2601	2.83804	10.2466
AT4G36630	2	Chr4	17271764	17276626	-	13.9385	15.7324	17.229	12.0534	13.2702	16.8913
AT4G36640	2	Chr4	17276882	17279428	-	12.6445	13.0878	23.9867	20.0798	19.4921	35.4799
AT4G37180	2	Chr4	17504428	17506504	+	13.7922	30.543	57.0283	12.3907	19.6662	67.3606
AT4G37520	2	Chr4	17631500	17633249	+	156.275	268.552	354.601	184.93	216.313	419.678
AT4G37530	2	Chr4	17634696	17636401	+	7.67514	12.1938	21.6726	9.82842	11.8043	23.2032
AT4G37800	2	Chr4	17775370	17777445	-	0.251833	1.13729	2.95362	0.719804	0.979347	5.07849
AT4G38220	2	Chr4	17925180	17927188	+	23.5494	28.8152	39.0113	20.1993	25.9764	46.0189
AT4G38230	2	Chr4	17928677	17931511	-	8.91876	10.9451	14.7432	9.93325	9.78728	12.2204
AT4G38250	2	Chr4	17935402	17937068	+	16.401	16.2884	23.6427	19.1525	19.7157	34.0333
AT4G38360	2	Chr4	17967050	17969958	+	14.2281	14.6601	22.5999	18.1806	20.676	31.5501
AT4G38460	2	Chr4	17994739	17996222	+	14.2947	15.1715	19.1521	10.4216	11.882	16.7878
AT4G38510	2	Chr4	18010812	18015173	-	79.3472	85.8905	92.9251	73.1531	77.6302	91.7871
AT4G38540	2	Chr4	18023121	18025027	+	62.8804	96.2338	125.824	81.2665	83.1778	120.444
AT4G38545	2	Chr4	18022932	18025298	-	45.1366	66.2038	86.7077	56.6051	60.0035	82.0729
AT4G38550	2	Chr4	18025635	18028911	+	21.2243	32.8989	40.3981	26.2143	28.4519	51.7913
AT4G38552	2	Chr4	18025587	18028764	-	14.9687	23.7435	27.8919	18.3416	19.6498	35.4304
AT4G38950	2	Chr4	18154395	18160158	-	3.28863	4.48334	7.68811	1.92713	2.15418	7.48459
AT4G39070	2	Chr4	18204631	18206684	-	2.13114	2.2484	4.02815	0.924702	1.49609	3.33851
AT4G39080	2	Chr4	18209399	18215204	+	41.8799	41.9523	53.474	48.6481	50.5465	81.3128
AT4G39100	2	Chr4	18217629	18220324	-	30.5935	30.5355	39.8563	34.8106	35.8558	43.6548
AT4G39980	2	Chr4	18539511	18542122	+	88.55	98.9447	123.942	96.7103	119.446	206.214
AT4G40050	2	Chr4	18560855	18563987	-	25.4486	35.7263	42.3096	28.396	28.2812	37.3059
AT4G40060	2	Chr4	18571239	18573084	-	39.1363	83.8205	128.722	45.5227	51.6955	116.517
AT4G40065	2	Chr4	18574503	18575585	-	1.25228	2.60807	4.84512	1.68149	1.69286	2.31641
AT4G40080	2	Chr4	18579314	18580717	+	1.76494	2.81108	5.72	1.73497	1.68781	5.05762
AT4G40085	2	Chr4	18579194	18580702	-	1.26476	1.87093	4.0241	1.19189	1.11096	3.75644
AT5G01100	2	Chr5	34538	37999	-	1.62471	3.57625	4.05884	1.03274	1.90636	3.89156
AT5G01280	2	Chr5	113921	116411	-	0.3554	0.674253	1.45791	0.136826	0.0986682	1.54632
AT5G01600	2	Chr5	227953	230051	-	106.09	159.073	195.863	80.5164	106.875	154.497
AT5G01750	2	Chr5	289717	291604	+	30.746	55.1223	91.1664	33.3259	40.6367	111.449
AT5G01800	2	Chr5	306939	309289	+	58.3386	66.4719	83.2854	78.2269	82.2386	114.927
AT5G02020	2	Chr5	385878	388231	-	4.41063	7.46594	9.39301	6.57614	6.35993	4.59387
AT5G02090	2	Chr5	411981	412919	-	4.07904	7.2883	13.3223	6.69872	7.4307	18.8796
AT5G02350	2	Chr5	495189	497372	-	0.557678	1.8775	2.85401	0.11568	0.42295	3.47406
AT5G02360	2	Chr5	500626	502329	-	4.91871	5.95121	11.4685	2.19402	3.04774	9.72696
AT5G03240	2	Chr5	771660	773515	-	512.742	812.326	947.998	956.005	861.999	1286.98
AT5G03380	2	Chr5	832035	834549	-	28.7912	58.5829	86.2146	52.6377	54.7801	114.533
AT5G03490	2	Chr5	871204	873072	+	4.74819	6.90636	9.47709	6.86765	6.91495	11.7615
AT5G03555	2	Chr5	898165	900298	-	3.9355	6.32466	6.69018	5.71429	4.90033	4.40808
AT5G03630	2	Chr5	922048	924728	-	75.9714	84.751	124.784	87.2149	93.7959	123.619
AT5G03640	2	Chr5	927136	930921	+	0.296348	0.699698	1.2331	0.122462	0.148522	1.22483
AT5G03960	2	Chr5	1068158	1070164	-	0.208854	0.348637	2.54933	0.028247	0.0714152	0.300521
AT5G04490	2	Chr5	1279577	1281746	+	1.02743	1.24064	2.78852	0.661255	0.849477	1.80371
AT5G04750	2	Chr5	1372134	1373619	+	132.728	170.7	245.965	165.305	164.924	287.489
AT5G04760	2	Chr5	1373530	1374787	-	26.8878	29.9056	41.5041	34.1092	33.8752	47.173
AT5G04860	2	Chr5	1411549	1414722	-	6.22748	7.62994	11.2992	6.00642	6.33034	12.8507
AT5G04960	2	Chr5	1461786	1464066	+	1.97719	6.93626	14.1994	1.04678	1.95139	16.5549
AT5G04990	2	Chr5	1471481	1474029	-	17.474	17.9935	19.9124	20.4752	19.1348	21.6617
AT5G05390	2	Chr5	1594685	1597042	+	0.234051	0.32401	0.726877	0.610842	0.438914	1.44827
AT5G05400	2	Chr5	1597351	1601255	-	0.693594	0.99333	2.15447	0.710004	0.938715	2.29191
AT5G05435	2	Chr5	1606377	1607738	+	1.10177	1.4499	2.93807	1.56916	1.75901	3.77249
AT5G05600	2	Chr5	1672070	1674770	+	10.0818	12.135	27.3303	10.9107	11.773	35.4746
AT5G05750	2	Chr5	1727429	1728933	+	38.3072	41.0532	46.1188	42.6007	36.9131	45.3678
AT5G05890	2	Chr5	1772415	1774187	+	1.70258	3.94227	9.45011	2.03689	3.6167	12.068
AT5G06250	2	Chr5	1891880	1894353	-	0.212874	0.21036	0.921872	0	0.0276803	0.0266127
AT5G06280	2	Chr5	1917641	1918896	-	6.85173	10.0107	12.7051	7.21638	7.10279	15.0284
AT5G06330	2	Chr5	1933890	1935840	-	1.34542	2.65404	4.94524	0.331584	0.374757	1.64331
AT5G06570	2	Chr5	2007419	2011179	-	1.35596	2.66534	5.52127	1.12956	0.324576	2.83788
AT5G06630	2	Chr5	2036312	2037855	-	5.82806	29.7463	60.5654	3.6257	9.80067	108.768
AT5G06730	2	Chr5	2079925	2081685	-	8.31252	27.5631	40.7701	4.12228	7.00815	19.7395
AT5G06740	2	Chr5	2083964	2086218	+	1.1426	2.55469	3.60352	1.4186	1.82511	3.72736
AT5G07100	2	Chr5	2204206	2205965	+	9.0781	18.6254	24.8361	14.2327	13.1303	29.1155
AT5G07360	2	Chr5	2326687	2330462	-	12.0695	14.8882	18.6177	9.40352	10.4569	15.3169
AT5G07460	2	Chr5	2360630	2362228	-	15.4327	24.2045	40.1866	8.83982	13.1005	48.9699
AT5G07830	2	Chr5	2503125	2506688	+	6.78838	9.57028	17.3025	7.6765	9.21786	27.6096
AT5G08139	2	Chr5	2616134	2617951	+	11.5654	13.9303	17.0004	14.8893	14.0026	15.6836
AT5G08190	2	Chr5	2635832	2637433	+	30.1601	31.4274	33.8603	30.7188	31.8062	28.8578
AT5G08380	2	Chr5	2694669	2697781	-	20.8434	23.4312	31.6172	21.8982	26.5713	33.4842
AT5G08640	2	Chr5	2803833	2805606	+	0.638926	0.892729	1.30183	0.091948	0.10817	0.203813
AT5G09530	2	Chr5	2959734	2961382	-	19.6077	22.0213	64.656	11.3393	7.59707	65.9977
AT5G10290	2	Chr5	3235258	3238808	-	25.3415	26.5594	32.3383	29.7552	34.8896	41.2577
AT5G10610	2	Chr5	3353442	3355124	+	9.34231	10.7042	11.9824	8.37058	9.05429	11.716
AT5G10625	2	Chr5	3358787	3359817	+	23.2079	26.8985	44.1214	21.559	12.3491	18.0914
AT5G10650	2	Chr5	3364928	3368439	-	8.52002	10.4261	12.6955	13.2382	13.9177	23.0131
AT5G10700	2	Chr5	3378053	3378901	-	10.0845	12.2583	15.351	11.5758	11.7186	12.4396
AT5G10740	2	Chr5	3393465	3396200	-	12.8445	12.8952	15.0671	13.326	11.5545	13.6779
AT5G11600	2	Chr5	3733635	3735265	-	10.0216	12.3811	17.7469	16.2961	16.0578	29.8783
AT5G11670	2	Chr5	3754091	3758342	+	51.3064	64.5249	111.59	80.0426	103.348	186.622
AT5G11720	2	Chr5	3776723	3780255	+	10.9781	12.1855	17.9829	10.097	11.4508	21.9149
AT5G11870	2	Chr5	3825420	3827573	+	1.2307	1.55424	1.89392	1.2381	1.61593	1.91656
AT5G11910	2	Chr5	3836300	3838243	-	11.7641	16.6427	19.7071	12.1379	13.5685	16.1063
AT5G12050	2	Chr5	3889906	3891514	+	0.754611	2.0253	4.5009	0.0708844	0.341255	2.02513
AT5G12200	2	Chr5	3941528	3944866	-	35.0909	39.2404	50.613	39.6324	41.2478	72.2462
AT5G12380	2	Chr5	4009168	4010687	+	1.66487	2.13703	3.57664	1.89452	2.01977	2.22326
AT5G12420	2	Chr5	4024286	4026849	-	3.20071	3.08386	13.1384	2.61079	2.11	12.7531
AT5G13180	2	Chr5	4196256	4197940	+	17.9055	29.3641	54.8879	14.8727	17.1418	36.8538
AT5G13330	2	Chr5	4271730	4274674	+	102.956	127.936	141.246	133.689	135.307	159.985
AT5G13580	2	Chr5	4370692	4373201	+	1.00042	1.4821	4.6283	0.586999	0.562022	4.00332
AT5G13750	2	Chr5	4437804	4441701	+	5.31186	8.77033	15.6534	9.48244	10.8547	17.7432
AT5G14120	2	Chr5	4555821	4558710	+	10.7072	15.8485	26.6996	13.3961	14.0285	34.4259
AT5G14360	2	Chr5	4630892	4631851	+	1.53932	3.88732	14.0513	2.42064	2.85642	25.6404
AT5G14565	2
AT5G14650	2	Chr5	4724407	4726675	+	1.14679	1.84303	5.81715	0.730967	0.605892	2.62236
AT5G15260	2	Chr5	4952881	4955027	-	7.16864	8.67203	10.5824	8.12877	8.10603	10.4164
AT5G15600	2	Chr5	5078200	5079327	+	1.21809	2.91699	8.36502	0.609761	1.43369	8.27391
AT5G16180	2	Chr5	5279884	5283102	+	9.28501	10.5868	14.2988	8.27338	8.42483	14.0511
AT5G16370	2	Chr5	5356551	5358789	-	17.914	27.7118	33.4149	22.7419	22.6953	33.149
AT5G16440	2	Chr5	5371627	5373809	+	32.8355	36.7951	42.3211	27.9733	31.2031	34.226
AT5G16450	2	Chr5	5373820	5375459	+	23.61	29.3685	45.2982	37.381	42.3295	89.1105
AT5G16650	2	Chr5	5463177	5465398	-	12.8964	14.0905	15.5888	11.8526	15.1923	13.4001
AT5G16980	2	Chr5	5578846	5581311	-	0.137722	0.102511	0.422983	0.240375	0.449411	0.982942
AT5G17380	2	Chr5	5724759	5726912	-	36.7303	41.6983	54.8845	59.5584	55.6875	85.0702
AT5G17850	2	Chr5	5898852	5901157	+	4.76669	5.68512	7.19542	3.84731	4.37403	5.6445
AT5G18490	2	Chr5	6134114	6136807	-	12.2094	13.1309	16.2817	16.4164	15.2025	21.5055
AT5G18640	2	Chr5	6212773	6215863	+	22.3211	23.4921	25.6652	24.4082	26.6324	26.6991
AT5G18650	2	Chr5	6217690	6220702	+	32.6918	34.9204	40.5008	30.3863	30.6492	29.561
AT5G18680	2	Chr5	6228163	6230630	-	24.2555	30.9147	63.9797	27.644	32.6166	88.8067
AT5G18690	2	Chr5	6233287	6234251	-	9.6489	12.8228	23.5351	6.90439	8.82702	32.8031
AT5G18850	2	Chr5	6286732	6287629	+	8.26822	10.9599	13.4812	10.4054	11.0596	21.0829
AT5G18860	2	Chr5	6290358	6295815	+	3.03294	5.2936	9.5271	4.06436	6.72223	11.4285
AT5G18900	2	Chr5	6304171	6306290	-	41.5825	42.0231	49.5614	44.848	45.4914	53.9197
AT5G19140	2	Chr5	6423153	6426166	+	211.469	218.553	290.368	254.066	244.41	385.555
AT5G19250	2	Chr5	6471827	6472989	+	10.077	13.4887	20.0753	6.39728	7.86107	9.42926
AT5G19560	2	Chr5	6602910	6606506	+	0.560359	2.13109	3.28413	0.527931	0.766921	4.30507
AT5G19740	2	Chr5	6673874	6676931	+	7.82086	19.4036	31.6515	10.1367	14.0516	36.391
AT5G19790	2	Chr5	6689108	6690040	-	5.42767	9.15657	17.1922	5.45105	8.26939	18.255
AT5G19800	2	Chr5	6690520	6691176	+	1.39204	4.40326	9.87021	0.384778	1.0393	9.46923
AT5G20050	2	Chr5	6774102	6775935	+	8.18505	10.2067	15.0804	7.85165	8.15754	11.6096
AT5G20400	2	Chr5	6894726	6896350	+	15.9249	25.3763	40.2233	16.6143	22.0546	47.6729
AT5G20420	2	Chr5	6898790	6904242	-	0.964868	0.87945	1.64783	0.409936	0.562393	1.10216
AT5G20660	2	Chr5	6986180	6991139	+	22.5161	25.6093	33.1976	24.6111	26.3477	40.4124
AT5G20860	2	Chr5	7076735	7079149	-	0.271062	1.8554	3.84217	0.0750572	0.0456734	1.21786
AT5G21326	2	Chr5	7217244	7222021	+	19.5804	23.3081	24.7439	27.2401	24.6884	29.9132
[truncated: 2,338 more rows]
