# Supplementary material for: EMF2 deficiency disrupts epigenetic and chromatin organization landscapes, blocking root regeneration competence in Arabidopsis
Source: New Phytol. 2026 May 28;251(4):1792–810. doi: 10.1111/nph.71298 (PMC13373812; doi:10.1111/nph.71298)
Supplement: Supplementary file 4 — Table S4 Information of DESs identified between samples. [file NPH-251-1792-s001.xlsx]

## Sheet: WT_T10_vs_WT_T0
seqnames	start	end	width	strand	Conc	Conc_K27me3_wt_t10	Conc_K27me3_wt_t0	Fold	p.value	FDR
Chr3	14762773	14763273	501	*	8.01038	6.6688	8.69332	-1.95913	2.66658e-22	1.44369e-18
Chr1	18641661	18642161	501	*	7.0138	6.01094	7.59972	-1.36408	2.35462e-10	6.37395e-07
Chr3	11278558	11279058	501	*	7.66623	8.16858	6.88897	0.98657	3.80773e-10	6.87169e-07
Chr5	20190732	20191232	501	*	7.87762	8.38711	7.08288	1.00435	6.58745e-10	8.91611e-07
Chr3	13810141	13810641	501	*	6.44691	7.10575	5.19945	1.66337	8.42438e-10	9.12192e-07
Chr1	7886735	7887235	501	*	9.37139	8.9066	9.72237	-0.645241	3.62706e-09	3.27282e-06
Chr1	19406123	19406623	501	*	8.36374	7.6846	8.82366	-0.798532	1.56234e-08	1.09454e-05
Chr2	6452697	6453197	501	*	7.61195	8.0993	6.87049	0.855104	1.61734e-08	1.09454e-05
Chr4	14871385	14871885	501	*	8.47182	7.89283	8.88387	-0.704196	2.77857e-08	1.57018e-05
Chr4	17580662	17581162	501	*	7.21645	7.73091	6.40937	0.908815	2.90023e-08	1.57018e-05
Chr1	6839169	6839669	501	*	9.9502	9.53274	10.2736	-0.587776	3.57976e-08	1.76189e-05
Chr4	14763831	14764331	501	*	9.31868	8.89193	9.64759	-0.594481	4.63427e-08	1.92773e-05
Chr1	27265085	27265585	501	*	8.94315	8.44927	9.31039	-0.639982	4.86246e-08	1.92773e-05
Chr4	747531	748031	501	*	8.86773	8.35412	9.24572	-0.653498	4.9849e-08	1.92773e-05
Chr4	9895784	9896284	501	*	8.1722	7.51621	8.62148	-0.730097	1.05882e-07	3.82162e-05
Chr1	16131627	16132127	501	*	8.76809	8.28136	9.13138	-0.626547	1.18991e-07	4.02635e-05
Chr4	12339100	12339600	501	*	8.26812	7.68547	8.682	-0.680738	1.38061e-07	4.39685e-05
Chr2	2149420	2149920	501	*	6.40352	5.39957	6.9898	-1.0638	1.69668e-07	5.10322e-05
Chr5	622213	622713	501	*	6.87156	7.38993	6.05467	0.840662	1.95187e-07	5.56181e-05
Chr2	15720416	15720916	501	*	9.41943	9.02156	9.73096	-0.558157	2.58196e-07	6.98937e-05
Chr3	22995757	22996257	501	*	6.94103	7.47196	6.09195	0.846191	3.23907e-07	8.35064e-05
Chr1	4557221	4557721	501	*	8.5408	8.05065	8.90599	-0.615198	3.43102e-07	8.44342e-05
Chr4	4790877	4791377	501	*	8.6273	8.11802	9.00296	-0.626495	4.04534e-07	9.39896e-05
Chr4	86545	87045	501	*	7.91505	8.32112	7.34786	0.654407	4.16651e-07	9.39896e-05
Chr2	3528572	3529072	501	*	8.35145	7.83762	8.72956	-0.625498	4.92565e-07	0.00010667
Chr5	5715721	5716221	501	*	9.07526	8.66706	9.39308	-0.556098	6.26987e-07	0.000130558
Chr4	1177627	1178127	501	*	9.89215	9.4924	10.2048	-0.550127	6.83854e-07	0.000137125
Chr4	6218467	6218967	501	*	8.23121	7.7098	8.61339	-0.620693	7.51802e-07	0.000145366
Chr3	22500162	22500662	501	*	8.10856	8.53163	7.5074	0.656545	9.49849e-07	0.000177327
Chr5	1934936	1935436	501	*	9.42853	8.96654	9.77792	-0.575453	1.6731e-06	0.000301939
Chr1	25244674	25245174	501	*	9.00663	8.58851	9.3304	-0.547364	1.95755e-06	0.000341876
Chr2	12364088	12364588	501	*	10.2124	9.83952	10.5085	-0.518309	2.07621e-06	0.000347865
Chr2	19261424	19261924	501	*	9.54301	9.18338	9.83064	-0.507064	2.12034e-06	0.000347865
Chr1	28995545	28996045	501	*	9.39205	9.03598	9.6774	-0.502832	2.71145e-06	0.000419771
Chr4	13985713	13986213	501	*	8.88292	8.44322	9.21944	-0.556073	2.7137e-06	0.000419771
Chr3	21522578	21523078	501	*	10.1552	9.62684	10.5411	-0.598959	2.83714e-06	0.000426675
Chr1	5058621	5059121	501	*	8.56929	8.12868	8.90634	-0.554752	3.22851e-06	0.000466963
Chr1	25099926	25100426	501	*	9.04775	8.63903	9.36588	-0.535268	3.27754e-06	0.000466963
Chr4	9791973	9792473	501	*	8.97246	8.57767	9.2821	-0.526535	3.58723e-06	0.000497981
Chr2	13987862	13988362	501	*	9.51029	9.16141	9.79101	-0.495066	3.78037e-06	0.000511673
Chr2	1967368	1967868	501	*	8.91402	8.51813	9.22434	-0.524906	4.72449e-06	0.000623864
Chr1	16231593	16232093	501	*	9.10644	8.72287	9.40915	-0.517515	5.04836e-06	0.000650758
Chr1	17340429	17340929	501	*	8.98775	8.57367	9.3091	-0.532542	5.18637e-06	0.000653
Chr3	16702326	16702826	501	*	8.77748	8.37169	9.09383	-0.528078	5.53113e-06	0.000661429
Chr5	23899292	23899792	501	*	6.87557	7.34153	6.18305	0.640743	5.55606e-06	0.000661429
Chr1	28868748	28869248	501	*	7.87942	7.37553	8.25215	-0.575851	5.62231e-06	0.000661429
Chr2	17568901	17569401	501	*	8.92928	8.54606	9.23179	-0.514586	5.742e-06	0.000661429
Chr3	3204161	3204661	501	*	9.79564	9.43378	10.0847	-0.495079	8.32824e-06	0.000939356
Chr4	13005414	13005914	501	*	8.74453	8.33848	9.06104	-0.521566	9.40153e-06	0.00103877
Chr1	982669	983169	501	*	9.1007	8.71539	9.4045	-0.506235	1.08561e-05	0.00117549
Chr2	6805912	6806412	501	*	9.45867	9.09966	9.74591	-0.488154	1.12563e-05	0.00119493
Chr2	6483030	6483530	501	*	8.13639	7.64523	8.50214	-0.55865	1.15318e-05	0.0011993
Chr1	5373680	5374180	501	*	8.02468	7.55924	8.37602	-0.546758	1.18752e-05	0.0011993
Chr4	5211708	5212208	501	*	9.11001	8.69835	9.42991	-0.518179	1.19619e-05	0.0011993
Chr1	6452383	6452883	501	*	9.56378	9.22731	9.83643	-0.473773	1.24799e-05	0.00122848
Chr4	13121527	13122027	501	*	9.21807	8.87543	9.49475	-0.47772	1.27713e-05	0.00122923
Chr3	11532211	11532711	501	*	9.24776	8.86775	9.54825	-0.499483	1.29416e-05	0.00122923
Chr2	10908964	10909464	501	*	8.11609	7.63632	8.47551	-0.547789	1.32515e-05	0.00123696
Chr3	556358	556858	501	*	8.64676	8.24423	8.96114	-0.514537	1.45216e-05	0.00133254
Chr1	78789	79289	501	*	8.96316	8.57437	9.26911	-0.503934	1.73424e-05	0.00156487
Chr4	11922834	11923334	501	*	9.50723	9.14415	9.79707	-0.484808	1.80914e-05	0.00160568
Chr1	23994732	23995232	501	*	8.67217	8.28435	8.97751	-0.500672	1.92535e-05	0.00168127
Chr5	20558897	20559397	501	*	8.83789	8.40983	9.16758	-0.521684	2.01682e-05	0.00173319
Chr3	5506379	5506879	501	*	8.83982	8.42612	9.16094	-0.51285	2.12085e-05	0.00179411
Chr4	2509061	2509561	501	*	8.98918	8.63425	9.2738	-0.478409	2.1851e-05	0.00182002
Chr5	22388957	22389457	501	*	8.58436	8.93497	8.12023	0.533659	2.26512e-05	0.00185808
Chr1	1516602	1517102	501	*	9.79316	9.47384	10.0544	-0.454302	2.43534e-05	0.00194735
Chr3	4774629	4775129	501	*	8.38984	7.92502	8.74084	-0.529066	2.57533e-05	0.00194735
Chr4	13338331	13338831	501	*	8.34059	7.92061	8.66548	-0.512005	2.58851e-05	0.00194735
Chr2	12295574	12296074	501	*	8.40714	7.99761	8.72575	-0.508617	2.58945e-05	0.00194735
Chr2	17437230	17437730	501	*	7.8309	8.18984	7.35199	0.536368	2.59156e-05	0.00194735
Chr1	7366939	7367439	501	*	9.58319	9.17107	9.90336	-0.506898	2.61014e-05	0.00194735
Chr4	10062179	10062679	501	*	9.66795	9.34591	9.93106	-0.456214	2.62573e-05	0.00194735
Chr5	20091708	20092208	501	*	6.44069	6.93688	5.6783	0.596387	2.72577e-05	0.00199424
Chr1	19041468	19041968	501	*	8.38597	7.95258	8.7188	-0.515393	2.77554e-05	0.00200357
Chr2	9705439	9705939	501	*	9.64738	9.34053	9.90028	-0.442967	2.82851e-05	0.00201494
Chr2	11369733	11370233	501	*	9.24837	8.89899	9.52942	-0.470541	2.88521e-05	0.00202864
Chr5	16980065	16980565	501	*	9.3076	8.98409	9.57169	-0.453108	2.95871e-05	0.00205365
Chr2	16339993	16340493	501	*	8.93996	8.59185	9.2202	-0.470763	3.02258e-05	0.00207142
Chr4	13145360	13145860	501	*	8.98492	8.64092	9.26249	-0.468518	3.11304e-05	0.00210675
Chr4	12135204	12135704	501	*	8.98081	8.61148	9.27459	-0.480477	3.26087e-05	0.00217955
Chr1	26277326	26277826	501	*	9.5814	9.26647	9.83975	-0.44529	3.40001e-05	0.00224483
Chr1	1694837	1695337	501	*	9.4272	9.10681	9.68921	-0.44791	3.81935e-05	0.002466
Chr1	19430676	19431176	501	*	7.89216	7.43901	8.23648	-0.516953	3.86472e-05	0.002466
Chr5	8025334	8025834	501	*	7.75373	7.22394	8.14037	-0.542993	3.87163e-05	0.002466
Chr4	1963305	1963805	501	*	9.03604	8.6863	9.31733	-0.4665	3.94375e-05	0.00248273
Chr3	21265175	21265675	501	*	9.3677	9.04108	9.63385	-0.45092	4.2015e-05	0.00261459
Chr3	11747395	11747895	501	*	9.69758	9.4054	9.94044	-0.426496	4.30529e-05	0.00264524
Chr4	9186065	9186565	501	*	8.0634	7.59587	8.41593	-0.518885	4.34847e-05	0.00264524
Chr1	17237005	17237505	501	*	9.42586	9.10648	9.6872	-0.446378	4.78019e-05	0.00287555
Chr4	18054261	18054761	501	*	9.07272	8.74484	9.3397	-0.451987	4.97259e-05	0.00295842
Chr4	6869994	6870494	501	*	8.5638	8.19106	8.85975	-0.478103	5.17722e-05	0.00304668
Chr3	8026776	8027276	501	*	9.69705	9.40306	9.94115	-0.424561	5.35517e-05	0.00311751
Chr5	8386800	8387300	501	*	9.35992	9.02741	9.62997	-0.454706	5.46619e-05	0.00314829
Chr3	18855836	18856336	501	*	8.54376	8.85987	8.13837	0.492417	5.67311e-05	0.00323308
Chr1	20682096	20682596	501	*	9.59526	9.23596	9.88269	-0.466164	5.7776e-05	0.00325832
Chr4	2479743	2480243	501	*	9.95315	9.66193	10.1953	-0.422529	6.14134e-05	0.00342776
Chr3	16739727	16740227	501	*	9.20578	8.87718	9.47323	-0.447615	6.23382e-05	0.00343993
Chr4	12504562	12505062	501	*	9.62886	9.33414	9.87347	-0.423373	6.29023e-05	0.00343993
Chr5	2069146	2069646	501	*	9.65308	9.36673	9.8919	-0.417399	6.37737e-05	0.00345271
Chr1	24340378	24340878	501	*	9.28003	8.97723	9.53017	-0.430738	6.51998e-05	0.00349497
Chr2	19180876	19181376	501	*	7.91345	7.4626	8.25645	-0.506662	6.87821e-05	0.00358451
Chr2	6254327	6254827	501	*	8.99134	8.64727	9.26896	-0.456549	6.87922e-05	0.00358451
Chr3	11835664	11836164	501	*	8.53859	8.10704	8.87034	-0.498981	6.90326e-05	0.00358451
Chr5	21929687	21930187	501	*	8.29112	7.85775	8.62394	-0.495862	7.13231e-05	0.00358451
Chr4	7220372	7220872	501	*	9.83422	9.40499	10.1646	-0.495751	7.16381e-05	0.00358451
Chr1	26715964	26716464	501	*	9.60583	9.29622	9.86059	-0.432409	7.20812e-05	0.00358451
Chr2	17246148	17246648	501	*	9.01442	8.61881	9.32456	-0.484044	7.2099e-05	0.00358451
Chr1	24290568	24291068	501	*	9.76165	9.47602	9.99998	-0.415336	7.21668e-05	0.00358451
Chr2	17143507	17144007	501	*	9.0576	8.73407	9.3217	-0.44409	7.64406e-05	0.00368794
Chr1	23169159	23169659	501	*	7.45533	7.83799	6.93303	0.520769	7.64414e-05	0.00368794
Chr2	9569307	9569807	501	*	9.43541	9.13549	9.68359	-0.425041	7.65187e-05	0.00368794
Chr4	13298244	13298744	501	*	8.90905	8.54922	9.19681	-0.465386	7.6974e-05	0.00368794
Chr2	12261921	12262421	501	*	9.70889	9.4107	9.95589	-0.422062	8.51207e-05	0.0040339
Chr2	7301781	7302281	501	*	8.89294	8.55626	9.16573	-0.450407	8.63681e-05	0.0040339
Chr3	18964594	18965094	501	*	9.04536	8.68998	9.33027	-0.458655	8.64301e-05	0.0040339
Chr3	3004265	3004765	501	*	8.76608	8.42212	9.04362	-0.452395	8.95163e-05	0.00410333
Chr3	22055508	22056008	501	*	8.9331	8.59277	9.20828	-0.452497	9.01388e-05	0.00410333
Chr4	6450579	6451079	501	*	7.47054	6.95249	7.85092	-0.516778	9.01914e-05	0.00410333
Chr4	14546888	14547388	501	*	8.76615	8.39823	9.05906	-0.465835	9.15228e-05	0.00411906
Chr4	7297912	7298412	501	*	9.38679	9.04302	9.6642	-0.450784	9.20587e-05	0.00411906
Chr1	27397162	27397662	501	*	8.52803	8.13848	8.83445	-0.475626	9.41654e-05	0.00417878
Chr4	17639777	17640277	501	*	7.69582	8.04532	7.23361	0.498939	9.62499e-05	0.00421546
Chr3	16988934	16989434	501	*	8.02543	7.57401	8.36875	-0.498378	9.65491e-05	0.00421546
Chr5	22711603	22712103	501	*	8.16602	8.47829	7.76692	0.477345	0.000101932	0.00438972
Chr3	23155746	23156246	501	*	8.3826	8.72355	7.93527	0.493892	0.000102353	0.00438972
Chr3	8108168	8108668	501	*	9.31293	8.92443	9.6187	-0.474691	0.000103695	0.00438972
Chr2	19081037	19081537	501	*	8.93623	8.58161	9.22065	-0.454373	0.000103784	0.00438972
Chr1	22754602	22755102	501	*	9.52188	9.23854	9.7586	-0.40976	0.000108819	0.00456704
Chr1	26576439	26576939	501	*	10.0034	9.72232	10.2385	-0.406944	0.000112113	0.00460747
Chr3	12104375	12104875	501	*	9.13248	8.8135	9.39354	-0.433529	0.00011245	0.00460747
Chr1	5353255	5353755	501	*	8.49024	8.11269	8.7892	-0.466715	0.00011309	0.00460747
Chr3	16968447	16968947	501	*	9.43312	9.14499	9.67318	-0.413845	0.000113187	0.00460747
Chr1	16291809	16292309	501	*	7.56974	7.11393	7.91559	-0.494162	0.000114919	0.00464307
Chr3	9486325	9486825	501	*	9.05887	8.69658	9.3482	-0.460675	0.000115939	0.0046496
Chr3	207323	207823	501	*	8.1998	8.55486	7.72778	0.498135	0.000118554	0.00471951
Chr5	3079907	3080407	501	*	8.54613	8.18109	8.8372	-0.45759	0.000121266	0.00476608
Chr3	8195433	8195933	501	*	9.24105	8.93096	9.49613	-0.425752	0.000121485	0.00476608
Chr4	7896330	7896830	501	*	8.51958	8.12385	8.82981	-0.473991	0.000126943	0.00494437
Chr4	12673514	12674014	501	*	9.48802	9.16768	9.75	-0.435403	0.000128921	0.00498554
Chr4	12981508	12982008	501	*	10.1091	9.81925	10.3503	-0.411166	0.000135097	0.00518733
Chr3	10663055	10663555	501	*	8.09915	7.65488	8.43833	-0.483362	0.000141137	0.00519882
Chr4	845141	845641	501	*	9.90591	9.6268	10.1397	-0.404139	0.00014205	0.00519882
Chr2	15418267	15418767	501	*	8.93464	8.61127	9.19864	-0.433808	0.00014243	0.00519882
Chr3	12668342	12668842	501	*	9.55234	9.23158	9.8146	-0.430222	0.000142927	0.00519882
Chr1	28472535	28473035	501	*	8.73659	8.37004	9.02863	-0.45528	0.000143249	0.00519882
Chr2	13109779	13110279	501	*	8.84809	8.52201	9.11388	-0.436023	0.000143431	0.00519882
Chr3	20741060	20741560	501	*	8.28825	7.91191	8.58645	-0.461879	0.000143699	0.00519882
Chr2	8699674	8700174	501	*	9.71112	9.40933	9.96057	-0.41836	0.000144275	0.00519882
Chr2	8941206	8941706	501	*	7.68419	7.21757	8.03621	-0.48885	0.000144846	0.00519882
Chr5	12902123	12902623	501	*	8.37036	7.94026	8.70125	-0.479464	0.000146187	0.00519882
Chr1	11962698	11963198	501	*	8.8481	8.52225	9.11374	-0.434205	0.000146201	0.00519882
Chr2	18105297	18105797	501	*	7.49834	6.97041	7.884	-0.499926	0.000146919	0.00519882
Chr2	10163308	10163808	501	*	9.32615	9.03917	9.56542	-0.409376	0.000152737	0.00535752
Chr1	21510307	21510807	501	*	8.71226	8.37849	8.98313	-0.439174	0.000154349	0.00535752
Chr2	8664392	8664892	501	*	9.41682	9.12631	9.65853	-0.409327	0.000154653	0.00535752
Chr3	1691378	1691878	501	*	8.05914	7.63804	8.3847	-0.474559	0.000155362	0.00535752
Chr5	6057802	6058302	501	*	8.91617	8.59744	9.17707	-0.430596	0.000157419	0.00538674
Chr1	19093983	19094483	501	*	9.2196	8.92849	9.46173	-0.411459	0.0001582	0.00538674
Chr4	10682235	10682735	501	*	9.26886	8.93284	9.54121	-0.436352	0.000166206	0.00562398
Chr1	24266810	24267310	501	*	9.29754	8.97486	9.56108	-0.429974	0.000168663	0.0056717
Chr5	15952426	15952926	501	*	9.13964	8.83869	9.38852	-0.418153	0.000171013	0.00571521
Chr2	16949028	16949528	501	*	8.12262	7.7406	8.42437	-0.460173	0.000174517	0.00579654
Chr5	18415109	18415609	501	*	8.25494	7.88355	8.55003	-0.455144	0.000175607	0.00579717
Chr5	14225263	14225763	501	*	8.88295	8.54024	9.15967	-0.439679	0.000176802	0.00580126
Chr2	17669018	17669518	501	*	9.42417	9.13916	9.66206	-0.404561	0.000185476	0.00603033
Chr1	24978082	24978582	501	*	9.50045	9.22754	9.72987	-0.39498	0.000186011	0.00603033
Chr5	5127598	5128098	501	*	8.87322	8.53552	9.14668	-0.437202	0.000189282	0.00607681
Chr4	9049150	9049650	501	*	9.3398	9.05896	9.57478	-0.401943	0.00018969	0.00607681
Chr5	14840510	14841010	501	*	8.61433	8.27662	8.88779	-0.436676	0.000192004	0.0061069
Chr1	3019814	3020314	501	*	9.35974	9.07008	9.60085	-0.40566	0.000196862	0.0061069
Chr2	2656805	2657305	501	*	7.46155	7.00828	7.80593	-0.479348	0.0001972	0.0061069
Chr4	12466403	12466903	501	*	9.76156	9.4689	10.0048	-0.40816	0.000197906	0.0061069
Chr2	4019350	4019850	501	*	9.39036	9.11436	9.62195	-0.397089	0.000197963	0.0061069
Chr5	13084638	13085138	501	*	8.93027	8.61989	9.18555	-0.421093	0.000198343	0.0061069
Chr4	8344653	8345153	501	*	8.85473	8.46195	9.16315	-0.459716	0.000199265	0.0061069
Chr1	27601984	27602484	501	*	9.43907	9.15506	9.67626	-0.403041	0.000199653	0.0061069
Chr1	29782269	29782769	501	*	7.89393	7.47689	8.21705	-0.466918	0.000209954	0.00638592
Chr1	11136582	11137082	501	*	7.10435	6.60574	7.47419	-0.485618	0.000213332	0.0064524
Chr1	7451208	7451708	501	*	10.0683	9.79416	10.2985	-0.394328	0.000219146	0.00654471
Chr2	19208675	19209175	501	*	9.35454	9.06813	9.59341	-0.405055	0.000219519	0.00654471
Chr4	2332162	2332662	501	*	8.78513	8.46198	9.04898	-0.426293	0.000220011	0.00654471
Chr2	1993468	1993968	501	*	9.83329	9.44424	10.1394	-0.455994	0.000224656	0.00664638
Chr4	12445098	12445598	501	*	8.42886	8.08209	8.70822	-0.439007	0.000227473	0.00669315
Chr4	14024620	14025120	501	*	9.57734	9.30074	9.80934	-0.394695	0.000229337	0.00671152
Chr1	582587	583087	501	*	8.89415	8.5463	9.17421	-0.438354	0.00023168	0.00674363
Chr3	12277632	12278132	501	*	7.61382	7.17627	7.9491	-0.471554	0.000243435	0.00704791
Chr5	19503628	19504128	501	*	9.2227	8.9143	9.47665	-0.414653	0.000245744	0.00704828
Chr5	15513727	15514227	501	*	6.86302	7.26743	6.29907	0.487985	0.000246823	0.00704828
Chr4	8944409	8944909	501	*	9.91103	9.62576	10.1491	-0.400009	0.000247354	0.00704828
Chr4	10281081	10281581	501	*	9.68518	9.3831	9.93483	-0.411782	0.00025284	0.0071669
Chr4	10125210	10125710	501	*	9.58559	9.30578	9.81985	-0.395557	0.000259094	0.00729681
Chr3	15269766	15270266	501	*	9.09033	8.79677	9.33414	-0.406722	0.000260119	0.00729681
Chr2	1315871	1316371	501	*	8.41806	8.07231	8.69676	-0.436299	0.000263867	0.00734938
Chr1	19515320	19515820	501	*	8.96321	8.66367	9.21113	-0.409304	0.000265603	0.00734938
Chr2	9884548	9885048	501	*	9.53125	9.2461	9.76923	-0.398236	0.000266066	0.00734938
Chr3	9925475	9925975	501	*	10.0399	9.77689	10.2624	-0.382878	0.00027499	0.00755499
Chr1	27769181	27769681	501	*	9.26933	8.99605	9.49899	-0.391243	0.0002763	0.00755499
Chr2	9089228	9089728	501	*	9.08181	8.79399	9.32165	-0.400772	0.000281404	0.00764578
Chr3	19469946	19470446	501	*	9.40851	9.13977	9.63496	-0.387156	0.000282445	0.00764578
Chr4	18203475	18203975	501	*	8.2345	7.84032	8.54376	-0.450181	0.000300124	0.00808394
Chr3	18428422	18428922	501	*	9.81266	9.54704	10.0369	-0.384072	0.000304316	0.00815626
Chr5	14733914	14734414	501	*	8.65844	8.33787	8.92057	-0.419786	0.000307361	0.00819729
Chr3	17004807	17005307	501	*	8.72193	8.38435	8.99531	-0.426961	0.000325705	0.0086253
Chr4	14521726	14522226	501	*	8.75165	8.39624	9.03659	-0.437538	0.000326595	0.0086253
Chr3	22325372	22325872	501	*	8.79205	8.44455	9.07188	-0.43331	0.000331588	0.00871465
Chr5	21559411	21559911	501	*	8.00965	7.62498	8.31304	-0.446233	0.000335987	0.00877792
Chr5	18552461	18552961	501	*	8.12502	7.75652	8.41828	-0.439509	0.000338491	0.00877792
Chr1	21056968	21057468	501	*	7.82941	7.42453	8.14521	-0.451713	0.000338859	0.00877792
Chr3	1450444	1450944	501	*	6.67593	6.09226	7.09032	-0.474968	0.000359543	0.00920707
Chr1	26593960	26594460	501	*	8.27282	7.91699	8.55802	-0.434837	0.000359889	0.00920707
Chr3	15091778	15092278	501	*	10.0658	9.7386	10.3323	-0.419673	0.000360528	0.00920707
Chr4	17739742	17740242	501	*	9.60251	9.34159	9.82339	-0.378695	0.000366436	0.00929667
Chr5	17506990	17507490	501	*	7.14646	6.67451	7.50148	-0.464921	0.000368727	0.00929667
Chr1	23770230	23770730	501	*	8.46146	8.10821	8.74501	-0.430657	0.000369188	0.00929667
Chr4	14638362	14638862	501	*	9.59659	9.28559	9.85229	-0.413076	0.000374944	0.00939789
Chr5	7697136	7697636	501	*	9.74272	9.47655	9.96734	-0.380223	0.000382075	0.0095325
Chr3	15538924	15539424	501	*	7.5439	7.06712	7.90164	-0.462678	0.000384322	0.00954457
Chr5	15193473	15193973	501	*	9.55838	9.29946	9.77782	-0.376964	0.000388591	0.00960653
Chr1	8105678	8106178	501	*	9.77403	9.51611	9.99275	-0.37448	0.000392295	0.00965402
Chr5	4062972	4063472	501	*	9.83738	9.58726	10.0505	-0.367902	0.000406511	0.0099586
Chr2	15812095	15812595	501	*	8.66577	8.34993	8.92473	-0.411666	0.000411334	0.0100314
Chr3	20665712	20666212	501	*	9.59291	9.33213	9.81369	-0.377945	0.000414211	0.0100399
Chr2	2412240	2412740	501	*	7.09101	6.61827	7.44649	-0.46119	0.000415391	0.0100399
Chr3	11394643	11395143	501	*	9.45	9.19238	9.66851	-0.373672	0.000419166	0.0100861
Chr2	12024206	12024706	501	*	8.49521	8.14626	8.77598	-0.42706	0.000428205	0.010258
Chr2	13515092	13515592	501	*	9.61622	9.3614	9.83271	-0.372506	0.000430625	0.0102705
Chr4	6432101	6432601	501	*	8.88208	8.56334	9.14299	-0.410828	0.000437571	0.0103904
Chr3	20598045	20598545	501	*	8.23829	7.84365	8.54785	-0.445043	0.000441416	0.0104359
Chr4	8107580	8108080	501	*	9.29988	9.02885	9.52795	-0.381977	0.000444266	0.0104576
Chr4	8015870	8016370	501	*	9.53157	9.24637	9.76959	-0.392033	0.000460428	0.0107255
Chr4	8598917	8599417	501	*	9.03877	8.72825	9.29414	-0.405428	0.000463951	0.0107255
Chr1	23371720	23372220	501	*	9.74008	9.48055	9.95996	-0.373655	0.000464675	0.0107255
Chr1	25533780	25534280	501	*	10.2805	9.97971	10.5292	-0.401022	0.00046778	0.0107255
Chr3	6638334	6638834	501	*	8.02655	8.31729	7.66205	0.431642	0.000467915	0.0107255
Chr4	8146413	8146913	501	*	8.83261	8.52384	9.08681	-0.404811	0.000469065	0.0107255
Chr1	7696738	7697238	501	*	7.95738	7.5898	8.25006	-0.432262	0.000469515	0.0107255
Chr2	11127757	11128257	501	*	8.69541	8.37993	8.95412	-0.4085	0.000473796	0.0107654
Chr4	15229955	15230455	501	*	9.45621	9.19037	9.68061	-0.37813	0.000477698	0.0107654
Chr4	6511895	6512395	501	*	7.10328	6.62321	7.46286	-0.456756	0.000479109	0.0107654
Chr1	25669497	25669997	501	*	9.42031	9.10146	9.68129	-0.410338	0.000479211	0.0107654
Chr4	14826035	14826535	501	*	9.04499	8.7658	9.27881	-0.387604	0.000486929	0.010809
Chr4	12336323	12336823	501	*	9.66551	9.3995	9.89003	-0.376945	0.000487051	0.010809
Chr4	5424992	5425492	501	*	8.73919	8.43379	8.9911	-0.403423	0.000487146	0.010809
Chr3	3614660	3615160	501	*	8.65665	8.34077	8.91564	-0.409572	0.000505391	0.0111681
Chr3	10682066	10682566	501	*	9.58993	9.31797	9.81867	-0.381273	0.000525925	0.0115746
Chr4	9495180	9495680	501	*	7.60922	7.1977	7.92904	-0.441286	0.000529975	0.0116165
Chr5	13763108	13763608	501	*	7.97853	7.60975	8.27198	-0.42925	0.000534571	0.0116638
Chr3	8992509	8993009	501	*	8.96988	8.68313	9.20897	-0.392189	0.00053644	0.0116638
Chr5	1188024	1188524	501	*	9.27679	8.99877	9.5098	-0.387076	0.000543678	0.0117739
Chr4	14806456	14806956	501	*	10.1365	9.8571	10.3705	-0.385563	0.000548211	0.0117821
Chr4	12261776	12262276	501	*	7.41927	6.99686	7.74561	-0.445161	0.000548411	0.0117821
Chr3	22620110	22620610	501	*	9.49858	9.24613	9.71336	-0.366295	0.000552045	0.0118133
Chr4	5729343	5729843	501	*	7.1763	6.68067	7.54451	-0.452991	0.000559195	0.0119192
Chr3	10112949	10113449	501	*	6.93757	6.42314	7.316	-0.454901	0.000562663	0.0119461
Chr4	4074072	4074572	501	*	7.82042	7.41686	8.13542	-0.439428	0.000569325	0.0120403
Chr2	11815598	11816098	501	*	9.46308	9.20878	9.6792	-0.366725	0.000573708	0.0120858
Chr1	665319	665819	501	*	8.98007	8.70019	9.21437	-0.386316	0.000577643	0.0121215
Chr4	18333796	18334296	501	*	9.96605	9.71081	10.1829	-0.368529	0.000580335	0.012131
Chr1	19361453	19361953	501	*	9.57896	9.27336	9.83101	-0.402065	0.000583019	0.0121403
Chr4	6124997	6125497	501	*	8.03041	7.63858	8.33823	-0.434925	0.000592359	0.0122669
Chr4	5648114	5648614	501	*	8.46793	8.11442	8.75164	-0.421177	0.000593633	0.0122669
Chr5	20016203	20016703	501	*	8.47594	8.11021	8.76746	-0.426745	0.000601413	0.0123197
Chr5	23867491	23867991	501	*	8.70787	8.40606	8.95733	-0.399043	0.000601751	0.0123197
Chr5	22419662	22420162	501	*	6.2391	6.67739	5.60646	0.452502	0.000603012	0.0123197
Chr4	12027071	12027571	501	*	9.4994	9.22895	9.72707	-0.379115	0.000614129	0.0124996
Chr3	8122776	8123276	501	*	10.2739	10.0039	10.5012	-0.377551	0.000628932	0.0126818
Chr5	2622236	2622736	501	*	9.5322	9.26469	9.75777	-0.377706	0.000629708	0.0126818
Chr2	8050527	8051027	501	*	8.57447	8.2665	8.82813	-0.401142	0.000630305	0.0126818
Chr2	5508260	5508760	501	*	8.05851	7.70091	8.34484	-0.423463	0.000632451	0.0126818
Chr4	9278840	9279340	501	*	9.07858	8.79127	9.31807	-0.390399	0.000639242	0.0127707
Chr2	12322973	12323473	501	*	9.23914	8.93828	9.48795	-0.394586	0.000674586	0.0134051
Chr2	7857224	7857724	501	*	9.32705	9.07092	9.54449	-0.366278	0.000675948	0.0134051
Chr1	6209748	6210248	501	*	7.82785	7.35732	8.18208	-0.443139	0.000685492	0.0135042
Chr5	15746456	15746956	501	*	8.63449	8.3268	8.88795	-0.400044	0.000685937	0.0135042
Chr3	4546650	4547150	501	*	10.2209	9.92643	10.4653	-0.390384	0.000700408	0.0137235
Chr5	17965383	17965883	501	*	8.27997	7.94471	8.55183	-0.41243	0.000706573	0.0137235
Chr5	2480765	2481265	501	*	7.9967	7.64054	8.28211	-0.419147	0.000707381	0.0137235
Chr2	1564529	1565029	501	*	8.0226	7.66803	8.30699	-0.419055	0.000711043	0.0137235
Chr4	14305010	14305510	501	*	10.146	9.83536	10.4015	-0.398879	0.000711892	0.0137235
Chr5	16624142	16624642	501	*	9.13352	8.86729	9.35819	-0.374434	0.000712283	0.0137235
Chr1	18635870	18636370	501	*	8.84799	8.52555	9.11136	-0.402829	0.000738435	0.0141769
Chr4	5142154	5142654	501	*	6.56594	5.99267	6.97509	-0.444305	0.000750754	0.0143625
Chr4	12847773	12848273	501	*	9.3515	9.09161	9.57165	-0.366051	0.000773368	0.014743
Chr3	10189630	10190130	501	*	8.83976	8.53615	9.09046	-0.392548	0.000782163	0.0148583
Chr2	14575512	14576012	501	*	9.24496	8.96508	9.47926	-0.37866	0.000791227	0.014978
Chr1	23837560	23838060	501	*	9.08957	8.82793	9.31097	-0.368365	0.000805622	0.0151726
Chr4	6164220	6164720	501	*	8.9947	8.71983	9.22548	-0.376791	0.000807114	0.0151726
Chr5	18190529	18191029	501	*	7.55564	7.16977	7.85978	-0.424605	0.000813567	0.0152216
Chr5	3510503	3511003	501	*	9.06943	8.70072	9.36283	-0.418761	0.000817729	0.0152216
Chr5	24964813	24965313	501	*	9.59667	9.30436	9.83962	-0.388149	0.000818152	0.0152216
Chr2	9844425	9844925	501	*	9.2255	8.95969	9.44987	-0.369492	0.000840055	0.0155302
Chr4	13968225	13968725	501	*	9.00546	8.72829	9.23787	-0.378144	0.000840477	0.0155302
Chr2	8258849	8259349	501	*	8.19281	7.84916	8.47014	-0.412049	0.000849541	0.0156443
Chr2	10386006	10386506	501	*	9.05849	8.79344	9.28232	-0.369161	0.000853941	0.015672
Chr3	20973498	20973998	501	*	8.92939	8.65422	9.1604	-0.375944	0.000859704	0.0157245
Chr3	10414203	10414703	501	*	6.36605	5.78175	6.78076	-0.43748	0.000871256	0.0158821
Chr5	3689109	3689609	501	*	9.28909	9.00277	9.52788	-0.383131	0.000883534	0.0160519
Chr1	13838419	13838919	501	*	7.21021	6.73746	7.56569	-0.436147	0.00088985	0.0161024
Chr2	434311	434811	501	*	10.4141	10.1446	10.641	-0.371685	0.000894003	0.0161024
Chr4	10299875	10300375	501	*	8.72696	8.43565	8.96921	-0.385808	0.000897087	0.0161024
Chr4	321191	321691	501	*	7.92861	7.51457	8.24995	-0.425962	0.000898694	0.0161024
Chr4	8081354	8081854	501	*	9.92852	9.69113	10.1323	-0.348416	0.000901187	0.0161024
Chr1	9281774	9282274	501	*	8.87136	8.59094	9.10605	-0.377588	0.000910321	0.0161772
Chr2	151324	151824	501	*	7.92971	7.56026	8.22359	-0.41653	0.000912355	0.0161772
Chr1	23220741	23221241	501	*	8.68822	8.3546	8.95901	-0.404963	0.000914337	0.0161772
Chr3	2806393	2806893	501	*	8.4302	8.12132	8.68446	-0.393262	0.000930741	0.0164138
Chr1	19012506	19013006	501	*	9.59465	9.34164	9.80985	-0.358817	0.000940989	0.0165406
Chr1	3029025	3029525	501	*	7.93811	7.57914	8.22532	-0.414418	0.000945803	0.0165715
Chr1	20004698	20005198	501	*	9.32625	9.07419	9.54076	-0.358112	0.000960952	0.0165849
Chr5	21965848	21966348	501	*	7.29931	6.82201	7.65735	-0.431903	0.000968901	0.0165849
Chr1	18237857	18238357	501	*	9.35437	9.06	9.59873	-0.386911	0.000969487	0.0165849
Chr4	9385260	9385760	501	*	8.57445	8.2779	8.82031	-0.386802	0.000970607	0.0165849
Chr4	6617664	6618164	501	*	9.48467	9.24305	9.69156	-0.349992	0.00097373	0.0165849
Chr4	9346071	9346571	501	*	7.99726	7.64496	8.2802	-0.410233	0.000974975	0.0165849
Chr1	25405605	25406105	501	*	9.7803	9.54761	9.98062	-0.343223	0.000975981	0.0165849
Chr5	17448378	17448878	501	*	6.41176	5.84362	6.81831	-0.433134	0.000976832	0.0165849
Chr1	23888804	23889304	501	*	8.67352	8.37598	8.92007	-0.386738	0.000983629	0.0165849
Chr1	28132616	28133116	501	*	7.07538	6.62972	7.41537	-0.429848	0.000984629	0.0165849
Chr2	3669152	3669652	501	*	8.99844	8.73303	9.22252	-0.368638	0.000985065	0.0165849
Chr1	16419919	16420419	501	*	6.79559	6.2792	7.17508	-0.433608	0.000985423	0.0165849
Chr3	115287	115787	501	*	8.04137	7.68267	8.3284	-0.412675	0.000986393	0.0165849
Chr4	14769041	14769541	501	*	8.88945	8.5699	9.1509	-0.399004	0.00099526	0.0166822
Chr3	15342635	15343135	501	*	8.51636	8.21069	8.76845	-0.390505	0.00100441	0.0167613
Chr5	2610359	2610859	501	*	7.2116	6.78926	7.53789	-0.425885	0.00100892	0.0167613
Chr1	2611250	2611750	501	*	7.77546	7.4177	8.0619	-0.411035	0.00100976	0.0167613
Chr2	10195924	10196424	501	*	8.35187	8.03505	8.6115	-0.395354	0.00101403	0.0167613
Chr5	7820126	7820626	501	*	9.93252	9.59806	10.2039	-0.401714	0.00101546	0.0167613
Chr1	11928	12428	501	*	10.2816	10.0112	10.5092	-0.369762	0.00102375	0.0168467
Chr3	5392042	5392542	501	*	8.73009	8.37312	9.01602	-0.408521	0.00103356	0.0169566
Chr2	1733777	1734277	501	*	9.53812	9.30075	9.7419	-0.346175	0.00104408	0.0170775
Chr2	6241967	6242467	501	*	9.88341	9.58963	10.1274	-0.382123	0.00104938	0.0170881
Chr2	1399766	1400266	501	*	8.43969	8.10838	8.70894	-0.39894	0.00105104	0.0170881
Chr3	8390199	8390699	501	*	8.34841	8.003	8.62689	-0.407491	0.00106215	0.0171662
Chr2	17820472	17820972	501	*	9.47919	9.2425	9.68246	-0.345723	0.00106218	0.0171662
Chr5	6078081	6078581	501	*	8.84353	8.56637	9.07593	-0.374804	0.00106592	0.0171753
Chr3	10594381	10594881	501	*	7.91883	8.23651	7.51085	0.421865	0.00107466	0.0172647
Chr2	6980408	6980908	501	*	7.92554	7.5791	8.20468	-0.405173	0.00110595	0.0176938
Chr5	14960019	14960519	501	*	9.69398	9.3912	9.94411	-0.386247	0.00110883	0.0176938
Chr4	7932380	7932880	501	*	9.29965	9.05682	9.50744	-0.349662	0.00111117	0.0176938
Chr4	11557003	11557503	501	*	9.54006	9.29383	9.75034	-0.352367	0.00112856	0.017895
Chr1	4606265	4606765	501	*	8.36179	8.05323	8.61584	-0.389004	0.00113042	0.017895
Chr3	10309607	10310107	501	*	9.61727	9.38773	9.81526	-0.339479	0.00113775	0.0179299
Chr4	13272081	13272581	501	*	7.77422	7.4007	8.07065	-0.412368	0.00113925	0.0179299
Chr1	20698934	20699434	501	*	9.38424	9.07361	9.6397	-0.388529	0.00115262	0.0180878
Chr2	8305267	8305767	501	*	8.30994	7.97732	8.58006	-0.398962	0.00115981	0.0181023
Chr1	10684189	10684689	501	*	7.42203	7.02046	7.73581	-0.418812	0.00116277	0.0181023
Chr1	20370221	20370721	501	*	9.03364	8.76548	9.25968	-0.368033	0.00116357	0.0181023
Chr4	13276067	13276567	501	*	9.95529	9.67453	10.1902	-0.373361	0.00117898	0.018225
Chr1	21629854	21630354	501	*	9.23615	8.98099	9.4529	-0.357102	0.00118154	0.018225
Chr1	27058521	27059021	501	*	10.1291	9.86431	10.3527	-0.363832	0.00118156	0.018225
Chr4	7671428	7671928	501	*	8.99137	8.67912	9.24791	-0.387923	0.00119624	0.0183512
Chr4	11635999	11636499	501	*	8.09835	7.7516	8.3777	-0.404801	0.00119795	0.0183512
Chr4	625386	625886	501	*	9.2067	8.93516	9.43513	-0.366608	0.00119991	0.0183512
Chr4	403617	404117	501	*	7.77202	8.09247	7.35944	0.418794	0.00120863	0.0184324
Chr3	9583723	9584223	501	*	9.77419	9.51688	9.99248	-0.357469	0.0012147	0.018473
Chr3	22631216	22631716	501	*	9.89533	9.65867	10.0986	-0.34477	0.00123125	0.0186722
Chr4	113410	113910	501	*	9.9262	9.69765	10.1234	-0.33791	0.00124967	0.0188986
Chr1	21137217	21137717	501	*	9.21585	8.9523	9.4386	-0.362188	0.00126088	0.0190151
Chr3	20274317	20274817	501	*	8.38671	8.07318	8.64412	-0.387638	0.00126797	0.0190689
Chr2	7877136	7877636	501	*	8.68254	8.35978	8.94614	-0.39113	0.00129443	0.0194129
Chr1	6178002	6178502	501	*	9.74689	9.51993	9.94295	-0.335561	0.00130827	0.0195662
Chr4	15804893	15805393	501	*	9.10248	8.85167	9.31608	-0.353792	0.00132717	0.019757
Chr5	895967	896467	501	*	6.76744	6.29236	7.12422	-0.420851	0.00132832	0.019757
Chr2	2842552	2843052	501	*	7.28719	6.88151	7.60347	-0.41479	0.0013366	0.0197823
Chr2	7317002	7317502	501	*	10.2948	9.96907	10.5604	-0.392148	0.00133733	0.0197823
Chr2	13836732	13837232	501	*	8.65075	8.35786	8.8941	-0.377207	0.00134828	0.0198898
Chr4	7273519	7274019	501	*	8.98822	8.72391	9.21152	-0.362918	0.0013559	0.0198917
Chr5	15891570	15892070	501	*	8.34625	8.03393	8.60284	-0.386847	0.00136221	0.0198917
Chr3	8280188	8280688	501	*	7.38384	6.97634	7.70122	-0.413412	0.00136299	0.0198917
Chr1	27642590	27643090	501	*	9.35339	9.11399	9.55867	-0.343703	0.0013631	0.0198917
Chr1	9276873	9277373	501	*	8.89534	8.6313	9.11845	-0.361461	0.00136739	0.0199007
Chr4	13508305	13508805	501	*	9.84286	9.58072	10.0646	-0.358763	0.00138744	0.0201383
Chr4	380413	380913	501	*	9.66048	9.42517	9.86274	-0.339974	0.00139134	0.020141
Chr2	3468812	3469312	501	*	6.4314	6.8617	5.81541	0.413436	0.0014006	0.0202209
Chr4	12855702	12856202	501	*	9.36015	9.12308	9.56371	-0.34215	0.00140908	0.0202893
Chr2	4303568	4304068	501	*	8.10727	7.78148	8.37287	-0.391384	0.00142695	0.020425
Chr2	13060459	13060959	501	*	9.33897	9.09819	9.54526	-0.345366	0.00142872	0.020425
Chr2	4757334	4757834	501	*	7.20593	6.75874	7.5468	-0.415451	0.00143259	0.020425
Chr3	12788267	12788767	501	*	9.31086	9.06259	9.52261	-0.348753	0.0014336	0.020425
Chr1	1748404	1748904	501	*	8.18495	7.82138	8.47509	-0.400958	0.00144851	0.0205833
Chr1	29855069	29855569	501	*	8.85013	9.11351	8.52769	0.390392	0.0014575	0.0206568
Chr1	17279494	17279994	501	*	7.79721	7.4486	8.07776	-0.398315	0.00147144	0.0207999
Chr2	1986917	1987417	501	*	9.34661	9.0964	9.55977	-0.35132	0.00149504	0.0210785
Chr4	7527844	7528344	501	*	9.0891	8.83343	9.3062	-0.35544	0.00151255	0.0212224
Chr2	7915223	7915723	501	*	9.48452	9.22619	9.70355	-0.354292	0.0015167	0.0212224
Chr2	13230380	13230880	501	*	8.33729	8.00871	8.60475	-0.392242	0.00152126	0.0212224
Chr1	23092835	23093335	501	*	8.77759	8.50539	9.00649	-0.365579	0.00152422	0.0212224
Chr4	11586213	11586713	501	*	8.55484	8.25142	8.8054	-0.378811	0.00152485	0.0212224
Chr3	22139353	22139853	501	*	7.24146	6.84315	7.55326	-0.408076	0.00153554	0.0213164
Chr1	748425	748925	501	*	9.24409	9.00417	9.44975	-0.342551	0.00154269	0.0213609
Chr5	7799069	7799569	501	*	8.98812	8.67935	9.24232	-0.380574	0.00155335	0.0214537
Chr3	5898934	5899434	501	*	8.30415	7.95268	8.58654	-0.398424	0.00160042	0.0220152
Chr3	6848376	6848876	501	*	9.36979	9.13864	9.56898	-0.336057	0.00160214	0.0220152
Chr1	20308315	20308815	501	*	7.81825	7.47996	8.09208	-0.393339	0.00161201	0.0220947
Chr3	8073365	8073865	501	*	8.38743	8.09041	8.63363	-0.37725	0.00163415	0.0223416
Chr2	10690853	10691353	501	*	9.4047	9.17613	9.60196	-0.333597	0.00164751	0.0224315
Chr5	6233672	6234172	501	*	7.47967	7.09322	7.78417	-0.402769	0.00164901	0.0224315
Chr2	16390212	16390712	501	*	9.42261	9.18679	9.62525	-0.340517	0.00166181	0.022549
Chr4	4841451	4841951	501	*	7.03159	6.58749	7.37068	-0.41009	0.00166703	0.0225633
Chr4	12600913	12601413	501	*	9.2303	8.96154	9.45677	-0.35899	0.00167628	0.0226318
Chr4	12110955	12111455	501	*	9.66518	9.44178	9.85858	-0.329807	0.00168949	0.0227535
Chr4	10516291	10516791	501	*	9.21025	8.93335	9.44247	-0.36694	0.0017155	0.0230464
Chr1	16151106	16151606	501	*	9.73526	9.50852	9.93115	-0.330608	0.00173216	0.0232127
Chr3	10467653	10468153	501	*	8.21112	7.89207	8.47223	-0.385436	0.00175583	0.023417
Chr4	16739243	16739743	501	*	7.83564	8.12382	7.47514	0.39551	0.00175606	0.023417
Chr1	27054680	27055180	501	*	8.92931	8.6217	9.18271	-0.377452	0.00176657	0.0234992
Chr5	26068956	26069456	501	*	9.29575	9.06435	9.49511	-0.334663	0.0017811	0.0236149
Chr1	24653268	24653768	501	*	8.32615	8.03	8.57174	-0.374098	0.00178399	0.0236149
Chr3	19546355	19546855	501	*	9.76875	9.54696	9.96094	-0.326957	0.00180421	0.0238243
Chr1	23439170	23439670	501	*	9.68921	9.47086	9.87881	-0.324635	0.00183632	0.0241432
Chr1	29181519	29182019	501	*	9.53278	9.31043	9.7254	-0.327184	0.00183728	0.0241432
Chr1	19702478	19702978	501	*	9.62374	9.40041	9.81708	-0.328801	0.00184436	0.0241777
Chr2	3276454	3276954	501	*	7.30319	7.61848	6.89914	0.403115	0.00184991	0.0241918
Chr2	2055114	2055614	501	*	8.77559	8.48154	9.01973	-0.369938	0.00185924	0.0242008
Chr5	22016455	22016955	501	*	9.3935	9.15988	9.59451	-0.336913	0.00185954	0.0242008
Chr1	26061871	26062371	501	*	9.56379	9.33346	9.76236	-0.332748	0.00187043	0.0242842
Chr4	17190059	17190559	501	*	7.57662	7.21991	7.86238	-0.39299	0.00187855	0.0243313
Chr5	8831073	8831573	501	*	6.76071	6.28799	7.11617	-0.406119	0.00192153	0.0248286
Chr2	17909285	17909785	501	*	8.88095	8.58684	9.12514	-0.369251	0.00193738	0.02488
Chr1	22196471	22196971	501	*	9.68232	9.45731	9.87693	-0.327977	0.00193867	0.02488
Chr5	15017912	15018412	501	*	7.6575	7.30389	7.94128	-0.392585	0.001944	0.02488
Chr1	5878323	5878823	501	*	8.31829	8.02115	8.56456	-0.371787	0.00194402	0.02488
Chr1	19781434	19781934	501	*	9.42491	9.1937	9.62414	-0.332238	0.00195255	0.02488
Chr3	7212226	7212726	501	*	10.2247	9.95933	10.4487	-0.355252	0.00195309	0.02488
Chr1	26343651	26344151	501	*	7.47918	7.77702	7.10341	0.395841	0.0019752	0.0250023
Chr3	14916906	14917406	501	*	8.43642	8.13931	8.68266	-0.370685	0.00197522	0.0250023
Chr5	3565412	3565912	501	*	9.16092	8.87265	9.40107	-0.365778	0.00197654	0.0250023
Chr2	9619165	9619665	501	*	9.20862	8.93615	9.43771	-0.361506	0.00198514	0.0250526
Chr1	4189564	4190064	501	*	8.04259	7.71981	8.30618	-0.380902	0.0019956	0.025126
Chr2	17647521	17648021	501	*	8.81201	8.54279	9.03881	-0.358827	0.00200171	0.0251445
Chr4	5244877	5245377	501	*	8.40577	8.11728	8.64608	-0.367987	0.002023	0.0253531
Chr2	18994469	18994969	501	*	7.92912	7.59488	8.20031	-0.384486	0.00203293	0.0253782
Chr1	20310203	20310703	501	*	7.21601	6.80245	7.53704	-0.400243	0.00203438	0.0253782
Chr4	6184639	6185139	501	*	6.493	5.94178	6.89087	-0.400035	0.00204361	0.0254135
Chr2	19133988	19134488	501	*	8.80826	8.54749	9.02903	-0.352108	0.0020466	0.0254135
Chr4	16084821	16085321	501	*	8.92871	8.66898	9.14873	-0.351411	0.00206874	0.02559
Chr4	12900444	12900944	501	*	9.39662	9.15796	9.60135	-0.336774	0.00207026	0.02559
Chr1	23417514	23418014	501	*	8.30904	7.9792	8.57732	-0.380894	0.00209912	0.0257702
Chr1	24165117	24165617	501	*	9.41661	9.17663	9.62231	-0.337954	0.00209987	0.0257702
Chr3	15560295	15560795	501	*	8.14752	7.8307	8.40714	-0.377159	0.00210333	0.0257702
Chr1	4056653	4057153	501	*	8.65213	8.36591	8.89085	-0.365337	0.00210488	0.0257702
Chr5	21083884	21084384	501	*	9.85874	9.63355	10.0535	-0.328942	0.00210864	0.0257702
Chr3	20631629	20632129	501	*	6.82263	6.3566	7.1743	-0.402083	0.00211874	0.0258319
Chr2	18719600	18720100	501	*	7.99551	8.25704	7.67582	0.379672	0.00213712	0.0258319
Chr3	15838766	15839266	501	*	8.30051	8.00216	8.54761	-0.369683	0.00213733	0.0258319
Chr5	25795726	25796226	501	*	9.33668	9.10409	9.53693	-0.334534	0.00214165	0.0258319
Chr2	17836871	17837371	501	*	7.00612	7.32693	6.59294	0.39859	0.00214378	0.0258319
Chr2	425085	425585	501	*	7.10532	6.68261	7.43183	-0.399045	0.00214417	0.0258319
Chr1	11637088	11637588	501	*	6.92503	6.46969	7.27061	-0.400818	0.00215009	0.0258319
Chr3	3540551	3541051	501	*	8.91217	8.62064	9.15457	-0.367634	0.00215186	0.0258319
Chr2	14695788	14696288	501	*	9.86358	9.64667	10.0521	-0.321081	0.00218556	0.0260797
Chr1	18210239	18210739	501	*	7.08037	6.66389	7.40317	-0.397796	0.0021867	0.0260797
Chr5	17264869	17265369	501	*	9.23856	8.98069	9.45726	-0.34853	0.00218695	0.0260797
Chr4	13493657	13494157	501	*	9.02395	8.777	9.23475	-0.342232	0.00219241	0.0260873
Chr3	19565961	19566461	501	*	9.36775	9.14089	9.56374	-0.328195	0.00222316	0.0261732
Chr2	6204166	6204666	501	*	9.08433	8.84165	9.29201	-0.338947	0.00222359	0.0261732
Chr5	1014715	1015215	501	*	9.91986	9.69219	10.1165	-0.328556	0.00222385	0.0261732
Chr2	15559811	15560311	501	*	9.04796	8.7794	9.27429	-0.357237	0.00222831	0.0261732
Chr1	9771075	9771575	501	*	7.96434	7.64984	8.22239	-0.376251	0.00223067	0.0261732
Chr4	11738520	11739020	501	*	9.37391	9.15067	9.56719	-0.325582	0.00223415	0.0261732
Chr3	7504952	7505452	501	*	9.0302	8.7087	9.29295	-0.379729	0.00223697	0.0261732
Chr4	9850039	9850539	501	*	9.83043	9.6124	10.0198	-0.321404	0.00224011	0.0261732
Chr3	13034195	13034695	501	*	8.24237	7.91654	8.508	-0.378751	0.00224314	0.0261732
Chr5	16251702	16252202	501	*	7.47245	7.75924	7.11414	0.388292	0.00227599	0.0264994
Chr2	6898819	6899319	501	*	8.64297	8.34441	8.8902	-0.370595	0.00229176	0.0266257
Chr2	6511775	6512275	501	*	7.4604	7.08679	7.7569	-0.390803	0.00230202	0.0266877
Chr4	8915115	8915615	501	*	7.13144	7.46539	6.69613	0.397012	0.00231649	0.0267981
Chr4	10942708	10943208	501	*	7.66248	7.32172	7.93794	-0.382477	0.00233682	0.0269435
Chr4	2548961	2549461	501	*	7.94569	7.618	8.21256	-0.378276	0.00233976	0.0269435
Chr1	25861321	25861821	501	*	10.1611	9.93825	10.3541	-0.324413	0.0023446	0.0269435
Chr3	18062492	18062992	501	*	7.13107	6.63524	7.49939	-0.396973	0.00234897	0.0269435
Chr5	20141442	20141942	501	*	8.71703	8.45239	8.94056	-0.353063	0.00237789	0.0272175
Chr2	7892365	7892865	501	*	9.32008	9.06258	9.53851	-0.345966	0.00240374	0.0274239
Chr5	22919698	22920198	501	*	10.0416	9.80962	10.2415	-0.331909	0.00240605	0.0274239
Chr1	11579972	11580472	501	*	9.4694	9.21857	9.68301	-0.341881	0.0024196	0.0274638
Chr1	4650792	4651292	501	*	9.49595	9.27852	9.68486	-0.319402	0.00241969	0.0274638
Chr3	22681592	22682092	501	*	8.7735	8.50995	8.99627	-0.35062	0.00243252	0.0275516
Chr1	29771216	29771716	501	*	8.06871	7.7424	8.33466	-0.376551	0.00244654	0.0276526
Chr1	9883126	9883626	501	*	8.8469	8.59172	9.06366	-0.345991	0.00245557	0.0276968
Chr5	2530797	2531297	501	*	9.77209	9.56144	9.95586	-0.314267	0.0024931	0.0280233
Chr1	12053216	12053716	501	*	8.3464	8.04991	8.59222	-0.365743	0.00249743	0.0280233
Chr4	587390	587890	501	*	9.11639	8.83057	9.35484	-0.363353	0.00250005	0.0280233
Chr2	11139056	11139556	501	*	9.22879	8.99334	9.43116	-0.331702	0.00252085	0.0281775
Chr1	24770899	24771399	501	*	8.82855	8.55611	9.05762	-0.355021	0.00252795	0.0281775
Chr3	8047869	8048369	501	*	9.10902	9.32254	8.85833	0.344023	0.00252942	0.0281775
Chr4	8035683	8036183	501	*	8.38055	8.07452	8.6329	-0.371042	0.00253467	0.0281781
Chr3	16707256	16707756	501	*	9.32263	9.09961	9.51575	-0.323391	0.00254484	0.0282331
Chr3	2969771	2970271	501	*	8.33395	8.04621	8.57374	-0.361572	0.00255268	0.0282622
Chr2	9672276	9672776	501	*	9.76414	9.54502	9.95432	-0.321166	0.00257246	0.0284231
Chr5	15848169	15848669	501	*	9.23087	9.00398	9.42688	-0.325633	0.00257995	0.0284411
Chr2	4100464	4100964	501	*	6.26586	5.73006	6.65567	-0.390471	0.0025846	0.0284411
Chr4	14245338	14245838	501	*	9.99357	9.77713	10.1817	-0.318228	0.00260073	0.0285366
Chr3	20144616	20145116	501	*	8.00315	7.65369	8.28426	-0.380854	0.00260638	0.0285366
Chr4	6963046	6963546	501	*	8.42946	8.13843	8.67152	-0.361379	0.00261343	0.0285366
Chr4	11891770	11892270	501	*	8.07825	7.77186	8.33083	-0.368767	0.00261436	0.0285366
Chr1	9162193	9162693	501	*	9.90482	9.6828	10.0972	-0.321736	0.00262214	0.0285639
Chr5	5711172	5711672	501	*	7.16086	6.77189	7.46692	-0.388886	0.00264064	0.0286812
Chr3	18465952	18466452	501	*	8.29205	7.99627	8.53739	-0.365641	0.0026435	0.0286812
Chr4	7409873	7410373	501	*	10.1816	9.90935	10.4105	-0.352896	0.00264959	0.0286881
Chr1	5796043	5796543	501	*	9.77217	9.56261	9.95512	-0.312645	0.00265473	0.0286881
Chr5	26095381	26095881	501	*	7.07551	7.38846	6.67533	0.389418	0.00266491	0.0287407
Chr1	25137183	25137683	501	*	6.91046	6.48627	7.23785	-0.391495	0.00267723	0.0288161
Chr1	17691928	17692428	501	*	9.27036	9.03106	9.47556	-0.335778	0.00270795	0.0290889
Chr1	21932457	21932957	501	*	9.22845	8.99885	9.42647	-0.328668	0.00271951	0.0290998
Chr2	9862469	9862969	501	*	9.33863	9.11301	9.5337	-0.323239	0.00272506	0.0290998
Chr4	15566208	15566708	501	*	9.31585	9.09372	9.5083	-0.322668	0.00272508	0.0290998
Chr5	22437869	22438369	501	*	8.47914	8.19169	8.71872	-0.359272	0.00273067	0.0291021
Chr5	17485436	17485936	501	*	9.20088	8.8817	9.46208	-0.370712	0.0027371	0.0291133
Chr3	5861844	5862344	501	*	8.84096	8.57566	9.06496	-0.350461	0.00278112	0.0294752
Chr4	2637567	2638067	501	*	8.27612	7.98139	8.52072	-0.362812	0.00278899	0.0294752
Chr1	28434850	28435350	501	*	9.15585	8.91828	9.35978	-0.33184	0.00279215	0.0294752
Chr1	18566712	18567212	501	*	9.57621	9.28193	9.82051	-0.361371	0.00279291	0.0294752
Chr1	7715118	7715618	501	*	9.3819	9.12648	9.59883	-0.342364	0.00281364	0.0296279
Chr3	1054321	1054821	501	*	8.70301	8.44467	8.92203	-0.34582	0.00281832	0.0296279
Chr3	15616691	15617191	501	*	8.83438	8.56878	9.0586	-0.347389	0.00282691	0.0296606
Chr5	25409840	25410340	501	*	9.75597	9.52069	9.95821	-0.328962	0.00284304	0.0297722
Chr3	4500207	4500707	501	*	8.26391	7.9623	8.51325	-0.366233	0.00285934	0.029885
Chr5	417851	418351	501	*	9.56533	9.34263	9.75822	-0.32079	0.00287567	0.0299978
Chr5	18065176	18065676	501	*	8.63916	8.32519	8.89687	-0.367362	0.00288305	0.030017
Chr5	24097512	24098012	501	*	7.36317	7.65301	7.00008	0.381233	0.00289075	0.0300394
Chr1	27420934	27421434	501	*	8.42787	8.15248	8.65903	-0.353227	0.00291273	0.0302098
Chr5	9043227	9043727	501	*	8.81187	8.56169	9.02501	-0.338964	0.00296301	0.0306304
Chr2	13221241	13221741	501	*	10.3287	10.0946	10.5301	-0.328773	0.0029646	0.0306304
Chr4	74792	75292	501	*	10.1544	9.9376	10.3429	-0.316254	0.00299847	0.0309213
Chr5	25079610	25080110	501	*	10.2185	9.99681	10.4106	-0.319491	0.00302687	0.0311549
Chr4	10422820	10423320	501	*	8.96655	8.71632	9.17973	-0.337587	0.00303519	0.0311813
Chr2	10949160	10949660	501	*	10.1511	9.90487	10.3614	-0.335211	0.00310135	0.0317121
Chr5	22378073	22378573	501	*	8.99505	8.74034	9.21146	-0.339618	0.00310825	0.0317121
Chr1	6473005	6473505	501	*	8.61197	8.34843	8.83473	-0.345734	0.00311996	0.0317121
Chr4	13212143	13212643	501	*	9.17708	8.90143	9.40841	-0.350195	0.00312024	0.0317121
Chr1	23237660	23238160	501	*	8.94775	8.68227	9.17188	-0.346495	0.00312148	0.0317121
Chr4	2555469	2555969	501	*	8.85008	8.60224	9.06152	-0.338073	0.00312201	0.0317121
Chr2	6698113	6698613	501	*	8.18431	7.89202	8.42724	-0.3585	0.0031431	0.0318665
Chr2	8630103	8630603	501	*	9.22545	8.95555	9.45272	-0.347826	0.00319559	0.0323155
Chr3	943553	944053	501	*	8.97255	8.69554	9.20484	-0.35087	0.00319932	0.0323155
Chr2	6298860	6299360	501	*	9.4976	9.28292	9.68442	-0.312886	0.00320734	0.0323362
Chr5	17586016	17586516	501	*	8.71091	8.43092	8.9453	-0.351588	0.0032199	0.0324024
Chr4	764599	765099	501	*	8.65714	8.3758	8.89246	-0.35215	0.00325718	0.0327168
Chr2	18370822	18371322	501	*	7.60229	7.26552	7.87514	-0.371506	0.00327459	0.0328308
Chr2	1946884	1947384	501	*	8.54436	8.25083	8.78815	-0.358809	0.00330438	0.0330682
Chr1	1480344	1480844	501	*	7.79388	7.38943	8.10941	-0.382122	0.0033209	0.0331723
Chr4	14052563	14053063	501	*	9.17265	8.94625	9.36828	-0.320788	0.00334569	0.0333244
Chr1	17359307	17359807	501	*	9.65978	9.44323	9.84802	-0.31336	0.00335401	0.0333244
Chr4	16206369	16206869	501	*	9.24363	8.98087	9.46582	-0.345921	0.0033546	0.0333244
Chr2	2955752	2956252	501	*	9.27061	9.04762	9.46371	-0.319979	0.00337032	0.0334193
Chr3	4619579	4620079	501	*	9.06529	8.78198	9.30199	-0.351897	0.00338754	0.0335286
Chr2	13819328	13819828	501	*	8.87585	8.62761	9.08758	-0.336696	0.0034317	0.0339023
Chr2	18189992	18190492	501	*	8.96388	8.72644	9.16771	-0.328533	0.00343782	0.0339023
Chr1	17240187	17240687	501	*	7.68887	7.36223	7.95503	-0.368688	0.00346044	0.0340633
Chr3	17994109	17994609	501	*	10.2473	9.99286	10.4635	-0.338143	0.00348267	0.03422
Chr4	5614102	5614602	501	*	7.05293	6.65468	7.3647	-0.378676	0.00350145	0.0343422
Chr3	19731037	19731537	501	*	8.05088	8.29422	7.75799	0.356186	0.00351847	0.0344466
Chr3	5362895	5363395	501	*	9.18374	8.95724	9.37946	-0.320537	0.00352607	0.0344588
Chr3	935818	936318	501	*	8.10149	7.80885	8.34467	-0.356975	0.0035482	0.0346125
Chr3	20671531	20672031	501	*	9.01136	8.76511	9.22164	-0.332755	0.00356792	0.0346532
Chr1	4688380	4688880	501	*	10.06	9.84912	10.244	-0.309631	0.00356863	0.0346532
Chr1	18972291	18972791	501	*	7.19406	7.51095	6.78738	0.378365	0.00358209	0.0346532
Chr1	13321443	13321943	501	*	9.36386	9.57927	9.11055	0.337839	0.00358379	0.0346532
Chr1	25592100	25592600	501	*	8.21019	7.90881	8.45936	-0.357766	0.003587	0.0346532
Chr1	24936917	24937417	501	*	9.69631	9.49326	9.87428	-0.302722	0.00359078	0.0346532
Chr5	21922898	21923398	501	*	7.86768	7.51886	8.14837	-0.369936	0.00361052	0.0347818
Chr1	17368181	17368681	501	*	9.61915	9.41225	9.80007	-0.306656	0.00361882	0.0347998
Chr2	6824804	6825304	501	*	8.84057	8.59894	9.04748	-0.330504	0.00364819	0.0350201
Chr5	16714442	16714942	501	*	9.14103	8.91503	9.33638	-0.319459	0.00365481	0.0350215
Chr2	7567944	7568444	501	*	8.10709	7.80705	8.35535	-0.356675	0.00367035	0.0351083
Chr5	287517	288017	501	*	8.4706	8.18091	8.71173	-0.352138	0.00368484	0.0351847
Chr3	18874039	18874539	501	*	9.26102	9.03599	9.45563	-0.319497	0.00371012	0.0353213
Chr2	1382961	1383461	501	*	8.63681	8.35648	8.87143	-0.348004	0.00371219	0.0353213
Chr2	2757610	2758110	501	*	7.77993	7.46864	8.03582	-0.361021	0.00373011	0.0354295
Chr4	1211019	1211519	501	*	9.79775	9.58706	9.98155	-0.307327	0.00376011	0.0355627
Chr2	12679313	12679813	501	*	8.41135	8.13549	8.64283	-0.346717	0.00376947	0.0355627
Chr2	17370384	17370884	501	*	6.98323	6.58343	7.29594	-0.376145	0.00377489	0.0355627
Chr4	14411499	14411999	501	*	10.2889	10.0546	10.4905	-0.324726	0.00377638	0.0355627
Chr1	9271118	9271618	501	*	10.0872	9.87945	10.2688	-0.306037	0.00377885	0.0355627
Chr5	26266387	26266887	501	*	8.80878	8.54955	9.02845	-0.337995	0.00378354	0.0355627
Chr5	16100201	16100701	501	*	8.81988	8.57731	9.02748	-0.330847	0.00379043	0.0355657
Chr1	18027166	18027666	501	*	9.3268	9.10703	9.51748	-0.316212	0.00380139	0.0356068
Chr2	10574078	10574578	501	*	9.10865	8.87584	9.30906	-0.323593	0.00383129	0.0356767
Chr3	22190934	22191434	501	*	9.74028	9.53485	9.92008	-0.30292	0.00383347	0.0356767
Chr1	20505887	20506387	501	*	9.24483	9.02793	9.43333	-0.312678	0.00383356	0.0356767
Chr2	609693	610193	501	*	9.13293	8.89675	9.33584	-0.325402	0.00384055	0.0356767
Chr2	8669549	8670049	501	*	7.1505	6.75564	7.46019	-0.375222	0.0038418	0.0356767
Chr2	999407	999907	501	*	8.9425	8.70946	9.14309	-0.324363	0.00385587	0.035746
Chr4	5156107	5156607	501	*	7.36263	7.01587	7.64198	-0.368621	0.0038731	0.0358047
Chr2	8116261	8116761	501	*	9.53989	9.327	9.72537	-0.308982	0.00388027	0.0358047
Chr5	5577471	5577971	501	*	7.91017	7.61002	8.15849	-0.35674	0.00388204	0.0358047
Chr2	11931208	11931708	501	*	9.62306	9.39135	9.82266	-0.321489	0.0038916	0.0358318
Chr3	7178178	7178678	501	*	9.62052	9.4146	9.8007	-0.303082	0.00390688	0.0359044
Chr2	1290014	1290514	501	*	9.14921	8.91542	9.35034	-0.322404	0.00391275	0.0359044
Chr4	7434197	7434697	501	*	8.81746	8.57679	9.02365	-0.328629	0.00393266	0.036026
Chr3	9777535	9778035	501	*	9.23505	9.01891	9.42298	-0.312325	0.00396023	0.0361251
Chr1	22160456	22160956	501	*	8.31834	8.04304	8.54943	-0.345365	0.00396164	0.0361251
Chr4	11418446	11418946	501	*	9.11966	8.87883	9.32599	-0.326311	0.00396348	0.0361251
Chr4	948983	949483	501	*	8.23155	7.91691	8.48971	-0.358272	0.0039949	0.0363502
Chr3	5567094	5567594	501	*	7.27662	6.85539	7.60225	-0.374424	0.00401658	0.0364401
Chr2	642823	643323	501	*	7.5993	7.24927	7.88077	-0.369436	0.00401848	0.0364401
Chr4	5918415	5918915	501	*	8.865	8.62573	9.07018	-0.326901	0.00402497	0.0364401
Chr2	1129413	1129913	501	*	9.28731	9.0642	9.4805	-0.317477	0.00406638	0.0367535
Chr2	13704343	13704843	501	*	8.63045	8.35049	8.86481	-0.345379	0.00415152	0.0374605
Chr4	10933454	10933954	501	*	9.06978	8.8232	9.28031	-0.331748	0.00416936	0.0375562
Chr1	26209630	26210130	501	*	9.94614	9.74129	10.1255	-0.302627	0.004176	0.0375562
Chr5	25096032	25096532	501	*	9.72581	9.51516	9.90958	-0.305419	0.00420226	0.0377297
Chr2	16690998	16691498	501	*	7.0996	7.39429	6.72885	0.369425	0.0042183	0.037811
Chr1	22848220	22848720	501	*	8.59247	8.28679	8.84456	-0.353915	0.00422673	0.037824
Chr1	27567787	27568287	501	*	9.02349	8.79299	9.22218	-0.319598	0.00425493	0.0380135
Chr1	26262781	26263281	501	*	8.54801	8.22819	8.80964	-0.360819	0.00428045	0.0381785
Chr1	11350073	11350573	501	*	10.047	9.81393	10.2476	-0.321417	0.00429495	0.0382448
Chr2	8063262	8063762	501	*	9.70716	9.48232	9.90163	-0.315509	0.00435942	0.0387497
Chr1	9360992	9361492	501	*	8.41106	8.14384	8.63644	-0.339932	0.00436596	0.0387497
Chr4	8857820	8858320	501	*	8.13988	7.84973	8.38134	-0.348529	0.00439303	0.038913
Chr4	13962406	13962906	501	*	9.93287	9.71637	10.1211	-0.308916	0.00439873	0.038913
Chr3	2391106	2391606	501	*	9.11572	8.89481	9.30726	-0.313363	0.0044404	0.0392175
Chr1	4598522	4599022	501	*	10.1618	9.93997	10.354	-0.314329	0.00447422	0.0394435
Chr2	7720070	7720570	501	*	7.37542	7.02494	7.65718	-0.364512	0.00448824	0.0394435
Chr3	16865423	16865923	501	*	9.54879	9.3301	9.73866	-0.309838	0.00449091	0.0394435
Chr3	18393905	18394405	501	*	8.86647	8.62983	9.0697	-0.32389	0.00450103	0.0394435
Chr2	893094	893594	501	*	9.26971	9.05437	9.45704	-0.310193	0.00451089	0.0394435
Chr5	16029795	16030295	501	*	10.1367	9.92183	10.3237	-0.308827	0.00451157	0.0394435
Chr5	10212206	10212706	501	*	8.29653	8.02738	8.52328	-0.340802	0.00451698	0.0394435
Chr1	27087141	27087641	501	*	9.55607	9.34917	9.73699	-0.301649	0.00453051	0.0394979
Chr2	14259150	14259650	501	*	7.87212	8.13427	7.55152	0.357994	0.00454572	0.0395668
Chr3	19258649	19259149	501	*	7.17407	6.81254	7.46292	-0.365365	0.00456503	0.0396564
Chr5	24641006	24641506	501	*	6.88061	6.48352	7.19166	-0.368632	0.00457673	0.0396564
Chr2	16143402	16143902	501	*	8.27549	7.98947	8.51408	-0.345279	0.004578	0.0396564
Chr1	29646377	29646877	501	*	7.99508	7.6869	8.24887	-0.353301	0.00458827	0.0396819
Chr1	26377615	26378115	501	*	8.81668	8.57203	9.02579	-0.327481	0.00461919	0.0398856
Chr4	2768096	2768596	501	*	9.34748	9.13368	9.53364	-0.307824	0.00464127	0.0399972
Chr5	1154214	1154714	501	*	9.6186	9.37807	9.82469	-0.323595	0.00464689	0.0399972
Chr5	16998470	16998970	501	*	8.48946	8.21925	8.71696	-0.339013	0.0046844	0.0402238
Chr5	18590231	18590731	501	*	9.91102	9.70311	10.0927	-0.302511	0.00468807	0.0402238
Chr5	7913958	7914458	501	*	9.49616	9.29249	9.67461	-0.298492	0.00475376	0.0407228
Chr4	5331585	5332085	501	*	6.35098	5.87149	6.71023	-0.365344	0.00477219	0.0408162
Chr2	3170212	3170712	501	*	6.99949	6.61227	7.30447	-0.365965	0.00479355	0.0409342
Chr1	545651	546151	501	*	9.43664	9.21799	9.62648	-0.312171	0.00480939	0.0410048
Chr4	10530451	10530951	501	*	8.35973	8.07414	8.59802	-0.346086	0.00482175	0.0410456
Chr4	10570641	10571141	501	*	9.057	8.82455	9.25715	-0.317719	0.00484018	0.0410746
Chr3	7781324	7781824	501	*	9.58487	9.37975	9.76443	-0.30082	0.00484034	0.0410746
Chr4	5117845	5118345	501	*	8.25433	7.98429	8.4817	-0.338435	0.00486244	0.0411976
Chr1	6331530	6332030	501	*	9.09913	8.86016	9.30408	-0.324537	0.0049482	0.0418262
Chr4	4973383	4973883	501	*	9.0711	8.84867	9.26377	-0.311422	0.00495209	0.0418262
Chr4	369629	370129	501	*	8.54357	8.29127	8.75825	-0.330759	0.00504249	0.0425234
Chr5	5164287	5164787	501	*	7.2602	6.87779	7.56219	-0.364038	0.00506137	0.0426007
Chr4	3357017	3357517	501	*	8.787	8.53525	9.00129	-0.328576	0.0050678	0.0426007
Chr2	11557288	11557788	501	*	8.97251	8.74412	9.16963	-0.314787	0.00507526	0.0426007
Chr3	11452663	11453163	501	*	8.48636	8.22186	8.7098	-0.333878	0.00508784	0.0426402
Chr4	12986106	12986606	501	*	10.0817	9.88215	10.2569	-0.294902	0.00517497	0.0433034
Chr1	13403125	13403625	501	*	7.26437	6.91026	7.54847	-0.359411	0.00520889	0.0435199
Chr5	20391296	20391796	501	*	7.28386	7.58606	6.90112	0.361576	0.00525113	0.0438053
Chr4	14123363	14123863	501	*	8.83603	8.53811	9.08284	-0.3457	0.00528927	0.0440555
Chr3	17711477	17711977	501	*	7.47346	7.13215	7.74927	-0.355915	0.00530613	0.0441281
Chr1	20677647	20678147	501	*	8.65144	8.40647	8.86079	-0.324073	0.00533788	0.0442978
Chr1	16184083	16184583	501	*	7.04694	6.67833	7.34028	-0.360104	0.0053429	0.0442978
Chr4	172300	172800	501	*	10.3528	10.0973	10.5698	-0.329258	0.00537647	0.044508
Chr2	169963	170463	501	*	7.85658	7.52403	8.12664	-0.355329	0.0054234	0.0447895
Chr3	1223390	1223890	501	*	7.35424	6.99803	7.63969	-0.359176	0.00543149	0.0447895
Chr4	16181040	16181540	501	*	9.72259	9.50373	9.91259	-0.30722	0.00543529	0.0447895
Chr3	1089448	1089948	501	*	7.63488	7.23745	7.94614	-0.36063	0.00546847	0.0449279
Chr1	26769797	26770297	501	*	9.33907	9.13506	9.51777	-0.296914	0.00547029	0.0449279
Chr2	471129	471629	501	*	8.68719	8.42907	8.90606	-0.32891	0.0054781	0.0449279
Chr2	8229054	8229554	501	*	8.67976	8.42865	8.89358	-0.325665	0.00548529	0.0449279
Chr1	28330852	28331352	501	*	8.5904	8.30336	8.8297	-0.340785	0.00554995	0.0453889
Chr5	1792075	1792575	501	*	8.91211	8.68395	9.10906	-0.314109	0.00556144	0.0454142
Chr2	16517761	16518261	501	*	8.45589	8.19805	8.67456	-0.328878	0.00559964	0.0456573
Chr1	23950487	23950987	501	*	8.4185	8.67156	8.1114	0.346813	0.00561845	0.0457399
Chr4	6832768	6833268	501	*	9.27517	9.03864	9.47832	-0.316773	0.00562667	0.0457399
Chr1	12764618	12765118	501	*	8.6874	8.3784	8.94175	-0.346353	0.00565282	0.0457468
Chr5	16108176	16108676	501	*	8.29243	7.9928	8.54041	-0.345872	0.00565378	0.0457468
Chr2	7971296	7971796	501	*	9.98359	9.77433	10.1663	-0.300979	0.0056592	0.0457468
Chr5	8394503	8395003	501	*	8.87471	8.63516	9.0801	-0.321818	0.00566272	0.0457468
Chr2	5685112	5685612	501	*	8.8623	8.63228	9.06064	-0.314342	0.00567199	0.0457468
Chr3	9722705	9723205	501	*	8.9982	8.72561	9.22739	-0.335539	0.00568563	0.0457468
Chr4	16582486	16582986	501	*	7.50905	7.1897	7.77037	-0.350163	0.00568666	0.0457468
Chr4	5318408	5318908	501	*	8.02101	7.74176	8.25488	-0.339111	0.00570228	0.0458044
Chr1	10523416	10523916	501	*	6.57303	6.14023	6.90552	-0.359258	0.00571401	0.0458306
Chr1	28568582	28569082	501	*	9.9642	9.76284	10.1409	-0.295711	0.00572895	0.0458825
Chr1	12027548	12028048	501	*	7.90627	7.56952	8.1791	-0.352108	0.00575302	0.0460072
Chr2	11581191	11581691	501	*	9.58676	9.38551	9.76333	-0.293394	0.00576855	0.0460633
Chr2	18447923	18448423	501	*	9.84573	9.65324	10.0155	-0.286901	0.00582248	0.0464073
Chr4	11434897	11435397	501	*	7.83536	7.53541	8.08355	-0.345069	0.00584425	0.0464073
Chr5	1688981	1689481	501	*	9.788	9.55815	9.98621	-0.312877	0.00584917	0.0464073
Chr2	11450400	11450900	501	*	9.46671	9.26436	9.64413	-0.296484	0.00585438	0.0464073
Chr5	19447193	19447693	501	*	8.54409	8.28924	8.76061	-0.328442	0.00585448	0.0464073
Chr1	19282457	19282957	501	*	10.0878	9.88956	10.2622	-0.292169	0.00589313	0.0466454
Chr3	5886370	5886870	501	*	7.89976	7.54241	8.18594	-0.354097	0.00590601	0.046679
Chr2	15599085	15599585	501	*	7.33813	6.99525	7.61496	-0.35241	0.00594215	0.0468962
Chr1	22601441	22601941	501	*	9.05285	8.82054	9.25289	-0.313513	0.00595248	0.0469094
Chr1	16358876	16359376	501	*	7.016	6.63813	7.31516	-0.356663	0.00601778	0.047299
Chr3	20859778	20860278	501	*	9.35642	9.15627	9.53215	-0.293704	0.00602736	0.047299
Chr5	14943504	14944004	501	*	8.57568	8.79606	8.31546	0.330167	0.00602813	0.047299
Chr1	20279822	20280322	501	*	9.55469	9.3602	9.72605	-0.289279	0.00603857	0.0473123
Chr2	11774219	11774719	501	*	9.17595	8.9647	9.36017	-0.300103	0.00604828	0.04732
Chr5	7509844	7510344	501	*	9.96034	9.76579	10.1317	-0.288112	0.00606978	0.0474196
Chr2	1689431	1689931	501	*	8.59615	8.34801	8.8078	-0.324325	0.00615479	0.0480144
Chr4	1447124	1447624	501	*	9.1964	8.98527	9.38054	-0.301255	0.00617159	0.0480762
Chr1	7939978	7940478	501	*	9.05558	8.83889	9.24393	-0.305443	0.00621553	0.0483489
Chr2	1824021	1824521	501	*	7.78172	7.41903	8.0713	-0.35268	0.00622971	0.0483897
Chr4	13289498	13289998	501	*	9.22354	9.00749	9.4114	-0.302313	0.00624101	0.0484081
Chr1	30151532	30152032	501	*	8.5286	8.27074	8.74728	-0.325461	0.00631822	0.0488272
Chr5	16972013	16972513	501	*	8.64347	8.40402	8.84877	-0.318069	0.00632151	0.0488272
Chr4	11711415	11711915	501	*	8.31945	8.04143	8.55246	-0.336512	0.00632295	0.0488272
Chr4	5537840	5538340	501	*	8.30552	8.03095	8.53609	-0.334196	0.00633112	0.0488272
Chr2	13952783	13953283	501	*	8.97273	8.75267	9.16362	-0.305451	0.00636215	0.0489967
Chr2	18314263	18314763	501	*	9.03376	8.80815	9.22881	-0.308591	0.00637829	0.0490512
Chr2	16281979	16282479	501	*	8.09008	7.81907	8.31814	-0.332687	0.00641615	0.0492724
Chr4	6675227	6675727	501	*	8.57089	8.32738	8.77918	-0.319108	0.00645905	0.0495316
Chr4	5134918	5135418	501	*	7.0764	6.71476	7.36531	-0.352613	0.00648905	0.0496913
Chr5	2829023	2829523	501	*	9.32356	9.11393	9.50657	-0.299198	0.00650865	0.0497709
Chr5	13434796	13435296	501	*	7.33448	7.00828	7.60036	-0.347107	0.00652375	0.0498161

## Sheet: emf2_T10_vs_emf2_T0
seqnames	start	end	width	strand	Conc	Conc_K27me3_emf2_t10	Conc_K27me3_emf2_t0	Fold	p.value	FDR
Chr4	57608	58108	501	*	8.68097	7.94971	9.16394	-1.06441	4.7539e-13	2.59753e-09
Chr5	20190578	20191078	501	*	8.5242	8.91675	7.9832	0.751821	2.016e-08	3.82943e-05
Chr3	13810154	13810654	501	*	7.0817	7.65577	6.11389	1.1074	2.10254e-08	3.82943e-05
Chr1	27265135	27265635	501	*	8.21263	7.58305	8.64948	-0.828913	5.05522e-08	6.90543e-05
Chr3	7092950	7093450	501	*	7.21841	6.39499	7.73936	-0.975308	7.51498e-08	8.21238e-05
Chr5	7653676	7654176	501	*	8.69477	9.08834	8.15182	0.718083	1.26873e-07	0.000115539
Chr2	13648106	13648606	501	*	8.59683	8.96295	8.10498	0.649977	2.30852e-07	0.000180197
Chr2	12024203	12024703	501	*	8.72695	8.27961	9.06792	-0.581711	6.49976e-07	0.000443934
Chr1	21079852	21080352	501	*	7.87522	7.31163	8.27945	-0.693797	7.94795e-07	0.000482529
Chr2	151247	151747	501	*	8.373	7.85354	8.75413	-0.627946	1.9794e-06	0.00108154
Chr2	14309730	14310230	501	*	7.59117	7.02056	7.99897	-0.656842	2.71157e-06	0.00134691
Chr1	976044	976544	501	*	7.95662	7.46156	8.32451	-0.581055	4.04381e-06	0.00184128
Chr1	27551442	27551942	501	*	7.55725	6.96183	7.97748	-0.623988	7.95135e-06	0.00334201
Chr3	6638253	6638753	501	*	8.82819	9.128	8.44926	0.461658	1.06256e-05	0.00414703
Chr1	23994801	23995301	501	*	9.53993	9.21752	9.80328	-0.415774	1.17613e-05	0.00428426
Chr2	6452277	6452777	501	*	9.08379	9.39599	8.68482	0.462583	1.86146e-05	0.00635689
Chr3	4517702	4518202	501	*	8.86595	8.51655	9.14701	-0.425402	2.105e-05	0.00676573
Chr2	16949043	16949543	501	*	8.26527	7.86229	8.57991	-0.459346	2.38586e-05	0.00724241
Chr3	17322299	17322799	501	*	8.95711	8.61092	9.23609	-0.418135	2.86814e-05	0.00824816
Chr1	3140893	3141393	501	*	7.39699	6.85556	7.78975	-0.521341	3.37342e-05	0.00921619
Chr1	899062	899562	501	*	8.73844	9.05203	8.33719	0.444383	3.66585e-05	0.00953819
Chr3	22776488	22776988	501	*	8.38296	8.70711	7.9642	0.44859	4.48745e-05	0.0109673
Chr1	7741645	7742145	501	*	7.10459	7.52393	6.511	0.520967	4.61655e-05	0.0109673
Chr5	707240	707740	501	*	7.8162	7.36047	8.162	-0.466032	4.95713e-05	0.0112857
Chr5	1934925	1935425	501	*	9.66888	9.34264	9.93478	-0.392627	5.28509e-05	0.0115511
Chr1	12053665	12054165	501	*	7.79654	7.35108	8.13643	-0.454823	5.7617e-05	0.0121084
Chr5	6165092	6165592	501	*	9.98725	10.2452	9.67298	0.381236	6.3848e-05	0.0129209
Chr2	8705806	8706306	501	*	8.13751	7.70739	8.46841	-0.436177	7.8853e-05	0.0153876
Chr3	22995806	22996306	501	*	7.8495	8.20612	7.37473	0.449701	8.70054e-05	0.016393
Chr4	10942686	10943186	501	*	7.51925	7.05025	7.8726	-0.439285	0.000102405	0.0186514
Chr2	182730	183230	501	*	8.54629	8.82223	8.20477	0.381633	0.000121936	0.0214922
Chr1	5125384	5125884	501	*	7.89392	7.48774	8.2105	-0.405014	0.000138072	0.0235757
Chr2	15559775	15560275	501	*	9.78829	9.48483	10.0389	-0.358162	0.000142681	0.0236246
Chr3	9046778	9047278	501	*	7.7465	7.26886	8.10473	-0.423273	0.000147615	0.0237227
Chr3	22419191	22419691	501	*	8.96557	9.24705	8.61553	0.374824	0.000170825	0.0266682
Chr1	21971697	21972197	501	*	8.49663	8.79104	8.12633	0.380788	0.000186673	0.0281797
Chr5	1674171	1674671	501	*	7.2943	6.78524	7.66983	-0.416143	0.000192509	0.0281797
Chr5	7810829	7811329	501	*	7.58583	7.11355	7.94104	-0.40825	0.000195979	0.0281797
Chr1	13229518	13230018	501	*	9.02956	8.73266	9.27566	-0.346905	0.000205491	0.0287898
Chr4	17753073	17753573	501	*	9.27388	9.52845	8.96455	0.351804	0.000211806	0.0288985
Chr4	302792	303292	501	*	9.87045	10.1174	9.57225	0.346385	0.00022042	0.0288985
Chr5	26379492	26379992	501	*	7.94765	7.55337	8.25698	-0.382533	0.000222133	0.0288985
Chr3	8604108	8604608	501	*	8.39628	8.0512	8.67454	-0.36315	0.000243838	0.0308645
Chr4	9256945	9257445	501	*	7.79364	7.39176	8.10761	-0.380306	0.000248543	0.0308645
Chr1	25661788	25662288	501	*	8.83354	8.53756	9.07901	-0.339196	0.000286052	0.0334835
Chr5	25891782	25892282	501	*	7.50665	7.04267	7.85717	-0.387651	0.00028671	0.0334835
Chr3	22935484	22935984	501	*	8.94269	9.1817	8.65606	0.334208	0.000298852	0.0334835
Chr5	23039564	23040064	501	*	8.4807	8.78168	8.0999	0.366981	0.000300839	0.0334835
Chr3	2944919	2945419	501	*	8.27442	7.93865	8.54661	-0.352692	0.000304038	0.0334835
Chr5	14695318	14695818	501	*	8.42753	8.69007	8.10633	0.34738	0.000306401	0.0334835
Chr5	26087581	26088081	501	*	7.44139	6.99851	7.77977	-0.378586	0.000318584	0.0334934
Chr1	23770211	23770711	501	*	8.24399	7.90127	8.52071	-0.353982	0.000318751	0.0334934
Chr4	15211355	15211855	501	*	8.81782	8.52088	9.06395	-0.336153	0.000332037	0.0338342
Chr5	15875235	15875735	501	*	9.97898	9.72254	10.1966	-0.316779	0.000340878	0.0338342
Chr1	5272932	5273432	501	*	9.88298	10.0984	9.62966	0.314998	0.000341355	0.0338342
Chr3	10663091	10663591	501	*	8.88683	8.58532	9.13609	-0.336994	0.000346764	0.0338342
Chr1	12202505	12203005	501	*	9.67725	9.89292	9.42359	0.31437	0.000357701	0.0342891
Chr5	412178	412678	501	*	7.78354	7.39762	8.08772	-0.355852	0.000410968	0.038716
Chr2	5694402	5694902	501	*	9.97817	10.1875	9.73322	0.305731	0.000435662	0.0403467
Chr5	19503600	19504100	501	*	7.8855	7.49892	8.19008	-0.35166	0.000451472	0.0411141
Chr5	12810778	12811278	501	*	5.22813	5.84257	4.13588	0.254436	0.000477702	0.0423607
Chr2	12679253	12679753	501	*	8.64318	8.30438	8.91735	-0.33794	0.000480667	0.0423607
Chr2	9060839	9061339	501	*	9.76081	10.0011	9.4724	0.321613	0.000492744	0.0427357
Chr5	16563195	16563695	501	*	7.55762	7.08293	7.9142	-0.357108	0.000502903	0.0429353
Chr2	18462331	18462831	501	*	6.50686	5.91889	6.9234	-0.348662	0.000543656	0.0451126
Chr4	11613544	11614044	501	*	7.97334	8.25733	7.61941	0.337832	0.000544918	0.0451126
Chr5	21587682	21588182	501	*	8.69859	8.93575	8.41462	0.316046	0.000579216	0.0471036
Chr1	22593719	22594219	501	*	7.25793	6.80151	7.60412	-0.347618	0.000586208	0.0471036
Chr5	13952679	13953179	501	*	8.59002	8.83446	8.29555	0.318263	0.000607879	0.048137
Chr1	1023106	1023606	501	*	8.40363	8.02881	8.70089	-0.334725	0.000639612	0.049498
Chr1	4366335	4366835	501	*	8.07718	8.37126	7.70741	0.334698	0.000643184	0.049498

## Sheet: emf2_T0_vs_WT_T0
seqnames	start	end	width	strand	Conc	Conc_K27me3_emf2_t0	Conc_K27me3_wt_t0	Fold	p.value	FDR
Chr5	3696920	3697420	501	*	9.77519	6.03517	10.7202	-4.62322	6.53984e-140	3.73164e-136
Chr1	923556	924056	501	*	9.66915	6.29958	10.5976	-4.24134	2.46561e-126	7.03438e-123
Chr1	25168502	25169002	501	*	9.7838	6.71778	10.695	-3.92905	8.0315e-125	1.52759e-121
Chr1	23061142	23061642	501	*	9.56682	5.68362	10.5171	-4.72875	2.32474e-119	3.31624e-116
Chr3	22951649	22952149	501	*	9.43375	6.40705	10.3424	-3.88058	1.23403e-113	1.40827e-110
Chr4	10383716	10384216	501	*	9.26059	5.95277	10.1858	-4.17937	3.69113e-110	3.51027e-107
Chr1	2678311	2678811	501	*	9.36815	6.28101	10.2807	-3.93709	2.10933e-107	1.65531e-104
Chr5	959380	959880	501	*	9.42948	6.62564	10.3223	-3.64735	2.3208e-107	1.65531e-104
Chr1	11919	12419	501	*	9.61011	6.95489	10.4908	-3.48834	3.24025e-101	2.05432e-98
Chr5	21083886	21084386	501	*	9.12355	5.93513	10.0422	-4.05485	9.83381e-99	5.61117e-96
Chr5	22837320	22837820	501	*	9.15974	6.24168	10.061	-3.76288	1.90822e-97	9.89844e-95
Chr3	11747400	11747900	501	*	8.99146	5.5921	9.92142	-4.23363	1.42247e-94	6.76387e-92
Chr1	18191521	18192021	501	*	9.40466	6.3752	10.3135	-3.89479	2.18797e-94	9.60349e-92
Chr3	21739030	21739530	501	*	8.96774	6.00541	9.87209	-3.80718	1.61518e-90	6.58301e-88
Chr4	1177622	1178122	501	*	9.3067	6.58573	10.1929	-3.56224	2.51658e-88	9.57309e-86
Chr3	10239869	10240369	501	*	9.30553	6.52746	10.1963	-3.59975	2.68418e-87	9.57246e-85
Chr1	19011919	19012419	501	*	8.92403	5.83339	9.83677	-3.94794	7.35275e-87	2.46793e-84
Chr4	12100730	12101230	501	*	8.95482	6.23449	9.84098	-3.55084	7.22841e-85	2.2914e-82
Chr5	17312750	17313250	501	*	9.56374	7.19935	10.4164	-3.17129	5.43282e-84	1.63156e-81
Chr3	10586993	10587493	501	*	8.96734	6.2571	9.85268	-3.52898	2.64712e-83	7.55223e-81
Chr2	7971347	7971847	501	*	9.26025	6.76823	10.126	-3.30409	4.16594e-83	1.13195e-80
Chr1	23439106	23439606	501	*	8.89062	6.10432	9.78207	-3.60101	1.03621e-79	2.68755e-77
Chr1	6271840	6272340	501	*	8.93333	5.95597	9.8387	-3.79113	8.20189e-79	2.03478e-76
Chr2	9672265	9672765	501	*	9.0847	6.70682	9.93878	-3.18063	2.93132e-78	6.96922e-76
Chr1	23371683	23372183	501	*	9.01913	6.2765	9.90711	-3.57998	1.48293e-77	3.26972e-75
Chr5	22762689	22763189	501	*	8.9446	6.4276	9.81273	-3.33355	1.48988e-77	3.26972e-75
Chr4	12981514	12982014	501	*	9.53862	7.49087	10.3527	-2.82041	1.87254e-77	3.95729e-75
Chr5	10454597	10455097	501	*	9.50315	7.03138	10.3669	-3.27295	4.91839e-77	1.0023e-74
Chr2	19261368	19261868	501	*	8.84279	6.03321	9.73605	-3.62028	7.88151e-77	1.55076e-74
Chr1	6839095	6839595	501	*	9.40563	7.25664	10.2331	-2.94117	1.57156e-76	2.9891e-74
Chr1	8594688	8595188	501	*	9.07668	6.40395	9.95887	-3.5018	5.23713e-76	9.63969e-74
Chr1	12595086	12595586	501	*	8.90352	6.15818	9.79172	-3.55513	5.00029e-75	8.91613e-73
Chr4	13714108	13714608	501	*	9.50274	7.54578	10.3038	-2.72223	1.14006e-74	1.97126e-72
Chr5	682451	682951	501	*	9.35155	7.05996	10.1961	-3.07844	1.39135e-74	2.33502e-72
Chr3	3496584	3497084	501	*	9.01477	6.58098	9.87467	-3.24767	2.23639e-74	3.64596e-72
Chr4	12986114	12986614	501	*	9.37754	6.86042	10.2457	-3.31279	2.32009e-74	3.67734e-72
Chr3	1575706	1576206	501	*	9.56892	7.39268	10.3998	-2.95527	2.55618e-74	3.94204e-72
Chr5	24536039	24536539	501	*	9.84997	7.57307	10.6929	-3.06488	7.44867e-74	1.11848e-71
Chr3	6384035	6384535	501	*	9.37122	7.37707	10.1777	-2.76483	4.64815e-73	6.80061e-71
Chr5	24364184	24364684	501	*	9.02328	6.46177	9.8956	-3.3582	1.50254e-72	2.14337e-70
Chr5	7696933	7697433	501	*	8.89657	6.42026	9.76075	-3.29209	3.09818e-72	4.31176e-70
Chr5	7836342	7836842	501	*	9.08063	6.82672	9.92086	-3.05356	1.63803e-71	2.22538e-69
Chr1	28568502	28569002	501	*	9.2392	7.17359	10.0557	-2.83509	3.06279e-71	4.06425e-69
Chr5	1188006	1188506	501	*	8.62414	5.93304	9.50788	-3.5021	5.08882e-70	6.59927e-68
Chr1	28241837	28242337	501	*	9.96397	7.67479	10.8083	-3.07895	1.32029e-68	1.67413e-66
Chr5	22771153	22771653	501	*	8.82392	6.40244	9.68257	-3.22126	1.56123e-68	1.9366e-66
Chr3	17792984	17793484	501	*	8.74639	6.18915	9.61831	-3.35245	4.0236e-68	4.88482e-66
Chr1	4164166	4164666	501	*	8.94099	6.54937	9.79652	-3.1939	4.47679e-68	5.32178e-66
Chr4	12214784	12215284	501	*	8.74842	6.3201	9.60777	-3.22286	3.34707e-67	3.89762e-65
Chr5	24964777	24965277	501	*	8.92521	6.22812	9.80945	-3.51636	4.21625e-66	4.81159e-64
Chr1	25684369	25684869	501	*	9.89538	7.89745	10.7024	-2.75657	8.1823e-65	9.15455e-63
Chr2	9619102	9619602	501	*	8.5151	5.78584	9.402	-3.53367	8.98976e-65	9.86453e-63
Chr3	4609120	4609620	501	*	9.64373	7.9259	10.4059	-2.44826	1.14992e-63	1.238e-61
Chr2	650076	650576	501	*	9.42118	7.14966	10.2635	-3.04665	1.94279e-63	2.05288e-61
Chr5	1949517	1950017	501	*	9.34627	7.0999	10.1856	-3.02061	2.69778e-63	2.79882e-61
Chr4	16206421	16206921	501	*	8.57604	6.09385	9.44079	-3.28119	4.39054e-63	4.47364e-61
Chr2	11305974	11306474	501	*	9.10455	7.15679	9.90429	-2.70406	5.7195e-63	5.72552e-61
Chr1	18566696	18567196	501	*	8.94762	6.48932	9.81001	-3.24628	1.8823e-62	1.85179e-60
Chr1	4598556	4599056	501	*	9.59381	7.83883	10.3625	-2.48773	2.10555e-62	2.03632e-60
Chr1	25405998	25406498	501	*	8.7335	6.35923	9.5872	-3.15693	5.46082e-62	5.19324e-60
Chr2	8664396	8664896	501	*	8.82625	6.74595	9.64472	-2.85235	2.51525e-61	2.35279e-59
Chr3	22837307	22837807	501	*	8.73127	6.53867	9.56416	-2.97396	2.8277e-61	2.60239e-59
Chr1	17691962	17692462	501	*	8.61548	6.0999	9.48347	-3.29888	7.65785e-61	6.93583e-59
Chr4	11556682	11557182	501	*	9.05255	7.07579	9.85655	-2.7326	9.75258e-61	8.69503e-59
Chr5	21722127	21722627	501	*	9.00909	7.09209	9.80419	-2.67113	1.68659e-60	1.48057e-58
Chr4	6239543	6240043	501	*	8.58506	6.19178	9.44078	-3.19069	2.0066e-60	1.7348e-58
Chr1	19373821	19374321	501	*	8.56836	6.149	9.42679	-3.21823	2.55847e-60	2.1789e-58
Chr3	21898240	21898740	501	*	8.83419	6.74595	9.65373	-2.85993	3.29999e-60	2.76908e-58
Chr5	15159506	15160006	501	*	8.77605	6.68673	9.59573	-2.85708	3.39975e-60	2.81145e-58
Chr3	19469889	19470389	501	*	8.78073	6.57101	9.6157	-2.97909	4.93055e-60	4.01911e-58
Chr1	1516609	1517109	501	*	9.24826	7.33695	10.0425	-2.6684	1.74051e-59	1.39878e-57
Chr4	7897448	7897948	501	*	8.58742	6.19799	9.44273	-3.18844	3.3717e-59	2.67208e-57
Chr3	11394642	11395142	501	*	8.84774	6.85064	9.65468	-2.75363	4.01014e-59	3.1345e-57
Chr2	17246183	17246683	501	*	8.3821	5.18289	9.30134	-3.98903	1.13861e-58	8.77958e-57
Chr1	22742868	22743368	501	*	8.45126	5.94189	9.31865	-3.29803	1.30864e-58	9.9561e-57
Chr4	6617711	6618211	501	*	8.91167	6.96828	9.71075	-2.70102	4.07621e-58	3.06038e-56
Chr2	6133459	6133959	501	*	8.55868	6.10711	9.42039	-3.25012	7.2474e-58	5.37061e-56
Chr2	7036388	7036888	501	*	8.95681	7.08811	9.7444	-2.61578	2.13125e-57	1.55909e-55
Chr3	19530189	19530689	501	*	9.04497	7.25041	9.82043	-2.5267	6.57955e-57	4.75227e-55
Chr1	10869999	10870499	501	*	9.11605	7.31981	9.8918	-2.53513	7.25775e-57	5.17659e-55
Chr4	9050353	9050853	501	*	8.83893	6.9074	9.63623	-2.68465	1.13808e-56	8.01714e-55
Chr3	18338975	18339475	501	*	9.2548	7.58958	10.0073	-2.38355	2.27413e-56	1.58246e-54
Chr5	2584721	2585221	501	*	9.24638	7.57123	10.0007	-2.39078	3.25037e-56	2.23453e-54
Chr2	9348447	9348947	501	*	9.68313	8.09233	10.4213	-2.29833	4.07594e-56	2.76873e-54
Chr4	10163435	10163935	501	*	8.5633	6.20276	9.41553	-3.13464	7.19006e-56	4.82664e-54
Chr5	8590717	8591217	501	*	8.58018	6.39884	9.41168	-2.94996	7.20114e-55	4.77787e-53
Chr1	21932786	21933286	501	*	8.87625	6.63858	9.71457	-2.99692	7.89991e-55	5.18125e-53
Chr2	13987837	13988337	501	*	8.9742	7.12604	9.75849	-2.59248	8.05693e-55	5.22419e-53
Chr3	5915666	5916166	501	*	9.29662	7.53367	10.0667	-2.48479	9.36972e-55	6.00715e-53
Chr1	13282565	13283065	501	*	8.34645	5.87137	9.2105	-3.2526	1.20302e-54	7.62716e-53
Chr2	11942741	11943241	501	*	8.44486	6.04306	9.30146	-3.19586	1.73433e-54	1.08748e-52
Chr5	1488869	1489369	501	*	8.33491	5.90253	9.19467	-3.21084	2.37484e-54	1.47292e-52
Chr2	18629940	18630440	501	*	9.68526	8.17154	10.4075	-2.20472	2.75194e-54	1.68845e-52
Chr3	9757865	9758365	501	*	8.91349	6.74312	9.74362	-2.94115	3.64169e-54	2.21058e-52
Chr2	13221192	13221692	501	*	9.80696	8.23875	10.5406	-2.26612	4.72818e-54	2.8399e-52
Chr1	22755286	22755786	501	*	9.3166	7.69103	10.0616	-2.33832	4.87656e-54	2.89851e-52
Chr2	17820497	17820997	501	*	8.86094	6.75419	9.68292	-2.88327	6.44769e-54	3.79284e-52
Chr5	8779533	8780033	501	*	9.0423	7.27164	9.8137	-2.49368	1.77204e-53	1.03176e-51
Chr5	3229518	3230018	501	*	9.29393	7.7182	10.029	-2.27529	2.0929e-53	1.20627e-51
Chr4	17796656	17797156	501	*	8.93621	7.15998	9.70856	-2.50656	2.29788e-53	1.31117e-51
Chr1	18889494	18889994	501	*	9.22897	7.43814	10.0038	-2.52833	2.50253e-53	1.4138e-51
Chr5	10719742	10720242	501	*	9.39782	7.84866	10.1275	-2.24282	3.60329e-53	2.01572e-51
Chr1	7750291	7750791	501	*	8.5944	6.10236	9.46012	-3.29326	5.14356e-53	2.83445e-51
Chr5	22072667	22073167	501	*	8.69721	6.57714	9.52093	-2.88583	5.16619e-53	2.83445e-51
Chr4	11922834	11923334	501	*	9.02303	7.30191	9.78575	-2.44548	1.50565e-52	8.18216e-51
Chr3	7255654	7256154	501	*	9.20627	7.54846	9.95737	-2.36576	1.73112e-52	9.31864e-51
Chr3	20586159	20586659	501	*	8.35197	5.96188	9.20734	-3.16243	2.01896e-52	1.07665e-50
Chr2	12102483	12102983	501	*	8.66261	6.36604	9.50776	-3.08431	2.46434e-52	1.30199e-50
Chr4	1963245	1963745	501	*	8.46131	6.32957	9.28654	-2.89596	2.86633e-52	1.50048e-50
Chr4	12353468	12353968	501	*	8.35833	5.81733	9.22873	-3.33135	3.68544e-52	1.91174e-50
Chr4	9906898	9907398	501	*	9.84584	8.12156	10.6091	-2.44072	4.38494e-52	2.25409e-50
Chr2	1129428	1129928	501	*	8.67398	6.70453	9.47691	-2.71941	9.33357e-52	4.75512e-50
Chr4	14245356	14245856	501	*	9.41443	7.76874	10.1632	-2.35053	1.15849e-51	5.84984e-50
Chr3	17539575	17540075	501	*	8.66124	6.6066	9.47623	-2.81625	1.39108e-51	6.96272e-50
Chr1	9705273	9705773	501	*	8.49026	6.18289	9.33662	-3.06791	1.44602e-51	7.17479e-50
Chr1	22150477	22150977	501	*	8.65098	6.70453	9.45052	-2.69394	1.65916e-51	8.16136e-50
Chr3	15857871	15858371	501	*	8.72395	6.84537	9.51309	-2.61305	4.76268e-51	2.32272e-49
Chr4	12026747	12027247	501	*	8.77338	6.70391	9.59039	-2.82301	3.05956e-50	1.47948e-48
Chr2	16045258	16045758	501	*	9.02231	7.39278	9.76803	-2.33763	3.97497e-50	1.90598e-48
Chr4	10062057	10062557	501	*	9.32214	7.78378	10.0496	-2.22648	5.82529e-50	2.76993e-48
Chr3	22361619	22362119	501	*	9.72844	8.30178	10.4315	-2.0988	6.52717e-50	3.07802e-48
Chr2	17669097	17669597	501	*	8.96094	7.20699	9.72945	-2.48255	7.03675e-50	3.29112e-48
Chr5	16580718	16581218	501	*	9.14439	7.19302	9.94466	-2.68519	7.24539e-50	3.36115e-48
Chr4	6372289	6372789	501	*	8.38627	6.26388	9.21029	-2.88404	7.6435e-50	3.51724e-48
Chr2	10110522	10111022	501	*	8.88097	7.08334	9.65695	-2.52038	8.08696e-50	3.69154e-48
Chr3	17600	18100	501	*	8.69942	6.85981	9.48233	-2.57506	1.05657e-49	4.78475e-48
Chr3	7469539	7470039	501	*	9.18475	7.54522	9.93239	-2.3412	2.52722e-49	1.13546e-47
Chr5	2069211	2069711	501	*	9.17583	7.62155	9.90658	-2.25208	2.77235e-49	1.23586e-47
Chr2	13783145	13783645	501	*	9.09167	7.39035	9.85082	-2.4107	5.37225e-49	2.37628e-47
Chr2	13074215	13074715	501	*	8.80582	7.06933	9.57127	-2.45928	5.55501e-49	2.43822e-47
Chr2	1733901	1734401	501	*	8.91777	7.20801	9.67845	-2.43221	5.93818e-49	2.58651e-47
Chr1	2843487	2843987	501	*	8.65766	6.75985	9.4498	-2.62995	9.36391e-49	4.04776e-47
Chr1	1820828	1821328	501	*	8.50334	9.32719	6.38228	2.88083	9.70634e-49	4.16424e-47
Chr1	25126516	25127016	501	*	8.62514	6.6228	9.43282	-2.7417	1.21759e-48	5.18476e-47
Chr3	21548627	21549127	501	*	9.2597	7.74918	9.9813	-2.1993	1.50645e-48	6.36728e-47
Chr1	4298916	4299416	501	*	9.53958	7.7485	10.3145	-2.51249	1.66732e-48	6.99538e-47
Chr3	7780760	7781260	501	*	8.72831	6.85684	9.51633	-2.59857	4.66135e-48	1.94144e-46
Chr4	4790890	4791390	501	*	8.13398	5.33797	9.02619	-3.55223	5.0529e-48	2.08927e-46
Chr1	4261243	4261743	501	*	9.23357	7.7408	9.95137	-2.17217	1.53e-47	6.2807e-46
Chr3	20665724	20666224	501	*	9.041	7.33135	9.80166	-2.41702	2.3166e-47	9.44179e-46
Chr2	12364094	12364594	501	*	9.77742	8.23991	10.5047	-2.22336	3.10624e-47	1.25704e-45
Chr2	7367755	7368255	501	*	8.32932	6.08751	9.16814	-2.99177	5.10223e-47	2.05023e-45
Chr4	113860	114360	501	*	8.20078	5.83268	9.05382	-3.12878	9.29761e-47	3.70994e-45
Chr5	2043524	2044024	501	*	8.98421	7.38592	9.72382	-2.29772	1.52164e-46	6.02949e-45
Chr2	11450464	11450964	501	*	8.80227	7.00881	9.57754	-2.50947	2.86716e-46	1.12828e-44
Chr3	8096385	8096885	501	*	8.15072	5.82734	8.99888	-3.0781	2.98058e-46	1.16488e-44
Chr5	5153348	5153848	501	*	9.05445	7.51634	9.78186	-2.22425	4.16502e-46	1.61671e-44
Chr4	7747409	7747909	501	*	8.41454	6.42964	9.21973	-2.72435	4.22801e-46	1.63007e-44
Chr4	5855214	5855714	501	*	9.1118	7.63996	9.82504	-2.14986	6.41028e-46	2.45483e-44
Chr3	8327545	8328045	501	*	9.33863	7.9038	10.0436	-2.10253	6.80935e-46	2.59028e-44
Chr5	8386567	8387067	501	*	9.0801	7.57521	9.8005	-2.18754	9.76232e-46	3.68899e-44
Chr3	7313826	7314326	501	*	9.19258	7.56631	9.93766	-2.32765	1.36412e-45	5.12084e-44
Chr3	5648881	5649381	501	*	8.57853	6.70575	9.36676	-2.61318	1.38958e-45	5.18232e-44
Chr4	7527908	7528408	501	*	8.48935	6.54637	9.28837	-2.67735	1.49197e-45	5.52802e-44
Chr3	4546680	4547180	501	*	9.72281	8.14214	10.4589	-2.27108	3.29762e-45	1.21395e-43
Chr5	7010529	7011029	501	*	9.01978	7.51158	9.74089	-2.19128	1.04053e-44	3.80593e-43
Chr1	22255726	22256226	501	*	8.25441	6.17839	9.0723	-2.8194	1.08662e-44	3.94922e-43
Chr1	16472705	16473205	501	*	8.40778	6.50276	9.20104	-2.63732	1.17649e-44	4.24878e-43
Chr4	1211010	1211510	501	*	9.28782	7.89206	9.98377	-2.05747	2.54935e-44	9.1488e-43
Chr5	3689378	3689878	501	*	8.20296	5.77437	9.06233	-3.1988	3.68561e-44	1.31438e-42
Chr1	11811123	11811623	501	*	9.71506	8.2298	10.4312	-2.16605	6.39387e-44	2.26605e-42
Chr5	23991498	23991998	501	*	9.01848	7.48977	9.74393	-2.21736	6.85461e-44	2.41434e-42
Chr3	8028987	8029487	501	*	8.90616	7.2806	9.65111	-2.32005	7.11651e-44	2.49122e-42
Chr1	24340314	24340814	501	*	8.88008	7.3458	9.60669	-2.21979	1.01907e-43	3.5456e-42
Chr2	6672129	6672629	501	*	9.26248	7.88021	9.95525	-2.04349	1.08569e-43	3.7545e-42
Chr1	13169646	13170146	501	*	8.51874	6.43969	9.33705	-2.81571	1.36676e-43	4.69803e-42
Chr1	20041732	20042232	501	*	8.54853	6.73437	9.32727	-2.54184	2.00728e-43	6.85842e-42
Chr4	8061975	8062475	501	*	9.05695	7.37711	9.81217	-2.37804	2.05337e-43	6.97411e-42
Chr3	8079958	8080458	501	*	8.40303	6.43464	9.20581	-2.71341	2.44584e-43	8.25795e-42
Chr5	701129	701629	501	*	8.85101	7.2975	9.5816	-2.24537	2.6327e-43	8.83658e-42
Chr3	5985221	5985721	501	*	8.98359	7.31285	9.73712	-2.38452	3.5629e-43	1.18888e-41
Chr1	8500239	8500739	501	*	9.00669	7.46676	9.73448	-2.23189	6.94916e-43	2.30534e-41
Chr5	21049564	21050064	501	*	8.96819	7.35442	9.71085	-2.31885	8.12094e-43	2.67588e-41
Chr2	17988817	17989317	501	*	8.93712	7.3159	9.68123	-2.31311	8.15987e-43	2.67588e-41
Chr5	5206497	5206997	501	*	8.68226	6.99167	9.43946	-2.39769	8.2507e-43	2.6902e-41
Chr3	18169607	18170107	501	*	8.71214	7.0679	9.46068	-2.33994	2.55286e-42	8.27649e-41
Chr1	19282207	19282707	501	*	9.58907	8.1446	10.2962	-2.10925	2.75497e-42	8.88127e-41
Chr3	20527191	20527691	501	*	8.62532	6.80282	9.40544	-2.55117	3.21146e-42	1.02947e-40
Chr2	9705563	9706063	501	*	9.13041	7.72519	9.82857	-2.0653	4.49256e-42	1.4321e-40
Chr5	9109018	9109518	501	*	9.24549	7.72243	9.96975	-2.2003	1.06398e-41	3.3728e-40
Chr4	5149960	5150460	501	*	8.4931	6.77299	9.25564	-2.43266	1.65552e-41	5.219e-40
Chr2	10949192	10949692	501	*	9.61802	8.26325	10.3042	-2.00571	2.14934e-41	6.73855e-40
Chr1	17368161	17368661	501	*	9.06928	7.47226	9.80865	-2.29868	2.9302e-41	9.13646e-40
Chr5	19565219	19565719	501	*	9.15154	7.76442	9.84547	-2.04924	3.8396e-41	1.19069e-39
Chr4	6200233	6200733	501	*	9.09408	7.73703	9.78079	-2.00982	7.17956e-41	2.21441e-39
Chr2	7915311	7915811	501	*	8.9417	7.40771	9.66825	-2.21075	8.65072e-41	2.65382e-39
Chr3	11836354	11836854	501	*	8.63296	6.83758	9.40857	-2.5191	9.35775e-41	2.85536e-39
Chr3	391538	392038	501	*	8.94809	7.28173	9.7008	-2.36028	1.29855e-40	3.94123e-39
Chr1	21420267	21420767	501	*	9.60984	8.33803	10.2751	-1.90872	1.63221e-40	4.92772e-39
Chr3	11911442	11911942	501	*	8.12008	6.04837	8.9374	-2.80209	2.24485e-40	6.72702e-39
Chr5	21901777	21902277	501	*	9.26871	7.84679	9.97074	-2.08102	2.25177e-40	6.72702e-39
Chr5	18760827	18761327	501	*	8.18188	6.15965	8.99238	-2.77144	2.41472e-40	7.17624e-39
Chr1	24856073	24856573	501	*	9.18234	7.79386	9.87658	-2.05041	2.97347e-40	8.79099e-39
Chr3	8108266	8108766	501	*	8.80436	7.22987	9.53922	-2.26482	3.09692e-40	9.10878e-39
Chr1	7389821	7390321	501	*	8.14231	6.1352	8.95068	-2.73702	4.76017e-40	1.3929e-38
Chr3	15269806	15270306	501	*	8.50513	6.75484	9.27301	-2.45612	6.53427e-40	1.90227e-38
Chr5	22990880	22991380	501	*	9.10135	7.65219	9.80955	-2.11878	1.37511e-39	3.98292e-38
Chr5	3225253	3225753	501	*	8.64591	7.08364	9.37829	-2.24927	2.28243e-39	6.57754e-38
Chr5	9518593	9519093	501	*	8.3964	6.3177	9.21466	-2.80123	2.67878e-39	7.68097e-38
Chr4	14411511	14412011	501	*	9.78749	8.42567	10.4754	-2.01047	3.83748e-39	1.09483e-37
Chr4	13985728	13986228	501	*	8.42842	6.65628	9.20007	-2.49048	5.05991e-39	1.43641e-37
Chr1	25982365	25982865	501	*	8.5931	6.95277	9.34089	-2.34243	5.74409e-39	1.62256e-37
Chr1	7162604	7163104	501	*	9.61773	8.41844	10.2634	-1.81704	1.28178e-38	3.60289e-37
Chr4	7007837	7008337	501	*	8.31588	6.53023	9.08984	-2.50557	1.55726e-38	4.35575e-37
Chr2	12457770	12458270	501	*	8.45752	6.55073	9.25105	-2.64257	1.89341e-38	5.27016e-37
Chr1	8318009	8318509	501	*	8.96852	7.46884	9.68781	-2.18184	3.71008e-38	1.02766e-36
Chr5	15036461	15036961	501	*	8.6545	7.01302	9.40251	-2.32786	5.75812e-38	1.58724e-36
Chr5	5715727	5716227	501	*	8.65212	7.11812	9.37867	-2.20818	1.67431e-37	4.5931e-36
Chr2	8116250	8116750	501	*	9.0268	7.64051	9.72053	-2.03725	1.81211e-37	4.94731e-36
Chr3	6003825	6004325	501	*	8.17897	6.22672	8.97937	-2.66737	1.94201e-37	5.27671e-36
Chr4	9851452	9851952	501	*	7.88876	5.75764	8.71391	-2.86421	2.03779e-37	5.51071e-36
Chr2	7892413	7892913	501	*	8.84586	7.36936	9.56012	-2.14426	2.76148e-37	7.43255e-36
Chr2	9380061	9380561	501	*	8.24266	6.1137	9.06753	-2.87608	3.20267e-37	8.57955e-36
Chr5	22845923	22846423	501	*	8.57839	6.87858	9.33726	-2.39421	5.76653e-37	1.53093e-35
Chr5	8227786	8228286	501	*	7.91493	5.46071	8.7769	-3.22293	5.76847e-37	1.53093e-35
Chr2	1986267	1986767	501	*	8.86206	7.20624	9.61278	-2.36018	7.4057e-37	1.95634e-35
Chr4	173001	173501	501	*	7.90157	5.6886	8.73694	-2.96556	7.75734e-37	2.03979e-35
Chr3	16707272	16707772	501	*	8.83717	7.46395	9.52779	-2.02424	9.42388e-37	2.46663e-35
Chr1	2908524	2909024	501	*	9.0759	7.77309	9.74915	-1.93966	1.26007e-36	3.2831e-35
Chr5	25486890	25487390	501	*	8.18001	6.31139	8.96758	-2.58263	1.3216e-36	3.42774e-35
Chr3	10682108	10682608	501	*	9.16382	7.78975	9.85464	-2.028	1.3555e-36	3.49977e-35
Chr2	1061184	1061684	501	*	8.66147	7.13424	9.38661	-2.20957	2.0865e-36	5.36287e-35
Chr2	1290023	1290523	501	*	8.62932	7.14472	9.34535	-2.15817	2.23629e-36	5.7221e-35
Chr3	8047907	8048407	501	*	8.05857	6.19712	8.845	-2.58192	2.59962e-36	6.62206e-35
Chr5	17047369	17047869	501	*	8.09946	6.16299	8.89751	-2.66685	2.86723e-36	7.27128e-35
Chr1	22951038	22951538	501	*	8.36702	6.65778	9.12761	-2.41622	3.2991e-36	8.3295e-35
Chr1	18991175	18991675	501	*	9.39327	8.23176	10.0283	-1.76662	3.68965e-36	9.27451e-35
Chr5	18151656	18152156	501	*	9.19537	7.98277	9.84476	-1.83136	4.41918e-36	1.10596e-34
Chr3	9335940	9336440	501	*	9.41313	8.26013	10.0457	-1.7569	5.40528e-36	1.34684e-34
Chr3	10037570	10038070	501	*	8.03618	6.11151	8.83245	-2.65523	6.67551e-36	1.65611e-34
Chr5	5410294	5410794	501	*	9.02663	7.65254	9.71746	-2.01873	6.79546e-36	1.67857e-34
Chr4	9084923	9085423	501	*	8.28298	6.57211	9.04385	-2.41817	6.87973e-36	1.6908e-34
Chr1	24290763	24291263	501	*	9.33173	8.12085	9.98065	-1.82473	6.90424e-36	1.6908e-34
Chr1	25340566	25341066	501	*	8.56383	6.69329	9.3517	-2.57253	7.74531e-36	1.88866e-34
Chr2	4311197	4311697	501	*	8.46184	6.75764	9.22151	-2.39965	9.75959e-36	2.36971e-34
Chr2	13299822	13300322	501	*	8.01923	6.13304	8.80957	-2.59641	1.50771e-35	3.64534e-34
Chr1	11579900	11580400	501	*	8.90684	7.51075	9.60287	-2.04968	2.58454e-35	6.22254e-34
Chr1	19359914	19360414	501	*	8.54105	6.78245	9.31037	-2.47403	2.63468e-35	6.31659e-34
Chr1	4727205	4727705	501	*	8.05739	6.24284	8.8362	-2.52083	2.73904e-35	6.53931e-34
Chr2	10674537	10675037	501	*	7.93553	5.99318	8.73446	-2.67201	3.60754e-35	8.57694e-34
Chr4	8175082	8175582	501	*	8.57003	7.0679	9.28985	-2.16791	4.52328e-35	1.07095e-33
Chr1	20692509	20693009	501	*	8.12908	6.40602	8.89215	-2.42437	8.15063e-35	1.9218e-33
Chr1	18032426	18032926	501	*	8.36971	6.76662	9.11027	-2.29076	1.13567e-34	2.66672e-33
Chr5	25328165	25328665	501	*	8.54548	6.76625	9.31835	-2.47915	1.20001e-34	2.80625e-33
Chr2	1000236	1000736	501	*	8.20759	6.5272	8.9629	-2.37242	1.61145e-34	3.75303e-33
Chr1	23837184	23837684	501	*	8.37354	6.72558	9.12279	-2.34422	2.89758e-34	6.72096e-33
Chr1	22002991	22003491	501	*	8.14301	6.41624	8.90674	-2.41929	4.37067e-34	1.00968e-32
Chr3	6406927	6407427	501	*	8.5105	6.86097	9.26004	-2.32865	5.07739e-34	1.16821e-32
Chr2	6103289	6103789	501	*	7.75371	5.42081	8.60292	-3.05984	6.78589e-34	1.55503e-32
Chr2	13742714	13743214	501	*	8.7837	7.40691	9.47517	-2.02648	7.94378e-34	1.81309e-32
Chr5	1525172	1525672	501	*	9.36525	8.01604	10.0501	-1.98584	9.10545e-34	2.06995e-32
Chr5	8395546	8396046	501	*	8.30602	6.53093	9.07818	-2.48769	1.11565e-33	2.52616e-32
Chr3	9201369	9201869	501	*	9.38426	8.23904	10.0146	-1.74181	1.24163e-33	2.8003e-32
Chr1	11130061	11130561	501	*	8.22711	6.595	8.97332	-2.31465	1.30258e-33	2.92619e-32
Chr4	10356353	10356853	501	*	9.12169	7.90024	9.77352	-1.84213	1.72513e-33	3.86022e-32
Chr1	12936492	12936992	501	*	7.95437	6.14042	8.73307	-2.52202	2.09314e-33	4.66541e-32
Chr5	5625225	5625725	501	*	7.88255	5.97743	8.67582	-2.62526	3.20864e-33	7.1059e-32
Chr2	5536837	5537337	501	*	8.09567	6.26554	8.87704	-2.54844	3.21297e-33	7.1059e-32
Chr2	18809986	18810486	501	*	8.97079	7.55328	9.6718	-2.07856	3.50421e-33	7.72008e-32
Chr3	13064749	13065249	501	*	8.03029	6.18882	8.81351	-2.54899	3.70769e-33	8.13696e-32
Chr4	7439109	7439609	501	*	8.64816	7.1403	9.3692	-2.1683	4.93318e-33	1.0785e-31
Chr2	3528409	3528909	501	*	7.8109	5.88832	8.60684	-2.63006	5.11567e-33	1.11412e-31
Chr1	859130	859630	501	*	9.30861	8.14984	9.94283	-1.76397	5.1581e-33	1.11909e-31
Chr3	15751038	15751538	501	*	8.58243	7.09209	9.2997	-2.15833	5.43498e-33	1.1747e-31
Chr4	2480248	2480748	501	*	8.45645	6.82255	9.20301	-2.31187	5.46194e-33	1.17607e-31
Chr1	9162308	9162808	501	*	9.38883	8.25531	10.0157	-1.73068	5.6509e-33	1.21218e-31
Chr3	14762773	14763273	501	*	7.8672	5.81392	8.68201	-2.75828	5.77532e-33	1.23423e-31
Chr2	684518	685018	501	*	9.11401	7.9301	9.75541	-1.79176	6.47697e-33	1.37902e-31
Chr2	18447883	18448383	501	*	9.35555	8.09636	10.0175	-1.88903	6.68532e-33	1.41808e-31
Chr5	16179637	16180137	501	*	8.70631	7.33832	9.39567	-2.00985	8.49531e-33	1.79534e-31
Chr4	5982347	5982847	501	*	8.69966	7.35724	9.38281	-1.97955	9.08192e-33	1.91223e-31
Chr2	7857109	7857609	501	*	8.62952	7.16722	9.34064	-2.131	9.19825e-33	1.9296e-31
Chr1	7516983	7517483	501	*	8.7924	7.4373	9.47864	-1.99271	1.15448e-32	2.41298e-31
Chr5	26068982	26069482	501	*	8.75945	7.31985	9.4655	-2.08874	1.69391e-32	3.52753e-31
Chr3	22440427	22440927	501	*	8.84434	7.37952	9.55602	-2.13473	1.71683e-32	3.56227e-31
Chr2	17658042	17658542	501	*	8.74441	7.41189	9.42512	-1.97225	2.22317e-32	4.59616e-31
Chr5	22117888	22118388	501	*	8.68455	7.38033	9.35816	-1.93824	5.25433e-32	1.08235e-30
Chr4	12627058	12627558	501	*	9.00656	7.73695	9.67126	-1.88948	6.04497e-32	1.24074e-30
Chr4	14663385	14663885	501	*	9.13956	8.00136	9.7678	-1.73255	7.82574e-32	1.60049e-30
Chr2	8678085	8678585	501	*	7.81412	5.77085	8.62755	-2.74206	1.71586e-31	3.49668e-30
Chr1	13604232	13604732	501	*	7.75535	5.57346	8.58691	-2.92093	1.86319e-31	3.78339e-30
Chr5	16651294	16651794	501	*	7.9587	6.24968	8.71925	-2.40433	2.26918e-31	4.59147e-30
Chr3	17082634	17083134	501	*	8.19606	6.65025	8.92507	-2.21994	2.85722e-31	5.76087e-30
Chr3	9512130	9512630	501	*	9.18415	7.93545	9.84332	-1.86326	3.07665e-31	6.18147e-30
Chr5	19968310	19968810	501	*	7.70402	5.56301	8.53044	-2.84871	3.093e-31	6.1925e-30
Chr1	1540190	1540690	501	*	8.81453	7.59128	9.46684	-1.83712	3.91444e-31	7.80971e-30
Chr5	45095	45595	501	*	8.44819	7.04457	9.14598	-2.05178	4.08001e-31	8.11169e-30
Chr5	25228930	25229430	501	*	8.25944	6.65691	8.9999	-2.28939	4.87218e-31	9.653e-30
Chr2	9569321	9569821	501	*	9.02143	7.8035	9.67229	-1.83578	6.08982e-31	1.20237e-29
Chr5	22869518	22870018	501	*	8.384	6.95855	9.08684	-2.07803	8.44509e-31	1.66164e-29
Chr1	24809925	24810425	501	*	8.64917	7.16743	9.36457	-2.13309	9.53354e-31	1.86936e-29
Chr2	12516226	12516726	501	*	7.75223	5.74072	8.56122	-2.7113	1.0355e-30	2.02347e-29
Chr3	20120525	20121025	501	*	9.27753	8.21206	9.88367	-1.64311	1.05066e-30	2.03953e-29
Chr1	9899389	9899889	501	*	9.78864	8.72112	10.3954	-1.64634	1.05086e-30	2.03953e-29
Chr5	2530820	2531320	501	*	9.32713	8.24363	9.93888	-1.66161	1.18897e-30	2.29975e-29
Chr3	10269124	10269624	501	*	8.02241	6.35046	8.77616	-2.3584	1.2308e-30	2.37262e-29
Chr3	22620103	22620603	501	*	9.06444	7.87087	9.70855	-1.80512	2.2123e-30	4.25029e-29
Chr3	5900122	5900622	501	*	9.18344	8.09028	9.79817	-1.67465	2.81055e-30	5.38155e-29
Chr3	16001478	16001978	501	*	8.12841	8.89134	6.40608	2.41325	4.11546e-30	7.85378e-29
Chr1	18021885	18022385	501	*	8.45871	6.99799	9.16949	-2.10958	4.37298e-30	8.31742e-29
Chr5	22811332	22811832	501	*	8.97884	7.74991	9.63269	-1.83754	4.6748e-30	8.86193e-29
Chr3	11452612	11453112	501	*	7.83583	5.917	8.63121	-2.60794	5.12813e-30	9.68911e-29
Chr2	17437310	17437810	501	*	8.60303	9.27584	7.302	1.92975	5.32663e-30	1.00309e-28
Chr2	12303787	12304287	501	*	8.48286	7.04541	9.18842	-2.08291	5.61739e-30	1.05437e-28
Chr4	1447091	1447591	501	*	8.73102	7.47216	9.39288	-1.88012	6.41788e-30	1.20067e-28
Chr1	17270616	17271116	501	*	8.50506	7.09811	9.20363	-2.06072	6.98897e-30	1.30324e-28
Chr4	5425018	5425518	501	*	8.25945	6.72971	8.98511	-2.18894	7.18716e-30	1.33583e-28
Chr1	24672873	24673373	501	*	9.20032	8.0643	9.82791	-1.73329	7.63292e-30	1.41407e-28
Chr1	11094374	11094874	501	*	8.75161	7.51468	9.40763	-1.84917	7.73625e-30	1.42858e-28
Chr1	465746	466246	501	*	8.63645	7.38124	9.29734	-1.8762	1.6457e-29	3.02916e-28
Chr5	25997686	25998186	501	*	8.17711	6.58979	8.91455	-2.26675	2.03244e-29	3.72725e-28
Chr1	11342087	11342587	501	*	8.3403	6.7927	9.06968	-2.2139	2.03803e-29	3.72725e-28
Chr3	20616437	20616937	501	*	9.27777	8.20105	9.88742	-1.65193	2.13858e-29	3.89863e-28
Chr1	11499016	11499516	501	*	8.61551	7.28364	9.29606	-1.9698	2.3885e-29	4.34038e-28
Chr3	21148929	21149429	501	*	9.77479	8.70968	10.3808	-1.63779	2.63992e-29	4.78203e-28
Chr4	91709	92209	501	*	9.65105	8.59857	10.2531	-1.62483	2.71069e-29	4.89469e-28
Chr3	9925411	9925911	501	*	9.61595	8.62848	10.1967	-1.54153	3.52847e-29	6.35076e-28
Chr4	62005	62505	501	*	9.14258	8.01609	9.76736	-1.71938	3.53933e-29	6.35076e-28
Chr5	19679810	19680310	501	*	8.52159	6.94914	9.25604	-2.2309	6.31896e-29	1.13028e-27
Chr1	5352731	5353231	501	*	8.11706	6.52764	8.85492	-2.26938	7.18841e-29	1.28178e-27
Chr1	9082980	9083480	501	*	8.12697	6.46785	8.87832	-2.35035	7.9632e-29	1.41552e-27
Chr5	24945442	24945942	501	*	7.7767	6.01717	8.54618	-2.45705	8.27925e-29	1.46712e-27
Chr2	518595	519095	501	*	10.0517	9.02526	10.6453	-1.58898	9.52645e-29	1.68291e-27
Chr1	21473886	21474386	501	*	8.35864	6.74801	9.10068	-2.27191	1.224e-28	2.1556e-27
Chr2	10403738	10404238	501	*	8.60782	7.36777	9.26467	-1.8566	1.41288e-28	2.48059e-27
Chr2	13928491	13928991	501	*	8.76905	7.59049	9.40893	-1.77894	1.496e-28	2.61845e-27
Chr5	20597223	20597723	501	*	7.08998	4.43895	7.9703	-3.33958	1.63267e-28	2.84894e-27
Chr3	466327	466827	501	*	9.30138	8.27876	9.8938	-1.58731	2.04715e-28	3.56129e-27
Chr3	23176961	23177461	501	*	9.53127	8.55642	10.1077	-1.52481	2.39116e-28	4.1471e-27
Chr5	717018	717518	501	*	7.84835	6.13611	8.60947	-2.39526	3.04234e-28	5.26048e-27
Chr1	7610395	7610895	501	*	7.88354	8.65704	6.10055	2.47098	3.55912e-28	6.13545e-27
Chr5	3370641	3371141	501	*	9.47217	8.3528	10.0948	-1.70355	4.35597e-28	7.48649e-27
Chr3	6915615	6916115	501	*	9.03236	7.89642	9.65994	-1.72909	5.04333e-28	8.64182e-27
Chr3	4045096	4045596	501	*	8.51521	7.21168	9.18864	-1.93359	6.33097e-28	1.08157e-26
Chr1	1058547	1059047	501	*	8.29524	6.73646	9.02691	-2.21181	1.25967e-27	2.14557e-26
Chr2	6898552	6899052	501	*	8.31902	6.87227	9.02669	-2.09953	1.3058e-27	2.21753e-26
Chr1	19028700	19029200	501	*	7.63764	5.87615	8.40746	-2.4541	1.34264e-27	2.27333e-26
Chr2	4303562	4304062	501	*	7.57266	5.73459	8.35532	-2.52751	1.4164e-27	2.39112e-26
Chr3	21594655	21595155	501	*	7.87117	6.15875	8.63233	-2.39801	2.3041e-27	3.87822e-26
Chr4	9530087	9530587	501	*	8.55672	7.30191	9.21752	-1.87256	2.37082e-27	3.97879e-26
Chr4	17156508	17157008	501	*	8.20819	6.68566	8.93234	-2.18943	2.53087e-27	4.23494e-26
Chr5	21808193	21808693	501	*	8.36244	7.01433	9.04699	-1.98388	3.03361e-27	5.06134e-26
Chr3	18855663	18856163	501	*	9.26338	9.85828	8.23317	1.5934	3.16017e-27	5.25713e-26
Chr1	26576441	26576941	501	*	9.62299	8.5564	10.2295	-1.64298	3.33354e-27	5.52941e-26
Chr3	6675337	6675837	501	*	9.2527	8.26973	9.83194	-1.53199	3.40703e-27	5.63493e-26
Chr5	25380638	25381138	501	*	10.1003	10.734	8.94303	1.75161	3.8412e-27	6.33464e-26
Chr1	17347778	17348278	501	*	8.24006	6.88481	8.92635	-1.98988	3.89624e-27	6.4069e-26
Chr4	650222	650722	501	*	7.87956	6.26979	8.62144	-2.28285	4.40451e-27	7.22187e-26
Chr2	2920723	2921223	501	*	7.57596	5.73624	8.35889	-2.52105	4.55022e-27	7.43941e-26
Chr2	6298795	6299295	501	*	9.04967	8.0272	9.64205	-1.5833	7.12319e-27	1.16128e-25
Chr4	17584359	17584859	501	*	8.96897	9.64801	7.64318	1.95452	1.03886e-26	1.68882e-25
Chr1	12315328	12315828	501	*	7.49047	5.60774	8.28027	-2.56789	1.09659e-26	1.7776e-25
Chr4	13251708	13252208	501	*	8.05807	6.50822	8.78791	-2.22153	1.11424e-26	1.80109e-25
Chr4	5360203	5360703	501	*	7.37638	5.33738	8.18922	-2.73214	1.1993e-26	1.93311e-25
Chr5	22388903	22389403	501	*	9.27927	9.93162	8.05585	1.83136	1.26422e-26	2.03201e-25
Chr5	1220736	1221236	501	*	8.0964	6.57989	8.81928	-2.16608	1.31635e-26	2.10985e-25
Chr1	21099100	21099600	501	*	8.87496	7.79173	9.48663	-1.65678	1.47351e-26	2.35514e-25
Chr3	12787905	12788405	501	*	8.6406	7.474	9.27708	-1.76063	1.55735e-26	2.4822e-25
Chr3	4420553	4421053	501	*	9.25511	8.18858	9.86158	-1.64193	1.68813e-26	2.68315e-25
Chr4	18387979	18388479	501	*	10.0163	8.91238	10.6343	-1.68386	2.00903e-26	3.18431e-25
Chr3	16359006	16359506	501	*	8.94434	7.84939	9.55961	-1.67662	2.21673e-26	3.50379e-25
Chr5	2350837	2351337	501	*	8.28978	6.96674	8.96813	-1.94556	2.48129e-26	3.91111e-25
Chr4	7838862	7839362	501	*	8.76326	7.6537	9.38296	-1.69373	2.54577e-26	4.00169e-25
Chr1	4939205	4939705	501	*	9.7698	8.53139	10.4262	-1.84517	3.18403e-26	4.99122e-25
Chr5	16141603	16142103	501	*	8.3049	6.91998	8.99829	-2.02817	3.38785e-26	5.29618e-25
Chr1	23845524	23846024	501	*	9.08261	7.96506	9.70473	-1.70666	3.42727e-26	5.34317e-25
Chr1	22787880	22788380	501	*	7.91928	6.4314	8.63602	-2.1362	3.73438e-26	5.8061e-25
Chr5	17346660	17347160	501	*	7.76733	5.83309	8.56505	-2.60785	4.0816e-26	6.3287e-25
Chr3	2005578	2006078	501	*	8.19879	6.79953	8.89556	-2.03942	4.26519e-26	6.59544e-25
Chr2	13069872	13070372	501	*	7.95864	6.36689	8.69696	-2.24461	4.34738e-26	6.70436e-25
Chr5	20558692	20559192	501	*	8.214	6.52929	8.97012	-2.36578	5.28265e-26	8.12475e-25
Chr4	6350919	6351419	501	*	7.83325	6.19178	8.58126	-2.31608	6.02154e-26	9.22658e-25
Chr1	18237856	18238356	501	*	8.96399	7.83607	9.58919	-1.71445	6.0314e-26	9.22658e-25
Chr3	21768924	21769424	501	*	8.56355	7.02991	9.29002	-2.17843	6.2932e-26	9.60134e-25
Chr3	15342467	15342967	501	*	7.63125	5.66407	8.43386	-2.63812	8.6336e-26	1.31369e-24
Chr5	14840449	14840949	501	*	8.14505	6.70346	8.85155	-2.09425	9.95694e-26	1.51102e-24
Chr5	17891453	17891953	501	*	8.04558	6.6418	8.74341	-2.04459	1.03361e-25	1.5644e-24
Chr1	21510562	21511062	501	*	8.37912	7.04293	9.06074	-1.95979	1.14915e-25	1.73467e-24
Chr5	19860952	19861452	501	*	7.97123	6.30786	8.72338	-2.32162	1.175e-25	1.76902e-24
Chr4	1872288	1872788	501	*	7.20184	5.16966	8.01374	-2.72577	1.84526e-25	2.7708e-24
Chr1	22133994	22134494	501	*	7.80714	6.28491	8.53122	-2.17367	1.93448e-25	2.89714e-24
Chr1	4688390	4688890	501	*	9.68354	8.77661	10.2361	-1.43222	2.2775e-25	3.40195e-24
Chr5	8848460	8848960	501	*	8.52519	7.29639	9.17901	-1.84043	2.71175e-25	4.04002e-24
Chr4	597553	598053	501	*	9.05543	8.057	9.63987	-1.55097	2.73241e-25	4.06019e-24
Chr5	911808	912308	501	*	8.17296	6.73481	8.87868	-2.07292	3.13224e-25	4.64223e-24
Chr3	19441237	19441737	501	*	9.53869	8.61631	10.0968	-1.45394	3.19939e-25	4.72947e-24
Chr1	16846729	16847229	501	*	7.72881	6.03917	8.48583	-2.34694	4.14178e-25	6.10671e-24
Chr1	19223235	19223735	501	*	8.01829	6.62564	8.71352	-2.02652	4.16747e-25	6.12876e-24
Chr5	26740812	26741312	501	*	9.15571	7.97988	9.79482	-1.76423	4.71187e-25	6.91154e-24
Chr3	9855615	9856115	501	*	9.46275	8.56154	10.0132	-1.42528	5.51001e-25	8.06157e-24
Chr5	16602263	16602763	501	*	9.14096	8.17079	9.71584	-1.51306	5.84148e-25	8.52468e-24
Chr3	2802369	2802869	501	*	8.51022	7.31098	9.15592	-1.79408	5.88392e-25	8.5647e-24
Chr3	3077516	3078016	501	*	9.01106	7.95112	9.61547	-1.62738	5.9519e-25	8.64161e-24
Chr5	2622233	2622733	501	*	9.15981	8.13779	9.75203	-1.58387	6.73858e-25	9.75897e-24
Chr2	9580906	9581406	501	*	7.7605	5.99043	8.53179	-2.46301	6.85146e-25	9.89733e-24
Chr2	17664623	17665123	501	*	8.46629	7.25141	9.11632	-1.81593	7.09385e-25	1.02216e-23
Chr3	17389171	17389671	501	*	8.70335	7.52156	9.34415	-1.77146	7.25368e-25	1.04256e-23
Chr2	16517783	16518283	501	*	7.9664	6.54518	8.66826	-2.06529	7.49903e-25	1.07511e-23
Chr2	962226	962726	501	*	8.57716	7.33225	9.23532	-1.85729	9.05621e-25	1.29511e-23
Chr1	21629935	21630435	501	*	8.62012	7.5111	9.23966	-1.68959	9.58926e-25	1.36791e-23
Chr1	7817585	7818085	501	*	7.71842	6.06468	8.46875	-2.30765	9.66971e-25	1.37594e-23
Chr5	2591723	2592223	501	*	8.51077	7.34325	9.14751	-1.7633	1.02049e-24	1.44849e-23
Chr4	7144627	7145127	501	*	8.03103	6.45826	8.76554	-2.24093	1.28083e-24	1.8135e-23
Chr5	4914815	4915315	501	*	9.28691	8.36443	9.84508	-1.45072	1.2895e-24	1.82126e-23
Chr5	22856488	22856988	501	*	9.50588	8.59291	10.0606	-1.43861	1.30641e-24	1.84059e-23
Chr5	14607067	14607567	501	*	9.47029	8.56728	10.0214	-1.4265	1.48622e-24	2.08876e-23
Chr3	1215816	1216316	501	*	8.10145	6.50399	8.8409	-2.24721	1.50429e-24	2.10896e-23
Chr1	19750094	19750594	501	*	8.42924	7.23867	9.07251	-1.78651	1.67916e-24	2.34836e-23
Chr3	22746782	22747282	501	*	7.77345	6.27206	8.4931	-2.146	1.7906e-24	2.49808e-23
Chr2	6503231	6503731	501	*	7.61041	6.02454	8.34756	-2.24465	2.00993e-24	2.79724e-23
Chr1	25244666	25245166	501	*	8.697	7.58302	9.31804	-1.69835	2.19422e-24	3.04628e-23
Chr4	7275143	7275643	501	*	7.93086	6.53377	8.62713	-2.03142	2.29451e-24	3.17778e-23
Chr1	11629005	11629505	501	*	7.75359	6.22524	8.47896	-2.18169	2.52214e-24	3.48458e-23
Chr1	17279670	17280170	501	*	7.35355	5.56252	8.12842	-2.4697	2.61514e-24	3.60435e-23
Chr4	12275631	12276131	501	*	9.62669	8.65652	10.2016	-1.50979	2.65039e-24	3.64413e-23
Chr5	17779515	17780015	501	*	8.29266	6.957	8.97414	-1.95231	2.73313e-24	3.74885e-23
Chr3	11310656	11311156	501	*	8.13933	6.7524	8.83321	-2.02062	3.53255e-24	4.83375e-23
Chr3	10688320	10688820	501	*	8.70716	7.65382	9.30948	-1.61772	3.81042e-24	5.20149e-23
Chr1	21742164	21742664	501	*	7.62942	5.99593	8.3759	-2.29352	4.27352e-24	5.81974e-23
Chr4	6548046	6548546	501	*	8.49628	7.17915	9.17315	-1.92866	4.56833e-24	6.2064e-23
Chr1	13035544	13036044	501	*	9.46728	8.51077	10.0374	-1.49149	4.63861e-24	6.28691e-23
Chr5	22008924	22009424	501	*	8.43178	7.23883	9.07573	-1.78496	4.82111e-24	6.51878e-23
Chr5	746323	746823	501	*	8.40926	7.2155	9.05343	-1.79022	5.91928e-24	7.98473e-23
Chr4	15414967	15415467	501	*	7.75593	6.19657	8.48772	-2.20241	6.41497e-24	8.63298e-23
Chr1	18779743	18780243	501	*	8.62586	7.54996	9.23526	-1.6447	7.33325e-24	9.84553e-23
Chr1	11514836	11515336	501	*	8.87697	7.85299	9.46983	-1.57866	9.3939e-24	1.25825e-22
Chr1	16231896	16232396	501	*	8.70142	7.62859	9.30986	-1.64432	9.93845e-24	1.32808e-22
Chr1	20800122	20800622	501	*	7.92885	6.46323	8.64072	-2.10272	1.07049e-23	1.42715e-22
Chr3	1384257	1384757	501	*	9.34829	8.46518	9.89209	-1.40056	1.26137e-23	1.67772e-22
Chr2	3188038	3188538	501	*	7.89744	8.58819	6.52368	2.00276	1.48833e-23	1.97498e-22
Chr4	12673450	12673950	501	*	9.15179	8.21906	9.71361	-1.46472	1.51162e-23	2.00123e-22
Chr4	4973302	4973802	501	*	8.77874	7.76702	9.36759	-1.56561	1.664e-23	2.19787e-22
Chr1	19664463	19664963	501	*	8.51895	7.40244	9.14075	-1.69492	1.67746e-23	2.21053e-22
Chr5	2306077	2306577	501	*	8.99162	8.01148	9.5699	-1.52434	1.75466e-23	2.30693e-22
Chr1	6177973	6178473	501	*	9.36359	8.41105	9.93237	-1.49272	1.83476e-23	2.40669e-22
Chr1	24400235	24400735	501	*	10.3121	9.2824	10.9068	-1.58666	2.08934e-23	2.73435e-22
Chr1	16151899	16152399	501	*	8.75334	7.5207	9.40819	-1.83783	2.23419e-23	2.91723e-22
Chr5	8687653	8688153	501	*	8.73626	7.57592	9.37095	-1.7421	2.67582e-23	3.48589e-22
Chr2	16080081	16080581	501	*	9.02517	8.07473	9.59322	-1.48848	3.09906e-23	4.02807e-22
Chr3	16674976	16675476	501	*	7.85851	6.30202	8.58971	-2.21952	3.2726e-23	4.24397e-22
Chr3	1751405	1751905	501	*	8.20243	6.98002	8.85451	-1.82422	3.98767e-23	5.15956e-22
Chr4	76712	77212	501	*	7.20438	5.24021	8.00654	-2.6576	4.00687e-23	5.16726e-22
Chr4	14985703	14986203	501	*	8.76649	7.75351	9.35575	-1.5668	4.01174e-23	5.16726e-22
Chr1	26209588	26210088	501	*	9.55569	8.66662	10.1017	-1.40825	4.39103e-23	5.64307e-22
Chr5	17533905	17534405	501	*	8.01603	6.69847	8.69301	-1.93903	4.60667e-23	5.90689e-22
Chr5	24574335	24574835	501	*	7.55861	5.99355	8.29157	-2.2132	4.85174e-23	6.20719e-22
Chr2	1798367	1798867	501	*	7.46023	5.81308	8.20932	-2.31413	6.60419e-23	8.43032e-22
Chr1	7807012	7807512	501	*	7.99599	6.66723	8.67577	-1.94476	7.15531e-23	9.11344e-22
Chr1	244919	245419	501	*	7.72966	6.30151	8.43312	-2.0623	7.93682e-23	1.00863e-21
Chr5	1509551	1510051	501	*	8.56357	7.46382	9.1803	-1.67574	9.2963e-23	1.17877e-21
Chr5	7688175	7688675	501	*	8.4384	7.32484	9.05931	-1.68852	9.43009e-23	1.19308e-21
Chr2	1564682	1565182	501	*	7.61318	6.1206	8.33093	-2.13681	1.10942e-22	1.40052e-21
Chr3	22171473	22171973	501	*	8.28878	7.03961	8.94807	-1.85895	1.11854e-22	1.40891e-21
Chr1	8200288	8200788	501	*	9.11352	8.2	9.66847	-1.43988	1.14036e-22	1.43324e-21
Chr2	10161549	10162049	501	*	7.75804	6.20125	8.48931	-2.21009	1.1858e-22	1.48707e-21
Chr3	11720308	11720808	501	*	9.15711	8.23378	9.71559	-1.45052	1.21149e-22	1.51595e-21
Chr5	15777088	15777588	501	*	8.4521	7.29628	9.08547	-1.7382	1.23144e-22	1.53754e-21
Chr2	10791540	10792040	501	*	8.01348	6.68945	8.69208	-1.94748	1.24752e-22	1.55423e-21
Chr2	11923647	11924147	501	*	8.95569	8.02162	9.51799	-1.46347	1.4e-22	1.74039e-21
Chr3	11486219	11486719	501	*	6.98636	4.84217	7.81319	-2.81089	1.43275e-22	1.77723e-21
Chr2	9328700	9329200	501	*	7.70364	5.96226	8.46995	-2.39045	1.43833e-22	1.78028e-21
Chr5	16907280	16907780	501	*	7.30125	5.48763	8.0799	-2.47273	1.62595e-22	2.00816e-21
Chr3	1810044	1810544	501	*	8.35297	7.1536	8.99871	-1.79194	1.6494e-22	2.03272e-21
Chr1	1459241	1459741	501	*	9.57657	8.71315	10.113	-1.37005	1.90253e-22	2.33962e-21
Chr5	5858518	5859018	501	*	9.51882	8.6068	10.0732	-1.43194	1.92368e-22	2.36054e-21
Chr1	19230027	19230527	501	*	8.24853	7.05799	8.8918	-1.78054	1.99462e-22	2.44234e-21
Chr1	26945419	26945919	501	*	8.76538	7.77547	9.34696	-1.53652	2.25441e-22	2.7501e-21
Chr5	19447195	19447695	501	*	8.08628	6.80497	8.75402	-1.89413	2.2556e-22	2.7501e-21
Chr2	10212900	10213400	501	*	8.65948	7.5933	9.26584	-1.62972	2.38675e-22	2.9038e-21
Chr5	9138396	9138896	501	*	8.60424	7.55862	9.2041	-1.60303	2.48859e-22	3.02125e-21
Chr4	6795291	6795791	501	*	7.87555	8.55019	6.56727	1.9223	2.81414e-22	3.40924e-21
Chr1	10019299	10019799	501	*	8.87793	7.9038	9.45416	-1.51168	3.16297e-22	3.8237e-21
Chr3	17045889	17046389	501	*	7.80746	6.35124	8.51724	-2.09641	3.39285e-22	4.09294e-21
Chr1	20532562	20533062	501	*	7.72159	6.31901	8.41914	-2.03026	3.42451e-22	4.12242e-21
Chr3	17119121	17119621	501	*	7.5933	6.04766	8.32227	-2.20199	3.44215e-22	4.13493e-21
Chr3	22500272	22500772	501	*	8.60654	9.22537	7.4999	1.68113	4.24268e-22	5.08587e-21
Chr5	20230606	20231106	501	*	7.35214	5.67553	8.10675	-2.33105	4.80436e-22	5.7471e-21
Chr5	2254472	2254972	501	*	8.52114	7.42523	9.1367	-1.66229	4.86946e-22	5.81279e-21
Chr2	15769654	15770154	501	*	9.69569	8.72351	10.2713	-1.50917	4.89794e-22	5.83458e-21
Chr3	18278608	18279108	501	*	9.03131	8.07013	9.6031	-1.50045	5.58221e-22	6.63586e-21
Chr3	21574229	21574729	501	*	8.61097	7.57772	9.20685	-1.58648	6.05178e-22	7.1791e-21
Chr4	6218472	6218972	501	*	7.92627	6.58506	8.60913	-1.96363	6.96228e-22	8.24207e-21
Chr3	22763544	22764044	501	*	8.82471	7.79115	9.42068	-1.58495	7.24502e-22	8.55902e-21
Chr5	8128397	8128897	501	*	8.13942	6.78426	8.82568	-1.97592	8.01793e-22	9.45254e-21
Chr1	16291855	16292355	501	*	7.21009	5.43639	7.98202	-2.44406	8.24801e-22	9.70374e-21
Chr5	156064	156564	501	*	9.57868	8.73855	10.1062	-1.34207	8.44212e-22	9.91168e-21
Chr3	8073318	8073818	501	*	7.9818	6.71839	8.64486	-1.87084	9.514e-22	1.11472e-20
Chr5	15525916	15526416	501	*	9.04437	8.14251	9.59508	-1.41898	9.68488e-22	1.13242e-20
Chr3	12277588	12278088	501	*	7.18314	5.41316	7.95443	-2.43704	1.03321e-21	1.20563e-20
Chr1	26930636	26931136	501	*	8.94206	9.49562	8.03239	1.43057	1.32771e-21	1.5461e-20
Chr2	434275	434775	501	*	10.0748	9.12607	10.6422	-1.47878	1.40592e-21	1.63384e-20
Chr1	6612674	6613174	501	*	8.89367	9.47536	7.90344	1.53553	1.4762e-21	1.71203e-20
Chr4	8599038	8599538	501	*	8.71227	7.73306	9.29024	-1.52034	1.5191e-21	1.75822e-20
Chr1	3091865	3092365	501	*	9.4537	8.60604	9.98408	-1.3515	1.60296e-21	1.85151e-20
Chr3	10924863	10925363	501	*	9.49761	8.63629	10.0332	-1.37057	1.6204e-21	1.86788e-20
Chr1	19895140	19895640	501	*	8.5625	7.36268	9.20836	-1.78348	1.62733e-21	1.87209e-20
Chr2	11581128	11581628	501	*	9.17801	8.31738	9.71336	-1.36561	1.68237e-21	1.93151e-20
Chr3	21032138	21032638	501	*	7.95401	6.6753	8.62107	-1.88831	1.99073e-21	2.28094e-20
Chr3	1508185	1508685	501	*	9.83381	10.3491	9.02455	1.29868	2.04818e-21	2.34207e-20
Chr1	24333296	24333796	501	*	8.3728	7.28128	8.98702	-1.66193	2.15667e-21	2.46119e-20
Chr5	18065175	18065675	501	*	8.22966	6.99318	8.88555	-1.84086	2.27825e-21	2.59474e-20
Chr2	13230407	13230907	501	*	7.90744	6.61859	8.57712	-1.89505	3.38789e-21	3.85085e-20
Chr1	19430596	19431096	501	*	7.43427	5.87137	8.16678	-2.1981	3.48302e-21	3.95112e-20
Chr5	21559446	21559946	501	*	7.54827	6.03151	8.27119	-2.15833	3.71401e-21	4.20479e-20
Chr1	12390324	12390824	501	*	8.39546	7.25481	9.02441	-1.72074	3.86749e-21	4.36988e-20
Chr4	659184	659684	501	*	7.44229	5.88387	8.17389	-2.21039	4.58896e-21	5.17482e-20
Chr5	14225358	14225858	501	*	8.34709	7.04995	9.0189	-1.91296	4.75543e-21	5.35197e-20
Chr4	12304892	12305392	501	*	9.29447	8.47723	9.81298	-1.30806	5.68705e-21	6.38786e-20
Chr1	3638250	3638750	501	*	7.93881	8.61289	6.63276	1.91578	5.81581e-21	6.51965e-20
Chr4	17758557	17759057	501	*	8.303	7.19358	8.92267	-1.68024	6.61961e-21	7.40617e-20
Chr5	23345007	23345507	501	*	8.02798	6.69723	8.70825	-1.94152	6.64829e-21	7.42371e-20
Chr1	20764898	20765398	501	*	9.51867	8.67834	10.0462	-1.33822	7.74364e-21	8.62992e-20
Chr4	1328715	1329215	501	*	8.30327	7.16783	8.93069	-1.71751	8.06949e-21	8.97554e-20
Chr4	15919040	15919540	501	*	8.32787	7.07994	8.98683	-1.85331	8.10946e-21	9.00245e-20
Chr1	5001237	5001737	501	*	8.02617	6.52149	8.74653	-2.15289	8.4688e-21	9.3831e-20
Chr4	15633143	15633643	501	*	9.05885	8.17837	9.60167	-1.39374	9.02231e-21	9.977e-20
Chr1	21411774	21412274	501	*	10.0415	9.01947	10.6338	-1.57037	9.69469e-21	1.06998e-19
Chr2	2011495	2011995	501	*	7.78223	6.4718	8.45741	-1.91862	1.00756e-20	1.10987e-19
Chr2	10690554	10691054	501	*	8.61587	7.62487	9.19782	-1.53226	1.07443e-20	1.18125e-19
Chr3	5392342	5392842	501	*	8.44778	7.23751	9.09653	-1.80337	1.18367e-20	1.29885e-19
Chr2	17909343	17909843	501	*	8.51783	7.47656	9.1163	-1.59587	1.24621e-20	1.36485e-19
Chr4	7247782	7248282	501	*	7.69955	6.28716	8.39938	-2.02631	1.24937e-20	1.36569e-19
Chr4	9059446	9059946	501	*	8.14846	6.99999	8.77971	-1.72976	1.25895e-20	1.37353e-19
Chr5	24241280	24241780	501	*	7.89351	6.53566	8.58043	-1.96879	1.31368e-20	1.43051e-19
Chr2	14695721	14696221	501	*	9.49304	8.6733	10.0125	-1.30981	1.31739e-20	1.43182e-19
Chr1	11994851	11995351	501	*	8.63357	7.62013	9.22298	-1.5613	1.49857e-20	1.62563e-19
Chr1	20271225	20271725	501	*	8.3866	7.2978	8.99998	-1.65041	1.66257e-20	1.80012e-19
Chr1	29759606	29760106	501	*	9.84047	10.3646	9.00888	1.32733	1.67883e-20	1.81428e-19
Chr5	3286954	3287454	501	*	7.49524	8.19948	6.06362	2.05532	2.28716e-20	2.46702e-19
Chr3	9413864	9414364	501	*	8.7088	7.5981	9.32885	-1.68633	2.70147e-20	2.90842e-19
Chr5	14639127	14639627	501	*	9.01116	8.10349	9.56398	-1.42999	2.80983e-20	3.01937e-19
Chr2	10238342	10238842	501	*	9.08767	8.19929	9.63342	-1.39751	2.88026e-20	3.08924e-19
Chr3	3054316	3054816	501	*	9.86142	9.04614	10.3792	-1.30342	2.97556e-20	3.18547e-19
Chr5	6722254	6722754	501	*	8.55458	7.4922	9.15975	-1.61795	3.36318e-20	3.59369e-19
Chr5	18785745	18786245	501	*	9.33531	8.53745	9.84607	-1.28313	3.41192e-20	3.63895e-19
Chr1	8982357	8982857	501	*	7.86066	8.53559	6.55122	1.91676	3.57251e-20	3.80312e-19
Chr4	14184516	14185016	501	*	8.73797	9.2961	7.81561	1.44554	3.97397e-20	4.22262e-19
Chr3	11278564	11279064	501	*	8.0316	8.66273	6.88351	1.72493	4.24716e-20	4.50451e-19
Chr3	17873059	17873559	501	*	8.40071	7.24457	9.03417	-1.72824	4.51305e-20	4.77764e-19
Chr4	948991	949491	501	*	7.81454	6.548	8.47843	-1.86231	4.62747e-20	4.88969e-19
Chr2	3514934	3515434	501	*	7.74466	6.42835	8.42132	-1.93057	4.6643e-20	4.9195e-19
Chr1	19113676	19114176	501	*	8.23327	7.13781	8.8487	-1.66003	4.68833e-20	4.93572e-19
Chr5	7348203	7348703	501	*	8.94521	8.02935	9.501	-1.44029	5.32179e-20	5.59229e-19
Chr1	12956271	12956771	501	*	8.46641	7.32684	9.09505	-1.72142	6.03184e-20	6.32678e-19
Chr1	10171098	10171598	501	*	7.98231	6.79544	8.62454	-1.77138	6.64314e-20	6.95519e-19
Chr4	5648346	5648846	501	*	7.82513	6.49941	8.50415	-1.93061	7.37624e-20	7.70857e-19
Chr4	6415300	6415800	501	*	9.53436	8.71579	10.0534	-1.3061	7.40586e-20	7.72538e-19
Chr2	1360929	1361429	501	*	7.51217	6.0365	8.22625	-2.09855	8.69175e-20	9.0502e-19
Chr4	946520	947020	501	*	8.37988	8.97071	7.36213	1.56425	8.88909e-20	9.23882e-19
Chr4	12445098	12445598	501	*	8.06424	6.91085	8.69691	-1.72725	9.50223e-20	9.85813e-19
Chr2	19582791	19583291	501	*	8.44096	7.42509	9.03118	-1.56075	9.82779e-20	1.01774e-18
Chr2	249324	249824	501	*	7.39345	5.92662	8.10558	-2.09308	1.03694e-19	1.07079e-18
Chr3	22896273	22896773	501	*	7.60146	6.26388	8.28342	-1.9482	1.03776e-19	1.07079e-18
Chr5	19212841	19213341	501	*	7.86904	6.64267	8.5222	-1.81725	1.04924e-19	1.08067e-18
Chr2	16817673	16818173	501	*	8.86557	7.89495	9.4406	-1.51068	1.06593e-19	1.0959e-18
Chr1	29323964	29324464	501	*	8.56556	7.53833	9.15949	-1.57691	1.09816e-19	1.127e-18
Chr5	17114689	17115189	501	*	9.12598	8.29089	9.6515	-1.32784	1.20453e-19	1.23394e-18
Chr3	16723148	16723648	501	*	7.71347	6.26585	8.42133	-2.07283	1.25445e-19	1.28278e-18
Chr3	7238271	7238771	501	*	7.56022	6.19002	8.25011	-1.97937	1.32167e-19	1.34909e-18
Chr5	18108181	18108681	501	*	7.92168	6.73009	8.56524	-1.77818	1.32573e-19	1.35083e-18
Chr4	12957841	12958341	501	*	9.70069	10.1937	8.94581	1.22319	1.40287e-19	1.42688e-18
Chr1	11723741	11724241	501	*	7.51178	6.05488	8.22171	-2.08455	1.43388e-19	1.45582e-18
Chr4	747548	748048	501	*	8.65735	7.68747	9.23213	-1.50406	1.44351e-19	1.463e-18
Chr3	10445818	10446318	501	*	8.05069	6.91317	8.67873	-1.71314	1.60032e-19	1.61905e-18
Chr1	7795734	7796234	501	*	8.63394	7.68018	9.20315	-1.48697	1.65645e-19	1.67287e-18
Chr1	620670	621170	501	*	9.42133	9.95814	8.55684	1.36842	1.936e-19	1.95173e-18
Chr5	1792029	1792529	501	*	8.58632	7.6086	9.16378	-1.51625	1.9879e-19	2.00052e-18
Chr5	2864893	2865393	501	*	8.4923	7.35275	9.12094	-1.70652	2.08912e-19	2.09868e-18
Chr4	6013008	6013508	501	*	8.96572	8.11654	9.49668	-1.34821	2.20945e-19	2.21566e-18
Chr1	12248798	12249298	501	*	7.61845	6.24137	8.30999	-1.99912	2.25694e-19	2.25931e-18
Chr1	24565711	24566211	501	*	7.81516	6.48951	8.49416	-1.94109	2.37181e-19	2.37015e-18
Chr1	30136327	30136827	501	*	7.99187	6.77714	8.64185	-1.80628	2.40273e-19	2.39685e-18
Chr3	16455102	16455602	501	*	7.57197	6.20157	8.26191	-1.97897	2.46317e-19	2.45285e-18
Chr3	421372	421872	501	*	7.63948	6.18225	8.34948	-2.08559	2.58544e-19	2.57012e-18
Chr4	6587578	6588078	501	*	9.06862	8.24161	9.59098	-1.32069	2.72808e-19	2.7072e-18
Chr1	14171329	14171829	501	*	9.77424	8.91797	10.3079	-1.36007	2.73663e-19	2.71097e-18
Chr3	9405405	9405905	501	*	7.81078	6.53679	8.47662	-1.87933	4.08301e-19	4.03772e-18
Chr1	16963843	16964343	501	*	8.25675	7.16949	8.86967	-1.65275	4.16444e-19	4.11112e-18
Chr2	17499332	17499832	501	*	7.66241	6.1572	8.38288	-2.14838	4.17718e-19	4.11658e-18
Chr5	540008	540508	501	*	10.2464	9.30166	10.8125	-1.46942	4.32101e-19	4.25098e-18
Chr4	587412	587912	501	*	8.78411	7.84318	9.34883	-1.46646	4.3845e-19	4.30602e-18
Chr1	22805536	22806036	501	*	9.32372	8.55574	9.82224	-1.23866	5.16849e-19	5.06099e-18
Chr3	10539382	10539882	501	*	9.29089	8.50197	9.79801	-1.2694	5.17097e-19	5.06099e-18
Chr1	23004652	23005152	501	*	9.45252	8.70473	9.94256	-1.2126	5.32512e-19	5.19494e-18
Chr1	27040368	27040868	501	*	7.55634	6.13794	8.25755	-2.04506	5.32604e-19	5.19494e-18
Chr5	1138966	1139466	501	*	8.42916	7.41685	9.0182	-1.55783	5.40182e-19	5.25986e-18
Chr1	30038503	30039003	501	*	9.44647	8.65306	9.95543	-1.27369	5.73351e-19	5.57332e-18
Chr3	1847005	1847505	501	*	9.55337	8.7701	10.0582	-1.26249	5.7735e-19	5.60265e-18
Chr2	14290061	14290561	501	*	7.84041	6.50225	8.52251	-1.95476	6.13526e-19	5.9436e-18
Chr4	14375410	14375910	501	*	8.06476	6.90141	8.70031	-1.74697	6.74033e-19	6.5187e-18
Chr3	17613953	17614453	501	*	7.7838	6.52486	8.44568	-1.84649	6.83925e-19	6.60317e-18
Chr3	16460133	16460633	501	*	8.48028	7.44016	9.07837	-1.59062	7.209e-19	6.9484e-18
Chr5	20743179	20743679	501	*	8.13924	7.04094	8.75554	-1.66355	7.26612e-19	6.99165e-18
Chr2	16457802	16458302	501	*	7.26222	5.68781	7.99707	-2.19632	7.56112e-19	7.26325e-18
Chr3	10467653	10468153	501	*	7.81713	6.62475	8.46091	-1.77622	7.71816e-19	7.40165e-18
Chr3	15838976	15839476	501	*	8.29498	7.2719	8.88755	-1.56949	7.92277e-19	7.58512e-18
Chr3	16612965	16613465	501	*	9.0457	8.24326	9.5583	-1.28481	1.06163e-18	1.01468e-17
Chr2	15005216	15005716	501	*	8.10799	8.73557	6.97203	1.70722	1.08201e-18	1.03244e-17
Chr5	15953848	15954348	501	*	7.58685	6.1237	8.29817	-2.09101	1.34448e-18	1.28074e-17
Chr5	24252352	24252852	501	*	8.26028	6.98795	8.92568	-1.85665	1.38983e-18	1.32172e-17
Chr1	22601213	22601713	501	*	8.55375	7.6275	9.11327	-1.44771	1.41509e-18	1.34351e-17
Chr1	5796051	5796551	501	*	9.45094	8.70464	9.94035	-1.20865	1.43429e-18	1.35948e-17
Chr2	8305551	8306051	501	*	7.55485	6.20742	8.23922	-1.96069	1.45772e-18	1.3794e-17
Chr5	1024599	1025099	501	*	8.43145	7.44553	9.0117	-1.52123	1.61432e-18	1.52505e-17
Chr3	20876647	20877147	501	*	9.10408	8.24134	9.64023	-1.36219	1.73445e-18	1.63583e-17
Chr5	20141468	20141968	501	*	8.32794	7.29542	8.92358	-1.58467	1.79607e-18	1.69115e-17
Chr5	2488877	2489377	501	*	7.91003	6.74192	8.54695	-1.73978	1.9476e-18	1.83081e-17
Chr3	10617701	10618201	501	*	9.14838	8.32949	9.66754	-1.30804	2.20547e-18	2.0698e-17
Chr1	7231084	7231584	501	*	9.74	8.94101	10.2512	-1.27796	2.31385e-18	2.16757e-17
Chr3	23294527	23295027	501	*	7.84113	8.4961	6.60809	1.81972	2.31725e-18	2.16757e-17
Chr2	7888258	7888758	501	*	7.69574	6.4063	8.36558	-1.88018	2.42182e-18	2.26169e-17
Chr3	5068430	5068930	501	*	8.74791	9.30603	7.82555	1.44007	2.69009e-18	2.50707e-17
Chr5	358172	358672	501	*	8.19564	8.80435	7.12196	1.63019	2.69337e-18	2.50707e-17
Chr5	9718785	9719285	501	*	7.81557	6.59385	8.46747	-1.81181	2.70339e-18	2.5123e-17
Chr1	10376548	10377048	501	*	8.17819	7.12775	8.77958	-1.60411	2.87123e-18	2.66394e-17
Chr5	16980079	16980579	501	*	8.99145	8.06143	9.55231	-1.44508	2.94382e-18	2.72686e-17
Chr4	219193	219693	501	*	8.38989	7.42282	8.9637	-1.49672	2.9513e-18	2.72936e-17
Chr5	25994355	25994855	501	*	7.74573	6.55447	8.3892	-1.76983	3.24995e-18	3.00068e-17
Chr5	8739785	8740285	501	*	8.01015	6.89343	8.63201	-1.67896	3.31803e-18	3.05859e-17
Chr1	24795518	24796018	501	*	8.66034	7.61153	9.26122	-1.59157	3.40262e-18	3.1315e-17
Chr5	15591369	15591869	501	*	7.28728	5.85119	7.99254	-2.05199	3.48055e-18	3.19807e-17
Chr5	18753703	18754203	501	*	8.44303	7.35349	9.05664	-1.6543	3.65151e-18	3.34976e-17
Chr5	15166550	15167050	501	*	8.65876	7.72354	9.22146	-1.45853	4.03993e-18	3.70013e-17
Chr5	22899472	22899972	501	*	8.34668	7.28614	8.95127	-1.61629	4.14848e-18	3.79347e-17
Chr5	412160	412660	501	*	7.56461	8.2238	6.31583	1.83787	4.27828e-18	3.9059e-17
Chr2	11637317	11637817	501	*	8.42799	7.38348	9.02749	-1.58735	4.50405e-18	4.10545e-17
Chr1	24165059	24165559	501	*	9.07299	8.2444	9.59598	-1.32038	4.88088e-18	4.44184e-17
Chr3	10853362	10853862	501	*	7.29563	5.83534	8.00632	-2.07071	5.07149e-18	4.60795e-17
Chr3	20740999	20741499	501	*	7.96304	6.71217	8.62279	-1.85015	5.55174e-18	5.03628e-17
Chr1	25709057	25709557	501	*	9.40893	8.64852	9.90429	-1.22971	5.60415e-18	5.07576e-17
Chr1	3760626	3761126	501	*	9.14254	9.66097	8.32549	1.30397	6.17355e-18	5.58261e-17
Chr2	11968272	11968772	501	*	8.5988	7.51666	9.21013	-1.64584	6.33436e-18	5.71896e-17
Chr1	12883928	12884428	501	*	7.72123	6.25534	8.43316	-2.09417	6.90188e-18	6.2215e-17
Chr3	3539946	3540446	501	*	8.74542	7.88637	9.28016	-1.36072	7.10842e-18	6.39757e-17
Chr1	16933926	16934426	501	*	8.98227	8.18882	9.49125	-1.27197	7.25279e-18	6.51723e-17
Chr4	6192618	6193118	501	*	8.30996	7.33482	8.88654	-1.507	7.48175e-18	6.7124e-17
Chr4	5772419	5772919	501	*	7.55821	6.14843	8.25743	-2.01228	7.50008e-18	6.71828e-17
Chr2	1931115	1931615	501	*	8.08114	6.94085	8.70998	-1.70088	7.72296e-18	6.90709e-17
Chr3	13538782	13539282	501	*	7.75274	8.40062	6.54564	1.78556	8.41853e-18	7.51739e-17
Chr4	960743	961243	501	*	8.72055	7.74513	9.29723	-1.5104	8.58384e-18	7.65303e-17
Chr3	11702216	11702716	501	*	7.23729	5.75764	7.95223	-2.0923	8.99066e-18	8.00323e-17
Chr2	13233047	13233547	501	*	7.49559	5.70122	8.27103	-2.42246	9.64553e-18	8.5728e-17
Chr4	10933802	10934302	501	*	9.13802	8.38105	9.63193	-1.22385	1.0763e-17	9.55115e-17
Chr3	15708597	15709097	501	*	8.99904	8.14804	9.53071	-1.34423	1.08727e-17	9.6335e-17
Chr1	23713958	23714458	501	*	7.87722	6.74192	8.5046	-1.69784	1.08994e-17	9.64215e-17
Chr1	20682244	20682744	501	*	9.35813	8.59444	9.85487	-1.22918	1.19443e-17	1.05502e-16
Chr4	1542271	1542771	501	*	7.42769	8.09892	6.13278	1.88854	1.20692e-17	1.06441e-16
Chr4	12111645	12112145	501	*	7.92955	6.77991	8.56113	-1.72336	1.3748e-17	1.21059e-16
Chr4	7025066	7025566	501	*	9.39057	9.87207	8.66273	1.18296	1.51167e-17	1.32906e-16
Chr1	12132460	12132960	501	*	7.51629	6.18674	8.19626	-1.92667	1.54449e-17	1.35582e-16
Chr2	10752158	10752658	501	*	8.20257	7.20671	8.78615	-1.53015	1.80165e-17	1.57914e-16
Chr1	12160476	12160976	501	*	9.33151	8.58331	9.82172	-1.21285	1.83673e-17	1.60742e-16
Chr1	19742613	19743113	501	*	7.63666	6.39988	8.29264	-1.81601	1.86958e-17	1.63366e-16
Chr2	13133894	13134394	501	*	8.61022	7.7088	9.16077	-1.40824	2.06931e-17	1.80543e-16
Chr2	7809316	7809816	501	*	9.10042	8.30953	9.60835	-1.26849	2.08795e-17	1.81891e-16
Chr5	15891562	15892062	501	*	7.99094	6.8863	8.60916	-1.66117	2.10858e-17	1.83408e-16
Chr5	22919682	22920182	501	*	9.7428	9.00934	10.2267	-1.18941	2.1413e-17	1.8597e-16
Chr5	25218763	25219263	501	*	9.18182	9.66696	8.44552	1.1946	2.45614e-17	2.1299e-16
Chr3	7664653	7665153	501	*	8.93771	9.44854	8.13966	1.2775	2.54402e-17	2.20276e-16
Chr5	8025362	8025862	501	*	7.38955	6.00031	8.08397	-2.00412	2.72531e-17	2.35615e-16
Chr1	11053709	11054209	501	*	8.46942	7.54706	9.02755	-1.43802	2.76913e-17	2.39041e-16
Chr4	9895784	9896284	501	*	7.9548	6.72028	8.61017	-1.81132	2.91128e-17	2.50933e-16
Chr2	9019522	9020022	501	*	9.87392	9.13743	10.3591	-1.1937	2.92917e-17	2.52094e-16
Chr4	13121851	13122351	501	*	9.1725	8.33798	9.6978	-1.32452	3.0728e-17	2.64057e-16
Chr3	17898470	17898970	501	*	8.94684	8.10162	9.47628	-1.33643	3.18744e-17	2.73497e-16
Chr4	7330326	7330826	501	*	7.0782	5.51774	7.81022	-2.18561	3.29689e-17	2.82464e-16
Chr2	11094848	11095348	501	*	7.83198	8.49209	6.57976	1.83852	4.50351e-17	3.85263e-16
Chr2	16340056	16340556	501	*	8.68062	7.84384	9.20679	-1.32799	4.54781e-17	3.8847e-16
Chr5	25684358	25684858	501	*	8.73052	9.25397	7.90074	1.31926	4.8776e-17	4.16018e-16
Chr3	10323313	10323813	501	*	8.82159	7.98938	9.34599	-1.3185	5.14212e-17	4.37924e-16
Chr1	11902401	11902901	501	*	8.33129	7.32837	8.91722	-1.53396	5.28609e-17	4.49514e-16
Chr4	6095702	6096202	501	*	8.25868	7.20786	8.86019	-1.60488	5.57925e-17	4.73738e-16
Chr2	10528683	10529183	501	*	8.70936	7.78885	9.26683	-1.44098	5.61418e-17	4.75996e-16
Chr2	14689960	14690460	501	*	8.81368	7.84189	9.38912	-1.49398	5.78791e-17	4.89997e-16
Chr1	17075117	17075617	501	*	7.36582	6.03151	8.04697	-1.9339	5.8504e-17	4.94554e-16
Chr4	7433950	7434450	501	*	8.03987	6.96879	8.64777	-1.6282	6.09988e-17	5.1488e-16
Chr2	11506585	11507085	501	*	8.77832	7.87831	9.32836	-1.40378	6.11196e-17	5.15138e-16
Chr1	10054717	10055217	501	*	7.83461	6.72066	8.45564	-1.67483	6.21872e-17	5.23363e-16
Chr5	4921904	4922404	501	*	8.29034	7.27485	8.88043	-1.55513	6.27797e-17	5.27572e-16
Chr1	26198335	26198835	501	*	8.43612	7.50598	8.99703	-1.44938	6.96538e-17	5.84477e-16
Chr1	9389263	9389763	501	*	9.2675	8.55296	9.74321	-1.1647	7.24119e-17	6.06729e-16
Chr4	13298011	13298511	501	*	8.55047	7.63615	9.1057	-1.42587	7.92493e-17	6.63044e-16
Chr1	11277442	11277942	501	*	8.90629	8.10832	9.41709	-1.27359	8.4803e-17	7.08471e-16
Chr4	6225886	6226386	501	*	8.1735	7.19254	8.75206	-1.5099	8.86436e-17	7.39474e-16
Chr5	23295978	23296478	501	*	9.14943	8.37209	9.65181	-1.25159	1.02118e-16	8.50639e-16
Chr4	13205512	13206012	501	*	7.68944	6.47009	8.34068	-1.79581	1.05569e-16	8.78102e-16
Chr1	10454802	10455302	501	*	9.10313	8.34273	9.59849	-1.22487	1.28454e-16	1.0669e-15
Chr5	1923945	1924445	501	*	7.9308	6.7978	8.5575	-1.68874	1.35078e-16	1.12028e-15
Chr4	6598086	6598586	501	*	6.99492	5.33087	7.7472	-2.30368	1.35347e-16	1.12088e-15
Chr5	26461320	26461820	501	*	9.73686	10.2114	9.02486	1.1605	1.55481e-16	1.28576e-15
Chr3	11671682	11672182	501	*	7.77177	6.67084	8.38886	-1.65849	1.56537e-16	1.29262e-15
Chr3	18039206	18039706	501	*	8.95294	9.54928	7.91826	1.5768	1.84727e-16	1.5232e-15
Chr2	14934905	14935405	501	*	9.58259	8.84844	10.0668	-1.18731	1.86223e-16	1.53332e-15
Chr1	29069354	29069854	501	*	8.1625	7.14657	8.75273	-1.55065	2.10588e-16	1.73143e-15
Chr4	16591264	16591764	501	*	7.46768	6.23364	8.12292	-1.80977	2.13511e-16	1.75294e-15
Chr2	1595433	1595933	501	*	7.98966	6.95559	8.5858	-1.5719	2.28591e-16	1.87406e-15
Chr1	23386749	23387249	501	*	8.73138	7.84707	9.27562	-1.38414	2.52374e-16	2.06606e-15
Chr3	11695941	11696441	501	*	8.14387	6.88743	8.80509	-1.82728	2.61733e-16	2.13961e-15
Chr3	22701946	22702446	501	*	9.16744	8.18081	9.74791	-1.51082	2.74748e-16	2.24279e-15
Chr2	12509139	12509639	501	*	8.79444	7.98664	9.30919	-1.28492	2.8536e-16	2.32609e-15
Chr3	16126864	16127364	501	*	7.58033	6.38124	8.22599	-1.77355	2.96802e-16	2.41591e-15
Chr5	14244228	14244728	501	*	7.50898	6.29349	8.15917	-1.79576	3.07264e-16	2.4975e-15
Chr5	17128329	17128829	501	*	8.19606	7.15606	8.79411	-1.57429	3.14419e-16	2.55202e-15
Chr2	1946860	1947360	501	*	8.15011	7.03845	8.77045	-1.67276	3.2034e-16	2.59639e-15
Chr4	378268	378768	501	*	7.89245	6.78484	8.51158	-1.66664	3.40866e-16	2.75884e-15
Chr1	23223965	23224465	501	*	9.32731	8.64213	9.78996	-1.12204	3.60061e-16	2.91007e-15
Chr1	17818809	17819309	501	*	7.55768	6.22695	8.23794	-1.93127	3.85704e-16	3.11291e-15
Chr3	16447161	16447661	501	*	8.95662	8.17478	9.46086	-1.25287	4.04238e-16	3.25789e-15
Chr3	16059716	16060216	501	*	8.61761	7.78346	9.14276	-1.32451	4.43614e-16	3.57019e-15
Chr4	139981	140481	501	*	8.84855	8.08373	9.34575	-1.22955	4.72432e-16	3.79676e-15
Chr3	202133	202633	501	*	8.12692	8.73268	7.0627	1.6127	4.89685e-16	3.92987e-15
Chr4	7723004	7723504	501	*	9.89251	9.13964	10.3847	-1.21205	4.90624e-16	3.93188e-15
Chr5	14710842	14711342	501	*	7.56538	6.29237	8.23096	-1.86319	5.42668e-16	4.34287e-15
Chr5	4166611	4167111	501	*	9.3908	8.68867	9.86104	-1.14706	5.49407e-16	4.39064e-15
Chr5	7604219	7604719	501	*	9.19436	8.46603	9.67607	-1.18272	5.51773e-16	4.40338e-15
Chr3	18964657	18965157	501	*	8.73574	7.84575	9.28209	-1.39012	5.95848e-16	4.74847e-15
Chr1	11702082	11702582	501	*	9.11163	8.226	9.65636	-1.38219	5.98503e-16	4.76298e-15
Chr2	10536729	10537229	501	*	7.4328	6.21506	8.0836	-1.78907	6.42915e-16	5.10929e-15
Chr4	11697191	11697691	501	*	7.34397	5.94255	8.04125	-2.00977	6.82268e-16	5.41449e-15
Chr5	13495814	13496314	501	*	7.43113	6.13237	8.10335	-1.89544	6.83742e-16	5.41866e-15
Chr2	8258880	8259380	501	*	7.85947	6.77911	8.47026	-1.63587	6.90428e-16	5.46405e-15
Chr5	24248942	24249442	501	*	7.80539	8.43989	6.6457	1.7211	6.95326e-16	5.4952e-15
Chr3	12167190	12167690	501	*	8.11119	6.97223	8.73965	-1.70851	7.50943e-16	5.92653e-15
Chr4	1399062	1399562	501	*	7.68248	6.54893	8.30935	-1.68631	7.69536e-16	6.06488e-15
Chr2	15052004	15052504	501	*	8.69698	7.90424	9.20566	-1.26785	7.80371e-16	6.14179e-15
Chr1	26321627	26322127	501	*	8.07426	6.95187	8.69782	-1.68873	7.99949e-16	6.2872e-15
Chr3	8969109	8969609	501	*	8.87764	8.00257	9.41843	-1.36817	8.33924e-16	6.54522e-15
Chr3	18730319	18730819	501	*	8.42644	7.55561	8.96564	-1.36935	8.60087e-16	6.74128e-15
Chr3	16308985	16309485	501	*	7.36022	6.10305	8.02164	-1.83116	9.00368e-16	7.04733e-15
Chr5	8663156	8663656	501	*	7.9711	6.94028	8.56619	-1.5733	9.33979e-16	7.30039e-15
Chr3	7708385	7708885	501	*	7.58665	6.3001	8.25574	-1.87961	9.6636e-16	7.54316e-15
Chr5	2396778	2397278	501	*	8.03797	6.99492	8.637	-1.57781	9.86036e-16	7.68623e-15
Chr5	22747788	22748288	501	*	9.28246	8.56437	9.75972	-1.165	9.94841e-16	7.74429e-15
Chr2	10829502	10830002	501	*	7.38162	6.04404	8.06358	-1.93907	1.06346e-15	8.26716e-15
Chr5	15046557	15047057	501	*	7.59626	6.4718	8.22043	-1.68034	1.09221e-15	8.47915e-15
Chr1	26581615	26582115	501	*	7.94849	6.94365	8.53507	-1.53581	1.12034e-15	8.68565e-15
Chr2	13060159	13060659	501	*	8.63707	7.83684	9.14879	-1.27568	1.15307e-15	8.92731e-15
Chr1	12990916	12991416	501	*	7.98551	6.99098	8.56864	-1.52474	1.25956e-15	9.73853e-15
Chr4	17593451	17593951	501	*	8.725	9.22927	7.94308	1.25298	1.26961e-15	9.80294e-15
Chr1	16831018	16831518	501	*	9.41593	8.74559	9.87184	-1.10284	1.30855e-15	1.009e-14
Chr5	6485955	6486455	501	*	9.06778	8.30618	9.56364	-1.22494	1.31751e-15	1.01453e-14
Chr5	18635921	18636421	501	*	7.72945	6.56547	8.36518	-1.73585	1.37301e-15	1.05585e-14
Chr4	18333764	18334264	501	*	9.69502	9.01882	10.1536	-1.10869	1.45162e-15	1.11479e-14
Chr1	11010800	11011300	501	*	8.05889	7.07016	8.64007	-1.51228	1.5082e-15	1.15669e-14
Chr2	17235907	17236407	501	*	7.49387	6.25114	8.15144	-1.81049	1.55945e-15	1.19439e-14
Chr5	23896109	23896609	501	*	9.1812	9.70102	8.36064	1.3033	1.59784e-15	1.22215e-14
Chr5	15864756	15865256	501	*	7.62059	6.48496	8.24807	-1.68776	1.69669e-15	1.29602e-14
Chr1	28868825	28869325	501	*	7.57656	6.39448	8.21744	-1.74095	1.80816e-15	1.37932e-14
Chr4	5712748	5713248	501	*	8.76332	7.98226	9.26724	-1.24997	1.81535e-15	1.38296e-14
Chr3	5776532	5777032	501	*	10.1271	10.5856	9.45116	1.10862	1.82875e-15	1.39131e-14
Chr4	5244881	5245381	501	*	8.03387	6.96884	8.63988	-1.6006	1.87198e-15	1.42231e-14
Chr2	4650575	4651075	501	*	6.60793	4.71329	7.39958	-2.48794	1.97818e-15	1.501e-14
Chr3	2944914	2945414	501	*	8.12203	8.68373	7.18967	1.44515	2.15589e-15	1.63366e-14
Chr2	19081126	19081626	501	*	8.65204	7.83799	9.16928	-1.29053	2.15896e-15	1.63382e-14
Chr1	11564281	11564781	501	*	9.07311	8.34205	9.55599	-1.18639	2.16849e-15	1.63886e-14
Chr1	24007501	24008001	501	*	8.21219	7.2524	8.78349	-1.47843	2.49161e-15	1.88057e-14
Chr2	2938269	2938769	501	*	8.15682	8.76326	7.0904	1.61212	2.61876e-15	1.97393e-14
Chr4	8240823	8241323	501	*	9.98902	10.4445	9.31969	1.09908	2.66485e-15	2.00602e-14
Chr5	14306420	14306920	501	*	7.79045	6.68333	8.40943	-1.66722	2.68019e-15	2.01491e-14
Chr5	23902341	23902841	501	*	7.60962	6.50681	8.22728	-1.65646	2.72173e-15	2.04344e-14
Chr2	7063081	7063581	501	*	7.41411	6.17209	8.0715	-1.80865	2.77234e-15	2.07871e-14
Chr3	16146461	16146961	501	*	7.30165	5.97196	7.98166	-1.90345	2.88293e-15	2.15879e-14
Chr1	24701305	24701805	501	*	7.66552	6.58348	8.27683	-1.63214	3.39117e-15	2.53604e-14
Chr2	11213266	11213766	501	*	8.22627	7.28809	8.79003	-1.45565	3.62421e-15	2.70678e-14
Chr5	18945567	18946067	501	*	8.8842	8.15649	9.36565	-1.17907	3.74713e-15	2.79492e-14
Chr1	23489150	23489650	501	*	7.59115	6.48905	8.2086	-1.6513	3.77014e-15	2.80841e-14
Chr5	5882089	5882589	501	*	9.3532	8.69675	9.8027	-1.08154	3.90267e-15	2.90334e-14
Chr3	18684796	18685296	501	*	8.5997	7.80003	9.11118	-1.2726	3.98288e-15	2.95916e-14
Chr2	8630094	8630594	501	*	8.89564	8.0045	9.44241	-1.38958	4.01937e-15	2.98238e-14
Chr4	10272953	10273453	501	*	9.35369	9.81348	8.67484	1.111	4.12753e-15	3.05866e-14
Chr5	21587703	21588203	501	*	9.36594	8.53588	9.88949	-1.31389	4.2372e-15	3.13586e-14
Chr1	3082255	3082755	501	*	8.50641	7.63755	9.04487	-1.36534	4.41573e-15	3.26375e-14
Chr1	26872961	26873461	501	*	7.94626	6.95874	8.52703	-1.50879	4.61611e-15	3.40744e-14
Chr4	16516532	16517032	501	*	7.79362	6.71078	8.40517	-1.6207	4.74825e-15	3.50045e-14
Chr2	10470099	10470599	501	*	6.59985	7.37966	4.77919	2.42553	4.89598e-15	3.60471e-14
Chr5	16297854	16298354	501	*	7.40226	8.09551	6.01797	1.97194	4.90905e-15	3.60967e-14
Chr2	10871912	10872412	501	*	7.82879	6.76141	8.43553	-1.61738	5.00886e-15	3.67832e-14
Chr2	5521613	5522113	501	*	7.77127	6.72497	8.37134	-1.58686	5.06308e-15	3.71336e-14
Chr5	26323578	26324078	501	*	8.53826	7.73062	9.05295	-1.28289	5.09782e-15	3.73404e-14
Chr3	2631419	2631919	501	*	8.80708	9.30733	8.03493	1.2362	5.27016e-15	3.85533e-14
Chr5	777594	778094	501	*	8.76579	9.30244	7.90171	1.35713	5.95152e-15	4.34819e-14
Chr3	14586167	14586667	501	*	6.90158	5.40451	7.6203	-2.0878	6.03225e-15	4.40154e-14
Chr1	10706562	10707062	501	*	8.41255	7.54403	8.95088	-1.36502	6.67626e-15	4.86523e-14
Chr1	11382033	11382533	501	*	7.45758	5.99519	8.16873	-2.07182	6.7203e-15	4.89107e-14
Chr3	20598004	20598504	501	*	7.85042	6.81443	8.44718	-1.57792	6.7819e-15	4.92962e-14
Chr2	10316516	10317016	501	*	8.91716	8.13002	9.42357	-1.25365	7.29482e-15	5.29571e-14
Chr1	27856001	27856501	501	*	8.32323	8.8924	7.36962	1.46741	7.48475e-15	5.42668e-14
Chr3	13034171	13034671	501	*	7.81484	6.67741	8.44285	-1.698	7.5971e-15	5.50115e-14
Chr1	21324049	21324549	501	*	7.99166	7.02852	8.56413	-1.48545	7.61075e-15	5.50405e-14
Chr4	2637536	2638036	501	*	7.93392	6.92839	8.52072	-1.53655	7.68966e-15	5.55408e-14
Chr5	26379472	26379972	501	*	7.80201	8.39614	6.77412	1.56144	8.58249e-15	6.19111e-14
Chr2	16281684	16282184	501	*	7.55118	6.39933	8.18341	-1.71719	9.69773e-15	6.98678e-14
Chr1	16131611	16132111	501	*	8.60798	7.7977	9.12372	-1.28378	9.86174e-15	7.09597e-14
Chr1	16866140	16866640	501	*	8.19723	7.31219	8.74175	-1.38391	1.15445e-14	8.29637e-14
Chr1	23966910	23967410	501	*	7.66194	6.56048	8.2792	-1.64078	1.24844e-14	8.96047e-14
Chr5	212061	212561	501	*	8.25187	7.31835	8.81397	-1.43781	1.28976e-14	9.24546e-14
Chr5	20644809	20645309	501	*	8.16392	7.23581	8.7241	-1.43222	1.39934e-14	1.00184e-13
Chr2	1493523	1494023	501	*	8.03164	6.9686	8.63702	-1.61105	1.50665e-14	1.07731e-13
Chr2	7296135	7296635	501	*	8.31662	7.47265	8.84559	-1.32991	1.51277e-14	1.07908e-13
Chr4	17955344	17955844	501	*	9.54884	8.77637	10.0492	-1.23561	1.51291e-14	1.07908e-13
Chr3	16925065	16925565	501	*	8.43024	7.58825	8.95844	-1.32381	1.54193e-14	1.09841e-13
Chr1	4991906	4992406	501	*	10.1694	9.37598	10.6783	-1.26303	1.57e-14	1.11701e-13
Chr3	6117525	6118025	501	*	8.95851	9.43292	8.24693	1.15493	1.62976e-14	1.15808e-13
Chr5	17423706	17424206	501	*	7.63267	6.55955	8.24121	-1.60889	1.65034e-14	1.17125e-13
Chr1	19601040	19601540	501	*	7.61425	8.21213	6.57476	1.57362	1.67262e-14	1.18558e-13
Chr1	545660	546160	501	*	9.17406	8.51503	9.62475	-1.08244	1.86901e-14	1.32315e-13
Chr1	29855131	29855631	501	*	9.20358	9.69878	8.44356	1.22071	1.97441e-14	1.39603e-13
Chr1	17943879	17944379	501	*	7.92764	6.98381	8.49338	-1.45444	2.17635e-14	1.53691e-13
Chr1	7886746	7887246	501	*	9.26544	8.58022	9.7281	-1.11662	2.18486e-14	1.54102e-13
Chr4	14685907	14686407	501	*	9.73567	9.03902	10.2035	-1.13303	2.2507e-14	1.58549e-13
Chr2	16018807	16019307	501	*	7.2955	6.07241	7.94777	-1.78489	2.33488e-14	1.64276e-13
Chr5	16972052	16972552	501	*	8.25455	7.37654	8.79644	-1.37624	2.43506e-14	1.71114e-13
Chr5	22582021	22582521	501	*	9.80131	10.2333	9.18188	1.02818	2.51548e-14	1.76548e-13
Chr1	78766	79266	501	*	8.74622	7.9378	9.26122	-1.28615	2.54389e-14	1.78323e-13
Chr1	9993113	9993613	501	*	8.03252	7.12512	8.58525	-1.40995	2.6086e-14	1.82634e-13
Chr2	19417604	19418104	501	*	9.04956	9.51147	8.36602	1.11759	2.62108e-14	1.83283e-13
Chr1	19827185	19827685	501	*	8.39374	7.57202	8.91402	-1.299	2.81376e-14	1.96516e-13
Chr4	16229737	16230237	501	*	7.67633	6.57438	8.29373	-1.65602	2.92098e-14	2.03755e-13
Chr5	18117228	18117728	501	*	8.51527	7.73204	9.02007	-1.24919	3.01089e-14	2.0977e-13
Chr4	16630826	16631326	501	*	9.24177	9.68571	8.59722	1.06317	3.1214e-14	2.17203e-13
Chr3	12657023	12657523	501	*	7.03374	5.58214	7.74249	-2.03704	3.13351e-14	2.17781e-13
Chr1	10007629	10008129	501	*	7.34565	6.0568	8.01533	-1.87408	3.16589e-14	2.19764e-13
Chr4	720010	720510	501	*	7.84824	6.84628	8.43386	-1.53243	3.40078e-14	2.35782e-13
Chr2	10394489	10394989	501	*	8.33815	7.49123	8.86825	-1.33179	3.49955e-14	2.42125e-13
Chr3	3893348	3893848	501	*	8.48819	7.69942	8.99526	-1.2562	3.50076e-14	2.42125e-13
Chr1	24724894	24725394	501	*	7.80125	6.61168	8.44425	-1.76008	3.62061e-14	2.50111e-13
Chr5	16617172	16617672	501	*	7.29984	6.0692	7.95416	-1.78631	3.65266e-14	2.51933e-13
Chr1	25218842	25219342	501	*	8.06689	7.06559	8.65229	-1.53295	3.65581e-14	2.51933e-13
Chr3	16801764	16802264	501	*	7.11139	5.83114	7.77885	-1.84943	3.70242e-14	2.54837e-13
Chr3	1440053	1440553	501	*	8.53483	9.03252	7.76883	1.22708	3.73475e-14	2.56753e-13
Chr1	19241797	19242297	501	*	7.486	6.36476	8.10921	-1.66461	3.87599e-14	2.66142e-13
Chr2	6198855	6199355	501	*	7.07874	5.76999	7.7535	-1.8901	4.0053e-14	2.7469e-13
Chr1	20993859	20994359	501	*	8.34267	8.87078	7.50089	1.32428	4.02985e-14	2.76042e-13
Chr5	20212496	20212996	501	*	8.90082	8.18652	9.37642	-1.15667	4.05602e-14	2.77502e-13
Chr4	2780770	2781270	501	*	8.40128	7.55344	8.93173	-1.32901	4.47067e-14	3.05505e-13
Chr3	15171721	15172221	501	*	7.24846	6.04801	7.89449	-1.76093	4.65723e-14	3.17873e-13
Chr4	17924590	17925090	501	*	9.47809	9.94606	8.78104	1.13605	4.81013e-14	3.27916e-13
Chr4	17299991	17300491	501	*	8.4581	8.96435	7.67135	1.2546	4.95379e-14	3.37307e-13
Chr3	16596988	16597488	501	*	9.37541	8.75818	9.80632	-1.02493	5.20618e-14	3.5407e-13
Chr3	863541	864041	501	*	8.50064	9.0373	7.63655	1.35194	5.25893e-14	3.57015e-13
Chr4	2651754	2652254	501	*	7.21302	5.9726	7.86998	-1.80902	5.26199e-14	3.57015e-13
Chr2	16862047	16862547	501	*	7.82494	6.86838	8.39512	-1.47218	5.40749e-14	3.66451e-13
Chr5	1364847	1365347	501	*	7.76986	6.67365	8.38551	-1.62868	5.54028e-14	3.74764e-13
Chr4	11984694	11985194	501	*	10.303	9.37069	10.8647	-1.43795	5.5433e-14	3.74764e-13
Chr5	22625633	22626133	501	*	9.7223	9.08242	10.164	-1.05445	5.6024e-14	3.78311e-13
Chr4	5211644	5212144	501	*	8.85924	7.97783	9.40241	-1.36928	5.92215e-14	3.9943e-13
Chr2	6805906	6806406	501	*	9.29435	8.6677	9.72978	-1.03768	6.20825e-14	4.18232e-13
Chr4	17739726	17740226	501	*	9.36285	8.73795	9.79746	-1.03526	6.68368e-14	4.49729e-13
Chr1	8528075	8528575	501	*	9.51187	9.95954	8.85932	1.0741	6.72086e-14	4.51699e-13
Chr3	7896549	7897049	501	*	9.20384	8.5714	9.64205	-1.04469	8.0275e-14	5.38882e-13
Chr2	14494646	14495146	501	*	8.9579	8.23653	9.43659	-1.1641	8.21564e-14	5.50863e-13
Chr1	17455792	17456292	501	*	8.54424	9.03901	7.78522	1.21737	8.64076e-14	5.78687e-13
Chr2	18105286	18105786	501	*	7.26666	6.09607	7.90428	-1.72538	9.52068e-14	6.3687e-13
Chr3	15081304	15081804	501	*	7.03542	5.57763	7.74555	-2.03103	9.61871e-14	6.42288e-13
Chr1	24963184	24963684	501	*	7.95641	7.0312	8.51556	-1.42669	9.6242e-14	6.42288e-13
Chr2	7586783	7587283	501	*	7.59704	6.47692	8.21992	-1.66623	9.7292e-14	6.48538e-13
Chr4	9285507	9286007	501	*	8.63585	7.82829	9.15051	-1.27581	1.01814e-13	6.7789e-13
Chr1	25504302	25504802	501	*	9.84912	9.23943	10.2764	-1.01329	1.04956e-13	6.97994e-13
Chr2	19560352	19560852	501	*	9.10604	9.56525	8.42844	1.10794	1.12233e-13	7.45517e-13
Chr5	25476041	25476541	501	*	7.75888	8.35264	6.73216	1.55203	1.16151e-13	7.70648e-13
Chr5	22880866	22881366	501	*	8.28396	7.41876	8.82103	-1.3533	1.22047e-13	8.08825e-13
Chr5	16517079	16517579	501	*	7.27392	6.08717	7.91612	-1.73942	1.27382e-13	8.43202e-13
Chr2	6057954	6058454	501	*	8.1116	7.19951	8.66602	-1.40953	1.29717e-13	8.57666e-13
Chr5	16089627	16090127	501	*	9.56839	8.91016	10.0187	-1.08137	1.35119e-13	8.92348e-13
Chr5	4870054	4870554	501	*	10.1345	10.5739	9.49969	1.04791	1.43074e-13	9.43795e-13
Chr5	14278621	14279121	501	*	8.07391	7.1527	8.63163	-1.41911	1.45418e-13	9.58145e-13
Chr2	12843578	12844078	501	*	8.01357	7.11138	8.5644	-1.39736	1.56919e-13	1.03273e-12
Chr1	21368086	21368586	501	*	8.13296	7.25638	8.67433	-1.36809	1.57903e-13	1.03801e-12
Chr3	4493164	4493664	501	*	7.39318	8.01401	6.27991	1.65683	1.58994e-13	1.04398e-12
Chr2	15591417	15591917	501	*	8.65902	9.14542	7.91979	1.18986	1.64381e-13	1.07811e-12
Chr4	10516591	10517091	501	*	8.71286	7.95714	9.20625	-1.21483	1.69354e-13	1.10946e-12
Chr3	15333881	15334381	501	*	7.19525	5.99355	7.84163	-1.75517	1.7778e-13	1.16332e-12
Chr1	25892687	25893187	501	*	9.25902	9.6926	8.63625	1.03217	1.81703e-13	1.18763e-12
Chr4	2054020	2054520	501	*	7.40678	6.30151	8.02519	-1.64613	2.0454e-13	1.33536e-12
Chr3	5861799	5862299	501	*	8.48494	7.57597	9.03824	-1.41479	2.06005e-13	1.34339e-12
Chr3	17326448	17326948	501	*	7.62213	6.51991	8.23962	-1.63509	2.18816e-13	1.4253e-12
Chr1	3499064	3499564	501	*	7.32875	6.16998	7.96297	-1.70004	2.1937e-13	1.42728e-12
Chr2	170012	170512	501	*	7.39554	6.2142	8.03621	-1.72713	2.38032e-13	1.54694e-12
Chr5	5127645	5128145	501	*	8.65845	7.86327	9.16813	-1.26141	2.41791e-13	1.56958e-12
Chr5	6669571	6670071	501	*	7.7183	6.76383	8.28777	-1.46557	2.42336e-13	1.57133e-12
Chr1	23054310	23054810	501	*	8.66697	7.91622	9.15826	-1.20876	2.45471e-13	1.58985e-12
Chr4	8965293	8965793	501	*	8.574	7.77855	9.08378	-1.25982	2.53808e-13	1.64199e-12
Chr3	4235165	4235665	501	*	8.47095	8.99326	7.64408	1.30575	2.66975e-13	1.72521e-12
Chr4	2627700	2628200	501	*	7.98608	7.05241	8.54823	-1.44376	2.75982e-13	1.7814e-12
Chr5	26625225	26625725	501	*	7.62729	8.22061	6.60192	1.55164	2.78908e-13	1.79825e-12
Chr5	19503682	19504182	501	*	9.04362	8.35005	9.51005	-1.13127	2.84952e-13	1.83514e-12
Chr3	16739751	16740251	501	*	9.00428	8.33212	9.46102	-1.10047	2.88163e-13	1.85373e-12
Chr1	26268246	26268746	501	*	7.88788	6.88644	8.47333	-1.52876	3.01076e-13	1.93462e-12
Chr1	20940885	20941385	501	*	7.68162	8.25914	6.70372	1.49185	3.0492e-13	1.95712e-12
Chr1	25266323	25266823	501	*	8.34737	7.33853	8.93526	-1.53884	3.06911e-13	1.96768e-12
Chr5	14649599	14650099	501	*	8.25936	7.43541	8.78052	-1.2974	3.0884e-13	1.97783e-12
Chr5	5868518	5869018	501	*	8.17403	8.70696	7.31973	1.33668	3.09236e-13	1.97814e-12
Chr3	5464740	5465240	501	*	8.35772	8.86397	7.57096	1.2527	3.30297e-13	2.1105e-12
Chr1	12252246	12252746	501	*	7.24899	5.93733	7.92448	-1.86433	3.36225e-13	2.14597e-12
Chr3	6291809	6292309	501	*	9.26211	8.60144	9.71356	-1.07996	3.37384e-13	2.15097e-12
Chr3	7212174	7212674	501	*	9.96871	9.3318	10.409	-1.04984	3.40238e-13	2.16674e-12
Chr4	2320772	2321272	501	*	8.55884	9.10194	7.67761	1.3697	3.50715e-13	2.23097e-12
Chr2	9334519	9335019	501	*	8.46075	7.63767	8.98156	-1.29777	3.64489e-13	2.31601e-12
Chr5	19036512	19037012	501	*	9.56614	8.93339	10.0045	-1.04285	3.72896e-13	2.36679e-12
Chr1	26440144	26440644	501	*	8.42547	8.92103	7.66456	1.21692	3.74995e-13	2.37747e-12
Chr5	17761374	17761874	501	*	9.18115	8.55994	9.61397	-1.02882	3.91696e-13	2.4806e-12
Chr3	23097050	23097550	501	*	9.72257	9.09668	10.1576	-1.03361	4.13816e-13	2.61778e-12
Chr1	20369424	20369924	501	*	7.71671	6.65065	8.32304	-1.60731	4.14535e-13	2.61942e-12
Chr1	21113080	21113580	501	*	9.44267	8.85209	9.86051	-0.984904	4.59328e-13	2.89925e-12
Chr5	287503	288003	501	*	8.12585	7.20806	8.68233	-1.41076	4.76028e-13	3.00134e-12
Chr1	19930600	19931100	501	*	7.71628	6.7364	8.29448	-1.50037	4.82316e-13	3.03763e-12
Chr5	2651942	2652442	501	*	7.35808	7.96534	6.28904	1.59984	5.04311e-13	3.17266e-12
Chr3	22207164	22207664	501	*	9.5404	8.93184	9.9671	-1.00855	5.10262e-13	3.20656e-12
Chr1	472654	473154	501	*	7.70319	8.26797	6.76208	1.44636	5.1749e-13	3.2484e-12
Chr1	12269232	12269732	501	*	8.55176	7.81956	9.03515	-1.17813	5.60167e-13	3.51243e-12
Chr4	15211357	15211857	501	*	8.72957	9.20282	8.02065	1.14822	6.00373e-13	3.76041e-12
Chr2	13708743	13709243	501	*	6.84174	5.37077	7.55479	-2.05574	6.52997e-13	4.08553e-12
Chr2	15332052	15332552	501	*	9.75704	9.05465	10.2274	-1.13825	7.05414e-13	4.40864e-12
Chr1	26008242	26008742	501	*	9.27902	8.63706	9.72173	-1.0593	7.38144e-13	4.60815e-12
Chr1	10693948	10694448	501	*	8.37781	7.50035	8.9195	-1.36962	7.94921e-13	4.95718e-12
Chr5	16108182	16108682	501	*	7.95017	6.92321	8.54401	-1.55355	7.96862e-13	4.96353e-12
Chr3	22229660	22230160	501	*	8.10173	7.23693	8.63865	-1.35356	7.97679e-13	4.96353e-12
Chr4	6594428	6594928	501	*	7.4044	6.29847	8.02301	-1.64516	8.27338e-13	5.14248e-12
Chr2	19462928	19463428	501	*	7.94596	7.07384	8.48564	-1.36263	8.49741e-13	5.27598e-12
Chr2	7275657	7276157	501	*	8.03051	8.59613	7.08703	1.44976	8.94968e-13	5.55075e-12
Chr2	18314261	18314761	501	*	8.74132	8.02297	9.21869	-1.15682	9.06186e-13	5.6111e-12
Chr1	29306891	29307391	501	*	8.1242	7.18104	8.68971	-1.45375	9.06666e-13	5.6111e-12
Chr3	6546866	6547366	501	*	7.7828	6.75359	8.37736	-1.55853	9.10948e-13	5.63149e-12
Chr4	18132274	18132774	501	*	7.86121	6.87336	8.4421	-1.50928	1.00308e-12	6.19433e-12
Chr4	14116911	14117411	501	*	8.4557	8.9664	7.65797	1.266	1.06081e-12	6.54376e-12
Chr5	15017926	15018426	501	*	7.28116	6.15056	7.90715	-1.66313	1.08569e-12	6.69003e-12
Chr3	21000017	21000517	501	*	8.46152	7.66136	8.97321	-1.26173	1.10196e-12	6.78292e-12
Chr5	26663594	26664094	501	*	8.45229	8.93511	7.72139	1.1759	1.12234e-12	6.90095e-12
Chr4	9467819	9468319	501	*	9.24206	9.77201	8.39555	1.32778	1.15374e-12	7.08072e-12
Chr3	7809199	7809699	501	*	8.4776	7.70766	8.97693	-1.2248	1.15406e-12	7.08072e-12
Chr3	2156864	2157364	501	*	7.3369	7.93738	6.28933	1.57271	1.17896e-12	7.22574e-12
Chr1	113366	113866	501	*	8.0282	8.55313	7.19462	1.30874	1.23181e-12	7.54152e-12
Chr1	9624592	9625092	501	*	8.43232	7.46048	9.00778	-1.48695	1.41617e-12	8.66092e-12
Chr2	16291530	16292030	501	*	9.54984	8.9166	9.98843	-1.04416	1.42156e-12	8.6846e-12
Chr1	24522053	24522553	501	*	9.9022	9.27322	10.3388	-1.03972	1.42719e-12	8.70967e-12
Chr5	14531849	14532349	501	*	8.76786	8.08158	9.23101	-1.11343	1.43036e-12	8.71967e-12
Chr2	19297062	19297562	501	*	8.17463	7.37812	8.68485	-1.26123	1.45104e-12	8.83634e-12
Chr1	25005765	25006265	501	*	7.8105	6.91211	8.35993	-1.38824	1.48599e-12	9.03951e-12
Chr2	8544583	8545083	501	*	9.4645	9.87941	8.87979	0.975615	1.50121e-12	9.12236e-12
Chr4	16743667	16744167	501	*	8.01991	7.16393	8.55348	-1.33449	1.51883e-12	9.21961e-12
Chr3	14930370	14930870	501	*	7.75422	6.66654	8.36727	-1.63032	1.56616e-12	9.49685e-12
Chr1	26277268	26277768	501	*	9.40454	8.82143	9.81865	-0.973214	1.57629e-12	9.5481e-12
Chr1	28995703	28996203	501	*	9.1938	8.57676	9.62461	-1.019	1.58287e-12	9.57227e-12
Chr5	26647608	26648108	501	*	8.35179	8.86324	7.55223	1.26726	1.58364e-12	9.57227e-12
Chr3	17555768	17556268	501	*	7.65492	6.6753	8.23303	-1.4936	1.62919e-12	9.83721e-12
Chr1	10684189	10684689	501	*	7.08918	5.92662	7.7245	-1.70536	1.69644e-12	1.02324e-11
Chr2	7877129	7877629	501	*	8.40826	7.57055	8.9348	-1.31077	1.71574e-12	1.03379e-11
Chr3	23400980	23401480	501	*	8.59315	9.07136	7.87287	1.16249	1.75297e-12	1.05511e-11
Chr1	22078208	22078708	501	*	7.90594	6.8581	8.50651	-1.57965	1.79403e-12	1.07869e-11
Chr5	18552325	18552825	501	*	7.8291	6.93728	8.37613	-1.38397	1.89962e-12	1.14097e-11
Chr5	22317606	22318106	501	*	8.87171	9.31693	8.22442	1.06248	1.90164e-12	1.14099e-11
Chr2	17639399	17639899	501	*	8.02457	8.57937	7.11145	1.40934	1.91954e-12	1.15052e-11
Chr3	1054519	1055019	501	*	8.36789	7.61826	8.85871	-1.19852	1.93631e-12	1.15935e-11
Chr5	26574253	26574753	501	*	8.31642	8.85576	7.44522	1.35742	1.94999e-12	1.16632e-11
Chr1	4065383	4065883	501	*	7.54581	6.54356	8.13152	-1.52118	1.99852e-12	1.19409e-11
Chr1	29181387	29181887	501	*	9.24216	8.64539	9.66306	-0.992266	2.08781e-12	1.24613e-11
Chr1	11299553	11300053	501	*	7.17989	6.01247	7.8166	-1.71461	2.16311e-12	1.28973e-11
Chr4	2548924	2549424	501	*	7.64361	6.68356	8.21501	-1.4697	2.19338e-12	1.30641e-11
Chr5	3704381	3704881	501	*	9.98201	9.13364	10.5127	-1.32497	2.32223e-12	1.38171e-11
Chr5	3177361	3177861	501	*	9.38166	6.64109	10.2695	-3.18811	2.33849e-12	1.38994e-11
Chr2	12765737	12766237	501	*	7.50138	6.41651	8.11355	-1.60383	2.37831e-12	1.41214e-11
Chr2	11348626	11349126	501	*	8.50033	7.76654	8.98439	-1.17578	2.40363e-12	1.42569e-11
Chr2	12027135	12027635	501	*	7.48243	6.47521	8.06979	-1.52337	2.54061e-12	1.50537e-11
Chr2	5769827	5770327	501	*	8.51685	7.76402	9.00902	-1.20774	2.56764e-12	1.51981e-11
Chr3	23070227	23070727	501	*	8.93071	8.23862	9.39647	-1.11998	2.60591e-12	1.54086e-11
Chr1	23994808	23995308	501	*	9.53479	9.93738	8.97442	0.941008	2.8277e-12	1.67027e-11
Chr4	2218813	2219313	501	*	8.19217	7.20904	8.77147	-1.49632	3.02981e-12	1.78781e-11
Chr3	891589	892089	501	*	8.68492	7.83924	9.21454	-1.31778	3.06504e-12	1.80672e-11
Chr5	2175171	2175671	501	*	8.07465	8.63883	7.13525	1.44202	3.08413e-12	1.81611e-11
Chr1	16879866	16880366	501	*	6.70215	5.33522	7.39125	-1.93114	3.16171e-12	1.85987e-11
Chr1	25444781	25445281	501	*	9.03379	8.42344	9.46135	-1.01142	3.16703e-12	1.86108e-11
Chr1	5393499	5393999	501	*	9.94986	9.36705	10.3638	-0.972623	3.20019e-12	1.87863e-11
Chr2	13110453	13110953	501	*	8.26727	7.37563	8.81423	-1.38305	3.21818e-12	1.88725e-11
Chr3	17857456	17857956	501	*	8.80336	8.12083	9.26481	-1.11258	3.22307e-12	1.88818e-11
Chr1	25661759	25662259	501	*	8.78322	9.23695	8.1176	1.08791	3.23496e-12	1.8932e-11
Chr1	23146727	23147227	501	*	7.2958	6.2142	7.90697	-1.6032	3.29765e-12	1.92791e-11
Chr1	17571086	17571586	501	*	7.19131	6.00713	7.83278	-1.71683	3.34381e-12	1.9529e-11
Chr5	26972032	26972532	501	*	8.69482	9.15728	8.01007	1.11247	3.36322e-12	1.96222e-11
Chr5	14195352	14195852	501	*	9.24673	8.64897	9.66812	-0.991502	3.42907e-12	1.9986e-11
Chr5	8831670	8832170	501	*	7.40613	6.15171	8.06682	-1.82025	3.48541e-12	2.02936e-11
Chr2	1399738	1400238	501	*	8.17045	7.35271	8.68916	-1.29048	3.5896e-12	2.08789e-11
Chr5	16251702	16252202	501	*	7.93594	8.4607	7.10283	1.30702	3.65644e-12	2.12461e-11
Chr5	12701970	12702470	501	*	6.56265	5.06337	7.28185	-2.05833	3.90045e-12	2.26409e-11
Chr2	17106690	17107190	501	*	8.65004	7.94727	9.12056	-1.13352	4.01588e-12	2.32872e-11
Chr5	18142720	18143220	501	*	8.69466	9.60291	5.67416	3.38978	4.17176e-12	2.41665e-11
Chr3	21371069	21371569	501	*	9.17961	8.42889	9.67089	-1.19729	4.25718e-12	2.46364e-11
Chr2	7425341	7425841	501	*	7.8764	6.97794	8.42586	-1.39494	4.63256e-12	2.67815e-11
Chr3	18202622	18203122	501	*	8.22546	7.45743	8.72399	-1.22201	4.7535e-12	2.74529e-11
Chr1	19673109	19673609	501	*	8.95127	8.33884	9.37984	-1.01447	4.79321e-12	2.76543e-11
Chr5	7429858	7430358	501	*	8.11896	7.33011	8.62606	-1.24862	4.82271e-12	2.77964e-11
Chr1	18205998	18206498	501	*	7.78825	6.88205	8.34054	-1.40239	5.01474e-12	2.8874e-11
Chr5	21302081	21302581	501	*	9.99632	10.4263	9.38097	1.01801	5.06052e-12	2.91082e-11
Chr5	19156905	19157405	501	*	7.07452	5.92662	7.7056	-1.68441	5.1739e-12	2.97304e-11
Chr3	207398	207898	501	*	8.53149	9.0543	7.70335	1.30165	5.23181e-12	3.00329e-11
Chr4	924153	924653	501	*	7.18823	7.88063	5.80749	1.93642	5.24149e-12	3.00583e-11
Chr3	19788150	19788650	501	*	7.68556	8.26325	6.70715	1.48711	5.29789e-12	3.03512e-11
Chr3	3479956	3480456	501	*	9.37836	9.82744	8.7228	1.07322	5.31756e-12	3.04333e-11
Chr1	12965400	12965900	501	*	9.23689	8.59134	9.6813	-1.0583	5.37628e-12	3.07385e-11
Chr1	4048736	4049236	501	*	8.10879	7.29587	8.62558	-1.27613	5.55932e-12	3.17532e-11
Chr1	28128108	28128608	501	*	7.92315	7.08541	8.4497	-1.31138	5.99385e-12	3.42009e-11
Chr5	15276735	15277235	501	*	7.03904	5.83952	7.68482	-1.73303	6.25571e-12	3.56594e-11
Chr5	9973544	9974044	501	*	6.6927	5.26076	7.39702	-1.9971	6.44557e-12	3.6705e-11
Chr5	10357955	10358455	501	*	7.93638	7.09115	8.46583	-1.3191	6.48242e-12	3.68781e-11
Chr5	15248051	15248551	501	*	8.55672	7.8005	9.05032	-1.20893	6.5105e-12	3.69957e-11
Chr5	23193850	23194350	501	*	6.96261	7.64536	5.62182	1.89247	6.51607e-12	3.69957e-11
Chr1	19041467	19041967	501	*	8.1946	7.40371	8.70253	-1.25332	6.56322e-12	3.72264e-11
Chr4	17837024	17837524	501	*	7.12062	6.01012	7.74061	-1.64477	6.61038e-12	3.74566e-11
Chr3	9898653	9899153	501	*	7.69695	6.77123	8.25627	-1.41516	7.27975e-12	4.12086e-11
Chr1	15644311	15644811	501	*	6.86395	5.51391	7.54897	-1.92156	7.3942e-12	4.1815e-11
Chr4	17168478	17168978	501	*	9.06686	8.45206	9.49659	-1.01398	7.57287e-12	4.2783e-11
Chr3	6876137	6876637	501	*	9.49657	9.89054	8.95283	0.91617	7.6099e-12	4.29496e-11
Chr1	25533745	25534245	501	*	10.0752	9.4176	10.5252	-1.07354	8.50066e-12	4.79296e-11
Chr1	5158436	5158936	501	*	8.3963	7.50057	8.94476	-1.38941	9.09062e-12	5.12054e-11
Chr2	2029714	2030214	501	*	8.52326	7.80042	9.0026	-1.16006	9.15574e-12	5.15213e-11
Chr3	17132809	17133309	501	*	7.98084	7.08399	8.52971	-1.37923	9.23372e-12	5.1909e-11
Chr3	4461247	4461747	501	*	7.98969	7.16087	8.51276	-1.3038	9.7912e-12	5.49888e-11
Chr1	27463216	27463716	501	*	9.28825	9.74278	8.62089	1.08922	9.91881e-12	5.56507e-11
Chr5	22481389	22481889	501	*	7.11263	7.7429	5.96751	1.67556	9.96284e-12	5.58428e-11
Chr5	24504710	24505210	501	*	9.27931	8.67934	9.7018	-0.99627	1.03536e-11	5.79763e-11
Chr3	668998	669498	501	*	8.11326	7.31751	8.62316	-1.25789	1.0822e-11	6.05398e-11
Chr4	16899662	16900162	501	*	9.31965	9.75551	8.69212	1.03437	1.11183e-11	6.21361e-11
Chr3	9370478	9370978	501	*	10.0688	9.46584	10.4927	-0.998361	1.15869e-11	6.46915e-11
Chr5	23836724	23837224	501	*	9.07249	8.39144	9.53327	-1.10368	1.16842e-11	6.51712e-11
Chr1	6117385	6117885	501	*	8.81197	8.16733	9.25594	-1.05611	1.21923e-11	6.79385e-11
Chr3	10832188	10832688	501	*	8.45755	7.72908	8.93932	-1.16972	1.22371e-11	6.81221e-11
Chr4	18410224	18410724	501	*	8.18118	8.67918	7.41445	1.21874	1.22498e-11	6.81261e-11
Chr2	816421	816921	501	*	7.0798	7.7069	5.94547	1.66282	1.23729e-11	6.87436e-11
Chr1	26568981	26569481	501	*	8.24283	7.46716	8.74453	-1.22779	1.27253e-11	7.06328e-11
Chr3	22325464	22325964	501	*	9.64125	10.0682	9.03207	1.00765	1.28162e-11	7.10684e-11
Chr5	16029813	16030313	501	*	9.88564	9.30003	10.301	-0.974352	1.28347e-11	7.1102e-11
Chr3	16730914	16731414	501	*	8.88936	8.275	9.31888	-1.01384	1.28787e-11	7.12762e-11
Chr3	18249974	18250474	501	*	9.0232	9.54683	8.19297	1.30206	1.34535e-11	7.43852e-11
Chr1	23475507	23476007	501	*	8.30765	7.46726	8.83523	-1.31607	1.34668e-11	7.43867e-11
Chr2	10589403	10589903	501	*	7.09271	5.9726	7.71558	-1.65237	1.34975e-11	7.4484e-11
Chr1	28956540	28957040	501	*	7.34701	6.31791	7.94155	-1.5461	1.36508e-11	7.52577e-11
Chr4	10318938	10319438	501	*	8.39163	7.63309	8.8862	-1.20669	1.38564e-11	7.63173e-11
Chr1	8055462	8055962	501	*	8.34805	7.6275	8.82638	-1.15972	1.38805e-11	7.63733e-11
Chr2	17686074	17686574	501	*	8.55531	7.80955	9.04448	-1.187	1.38933e-11	7.63733e-11
Chr5	19271784	19272284	501	*	9.65073	10.0402	9.11566	0.903335	1.40103e-11	7.69419e-11
Chr3	17975956	17976456	501	*	9.86292	10.296	9.2412	1.02607	1.44998e-11	7.95535e-11
Chr3	22190929	22191429	501	*	9.50699	8.96607	9.8995	-0.912518	1.4607e-11	8.0065e-11
Chr4	15368286	15368786	501	*	8.13826	8.6333	7.37861	1.20882	1.46784e-11	8.03788e-11
Chr4	7598733	7599233	501	*	8.07729	8.58772	7.28027	1.25636	1.50564e-11	8.23701e-11
Chr1	2689014	2689514	501	*	7.61694	8.15945	6.73727	1.36174	1.57392e-11	8.6023e-11
Chr5	19626314	19626814	501	*	10.3116	10.7381	9.70336	1.00611	1.60791e-11	8.77967e-11
Chr1	575676	576176	501	*	7.73387	8.27456	6.85908	1.35439	1.73293e-11	9.45325e-11
Chr5	22976535	22977035	501	*	8.05005	7.17915	8.58927	-1.34346	1.81237e-11	9.87714e-11
Chr2	19377886	19378386	501	*	7.90457	8.42086	7.09292	1.27716	1.84225e-11	1.00304e-10
Chr2	6536219	6536719	501	*	8.15586	7.28577	8.69479	-1.34217	1.85609e-11	1.00961e-10
Chr2	1431321	1431821	501	*	7.48813	6.54637	8.05314	-1.43408	1.86173e-11	1.01172e-10
Chr5	13094882	13095382	501	*	6.84515	5.62013	7.49795	-1.76532	1.87067e-11	1.01488e-10
Chr5	14975506	14976006	501	*	7.93405	7.06963	8.47083	-1.34962	1.8711e-11	1.01488e-10
Chr3	21478144	21478644	501	*	6.9955	7.61781	5.87727	1.6456	1.88518e-11	1.02154e-10
Chr2	15168925	15169425	501	*	8.02404	8.56631	7.14503	1.36171	1.89339e-11	1.02502e-10
Chr4	7568595	7569095	501	*	9.86778	9.30153	10.2734	-0.948631	1.95206e-11	1.05578e-10
Chr5	2733205	2733705	501	*	9.69631	10.094	9.14543	0.926419	1.95903e-11	1.05854e-10
Chr2	1803090	1803590	501	*	6.39273	4.81692	7.12786	-2.14783	1.97872e-11	1.06817e-10
Chr4	17265819	17266319	501	*	7.49442	6.56252	8.05595	-1.42777	2.00132e-11	1.07935e-10
Chr3	22065060	22065560	501	*	7.31199	6.13678	7.95092	-1.6958	2.02989e-11	1.09372e-10
Chr1	10236767	10237267	501	*	9.12993	9.60032	8.42746	1.13489	2.06928e-11	1.1139e-10
Chr3	16284113	16284613	501	*	7.69933	6.7656	8.26151	-1.43619	2.08725e-11	1.12251e-10
Chr3	4443078	4443578	501	*	7.44859	8.0104	6.51592	1.42757	2.16155e-11	1.16138e-10
Chr3	22259520	22260020	501	*	7.67279	8.21009	6.80699	1.34465	2.24524e-11	1.2052e-10
Chr4	1189651	1190151	501	*	8.21595	7.46716	8.70642	-1.19181	2.27763e-11	1.22145e-10
Chr1	24574343	24574843	501	*	9.44005	8.8483	9.85848	-0.980234	2.29129e-11	1.22762e-10
Chr5	6639738	6640238	501	*	8.25447	8.74389	7.50812	1.1932	2.31877e-11	1.24047e-10
Chr2	8600540	8601040	501	*	7.74621	6.8225	8.30482	-1.42386	2.31963e-11	1.24047e-10
Chr5	20505955	20506455	501	*	10.3313	10.7541	9.73046	0.996038	2.34464e-11	1.25267e-10
Chr1	20758882	20759382	501	*	9.56432	8.91867	10.0088	-1.05609	2.40413e-11	1.28325e-10
Chr4	6451314	6451814	501	*	7.10156	5.98878	7.72224	-1.6337	2.51482e-11	1.34108e-10
Chr3	17330837	17331337	501	*	7.71099	6.76421	8.27777	-1.45064	2.55451e-11	1.36097e-10
Chr1	2143244	2143744	501	*	8.55265	9.03601	7.82048	1.1747	2.60829e-11	1.38833e-10
Chr2	16848930	16849430	501	*	7.28916	6.21765	7.8972	-1.60045	2.62182e-11	1.39423e-10
Chr5	23105193	23105693	501	*	6.81204	7.4621	5.597	1.75186	2.69845e-11	1.43365e-10
Chr4	9163302	9163802	501	*	7.23142	6.07527	7.86488	-1.69631	2.7272e-11	1.44757e-10
Chr4	7105686	7106186	501	*	8.1882	7.40526	8.69289	-1.23668	2.7554e-11	1.46118e-10
Chr1	8205726	8206226	501	*	6.82763	5.58165	7.48608	-1.79644	2.76173e-11	1.46318e-10
Chr2	8241126	8241626	501	*	7.90354	7.08987	8.42064	-1.27903	2.9524e-11	1.56275e-10
Chr2	6146899	6147399	501	*	7.53233	6.57848	8.10158	-1.45841	2.98694e-11	1.57956e-10
Chr1	1547301	1547801	501	*	7.60564	8.17555	6.6499	1.45513	3.07596e-11	1.62513e-10
Chr4	7590509	7591009	501	*	9.19231	8.57755	9.62202	-1.01293	3.11863e-11	1.64615e-10
Chr1	20005529	20006029	501	*	6.98057	5.82312	7.61442	-1.68254	3.20077e-11	1.68795e-10
Chr1	10048678	10049178	501	*	8.18453	7.43804	8.67402	-1.18969	3.25419e-11	1.71453e-10
Chr1	25352900	25353400	501	*	8.33876	7.62046	8.81612	-1.15562	3.25987e-11	1.71594e-10
Chr1	1023136	1023636	501	*	8.23612	8.80349	7.28763	1.44217	3.27036e-11	1.71988e-10
Chr5	14616105	14616605	501	*	6.95807	5.82157	7.5858	-1.66341	3.36137e-11	1.76611e-10
Chr1	8487278	8487778	501	*	8.93107	9.35129	8.3357	0.987455	3.41641e-11	1.79338e-10
Chr1	26162316	26162816	501	*	7.65631	6.79407	8.19226	-1.33816	3.46553e-11	1.81749e-10
Chr5	8920633	8921133	501	*	7.58341	6.6481	8.14615	-1.42748	3.51083e-11	1.83956e-10
Chr3	17533022	17533522	501	*	8.60457	7.94814	9.05406	-1.06893	3.63993e-11	1.90545e-10
Chr1	15993686	15994186	501	*	6.53789	5.12871	7.23698	-1.95094	3.67448e-11	1.92178e-10
Chr1	22618645	22619145	501	*	7.23272	6.22204	7.82122	-1.52251	3.84119e-11	2.00712e-10
Chr4	13939759	13940259	501	*	8.69743	9.17031	7.9893	1.13812	3.85331e-11	2.01162e-10
Chr5	4893339	4893839	501	*	7.90469	7.06219	8.43308	-1.3201	3.86513e-11	2.01595e-10
Chr5	15141774	15142274	501	*	8.91445	8.23999	9.37224	-1.09118	3.87976e-11	2.02168e-10
Chr1	26262740	26263240	501	*	8.24433	7.43915	8.75804	-1.26873	3.88321e-11	2.02168e-10
Chr4	9367559	9368059	501	*	8.63373	9.11493	7.9066	1.16793	4.0461e-11	2.10456e-10
Chr4	17145309	17145809	501	*	7.95751	8.4916	7.10016	1.33419	4.06451e-11	2.11221e-10
Chr3	2307820	2308320	501	*	9.92685	10.343	9.3396	0.977132	4.16532e-11	2.16263e-10
Chr1	24473967	24474467	501	*	7.2702	6.27485	7.85361	-1.50119	4.22086e-11	2.18947e-10
Chr5	23701740	23702240	501	*	7.88261	8.39389	7.08344	1.25998	4.24346e-11	2.1992e-10
Chr5	23408938	23409438	501	*	9.52697	9.90917	9.00551	0.882504	4.31156e-11	2.23247e-10
Chr4	9999977	10000477	501	*	8.65095	7.92249	9.13271	-1.17186	4.34546e-11	2.24798e-10
Chr5	6412128	6412628	501	*	8.4973	8.97555	7.77693	1.15715	4.48256e-11	2.3168e-10
Chr4	16717088	16717588	501	*	9.88401	9.29783	10.2997	-0.973766	4.72162e-11	2.43815e-10
Chr3	23155759	23156259	501	*	8.69549	9.19432	7.92675	1.21943	4.80797e-11	2.4805e-10
Chr3	14906078	14906578	501	*	8.03779	7.17164	8.57522	-1.3361	5.06352e-11	2.60781e-10
Chr4	369661	370161	501	*	8.2698	7.5517	8.74707	-1.15053	5.06389e-11	2.60781e-10
Chr1	27642644	27643144	501	*	9.12715	8.56293	9.5317	-0.941723	5.182e-11	2.66623e-10
Chr4	15400761	15401261	501	*	9.75592	10.1402	9.23054	0.888556	5.33722e-11	2.74362e-10
Chr4	10299866	10300366	501	*	8.48627	7.79633	8.95106	-1.11246	5.40014e-11	2.77347e-10
Chr3	7092950	7093450	501	*	7.28163	7.88059	6.23883	1.55458	5.59855e-11	2.87278e-10
Chr4	16317854	16318354	501	*	8.34542	7.651	8.81222	-1.12398	5.6596e-11	2.9015e-10
Chr5	4723579	4724079	501	*	7.58365	8.14048	6.6649	1.40358	5.8666e-11	3.00492e-10
Chr1	11166000	11166500	501	*	7.84222	7.03267	8.35766	-1.27398	6.16343e-11	3.15413e-10
Chr1	21151774	21152274	501	*	7.31844	6.25052	7.92535	-1.58927	6.21166e-11	3.17596e-10
Chr1	18641661	18642161	501	*	6.96807	5.85644	7.5884	-1.63583	6.29752e-11	3.21698e-10
Chr1	3362356	3362856	501	*	9.85923	10.2754	9.27209	0.974296	6.41094e-11	3.27199e-10
Chr1	2611580	2612080	501	*	7.01981	5.92518	7.63499	-1.61755	6.67692e-11	3.40469e-10
Chr2	10805607	10806107	501	*	6.84798	5.60546	7.5055	-1.79002	7.03508e-11	3.58412e-10
Chr1	25883785	25884285	501	*	8.33126	7.63679	8.79809	-1.12292	7.07684e-11	3.60218e-10
Chr4	11621726	11622226	501	*	8.25475	8.76078	7.46854	1.24047	7.19918e-11	3.66119e-10
Chr1	22215899	22216399	501	*	9.23485	9.6402	8.66908	0.944614	7.50769e-11	3.81468e-10
Chr3	18847359	18847859	501	*	8.89366	8.21759	9.35219	-1.09975	7.52924e-11	3.8202e-10
Chr5	6244071	6244571	501	*	7.03181	5.89304	7.66022	-1.66943	7.53194e-11	3.8202e-10
Chr1	3768674	3769174	501	*	8.91278	9.32217	8.33906	0.95662	7.81743e-11	3.96148e-10
Chr4	12380748	12381248	501	*	7.6958	8.24395	6.80092	1.3739	7.9159e-11	4.00782e-10
Chr3	22001670	22002170	501	*	7.26837	6.30151	7.84212	-1.46405	7.93748e-11	4.01518e-10
Chr1	1238246	1238746	501	*	9.0929	8.49557	9.51408	-0.987854	7.99139e-11	4.03887e-10
Chr2	18087788	18088288	501	*	9.03044	8.42144	9.45735	-1.00219	8.55002e-11	4.31738e-10
Chr3	660871	661371	501	*	7.91488	7.04832	8.45247	-1.34651	8.89688e-11	4.48856e-10
Chr4	11585881	11586381	501	*	7.70565	6.80747	8.255	-1.38816	8.91861e-11	4.49555e-10
Chr1	22972168	22972668	501	*	8.21152	7.45484	8.70532	-1.20101	8.94431e-11	4.50452e-10
Chr4	16529808	16530308	501	*	7.97209	7.14871	8.49302	-1.28601	9.29777e-11	4.6784e-10
Chr3	2886664	2887164	501	*	8.86055	8.24045	9.29284	-1.02404	9.80967e-11	4.93163e-10
Chr3	2206449	2206949	501	*	8.44182	7.68149	8.93714	-1.2008	9.9402e-11	4.99285e-10
Chr2	5875610	5876110	501	*	7.763	6.95102	8.27941	-1.27461	1.01764e-10	5.107e-10
Chr2	19154906	19155406	501	*	7.89392	8.43639	7.01437	1.35417	1.05476e-10	5.28865e-10
Chr1	9105147	9105647	501	*	9.48976	8.95031	9.88148	-0.909746	1.08389e-10	5.42991e-10
Chr1	1279370	1279870	501	*	7.44994	7.99924	6.55193	1.37944	1.11625e-10	5.58711e-10
Chr5	25872391	25872891	501	*	7.4112	7.96195	6.50922	1.38394	1.12462e-10	5.6241e-10
Chr4	2351404	2351904	501	*	8.62117	7.87848	9.10904	-1.18174	1.146e-10	5.72599e-10
Chr2	6451995	6452495	501	*	8.16435	8.66548	7.39005	1.22623	1.14909e-10	5.73641e-10
Chr1	4072007	4072507	501	*	7.70784	8.22227	6.90083	1.2666	1.15418e-10	5.75675e-10
Chr5	5832541	5833041	501	*	8.81273	8.2246	9.22936	-0.975202	1.18137e-10	5.88724e-10
Chr5	21965848	21966348	501	*	7.02353	5.90468	7.64603	-1.64376	1.23667e-10	6.15748e-10
Chr1	11198825	11199325	501	*	9.88843	9.37119	10.2684	-0.874933	1.23994e-10	6.16833e-10
Chr2	8229064	8229564	501	*	8.43111	7.77419	8.88082	-1.06905	1.27345e-10	6.32955e-10
Chr1	17883223	17883723	501	*	7.81015	6.99318	8.32855	-1.28399	1.27955e-10	6.35434e-10
Chr3	11951025	11951525	501	*	6.85328	5.66958	7.49462	-1.70552	1.28163e-10	6.35913e-10
Chr5	280837	281337	501	*	8.95441	8.35246	9.37787	-0.994159	1.30761e-10	6.48239e-10
Chr1	22372491	22372991	501	*	9.01541	8.34171	9.47285	-1.09578	1.31546e-10	6.51297e-10
Chr1	17832944	17833444	501	*	8.58478	7.94549	9.02624	-1.04624	1.31606e-10	6.51297e-10
Chr2	18536926	18537426	501	*	7.7857	8.3308	6.89906	1.36644	1.37734e-10	6.81033e-10
Chr1	23899307	23899807	501	*	8.20533	8.67632	7.50151	1.13175	1.39805e-10	6.90672e-10
Chr4	11386381	11386881	501	*	9.85384	10.2325	9.33898	0.872285	1.45737e-10	7.19354e-10
Chr4	2766454	2766954	501	*	8.19593	7.44837	8.68587	-1.19355	1.48726e-10	7.33476e-10
Chr5	7368461	7368961	501	*	9.75855	9.19535	10.1626	-0.941429	1.5134e-10	7.45723e-10
Chr3	1823209	1823709	501	*	7.95508	8.45668	7.17965	1.22429	1.56095e-10	7.6849e-10
Chr1	27601938	27602438	501	*	9.29183	8.75457	9.68242	-0.905039	1.56676e-10	7.70686e-10
Chr2	12199704	12200204	501	*	7.53102	6.60552	8.09027	-1.40417	1.57727e-10	7.75187e-10
Chr5	5955960	5956460	501	*	7.81968	8.41415	6.79078	1.53531	1.626e-10	7.98446e-10
Chr1	5932660	5933160	501	*	7.93019	8.44402	7.12468	1.26211	1.65308e-10	8.11045e-10
Chr5	26526569	26527069	501	*	9.26621	9.66868	8.70605	0.936151	1.706e-10	8.36293e-10
Chr1	17893749	17894249	501	*	8.6926	9.12403	8.07427	1.01757	1.72011e-10	8.42484e-10
Chr3	10362559	10363059	501	*	7.79624	6.90414	8.34336	-1.37312	1.73383e-10	8.48475e-10
Chr3	23282692	23283192	501	*	8.34098	8.81686	7.62605	1.14528	1.7761e-10	8.68418e-10
Chr3	21563607	21564107	501	*	8.93557	8.31511	9.36804	-1.02394	1.80478e-10	8.81687e-10
Chr2	11823895	11824395	501	*	8.24411	7.53518	8.71735	-1.136	1.88874e-10	9.2191e-10
Chr1	30142540	30143040	501	*	8.6586	9.08492	8.0508	1.00229	1.90812e-10	9.30578e-10
Chr5	9463296	9463796	501	*	6.89859	5.78584	7.51926	-1.62529	1.92249e-10	9.36781e-10
Chr4	393747	394247	501	*	8.15361	7.43827	8.62966	-1.14934	2.03118e-10	9.88898e-10
Chr3	17399054	17399554	501	*	7.54958	6.64874	8.09992	-1.3824	2.03816e-10	9.91451e-10
Chr4	17580568	17581068	501	*	7.36611	7.93177	6.42252	1.42945	2.06719e-10	1.00472e-09
Chr2	6692904	6693404	501	*	8.84982	8.26888	9.26284	-0.96617	2.07295e-10	1.00666e-09
Chr4	11434837	11435337	501	*	8.69491	9.12846	8.07219	1.02291	2.12018e-10	1.02872e-09
Chr1	10571544	10572044	501	*	8.55315	9.0565	7.77346	1.23152	2.18214e-10	1.05788e-09
Chr5	17902770	17903270	501	*	9.59868	9.05986	9.99008	-0.905058	2.18938e-10	1.0599e-09
Chr4	1033013	1033513	501	*	9.61973	10.0214	9.06107	0.935012	2.19001e-10	1.0599e-09
Chr1	17240179	17240679	501	*	7.38629	6.45806	7.94652	-1.40812	2.21451e-10	1.07085e-09
Chr5	4477409	4477909	501	*	9.09039	9.48624	8.54304	0.917771	2.21949e-10	1.07234e-09
Chr5	5501793	5502293	501	*	9.70646	10.0864	9.18929	0.87573	2.24634e-10	1.0844e-09
Chr3	11048045	11048545	501	*	8.96713	8.4055	9.37036	-0.939937	2.2793e-10	1.09895e-09
Chr5	14287236	14287736	501	*	7.13267	6.12311	7.72081	-1.50495	2.28034e-10	1.09895e-09
Chr3	11426268	11426768	501	*	6.20181	4.57445	6.9471	-2.14868	2.30999e-10	1.11231e-09
Chr4	5453928	5454428	501	*	6.57481	5.29654	7.24176	-1.811	2.51676e-10	1.21084e-09
Chr2	471130	471630	501	*	8.44953	7.80225	8.89475	-1.05796	2.5634e-10	1.23224e-09
Chr2	7086319	7086819	501	*	7.53257	6.67679	8.06607	-1.32841	2.68756e-10	1.28997e-09
Chr3	4040758	4041258	501	*	7.76384	6.9608	8.27669	-1.26396	2.688e-10	1.28997e-09
Chr1	25184955	25185455	501	*	8.39693	7.56489	8.92127	-1.30265	2.81932e-10	1.35185e-09
Chr1	20250760	20251260	501	*	8.19864	8.65839	7.51987	1.09779	2.94554e-10	1.4109e-09
Chr2	8855437	8855937	501	*	9.50292	8.99214	9.87938	-0.864857	2.9474e-10	1.4109e-09
Chr1	9191643	9192143	501	*	10.3228	10.749	9.71526	1.00193	2.98927e-10	1.42974e-09
Chr2	9435699	9436199	501	*	7.42172	6.522	7.97164	-1.38019	3.00647e-10	1.43676e-09
Chr5	23042692	23043192	501	*	7.613	8.16043	6.72008	1.36914	3.02397e-10	1.44391e-09
Chr4	14826092	14826592	501	*	8.89135	8.30537	9.30689	-0.969054	3.05853e-10	1.4592e-09
Chr5	16100296	16100796	501	*	8.52803	7.9066	8.96096	-1.01944	3.11499e-10	1.48489e-09
Chr1	5212578	5213078	501	*	7.12822	7.70869	6.14163	1.48203	3.13643e-10	1.49386e-09
Chr1	5379534	5380034	501	*	7.3168	7.88252	6.37304	1.42957	3.16492e-10	1.50617e-09
Chr5	26328804	26329304	501	*	7.64589	8.17986	6.7889	1.32368	3.20517e-10	1.52406e-09
Chr1	7867208	7867708	501	*	6.88609	5.69616	7.52918	-1.71696	3.25112e-10	1.54462e-09
Chr3	4482205	4482705	501	*	7.08138	7.66861	6.07456	1.50492	3.28956e-10	1.56159e-09
Chr3	2698312	2698812	501	*	8.67677	9.09341	8.0886	0.974241	3.33883e-10	1.58365e-09
Chr1	21637526	21638026	501	*	7.13981	6.07976	7.74424	-1.57746	3.47854e-10	1.64855e-09
Chr1	7058052	7058552	501	*	8.79925	8.2144	9.21423	-0.970949	3.61938e-10	1.71388e-09
Chr2	5678299	5678799	501	*	7.59724	6.74274	8.13024	-1.31629	3.64975e-10	1.72682e-09
Chr3	17322269	17322769	501	*	9.88244	9.36014	10.2651	-0.880709	3.66182e-10	1.7311e-09
Chr1	17930496	17930996	501	*	7.30463	6.22258	7.91593	-1.604	3.70764e-10	1.75131e-09
Chr1	5273069	5273569	501	*	9.41686	9.81059	8.8736	0.911115	3.84752e-10	1.81588e-09
Chr2	17826743	17827243	501	*	8.24249	7.47885	8.73919	-1.21264	3.9033e-10	1.84068e-09
Chr1	10329711	10330211	501	*	7.08344	7.68461	6.03371	1.55191	3.94861e-10	1.86051e-09
Chr5	3884230	3884730	501	*	9.19984	9.63558	8.57256	1.02795	4.23895e-10	1.99566e-09
Chr4	11814984	11815484	501	*	8.34604	7.59804	8.83617	-1.18126	4.24616e-10	1.99741e-09
Chr5	22485205	22485705	501	*	8.54992	8.98568	7.92259	1.02727	4.58225e-10	2.15348e-09
Chr3	10985096	10985596	501	*	7.3673	6.45334	7.9224	-1.39609	4.58548e-10	2.15348e-09
Chr5	14212720	14213220	501	*	9.36191	8.85967	9.73373	-0.853126	4.74345e-10	2.22583e-09
Chr3	791060	791560	501	*	7.25652	7.82376	6.30841	1.43282	4.76994e-10	2.23643e-09
Chr3	5556763	5557263	501	*	7.53937	6.6947	8.0686	-1.3138	4.81306e-10	2.25479e-09
Chr3	22935515	22936015	501	*	8.3824	8.83303	7.72349	1.06948	4.8546e-10	2.27238e-09
Chr5	20357644	20358144	501	*	8.13266	7.44278	8.59742	-1.11285	4.99039e-10	2.33403e-09
Chr1	27876833	27877333	501	*	8.50961	8.93795	7.89766	1.00624	5.22269e-10	2.44068e-09
Chr2	9273951	9274451	501	*	9.70178	10.0731	9.20041	0.850494	5.34868e-10	2.49751e-09
Chr3	5628600	5629100	501	*	8.17017	7.49327	8.62907	-1.09504	5.50101e-10	2.56654e-09
Chr4	7576759	7577259	501	*	8.16476	7.48009	8.62718	-1.10264	5.55874e-10	2.59135e-09
Chr1	20494383	20494883	501	*	9.01604	8.46194	9.4154	-0.923785	5.57683e-10	2.59766e-09
Chr3	8640631	8641131	501	*	7.30034	7.85326	6.39239	1.38656	5.59934e-10	2.60602e-09
Chr4	12257946	12258446	501	*	9.43112	8.89327	9.82201	-0.905716	5.72599e-10	2.6628e-09
Chr2	19669293	19669793	501	*	8.86018	9.26826	8.28904	0.95068	5.73242e-10	2.66361e-09
Chr1	3756435	3756935	501	*	8.7011	9.17964	7.98007	1.15385	5.78396e-10	2.68538e-09
Chr3	18155211	18155711	501	*	7.45361	8.0072	6.54384	1.38929	5.82469e-10	2.70209e-09
Chr5	17024715	17025215	501	*	9.17774	8.46331	9.6534	-1.13904	5.93124e-10	2.74928e-09
Chr3	2969909	2970409	501	*	7.89958	7.16649	8.38335	-1.16685	5.97938e-10	2.76934e-09
Chr1	9270972	9271472	501	*	9.77326	9.26553	10.1481	-0.861742	6.2945e-10	2.91293e-09
Chr3	15846927	15847427	501	*	6.6034	5.38383	7.25471	-1.74654	6.4858e-10	2.99903e-09
Chr3	11846791	11847291	501	*	7.52167	6.55174	8.09646	-1.44782	6.63648e-10	3.06622e-09
Chr1	2475423	2475923	501	*	8.74897	9.16543	8.16115	0.971931	6.97731e-10	3.22108e-09
Chr4	11215394	11215894	501	*	8.3758	7.74353	8.81393	-1.03411	7.02519e-10	3.24056e-09
Chr1	23092723	23093223	501	*	8.49909	7.88657	8.92772	-1.00566	7.13895e-10	3.29038e-09
Chr4	13194201	13194701	501	*	7.03958	6.02821	7.62832	-1.50403	7.34437e-10	3.38232e-09
Chr1	25099884	25100384	501	*	8.96888	8.42307	9.36393	-0.913217	7.39187e-10	3.40145e-09
Chr3	18768893	18769393	501	*	9.28298	8.76324	9.66426	-0.876445	7.6131e-10	3.50043e-09
Chr1	22824068	22824568	501	*	7.72783	8.22278	6.9684	1.20121	7.84273e-10	3.60311e-09
Chr1	982617	983117	501	*	8.9506	8.36759	9.36466	-0.963574	7.86362e-10	3.6098e-09
Chr5	13763059	13763559	501	*	7.69153	6.88462	8.20592	-1.26575	7.98532e-10	3.66272e-09
Chr1	1321251	1321751	501	*	7.27056	7.81878	6.37547	1.36854	8.02793e-10	3.67931e-09
Chr1	13851368	13851868	501	*	6.68746	5.53471	7.31994	-1.66321	8.25351e-10	3.77966e-09
Chr1	16991040	16991540	501	*	8.57406	7.97416	8.99651	-0.991469	8.31743e-10	3.80587e-09
Chr5	196659	197159	501	*	9.23366	9.61053	8.72212	0.865394	8.34496e-10	3.81541e-09
Chr2	4757365	4757865	501	*	6.92804	5.86987	7.53189	-1.55746	8.4505e-10	3.86057e-09
Chr4	9204811	9205311	501	*	8.65954	9.09506	8.03273	1.02435	8.50635e-10	3.88298e-09
Chr1	19900150	19900650	501	*	8.56694	7.95128	8.99709	-1.01346	8.54824e-10	3.89898e-09
Chr4	14269102	14269602	501	*	7.71157	6.93975	8.21168	-1.21843	8.69547e-10	3.96297e-09
Chr2	11973805	11974305	501	*	8.85257	9.25794	8.28676	0.94231	8.82248e-10	4.01764e-09
Chr3	2737933	2738433	501	*	8.22151	7.52426	8.68958	-1.1187	9.01055e-10	4.10001e-09
Chr1	28111997	28112497	501	*	8.70875	7.99117	9.18579	-1.14491	9.01865e-10	4.10043e-09
Chr4	5659345	5659845	501	*	9.09167	8.42915	9.54398	-1.07064	9.15985e-10	4.16131e-09
Chr4	86543	87043	501	*	8.03717	8.50294	7.34506	1.11319	9.27743e-10	4.21138e-09
Chr2	19133920	19134420	501	*	8.46116	7.69289	8.9598	-1.21851	9.296e-10	4.21645e-09
Chr5	23950564	23951064	501	*	8.17719	7.44566	8.66028	-1.1618	9.33946e-10	4.2328e-09
Chr5	17372744	17373244	501	*	8.56736	7.91859	9.01327	-1.05198	9.45248e-10	4.28062e-09
Chr2	15709924	15710424	501	*	9.4011	8.88957	9.77797	-0.867307	9.52612e-10	4.31055e-09
Chr5	14767791	14768291	501	*	9.10394	8.51174	9.52258	-0.981824	9.62581e-10	4.35221e-09
Chr5	9350737	9351237	501	*	8.29372	7.64722	8.73857	-1.05364	9.80265e-10	4.42866e-09
Chr5	26898447	26898947	501	*	10.3772	10.787	9.80248	0.954782	9.8118e-10	4.42928e-09
Chr3	16816187	16816687	501	*	7.53056	6.55787	8.10631	-1.47194	1.02485e-09	4.62276e-09
Chr5	21280066	21280566	501	*	8.4809	8.92559	7.83474	1.05131	1.03353e-09	4.65824e-09
Chr3	20687999	20688499	501	*	7.87518	7.097	8.37791	-1.22814	1.0749e-09	4.84087e-09
Chr4	6881746	6882246	501	*	7.07227	6.05523	7.66287	-1.50611	1.07805e-09	4.85123e-09
Chr1	12872336	12872836	501	*	7.22266	6.26865	7.79196	-1.44367	1.16394e-09	5.23359e-09
Chr4	2238691	2239191	501	*	8.5166	7.9148	8.93998	-0.992646	1.19782e-09	5.38168e-09
Chr1	3140893	3141393	501	*	7.40035	7.93098	6.55205	1.30937	1.20099e-09	5.39172e-09
Chr3	3504265	3504765	501	*	9.16822	8.66727	9.53935	-0.850389	1.25755e-09	5.6412e-09
Chr3	16532040	16532540	501	*	7.3235	6.43315	7.86998	-1.35935	1.31714e-09	5.90385e-09
Chr4	5345850	5346350	501	*	6.43446	5.09222	7.11756	-1.87637	1.32216e-09	5.92171e-09
Chr1	4650769	4651269	501	*	9.30101	8.80813	9.6677	-0.836624	1.33562e-09	5.97729e-09
Chr2	8071270	8071770	501	*	7.77593	6.94151	8.30118	-1.29755	1.35373e-09	6.05358e-09
Chr3	9401264	9401764	501	*	8.98042	8.41629	9.38492	-0.938816	1.35838e-09	6.06963e-09
Chr2	17568910	17569410	501	*	8.82344	8.27402	9.22038	-0.916919	1.38387e-09	6.1787e-09
Chr3	22595053	22595553	501	*	8.22449	7.53811	8.68769	-1.10156	1.44224e-09	6.43428e-09
Chr3	21338281	21338781	501	*	10.2818	10.6594	9.76892	0.866853	1.4531e-09	6.47763e-09
Chr4	14575925	14576425	501	*	7.23801	6.29602	7.80311	-1.41445	1.46274e-09	6.51551e-09
Chr5	17435005	17435505	501	*	8.69047	8.07209	9.12194	-1.01244	1.47409e-09	6.55612e-09
Chr5	22339050	22339550	501	*	8.93105	9.32453	8.38826	0.908818	1.47415e-09	6.55612e-09
Chr2	7720069	7720569	501	*	7.07176	6.08364	7.65274	-1.47726	1.48094e-09	6.58119e-09
Chr1	6229749	6230249	501	*	7.43728	7.96793	6.58893	1.30748	1.483e-09	6.58523e-09
Chr5	10614118	10614618	501	*	7.15506	7.72425	6.20137	1.4356	1.48776e-09	6.60121e-09
Chr3	9541558	9542058	501	*	8.48936	8.92445	7.86344	1.02571	1.51782e-09	6.72935e-09
Chr2	18479621	18480121	501	*	9.76165	10.1885	9.15277	1.00101	1.52684e-09	6.76409e-09
Chr3	6064471	6064971	501	*	9.7475	10.1036	9.27367	0.810105	1.53278e-09	6.78515e-09
Chr3	12064318	12064818	501	*	6.23696	4.78193	6.94647	-1.96406	1.5478e-09	6.84632e-09
Chr5	5026892	5027392	501	*	9.35788	9.75127	8.81527	0.908545	1.57514e-09	6.96184e-09
Chr1	4366531	4367031	501	*	7.11389	7.68208	6.16307	1.43137	1.58609e-09	7.00481e-09
Chr4	18403644	18404144	501	*	9.14719	8.63408	9.52492	-0.865288	1.60247e-09	7.0717e-09
Chr2	15559776	15560276	501	*	9.79633	10.1801	9.27195	0.882081	1.61769e-09	7.13333e-09
Chr5	2316037	2316537	501	*	9.87449	10.2561	9.35416	0.877582	1.74774e-09	7.70087e-09
Chr5	3510530	3511030	501	*	8.57581	6.74154	9.35786	-2.32331	1.80308e-09	7.93857e-09
Chr4	6381117	6381617	501	*	7.49522	6.63764	8.02941	-1.32853	1.80526e-09	7.94202e-09
Chr5	15875194	15875694	501	*	9.8878	10.3026	9.30335	0.967111	1.92446e-09	8.4599e-09
Chr5	14379012	14379512	501	*	5.80512	3.95352	6.58997	-2.32502	1.97112e-09	8.65834e-09
Chr1	2367803	2368303	501	*	10.4349	10.8374	9.87451	0.933155	2.0811e-09	9.13442e-09
Chr1	8240173	8240673	501	*	8.52802	8.96961	7.88844	1.04323	2.1794e-09	9.55856e-09
Chr1	3284229	3284729	501	*	8.12993	8.59964	7.429	1.12302	2.19063e-09	9.6004e-09
Chr1	29430549	29431049	501	*	8.79309	9.21886	8.18642	0.997574	2.23117e-09	9.77057e-09
Chr1	20560399	20560899	501	*	9.1576	8.62376	9.54638	-0.897163	2.25186e-09	9.8536e-09
Chr2	14309753	14310253	501	*	7.67165	8.15945	6.92914	1.17553	2.40083e-09	1.04974e-08
Chr1	28472493	28472993	501	*	9.49387	9.86331	8.99601	0.844239	2.41194e-09	1.05379e-08
Chr1	29004437	29004937	501	*	8.10765	7.19879	8.6609	-1.37448	2.53724e-09	1.10769e-08
Chr1	1599984	1600484	501	*	7.14813	7.70203	6.2375	1.384	2.56259e-09	1.1179e-08
Chr3	6378571	6379071	501	*	7.2871	6.37682	7.84087	-1.37963	2.56587e-09	1.11848e-08
Chr5	20446536	20447036	501	*	8.05587	7.38916	8.5101	-1.07727	2.58796e-09	1.12725e-08
Chr1	17464601	17465101	501	*	7.94572	8.41348	7.24916	1.11547	2.59292e-09	1.12854e-08
Chr1	19980351	19980851	501	*	9.66853	10.0542	9.14047	0.888259	2.69396e-09	1.17163e-08
Chr2	4222310	4222810	501	*	6.6908	5.58031	7.31079	-1.61441	2.77404e-09	1.20554e-08
Chr1	19515066	19515566	501	*	8.77832	8.18989	9.19509	-0.967565	2.78787e-09	1.21062e-08
Chr5	6116644	6117144	501	*	8.91785	9.31933	8.35963	0.931195	2.99376e-09	1.29904e-08
Chr1	20016089	20016589	501	*	8.09657	7.44066	8.54582	-1.0619	3.0116e-09	1.30579e-08
Chr1	21359377	21359877	501	*	8.35477	7.69878	8.80406	-1.06609	3.14699e-09	1.36346e-08
Chr2	16797012	16797512	501	*	10.3366	9.62155	10.8126	-1.1389	3.25888e-09	1.41086e-08
Chr3	21414194	21414694	501	*	7.63001	8.12418	6.87245	1.19295	3.31383e-09	1.43356e-08
Chr4	13145383	13145883	501	*	8.86706	8.3314	9.2568	-0.895603	3.42206e-09	1.47926e-08
Chr1	29688340	29688840	501	*	8.71504	9.14598	8.09773	1.01019	3.42619e-09	1.47993e-08
Chr4	8035089	8035589	501	*	7.87389	7.10758	8.37171	-1.21068	3.54575e-09	1.53041e-08
Chr2	15161863	15162363	501	*	9.64311	9.11043	10.0313	-0.893511	3.58618e-09	1.54669e-08
Chr4	4547284	4547784	501	*	6.02552	4.49774	6.75077	-2.03209	3.743e-09	1.61311e-08
Chr1	17795105	17795605	501	*	8.28755	7.61561	8.74418	-1.08025	3.76664e-09	1.62207e-08
Chr1	21487254	21487754	501	*	9.71928	9.25638	10.0692	-0.79307	3.81799e-09	1.64294e-08
Chr1	10566065	10566565	501	*	7.90013	7.1869	8.37526	-1.13296	3.90228e-09	1.67795e-08
Chr5	9713189	9713689	501	*	7.74557	6.97177	8.2465	-1.20907	3.92204e-09	1.68518e-08
Chr5	19749766	19750266	501	*	7.43556	7.95505	6.61582	1.26945	4.01613e-09	1.72431e-08
Chr4	5134918	5135418	501	*	6.74217	5.65841	7.354	-1.58786	4.09408e-09	1.75645e-08
Chr3	6663203	6663703	501	*	7.26093	7.79025	6.41603	1.30203	4.30724e-09	1.84651e-08
Chr5	25080856	25081356	501	*	7.26948	6.19974	7.87696	-1.57465	4.31242e-09	1.84735e-08
Chr2	11566313	11566813	501	*	7.83097	8.31923	7.08736	1.17742	4.31769e-09	1.84822e-08
Chr5	622272	622772	501	*	7.11072	7.73678	5.97991	1.62633	4.33947e-09	1.8561e-08
Chr5	329816	330316	501	*	6.96493	7.54146	5.98991	1.4536	4.34261e-09	1.8561e-08
Chr3	4356230	4356730	501	*	9.69159	9.07495	10.1222	-1.0086	4.39374e-09	1.87655e-08
Chr1	23989340	23989840	501	*	8.50548	7.90567	8.92788	-0.989899	4.47983e-09	1.91189e-08
Chr1	3679951	3680451	501	*	7.81965	8.30029	7.09382	1.15508	4.53876e-09	1.93559e-08
Chr5	21293341	21293841	501	*	9.3411	8.81433	9.72614	-0.881567	4.60113e-09	1.96072e-08
Chr5	2906737	2907237	501	*	10.114	10.4985	9.5882	0.88401	4.78146e-09	2.03605e-08
Chr4	15804865	15805365	501	*	8.83604	8.23387	9.2596	-0.984822	4.88391e-09	2.07812e-08
Chr4	6927483	6927983	501	*	8.03494	7.37942	8.484	-1.06209	4.92438e-09	2.09378e-08
Chr5	5783235	5783735	501	*	6.94189	7.53738	5.90982	1.51802	4.96408e-09	2.10909e-08
Chr3	5906389	5906889	501	*	8.85251	9.23132	8.33738	0.867882	5.02303e-09	2.13255e-08
Chr3	811309	811809	501	*	9.01561	9.38828	8.51181	0.851157	5.06889e-09	2.15042e-08
Chr3	21293745	21294245	501	*	7.29756	7.83142	6.44083	1.31592	5.07649e-09	2.15204e-08
Chr1	17600853	17601353	501	*	8.97516	8.38075	9.3949	-0.974353	5.1249e-09	2.17095e-08
Chr5	23258164	23258664	501	*	8.48685	8.89824	7.90914	0.954826	5.13994e-09	2.17571e-08
Chr3	1173043	1173543	501	*	7.68392	6.95855	8.16434	-1.15213	5.17771e-09	2.19007e-08
Chr1	17125145	17125645	501	*	7.85246	7.12403	8.33422	-1.155	5.39382e-09	2.27979e-08
Chr1	10316534	10317034	501	*	7.44712	6.65048	7.95739	-1.23868	5.45176e-09	2.30257e-08
Chr1	1193170	1193670	501	*	7.74472	8.22227	7.02595	1.14335	5.48068e-09	2.31308e-08
Chr1	748398	748898	501	*	9.94249	10.3083	9.45121	0.833045	5.50734e-09	2.3222e-08
Chr2	15186298	15186798	501	*	8.11947	8.56407	7.47348	1.04814	5.51045e-09	2.3222e-08
Chr1	24427778	24428278	501	*	9.22518	8.66024	9.6301	-0.934444	5.68217e-09	2.3928e-08
Chr4	2317746	2318246	501	*	6.85915	5.77394	7.47143	-1.59048	5.68943e-09	2.39409e-08
Chr2	19008630	19009130	501	*	9.47497	9.8985	8.87288	0.989768	5.72186e-09	2.40596e-08
Chr1	27215951	27216451	501	*	10.1076	9.61564	10.4738	-0.833974	5.81037e-09	2.44138e-08
Chr2	12869187	12869687	501	*	8.34595	7.72013	8.78099	-1.0245	5.93071e-09	2.49011e-08
Chr1	16891097	16891597	501	*	7.12792	6.22438	7.67925	-1.36833	5.96002e-09	2.50058e-08
Chr2	16143312	16143812	501	*	8.01723	7.34967	8.47186	-1.07419	6.03107e-09	2.52853e-08
Chr5	8749673	8750173	501	*	7.9402	7.23275	8.41279	-1.13334	6.05364e-09	2.53613e-08
Chr5	5091154	5091654	501	*	7.00987	7.58314	6.04437	1.44259	6.08508e-09	2.54668e-08
Chr3	16379913	16380413	501	*	7.68466	6.96047	8.16458	-1.14871	6.08775e-09	2.54668e-08
Chr1	11176689	11177189	501	*	8.81825	8.27149	9.21379	-0.911673	6.0957e-09	2.54813e-08
Chr3	7696785	7697285	501	*	9.27663	8.81093	9.62813	-0.797077	6.16088e-09	2.5735e-08
Chr2	18406504	18407004	501	*	7.40757	7.96071	6.49904	1.37282	6.20043e-09	2.58812e-08
Chr1	23581977	23582477	501	*	8.8853	8.35239	9.27359	-0.893188	6.23828e-09	2.60202e-08
Chr4	5296231	5296731	501	*	8.24245	7.5783	8.69552	-1.06687	6.26317e-09	2.61049e-08
Chr1	12948454	12948954	501	*	8.29612	7.68325	8.72492	-1.00497	6.34028e-09	2.6407e-08
Chr4	16101536	16102036	501	*	7.39771	7.92696	6.55301	1.29638	6.79925e-09	2.8298e-08
Chr5	2566383	2566883	501	*	7.48705	6.64763	8.01426	-1.30142	6.84228e-09	2.84563e-08
Chr1	729229	729729	501	*	7.69433	8.19238	6.92748	1.2015	7.12107e-09	2.95942e-08
Chr2	52386	52886	501	*	7.42279	6.60504	7.9415	-1.26895	7.33653e-09	3.04674e-08
Chr2	18370618	18371118	501	*	7.34934	6.5272	7.86979	-1.26989	7.39422e-09	3.06847e-08
Chr2	3167065	3167565	501	*	6.77308	5.74877	7.36605	-1.51268	7.61669e-09	3.15849e-08
Chr2	3251860	3252360	501	*	7.5667	8.08326	6.75436	1.2602	7.69071e-09	3.18687e-08
Chr3	12350524	12351024	501	*	8.94927	8.42788	9.33145	-0.874091	7.799e-09	3.2294e-08
Chr1	605867	606367	501	*	9.25852	8.78243	9.61587	-0.813184	7.81591e-09	3.23405e-08
Chr1	22160509	22161009	501	*	8.09979	7.46703	8.53815	-1.02897	7.99403e-09	3.30536e-08
Chr4	7831272	7831772	501	*	7.40375	6.59698	7.91809	-1.2579	8.04514e-09	3.32408e-08
Chr4	17393494	17393994	501	*	6.7654	7.35724	5.74456	1.50647	8.06973e-09	3.33183e-08
Chr1	27170686	27171186	501	*	8.76912	9.18663	8.17919	0.97174	8.12748e-09	3.35325e-08
Chr5	7862343	7862843	501	*	9.30332	8.84483	9.6507	-0.786194	8.14389e-09	3.35759e-08
Chr1	26724085	26724585	501	*	7.58441	6.79349	8.09236	-1.22999	8.218e-09	3.3857e-08
Chr2	18789775	18790275	501	*	9.43159	9.81773	8.90276	0.888161	8.4951e-09	3.49734e-08
Chr2	3109922	3110422	501	*	5.34225	2.81858	6.21101	-2.80491	8.5138e-09	3.5025e-08
Chr3	11246946	11247446	501	*	8.05284	8.49953	7.4024	1.05272	8.56237e-09	3.51995e-08
Chr2	7942706	7943206	501	*	7.36276	6.56252	7.87448	-1.24624	8.71882e-09	3.58169e-08
Chr4	5318418	5318918	501	*	7.79235	7.10288	8.25693	-1.10379	8.73772e-09	3.58687e-08
Chr3	15936046	15936546	501	*	7.137	6.17983	7.7074	-1.44206	8.83014e-09	3.6222e-08
Chr4	1229309	1229809	501	*	10.4395	10.8473	9.86899	0.944831	8.95e-09	3.66873e-08
Chr5	4875203	4875703	501	*	7.85266	8.33491	7.12308	1.15827	9.0145e-09	3.69252e-08
Chr3	2576999	2577499	501	*	8.89699	8.39427	9.26908	-0.848595	9.35635e-09	3.8298e-08
Chr4	17255428	17255928	501	*	9.11058	9.4753	8.62127	0.830005	9.39347e-09	3.84223e-08
Chr1	6644130	6644630	501	*	8.38674	8.82307	7.75823	1.0243	9.60474e-09	3.92438e-08
Chr5	14894557	14895057	501	*	7.03828	7.62516	6.03251	1.4826	9.60807e-09	3.92438e-08
Chr3	334968	335468	501	*	8.68766	9.07212	8.16198	0.881947	9.62606e-09	3.92892e-08
Chr5	23361291	23361791	501	*	7.83856	7.05746	8.3425	-1.22725	9.70131e-09	3.95681e-08
Chr2	13952912	13953412	501	*	9.56727	9.90928	9.11812	0.771146	9.81841e-09	4.0017e-08
Chr3	11108824	11109324	501	*	8.43856	7.86708	8.84682	-0.947316	9.86577e-09	4.01813e-08
Chr4	17495790	17496290	501	*	8.42395	8.83266	7.85155	0.947967	1.00546e-08	4.0921e-08
Chr5	3193794	3194294	501	*	9.00419	8.49765	9.37836	-0.856961	1.03942e-08	4.22732e-08
Chr3	1102037	1102537	501	*	10.338	10.7198	9.81717	0.875689	1.06229e-08	4.31727e-08
Chr1	2950348	2950848	501	*	7.26932	7.78975	6.44721	1.2686	1.06801e-08	4.33743e-08
Chr1	20091726	20092226	501	*	7.72179	7.00863	8.19689	-1.13112	1.07625e-08	4.36778e-08
Chr1	28352484	28352984	501	*	7.56261	6.82157	8.04978	-1.16918	1.08581e-08	4.40344e-08
Chr3	9612185	9612685	501	*	8.11871	7.4626	8.56806	-1.0605	1.09559e-08	4.43724e-08
Chr5	17336403	17336903	501	*	8.99495	8.51034	9.35707	-0.823134	1.0957e-08	4.43724e-08
Chr1	11646133	11646633	501	*	7.90386	7.22395	8.36413	-1.08734	1.09811e-08	4.44385e-08
Chr1	12744287	12744787	501	*	7.55526	6.74996	8.06901	-1.25683	1.10852e-08	4.48277e-08
Chr2	984026	984526	501	*	7.52361	6.76442	8.01846	-1.19588	1.11156e-08	4.49189e-08
Chr2	16062025	16062525	501	*	7.15098	7.71997	6.19787	1.42814	1.11767e-08	4.51341e-08
Chr3	2052847	2053347	501	*	7.25421	6.40808	7.784	-1.2948	1.13896e-08	4.59612e-08
Chr3	18428495	18428995	501	*	9.64546	9.14616	10.0157	-0.842184	1.1568e-08	4.66479e-08
Chr2	15293174	15293674	501	*	7.39556	6.57964	7.91354	-1.26167	1.16816e-08	4.70727e-08
Chr2	12940661	12941161	501	*	9.40755	8.96134	9.74787	-0.767338	1.2008e-08	4.8354e-08
Chr3	747581	748081	501	*	9.04735	8.52396	9.43059	-0.878833	1.26105e-08	5.07444e-08
Chr4	12807660	12808160	501	*	8.80667	8.27731	9.19308	-0.884331	1.26884e-08	5.10218e-08
Chr4	5267843	5268343	501	*	6.49556	7.11623	5.38281	1.60225	1.36024e-08	5.46587e-08
Chr1	22593719	22594219	501	*	7.20729	7.74535	6.3395	1.3236	1.39781e-08	5.6129e-08
Chr1	25869962	25870462	501	*	7.66431	6.93994	8.14431	-1.14585	1.40083e-08	5.62103e-08
Chr2	15349493	15349993	501	*	6.96989	6.01654	7.53896	-1.41776	1.42284e-08	5.70535e-08
Chr2	5179695	5180195	501	*	6.47094	5.25909	7.12013	-1.70285	1.47403e-08	5.90646e-08
Chr3	19258649	19259149	501	*	6.88316	5.9316	7.4516	-1.42377	1.52089e-08	6.08996e-08
Chr1	1207480	1207980	501	*	9.57672	9.0271	9.97376	-0.912113	1.53299e-08	6.1341e-08
Chr2	11127782	11128282	501	*	8.51778	7.96239	8.91779	-0.920993	1.5453e-08	6.17904e-08
Chr5	16860469	16860969	501	*	8.44683	7.83523	8.875	-0.997999	1.55052e-08	6.19556e-08
Chr1	8390691	8391191	501	*	6.48045	5.34487	7.10792	-1.62515	1.58152e-08	6.31502e-08
Chr3	312997	313497	501	*	10.2827	10.7302	9.63062	1.0539	1.58764e-08	6.33503e-08
Chr2	678676	679176	501	*	7.03015	6.00604	7.62307	-1.51695	1.62152e-08	6.4657e-08
Chr1	27760124	27760624	501	*	8.52084	7.96089	8.92321	-0.931624	1.634e-08	6.51091e-08
Chr1	3696063	3696563	501	*	8.94654	9.30915	8.46104	0.823599	1.66312e-08	6.62229e-08
Chr3	16348428	16348928	501	*	7.46351	6.71406	7.95425	-1.17973	1.67892e-08	6.68057e-08
Chr5	3542333	3542833	501	*	8.32944	7.75251	8.74045	-0.952155	1.70368e-08	6.77436e-08
Chr2	6586740	6587240	501	*	6.62856	5.53987	7.24191	-1.56837	1.74837e-08	6.94722e-08
Chr1	5877329	5877829	501	*	7.19619	6.3637	7.7207	-1.27978	1.76809e-08	7.02069e-08
Chr1	26398548	26399048	501	*	7.78725	7.02467	8.28352	-1.20282	1.80773e-08	7.17311e-08
Chr4	11669273	11669773	501	*	9.00082	9.43908	8.36826	1.02805	1.81025e-08	7.1781e-08
Chr1	18171836	18172336	501	*	9.02098	8.52208	9.39097	-0.840435	1.88817e-08	7.48188e-08
Chr1	7061478	7061978	501	*	7.46171	7.96057	6.69291	1.20399	1.9001e-08	7.52392e-08
Chr5	25437745	25438245	501	*	6.98717	7.54184	6.07439	1.37776	1.91985e-08	7.59684e-08
Chr1	30424615	30425115	501	*	8.6848	8.15853	9.06957	-0.884057	1.9336e-08	7.64597e-08
Chr2	6098959	6099459	501	*	7.23927	6.41671	7.75988	-1.27282	1.9604e-08	7.74657e-08
Chr3	18949786	18950286	501	*	8.31801	7.64156	8.7767	-1.08924	1.99363e-08	7.87243e-08
Chr1	6394302	6394802	501	*	7.82334	7.14826	8.28142	-1.07987	1.99914e-08	7.88872e-08
Chr1	24225305	24225805	501	*	8.44913	8.84823	7.89552	0.920081	2.02937e-08	8.00248e-08
Chr5	21240871	21241371	501	*	7.0476	7.59273	6.16088	1.34286	2.05298e-08	8.08999e-08
Chr3	22776530	22777030	501	*	7.60668	8.10171	6.84705	1.19239	2.05466e-08	8.09101e-08
Chr4	13612987	13613487	501	*	9.26472	9.61014	8.80967	0.778914	2.07966e-08	8.18166e-08
Chr5	6841140	6841640	501	*	8.63167	7.99824	9.07035	-1.02489	2.08055e-08	8.18166e-08
Chr1	12255415	12255915	501	*	6.51731	7.16739	5.30224	1.70722	2.09777e-08	8.24373e-08
Chr1	30282051	30282551	501	*	9.02139	9.42907	8.45102	0.943376	2.10681e-08	8.27355e-08
Chr1	3483028	3483528	501	*	9.0687	9.43291	8.58032	0.826536	2.11388e-08	8.29559e-08
Chr3	1795273	1795773	501	*	7.36979	7.88548	6.55962	1.25536	2.17732e-08	8.53867e-08
Chr5	8139610	8140110	501	*	7.45188	6.61412	7.97844	-1.29571	2.18549e-08	8.56484e-08
Chr1	3530578	3531078	501	*	8.24704	7.65908	8.66358	-0.968058	2.23422e-08	8.74979e-08
Chr1	20870837	20871337	501	*	8.11117	8.54217	7.49375	1.0052	2.2453e-08	8.78718e-08
Chr4	17606075	17606575	501	*	8.34446	8.77846	7.72081	1.01712	2.27441e-08	8.89498e-08
Chr2	17879801	17880301	501	*	8.4949	7.91605	8.90687	-0.955799	2.30755e-08	9.01842e-08
Chr3	5111001	5111501	501	*	9.25863	9.66228	8.69617	0.931969	2.31727e-08	9.05022e-08
Chr5	17965105	17965605	501	*	8.2461	7.61758	8.68243	-1.02469	2.32119e-08	9.05932e-08
Chr4	17659146	17659646	501	*	7.00006	7.55192	6.09505	1.36534	2.33768e-08	9.11742e-08
Chr5	1893466	1893966	501	*	9.84089	10.2042	9.3542	0.826028	2.36845e-08	9.23114e-08
Chr4	17112099	17112599	501	*	8.4097	7.8525	8.81066	-0.925468	2.42627e-08	9.45002e-08
Chr3	15782202	15782702	501	*	6.55149	5.47009	7.1626	-1.5629	2.44918e-08	9.53276e-08
Chr5	23845322	23845822	501	*	7.8002	8.25956	7.12228	1.08448	2.46585e-08	9.59112e-08
Chr1	29557375	29557875	501	*	7.79763	7.13117	8.25175	-1.0712	2.47396e-08	9.6161e-08
Chr1	5940432	5940932	501	*	9.23994	9.5941	8.76952	0.80054	2.47731e-08	9.62255e-08
Chr5	2364817	2365317	501	*	7.20587	6.38955	7.72402	-1.26125	2.48266e-08	9.63679e-08
Chr2	8784885	8785385	501	*	10.1846	10.5328	9.72478	0.786204	2.50157e-08	9.70356e-08
Chr5	6790021	6790521	501	*	8.85368	9.22206	8.35773	0.839112	2.6148e-08	1.01359e-07
Chr4	12261764	12262264	501	*	7.14476	6.21647	7.70501	-1.4033	2.66611e-08	1.03278e-07
Chr5	24689445	24689945	501	*	9.72242	9.29219	10.0534	-0.742879	2.72951e-08	1.05662e-07
Chr3	1160123	1160623	501	*	9.92285	9.46147	10.2719	-0.787146	2.73571e-08	1.0583e-07
Chr4	9984896	9985396	501	*	9.045	8.57998	9.39612	-0.794499	2.75049e-08	1.0633e-07
Chr2	14194877	14195377	501	*	6.94999	6.04572	7.50157	-1.36327	2.7567e-08	1.06498e-07
Chr2	13648073	13648573	501	*	7.75148	8.22061	7.05184	1.11512	2.83905e-08	1.09605e-07
Chr1	26652075	26652575	501	*	9.061	9.46826	8.49145	0.941881	2.84736e-08	1.09851e-07
Chr3	2701623	2702123	501	*	8.15949	8.6126	7.49522	1.06661	2.85653e-08	1.10131e-07
Chr2	13192805	13193305	501	*	6.68473	7.27175	5.67854	1.47803	2.88657e-08	1.11214e-07
Chr4	13005337	13005837	501	*	8.66299	8.13319	9.04964	-0.884568	2.9294e-08	1.12777e-07
Chr2	2842552	2843052	501	*	7.05626	6.19417	7.59216	-1.31171	2.9311e-08	1.12777e-07
Chr5	14862153	14862653	501	*	8.42536	7.76646	8.876	-1.05437	3.03992e-08	1.16885e-07
Chr3	5258737	5259237	501	*	8.16112	8.58898	7.55016	0.998381	3.11281e-08	1.19608e-07
Chr2	11139005	11139505	501	*	9.14968	8.64759	9.52143	-0.850281	3.12157e-08	1.19863e-07
Chr3	3244310	3244810	501	*	7.51257	7.9954	6.78163	1.15086	3.18611e-08	1.22259e-07
Chr2	8966153	8966653	501	*	7.95451	7.28491	8.41008	-1.07284	3.3153e-08	1.27131e-07
Chr1	1878147	1878647	501	*	7.17365	7.70712	6.31793	1.30582	3.38125e-08	1.29573e-07
Chr3	13488745	13489245	501	*	6.99376	6.09863	7.542	-1.34627	3.43693e-08	1.31618e-07
Chr3	4657196	4657696	501	*	8.47597	8.90548	7.86162	1.0027	3.49039e-08	1.33576e-07
Chr2	16014160	16014660	501	*	10.1004	10.4512	9.6358	0.793304	3.51619e-08	1.34473e-07
Chr1	18858811	18859311	501	*	6.90706	5.9908	7.463	-1.38146	3.59187e-08	1.37275e-07
Chr5	22652834	22653334	501	*	8.00462	8.44576	7.36598	1.03132	3.60141e-08	1.37548e-07
Chr3	10288714	10289214	501	*	9.87126	9.4219	10.2134	-0.770379	3.60546e-08	1.3761e-07
Chr5	20853114	20853614	501	*	9.21058	9.55018	8.76559	0.76355	3.61509e-08	1.37886e-07
Chr4	7797810	7798310	501	*	8.94109	8.37389	9.34716	-0.935101	3.67961e-08	1.40253e-07
Chr4	9882992	9883492	501	*	8.92985	8.41035	9.311	-0.874551	3.70712e-08	1.41207e-07
Chr1	27497282	27497782	501	*	9.44354	9.78248	8.9997	0.761601	3.72965e-08	1.41971e-07
Chr1	1436069	1436569	501	*	7.71237	8.18054	7.01489	1.1085	3.78483e-08	1.43975e-07
Chr3	8712091	8712591	501	*	8.05772	6.1099	8.85746	-2.36529	4.19098e-08	1.59319e-07
Chr1	29943131	29943631	501	*	9.24313	8.78504	9.59029	-0.784792	4.21014e-08	1.5994e-07
Chr5	24739892	24740392	501	*	8.69332	9.08158	8.16046	0.891113	4.45299e-08	1.69053e-07
Chr5	23932797	23933297	501	*	8.70391	8.0655	9.14495	-1.03776	4.45743e-08	1.6911e-07
Chr3	20895111	20895611	501	*	10.0187	10.3577	9.57492	0.761799	4.46639e-08	1.69337e-07
Chr5	18204652	18205152	501	*	7.48456	6.76383	7.96297	-1.13958	4.61081e-08	1.74696e-07
Chr1	6804192	6804692	501	*	9.74487	10.1172	9.24173	0.848144	4.73355e-08	1.79228e-07
Chr5	7661569	7662069	501	*	9.12124	8.67266	9.46292	-0.768352	4.75962e-08	1.80095e-07
Chr2	19446876	19447376	501	*	8.66716	9.04334	8.15692	0.858726	4.78442e-08	1.80914e-07
Chr3	6441024	6441524	501	*	7.8702	7.20742	8.32262	-1.06915	4.93744e-08	1.86577e-07
Chr1	10927177	10927677	501	*	8.29448	7.70368	8.71243	-0.970706	4.94981e-08	1.8692e-07
Chr1	18438393	18438893	501	*	8.63719	9.0177	8.11889	0.870092	4.97344e-08	1.87688e-07
Chr3	7541706	7542206	501	*	7.44347	6.68037	7.93996	-1.19804	5.01021e-08	1.88951e-07
Chr5	5304951	5305451	501	*	9.52079	9.8511	9.09168	0.740376	5.13877e-08	1.93671e-07
Chr1	9642339	9642839	501	*	7.9322	8.41076	7.21114	1.13913	5.21312e-08	1.96344e-07
Chr3	4141831	4142331	501	*	9.20745	9.60766	8.6517	0.922345	5.32572e-08	2.00452e-07
Chr3	11756402	11756902	501	*	7.18226	6.38774	7.69167	-1.2305	5.35466e-08	2.01409e-07
Chr2	18579469	18579969	501	*	7.61033	8.07337	6.92429	1.09319	5.48145e-08	2.06042e-07
Chr5	13434836	13435336	501	*	7.05083	6.20979	7.57866	-1.28509	5.55266e-08	2.08581e-07
Chr5	19490256	19490756	501	*	8.25721	7.68925	8.66366	-0.938731	5.57505e-08	2.09285e-07
Chr5	21774975	21775475	501	*	7.57348	6.87247	8.04323	-1.11172	5.69068e-08	2.13485e-07
Chr5	24189037	24189537	501	*	9.76528	10.0943	9.33841	0.737278	5.81131e-08	2.17867e-07
Chr5	2970627	2971127	501	*	7.16789	6.3637	7.68119	-1.23997	5.81975e-08	2.1804e-07
Chr1	557772	558272	501	*	9.90049	9.46816	10.2327	-0.74406	5.85049e-08	2.19048e-07
Chr1	16358834	16359334	501	*	6.72708	5.70032	7.32085	-1.50889	5.95216e-08	2.22709e-07
Chr3	5480477	5480977	501	*	8.35449	8.75929	7.78979	0.932716	5.96843e-08	2.23171e-07
Chr2	17028483	17028983	501	*	7.17152	6.37394	7.68217	-1.23195	6.0604e-08	2.26461e-07
Chr3	3818790	3819290	501	*	8.95439	9.30625	8.48803	0.795352	6.22772e-08	2.32561e-07
Chr5	9546716	9547216	501	*	8.22382	7.62256	8.64694	-0.981013	6.23996e-08	2.32866e-07
Chr2	10856535	10857035	501	*	8.022	8.44603	7.41888	0.985428	6.27657e-08	2.34079e-07
Chr1	28873701	28874201	501	*	8.90786	8.43578	9.26295	-0.802136	6.35991e-08	2.37032e-07
Chr1	9883102	9883602	501	*	8.6862	8.17994	9.06022	-0.853748	6.38507e-08	2.37815e-07
Chr4	628624	629124	501	*	8.23763	7.66165	8.64816	-0.95101	6.40986e-08	2.38582e-07
Chr4	10906636	10907136	501	*	8.98122	8.48852	9.34781	-0.830546	6.79233e-08	2.52653e-07
Chr5	19248557	19249057	501	*	8.69608	9.07018	8.18967	0.850426	6.89572e-08	2.56332e-07
Chr3	10582139	10582639	501	*	8.60779	9.00165	8.06427	0.90362	6.91823e-08	2.56961e-07
Chr1	17359166	17359666	501	*	9.53681	9.09592	9.87403	-0.756454	6.92164e-08	2.56961e-07
Chr2	11441692	11442192	501	*	8.59884	8.98758	8.06507	0.891432	7.00436e-08	2.59863e-07
Chr5	23740312	23740812	501	*	8.37713	8.77409	7.82765	0.912992	7.08614e-08	2.62726e-07
Chr4	9256974	9257474	501	*	7.81653	8.25418	7.18524	1.02228	7.11141e-08	2.63491e-07
Chr1	23726820	23727320	501	*	10.5237	10.8804	10.0487	0.806656	7.12315e-08	2.63755e-07
Chr3	10663079	10663579	501	*	8.91389	9.27507	8.43096	0.819442	7.14995e-08	2.64576e-07
Chr2	5648325	5648825	501	*	7.71592	7.03419	8.17701	-1.08335	7.23857e-08	2.67682e-07
Chr1	4832122	4832622	501	*	7.47736	6.69301	7.98264	-1.22314	7.33167e-08	2.70949e-07
Chr3	7515095	7515595	501	*	8.91455	8.43602	9.27327	-0.814238	7.36158e-08	2.71878e-07
Chr1	21693266	21693766	501	*	7.28092	6.522	7.77565	-1.18639	7.43953e-08	2.74579e-07
Chr5	3565539	3566039	501	*	8.95561	8.49418	9.30468	-0.787034	7.52234e-08	2.77456e-07
Chr1	16667474	16667974	501	*	6.91811	6.03053	7.46357	-1.33659	7.61413e-08	2.80661e-07
Chr5	22016437	22016937	501	*	9.23615	8.78134	9.58143	-0.779411	7.64121e-08	2.81477e-07
Chr3	6319612	6320112	501	*	7.74867	7.05175	8.21659	-1.11253	7.81845e-08	2.8782e-07
Chr4	17800823	17801323	501	*	7.17533	6.3255	7.70654	-1.29896	7.90584e-08	2.90849e-07
Chr2	5051175	5051675	501	*	7.67377	6.87947	8.18309	-1.23014	8.0188e-08	2.94815e-07
Chr5	21201917	21202417	501	*	8.79209	9.174	8.27118	0.872854	8.10497e-08	2.97791e-07
Chr5	19196983	19197483	501	*	10.4517	10.8053	9.98247	0.798373	8.1323e-08	2.98603e-07
Chr4	15856769	15857269	501	*	9.0666	9.47879	8.4873	0.952611	8.25596e-08	3.02948e-07
Chr2	8699665	8700165	501	*	9.61607	9.17617	9.95271	-0.754656	8.28998e-08	3.04002e-07
Chr1	8518990	8519490	501	*	9.27947	9.61686	8.83829	0.756263	8.30916e-08	3.04509e-07
Chr5	20710931	20711431	501	*	7.87652	7.25935	8.30739	-1.00365	8.35309e-08	3.05923e-07
Chr3	21696396	21696896	501	*	7.14409	7.65004	6.35807	1.21764	8.39197e-08	3.07149e-07
Chr3	2753495	2753995	501	*	7.91414	8.34801	7.29076	1.01208	8.43068e-08	3.08368e-07
Chr4	11626219	11626719	501	*	7.73417	8.17613	7.09382	1.03361	8.50572e-08	3.10914e-07
Chr5	15848395	15848895	501	*	9.71164	10.0319	9.29945	0.714214	8.59277e-08	3.13895e-07
Chr2	12295640	12296140	501	*	8.30961	7.75724	8.70807	-0.913329	8.62162e-08	3.14747e-07
Chr4	1256403	1256903	501	*	9.19082	9.5718	8.67164	0.869722	8.70267e-08	3.17503e-07
Chr1	28844701	28845201	501	*	9.56086	9.89878	9.11876	0.759343	8.85998e-08	3.23036e-07
Chr2	3401971	3402471	501	*	6.113	6.80053	4.7526	1.83632	8.88804e-08	3.23851e-07
Chr4	5729343	5729843	501	*	6.9927	6.11841	7.53319	-1.32335	9.05733e-08	3.29809e-07
Chr5	21216878	21217378	501	*	9.35634	9.73381	8.84369	0.860614	9.25152e-08	3.36666e-07
Chr3	8617143	8617643	501	*	8.62615	8.02257	9.05041	-0.979596	9.29304e-08	3.37961e-07
Chr5	6857498	6857998	501	*	8.54608	8.92148	8.03726	0.853585	9.34232e-08	3.39537e-07
Chr3	3039637	3040137	501	*	8.29592	7.63755	8.7463	-1.05762	9.5153e-08	3.45603e-07
Chr5	3474434	3474934	501	*	7.65445	8.14104	6.91475	1.15994	9.60761e-08	3.48734e-07
Chr4	15462509	15463009	501	*	10.1	10.4432	9.64889	0.771795	9.63112e-08	3.49365e-07
Chr2	9969076	9969576	501	*	7.05642	6.15998	7.60514	-1.3475	9.7084e-08	3.51927e-07
Chr2	10024174	10024674	501	*	8.18813	7.57119	8.61889	-1.00739	9.71407e-08	3.51927e-07
Chr4	18228367	18228867	501	*	8.63984	9.07355	8.01678	1.01116	9.82212e-08	3.55616e-07
Chr3	737361	737861	501	*	9.67976	9.2674	10.0001	-0.714713	9.95134e-08	3.60066e-07
Chr3	191339	191839	501	*	8.48854	8.87636	7.95653	0.888038	1.01473e-07	3.66922e-07
Chr3	10189663	10190163	501	*	8.69445	8.19913	9.06249	-0.834426	1.02482e-07	3.70336e-07
Chr1	16439719	16440219	501	*	8.17017	7.4739	8.6378	-1.09925	1.03809e-07	3.74896e-07
Chr1	28344279	28344779	501	*	8.01051	7.42142	8.4276	-0.964668	1.04519e-07	3.7722e-07
Chr2	15776831	15777331	501	*	9.24392	9.56939	8.82297	0.726856	1.06984e-07	3.85872e-07
Chr5	25878270	25878770	501	*	6.78727	7.34074	5.87784	1.36338	1.07061e-07	3.85908e-07
Chr4	5668495	5668995	501	*	8.73268	8.25112	9.0931	-0.814963	1.08257e-07	3.89971e-07
Chr1	30171615	30172115	501	*	8.816	9.25561	8.1806	1.0265	1.12195e-07	4.03901e-07
Chr5	3349126	3349626	501	*	6.75475	5.82312	7.31618	-1.3818	1.13211e-07	4.07304e-07
Chr3	18087156	18087656	501	*	6.97981	6.12403	7.51331	-1.29814	1.13448e-07	4.07899e-07
Chr1	13340835	13341335	501	*	6.81321	5.82734	7.39343	-1.4404	1.13758e-07	4.08756e-07
Chr2	15335699	15336199	501	*	8.03027	8.4742	7.38574	1.03946	1.13878e-07	4.08929e-07
Chr2	12498030	12498530	501	*	8.77215	8.2971	9.12893	-0.806521	1.17201e-07	4.20597e-07
Chr5	3612949	3613449	501	*	8.80575	9.15649	8.3414	0.790281	1.18104e-07	4.23571e-07
Chr3	8604147	8604647	501	*	8.3853	8.8013	7.79841	0.961858	1.2453e-07	4.46337e-07
Chr1	4056652	4057152	501	*	8.4535	7.84623	8.87956	-0.983485	1.29123e-07	4.6251e-07
Chr4	18271147	18271647	501	*	7.50861	7.96786	6.83093	1.08028	1.29922e-07	4.65078e-07
Chr1	26759806	26760306	501	*	9.42904	9.0148	9.7505	-0.716317	1.30258e-07	4.65989e-07
Chr3	19173912	19174412	501	*	9.58307	9.06207	9.96503	-0.868676	1.30456e-07	4.66405e-07
Chr4	10530825	10531325	501	*	8.07587	7.41778	8.52613	-1.04851	1.30737e-07	4.67117e-07
Chr5	18913333	18913833	501	*	8.47866	7.94287	8.86847	-0.888534	1.31144e-07	4.68277e-07
Chr2	18559054	18559554	501	*	9.63664	9.97412	9.19532	0.757617	1.31657e-07	4.69816e-07
Chr2	2412240	2412740	501	*	6.85429	5.86647	7.43517	-1.46161	1.31869e-07	4.70277e-07
Chr3	79073	79573	501	*	8.23807	7.66003	8.64963	-0.953295	1.32868e-07	4.73544e-07
Chr3	8195440	8195940	501	*	9.17285	8.74893	9.50008	-0.731041	1.34329e-07	4.78452e-07
Chr1	5532554	5533054	501	*	7.80947	8.23896	7.19515	0.998131	1.34666e-07	4.79355e-07
Chr1	27547456	27547956	501	*	8.41115	8.81052	7.85703	0.918515	1.35305e-07	4.81329e-07
Chr5	26666421	26666921	501	*	8.11796	8.59299	7.40496	1.12616	1.36342e-07	4.84714e-07
Chr2	11557243	11557743	501	*	8.40564	6.71412	9.163	-2.12187	1.37482e-07	4.88465e-07
Chr2	15995378	15995878	501	*	7.21406	6.42557	7.72102	-1.22471	1.3796e-07	4.89856e-07
Chr1	24707928	24708428	501	*	7.0849	6.24684	7.61158	-1.27504	1.41056e-07	5.00538e-07
Chr2	2282388	2282888	501	*	6.55806	7.13504	5.58174	1.43495	1.42388e-07	5.04952e-07
Chr1	9219364	9219864	501	*	7.24266	7.73009	6.50102	1.15871	1.48504e-07	5.26311e-07
Chr4	7220371	7220871	501	*	9.38287	7.63858	10.1497	-2.16589	1.48705e-07	5.267e-07
Chr4	12900468	12900968	501	*	10.0313	10.3645	9.59722	0.746505	1.48875e-07	5.26975e-07
Chr3	3872698	3873198	501	*	9.45171	9.78746	9.01334	0.753237	1.50763e-07	5.33325e-07
Chr2	18251722	18252222	501	*	7.55009	8.05061	6.77728	1.19547	1.51011e-07	5.33872e-07
Chr1	12241924	12242424	501	*	6.63235	5.64379	7.21348	-1.44009	1.52262e-07	5.37963e-07
Chr2	11369740	11370240	501	*	9.17937	8.73585	9.51812	-0.761494	1.5352e-07	5.42071e-07
Chr1	5093256	5093756	501	*	8.34939	8.80015	7.69023	1.05816	1.55905e-07	5.50152e-07
Chr2	18524713	18525213	501	*	8.40303	7.80468	8.82472	-0.976867	1.56267e-07	5.51087e-07
Chr3	935865	936365	501	*	7.89439	7.2913	8.31841	-0.980799	1.57509e-07	5.55126e-07
Chr4	562483	562983	501	*	7.32464	6.50373	7.84461	-1.25185	1.59771e-07	5.62747e-07
Chr3	11161542	11162042	501	*	8.46712	7.95102	8.84645	-0.865076	1.61233e-07	5.67548e-07
Chr5	24960189	24960689	501	*	8.54206	7.98399	8.94346	-0.918	1.61409e-07	5.67816e-07
Chr2	17143265	17143765	501	*	8.88144	8.41997	9.23052	-0.784151	1.6335e-07	5.7429e-07
Chr2	2016072	2016572	501	*	8.18055	8.58333	7.61979	0.925589	1.66143e-07	5.8375e-07
Chr3	18115692	18116192	501	*	9.19225	9.54757	8.71977	0.800766	1.69362e-07	5.94696e-07
Chr4	5587132	5587632	501	*	6.60943	5.6481	7.18127	-1.41577	1.69799e-07	5.95861e-07
Chr2	879209	879709	501	*	7.66564	7.01433	8.11275	-1.04772	1.70549e-07	5.97763e-07
Chr1	20743384	20743884	501	*	8.38299	8.83162	7.72839	1.04627	1.7055e-07	5.97763e-07
Chr1	20308031	20308531	501	*	7.43663	6.72188	7.91243	-1.13151	1.71403e-07	6.00384e-07
Chr5	14025875	14026375	501	*	6.63108	5.58579	7.23083	-1.49739	1.72243e-07	6.02956e-07
Chr1	11962669	11963169	501	*	8.69419	8.21068	9.05569	-0.815577	1.72352e-07	6.02969e-07
Chr3	22349722	22350222	501	*	8.70411	9.07909	8.19609	0.852516	1.74529e-07	6.10209e-07
Chr1	12639033	12639533	501	*	9.29765	9.62485	8.8738	0.73181	1.75643e-07	6.13729e-07
Chr4	7932234	7932734	501	*	8.99303	8.54323	9.33542	-0.767121	1.77362e-07	6.19358e-07
Chr5	8079151	8079651	501	*	9.47593	9.79377	9.06768	0.707245	1.80623e-07	6.30356e-07
Chr1	20152269	20152769	501	*	7.38099	6.64937	7.86412	-1.15058	1.81933e-07	6.34541e-07
Chr1	24883369	24883869	501	*	7.9941	7.39458	8.41635	-0.978169	1.82589e-07	6.36439e-07
Chr2	10269172	10269672	501	*	7.6014	6.94734	8.04978	-1.04907	1.82816e-07	6.36843e-07
Chr2	13306733	13307233	501	*	7.14403	6.23705	7.6966	-1.36527	1.83796e-07	6.39865e-07
Chr4	17315514	17316014	501	*	8.71084	9.09338	8.18875	0.871697	1.85749e-07	6.4627e-07
Chr1	16852360	16852860	501	*	8.14784	7.55825	8.56518	-0.968179	1.86082e-07	6.47034e-07
Chr1	8359522	8360022	501	*	8.5218	7.97467	8.91755	-0.909116	1.87436e-07	6.51347e-07
Chr1	13229524	13230024	501	*	9.07324	9.41689	8.62126	0.771265	1.87561e-07	6.51385e-07
Chr4	2586664	2587164	501	*	7.13475	6.34645	7.64163	-1.2212	1.90419e-07	6.60908e-07
Chr5	15174315	15174815	501	*	8.82848	8.3318	9.19727	-0.835016	2.01627e-07	6.99381e-07
Chr1	10605585	10606085	501	*	6.44287	5.3271	7.06445	-1.59343	2.03385e-07	7.05053e-07
Chr1	30389885	30390385	501	*	8.73151	9.08896	8.25526	0.807056	2.07727e-07	7.19667e-07
Chr1	4420611	4421111	501	*	8.15735	7.58664	8.56521	-0.941462	2.16782e-07	7.50583e-07
Chr1	24355496	24355996	501	*	7.34561	6.63811	7.81822	-1.1139	2.17028e-07	7.50977e-07
Chr3	7596416	7596916	501	*	9.05541	9.40609	8.59114	0.789228	2.22505e-07	7.69462e-07
Chr5	20016187	20016687	501	*	9.24594	9.61181	8.75455	0.827868	2.23603e-07	7.72791e-07
Chr5	4450406	4450906	501	*	8.16715	8.56418	7.61753	0.908463	2.23847e-07	7.73165e-07
Chr1	12899752	12900252	501	*	6.58927	5.56252	7.18304	-1.48782	2.24512e-07	7.74995e-07
Chr3	7014560	7015060	501	*	8.84247	9.18469	8.39297	0.767579	2.27147e-07	7.83616e-07
Chr3	23130293	23130793	501	*	8.0094	8.42507	7.42317	0.956427	2.32594e-07	8.01924e-07
Chr2	12725395	12725895	501	*	7.7029	7.05536	8.14824	-1.04301	2.38538e-07	8.2192e-07
Chr3	9172905	9173405	501	*	7.21977	6.40781	7.73619	-1.24372	2.3902e-07	8.23084e-07
Chr3	15224645	15225145	501	*	7.88514	8.3011	7.29833	0.95955	2.42779e-07	8.35524e-07
Chr2	12595942	12596442	501	*	7.52591	6.86262	7.97858	-1.05707	2.46556e-07	8.48008e-07
Chr1	18477210	18477710	501	*	7.91279	8.35294	7.27625	1.02727	2.47842e-07	8.51921e-07
Chr3	19695817	19696317	501	*	7.46098	7.91552	6.79361	1.0642	2.53638e-07	8.71317e-07
Chr3	5525698	5526198	501	*	8.19211	8.59751	7.62622	0.931175	2.53794e-07	8.7133e-07
Chr3	5136654	5137154	501	*	9.16903	9.57301	8.60595	0.927829	2.54452e-07	8.72813e-07
Chr1	17769146	17769646	501	*	7.56984	8.03361	6.88218	1.09153	2.54532e-07	8.72813e-07
Chr1	22780178	22780678	501	*	7.10033	6.15294	7.66732	-1.4078	2.55268e-07	8.74811e-07
Chr4	18252336	18252836	501	*	7.6382	8.07875	7.00081	1.02436	2.55721e-07	8.75837e-07
Chr1	9609663	9610163	501	*	9.90079	10.2301	9.47339	0.735701	2.58546e-07	8.8498e-07
Chr1	21155424	21155924	501	*	8.47609	7.97571	8.84689	-0.841989	2.59645e-07	8.88211e-07
Chr3	20181526	20182026	501	*	7.22411	6.48977	7.70842	-1.1507	2.60264e-07	8.89793e-07
Chr3	6826667	6827167	501	*	7.64741	8.08978	7.00619	1.02886	2.6042e-07	8.89794e-07
Chr3	4465026	4465526	501	*	8.39016	7.79859	8.8085	-0.960038	2.61242e-07	8.92069e-07
Chr1	7967885	7968385	501	*	8.24277	7.65393	8.65974	-0.959319	2.64704e-07	9.03351e-07
Chr1	16349119	16349619	501	*	6.51988	5.52105	7.10445	-1.45887	2.71431e-07	9.25752e-07
Chr2	7527379	7527879	501	*	6.9587	6.06398	7.50679	-1.34291	2.7757e-07	9.46125e-07
Chr1	9961122	9961622	501	*	7.25593	7.73317	6.53788	1.1284	2.82195e-07	9.61315e-07
Chr2	9844426	9844926	501	*	9.86726	10.1967	9.43955	0.736412	2.84996e-07	9.7028e-07
Chr5	23766683	23767183	501	*	10.3368	10.6825	9.88118	0.776541	2.8543e-07	9.71176e-07
Chr5	17829959	17830459	501	*	8.37474	8.76756	7.83322	0.895025	2.9302e-07	9.96407e-07
Chr5	5095924	5096424	501	*	9.67047	9.23822	10.0026	-0.740339	2.97735e-07	1.01184e-06
Chr3	9486384	9486884	501	*	9.01874	8.57634	9.35684	-0.757885	2.97996e-07	1.01212e-06
Chr4	6268195	6268695	501	*	8.36641	8.74347	7.85453	0.85543	3.06152e-07	1.0392e-06
Chr1	9479094	9479594	501	*	8.554	8.93574	8.0334	0.869024	3.06744e-07	1.0406e-06
Chr2	14432745	14433245	501	*	7.36184	7.84402	6.63242	1.13962	3.07146e-07	1.04134e-06
Chr5	3358942	3359442	501	*	9.17512	9.5064	8.74437	0.739844	3.08255e-07	1.04448e-06
Chr4	11832087	11832587	501	*	6.45914	5.44539	7.04866	-1.47144	3.08824e-07	1.04517e-06
Chr1	1252717	1253217	501	*	7.28107	6.5272	7.77368	-1.16939	3.08826e-07	1.04517e-06
Chr1	11032161	11032661	501	*	7.03078	6.12244	7.58384	-1.36085	3.105e-07	1.05021e-06
Chr4	531561	532061	501	*	7.24015	7.79176	6.33581	1.35203	3.111e-07	1.05162e-06
Chr5	5515047	5515547	501	*	8.95542	8.52165	9.28847	-0.744997	3.16431e-07	1.06901e-06
Chr1	21855504	21856004	501	*	8.3835	7.87117	8.7608	-0.85567	3.17513e-07	1.07203e-06
Chr1	24617189	24617689	501	*	7.3584	6.66015	7.82691	-1.10528	3.22745e-07	1.08905e-06
Chr4	16934453	16934953	501	*	9.02829	8.60058	9.35777	-0.736047	3.29484e-07	1.11113e-06
Chr1	21079848	21080348	501	*	8.01161	8.4227	7.43453	0.946293	3.31599e-07	1.1176e-06
Chr1	10793973	10794473	501	*	7.47963	7.93718	6.80569	1.06919	3.35317e-07	1.12947e-06
Chr5	1716956	1717456	501	*	8.23806	7.66723	8.64598	-0.934913	3.38911e-07	1.1409e-06
Chr1	11637088	11637588	501	*	6.70957	5.81038	7.25929	-1.34663	3.42858e-07	1.15351e-06
Chr1	17960333	17960833	501	*	7.53916	8.01854	6.81619	1.13394	3.47318e-07	1.16782e-06
Chr3	6638306	6638806	501	*	8.23348	8.62695	7.6907	0.897997	3.48426e-07	1.17086e-06
Chr5	6515861	6516361	501	*	8.18314	8.57093	7.65118	0.883468	3.50037e-07	1.17532e-06
Chr5	3866803	3867303	501	*	7.29754	6.55472	7.78547	-1.15124	3.50167e-07	1.17532e-06
Chr3	9496582	9497082	501	*	8.7548	9.1698	8.16991	0.957292	3.53969e-07	1.18739e-06
Chr1	2236300	2236800	501	*	8.47578	8.86751	7.93632	0.895199	3.64304e-07	1.22134e-06
Chr4	15754427	15754927	501	*	8.27658	8.65651	7.75936	0.863318	3.68156e-07	1.23353e-06
Chr1	21607123	21607623	501	*	7.07035	6.30535	7.56762	-1.18543	3.70363e-07	1.2402e-06
Chr5	13987734	13988234	501	*	9.14225	9.46591	8.72431	0.719881	3.77151e-07	1.26218e-06
Chr1	26666573	26667073	501	*	8.77335	9.16605	8.23205	0.896629	3.79889e-07	1.2706e-06
Chr1	26357946	26358446	501	*	6.64157	7.21475	5.67635	1.41131	3.80671e-07	1.27247e-06
Chr5	1915518	1916018	501	*	9.23992	9.56188	8.82484	0.715726	3.83145e-07	1.27963e-06
Chr5	23304102	23304602	501	*	7.06558	7.57156	6.27947	1.2085	3.83261e-07	1.27963e-06
Chr1	2524887	2525387	501	*	9.0075	8.45751	9.40473	-0.904697	3.83944e-07	1.28116e-06
Chr4	7427946	7428446	501	*	6.71353	5.79838	7.26907	-1.35483	3.84298e-07	1.28159e-06
Chr1	26938597	26939097	501	*	8.96683	9.29593	8.53976	0.734444	3.93678e-07	1.31211e-06
Chr1	12817197	12817697	501	*	7.6406	7.01333	8.07633	-1.00931	3.95967e-07	1.31897e-06
Chr1	11488336	11488836	501	*	9.19454	8.77603	9.51855	-0.719883	4.01663e-07	1.33716e-06
Chr2	14544832	14545332	501	*	8.57044	8.05121	8.95146	-0.866241	4.04608e-07	1.34618e-06
Chr1	20409934	20410434	501	*	7.74912	7.1352	8.17843	-0.989667	4.08468e-07	1.35823e-06
Chr3	1727318	1727818	501	*	8.81174	9.1774	8.32073	0.825736	4.11842e-07	1.36865e-06
Chr5	7379509	7380009	501	*	8.72181	9.06683	8.26744	0.773812	4.13985e-07	1.37439e-06
Chr3	20768858	20769358	501	*	9.49274	9.82434	9.06143	0.741859	4.1405e-07	1.37439e-06
Chr2	13244137	13244637	501	*	8.30563	7.7926	8.68331	-0.858159	4.26467e-07	1.41478e-06
Chr3	16789449	16789949	501	*	7.20222	7.70824	6.41603	1.20479	4.26886e-07	1.41535e-06
Chr5	16009594	16010094	501	*	7.14809	6.34242	7.66199	-1.24109	4.27828e-07	1.41765e-06
Chr5	17409900	17410400	501	*	9.61931	9.20723	9.93945	-0.711629	4.37785e-07	1.4498e-06
Chr1	12976777	12977277	501	*	7.22689	6.50707	7.7049	-1.12474	4.38366e-07	1.45026e-06
Chr1	16011314	16011814	501	*	6.21043	5.09922	6.83064	-1.57467	4.38433e-07	1.45026e-06
Chr5	26136134	26136634	501	*	10.5148	9.92104	10.9342	-0.965424	4.41045e-07	1.45805e-06
Chr4	14829045	14829545	501	*	7.56634	8.00996	6.92245	1.03108	4.49146e-07	1.48398e-06
Chr3	17904454	17904954	501	*	8.02649	8.42275	7.47836	0.904612	4.64066e-07	1.53239e-06
Chr3	560556	561056	501	*	8.83517	9.17203	8.39489	0.752619	4.71817e-07	1.55641e-06
Chr3	5563535	5564035	501	*	9.18462	8.7258	9.53219	-0.780466	4.71887e-07	1.55641e-06
Chr2	17787837	17788337	501	*	8.77062	8.26846	9.1424	-0.841255	4.75244e-07	1.56658e-06
Chr5	4756325	4756825	501	*	9.39731	9.72671	8.96975	0.735639	4.97234e-07	1.63812e-06
Chr3	4088440	4088940	501	*	9.34819	9.67464	8.92559	0.726053	4.98554e-07	1.64152e-06
Chr4	1478446	1478946	501	*	8.36121	8.74227	7.84188	0.866796	5.02538e-07	1.65368e-06
Chr2	11496844	11497344	501	*	8.76243	7.41169	9.44761	-1.79738	5.0518e-07	1.66142e-06
Chr4	13494621	13495121	501	*	7.9551	8.35743	7.39522	0.921719	5.06129e-07	1.66358e-06
Chr5	15464448	15464948	501	*	7.68829	7.05457	8.1271	-1.01553	5.08237e-07	1.66955e-06
Chr3	115683	116183	501	*	7.54541	6.88041	7.99886	-1.05564	5.08656e-07	1.66996e-06
Chr2	17579707	17580207	501	*	8.38017	7.85777	8.76288	-0.86588	5.19488e-07	1.70454e-06
Chr5	9001794	9002294	501	*	9.40835	9.73179	8.99079	0.718361	5.23768e-07	1.71732e-06
Chr2	1690102	1690602	501	*	6.75542	5.88279	7.2953	-1.3103	5.23984e-07	1.71732e-06
Chr4	1240933	1241433	501	*	8.31624	7.76641	8.71338	-0.911628	5.24771e-07	1.71891e-06
Chr5	5006369	5006869	501	*	7.61041	8.05268	6.96938	1.02763	5.27973e-07	1.72841e-06
Chr2	18220176	18220676	501	*	9.70489	9.23976	10.0561	-0.787194	5.29716e-07	1.73312e-06
Chr5	3845124	3845624	501	*	8.964	9.30371	8.51883	0.760946	5.38817e-07	1.76189e-06
Chr3	10138553	10139053	501	*	7.44934	6.76125	7.91331	-1.08274	5.58222e-07	1.82429e-06
Chr1	27913716	27914216	501	*	8.52053	8.88146	8.03803	0.813954	5.59444e-07	1.82724e-06
Chr1	23367730	23368230	501	*	8.49051	8.91456	7.88736	0.979627	5.6295e-07	1.83764e-06
Chr2	16923187	16923687	501	*	7.65053	6.91781	8.13414	-1.15051	5.64257e-07	1.84085e-06
Chr5	20820142	20820642	501	*	8.48179	8.8559	7.97535	0.848525	5.65858e-07	1.84502e-06
Chr1	2512011	2512511	501	*	7.74733	8.16505	7.15699	0.959983	5.66966e-07	1.84758e-06
Chr5	21179315	21179815	501	*	7.75369	7.15282	8.17662	-0.978043	5.77707e-07	1.88151e-06
Chr5	22445206	22445706	501	*	8.38288	8.7646	7.86234	0.868051	5.82418e-07	1.89577e-06
Chr5	20861020	20861520	501	*	7.73227	8.15663	7.1285	0.976898	5.84463e-07	1.90134e-06
Chr4	18285871	18286371	501	*	9.39882	9.71115	8.99963	0.692678	5.85552e-07	1.9038e-06
Chr2	19078569	19079069	501	*	7.45496	7.90993	6.78667	1.05976	5.90181e-07	1.91775e-06
Chr4	2735133	2735633	501	*	6.76048	5.75397	7.3476	-1.46693	5.91073e-07	1.91956e-06
Chr5	5556267	5556767	501	*	7.09857	6.25344	7.62798	-1.2645	6.05543e-07	1.96543e-06
Chr2	8001169	8001669	501	*	8.72978	9.09362	8.24205	0.821875	6.15602e-07	1.99694e-06
Chr3	8701870	8702370	501	*	7.94496	8.35926	7.36145	0.949413	6.25542e-07	2.02804e-06
Chr2	15034430	15034930	501	*	8.582	8.97348	8.04304	0.890928	6.26391e-07	2.02963e-06
Chr5	15342912	15343412	501	*	7.23288	6.52695	7.70479	-1.11222	6.31799e-07	2.046e-06
Chr5	7778056	7778556	501	*	7.38788	6.70184	7.85092	-1.07886	6.34683e-07	2.05417e-06
Chr3	11528061	11528561	501	*	8.49047	8.89864	7.91914	0.937086	6.50351e-07	2.10369e-06
Chr3	23459403	23459903	501	*	8.02916	8.44728	7.43799	0.963384	6.54907e-07	2.11722e-06
Chr1	6510408	6510908	501	*	9.19545	8.7284	9.54771	-0.792908	6.58424e-07	2.12739e-06
Chr1	20518505	20519005	501	*	8.67066	9.03995	8.17305	0.834181	6.67495e-07	2.15548e-06
Chr3	16702367	16702867	501	*	8.75771	8.31473	9.09616	-0.755504	6.69153e-07	2.15961e-06
Chr3	11442956	11443456	501	*	6.42838	5.40808	7.02004	-1.46413	6.78149e-07	2.1874e-06
Chr5	23776229	23776729	501	*	7.25679	6.49463	7.75288	-1.16815	6.7868e-07	2.18788e-06
Chr5	9240770	9241270	501	*	7.28715	6.51634	7.78684	-1.18465	6.82285e-07	2.19826e-06
Chr1	30013593	30014093	501	*	8.58944	8.95648	8.09593	0.82646	6.83915e-07	2.20227e-06
Chr4	8812790	8813290	501	*	10.3249	9.85842	10.6768	-0.789718	6.88166e-07	2.21471e-06
Chr4	1531754	1532254	501	*	8.7474	9.08301	8.30928	0.749731	7.02814e-07	2.26057e-06
Chr4	10871948	10872448	501	*	8.41997	7.92044	8.79032	-0.839446	7.04689e-07	2.26533e-06
Chr4	10143505	10144005	501	*	9.0004	9.3695	8.50315	0.834998	7.06718e-07	2.27057e-06
Chr2	13515080	13515580	501	*	9.51656	9.1247	9.8244	-0.679591	7.16129e-07	2.29833e-06
Chr2	13792176	13792676	501	*	6.92052	7.44649	6.08426	1.26056	7.16164e-07	2.29833e-06
Chr2	11659429	11659929	501	*	9.83394	10.154	9.42207	0.709876	7.20398e-07	2.31062e-06
Chr5	20912982	20913482	501	*	7.88418	7.3224	8.28748	-0.921625	7.22022e-07	2.31453e-06
Chr1	12896845	12897345	501	*	8.97419	8.53338	9.31137	-0.750581	7.24426e-07	2.32093e-06
Chr5	26895178	26895678	501	*	7.37925	7.84562	6.6858	1.08962	7.28853e-07	2.3338e-06
Chr3	22907521	22908021	501	*	8.76057	9.14169	8.24112	0.863824	7.46048e-07	2.38752e-06
Chr1	17780766	17781266	501	*	10.8321	11.2166	10.3062	0.873322	7.50939e-07	2.40183e-06
Chr2	7531378	7531878	501	*	9.05114	8.64337	9.36868	-0.70569	7.55333e-07	2.41366e-06
Chr5	21058493	21058993	501	*	6.90496	6.07432	7.42874	-1.26179	7.55485e-07	2.41366e-06
Chr3	17961091	17961591	501	*	7.76696	8.19972	7.14587	1.00088	7.58302e-07	2.42131e-06
Chr2	17463175	17463675	501	*	9.8672	10.1885	9.45313	0.714146	7.65446e-07	2.44275e-06
Chr4	5764667	5765167	501	*	8.58453	8.11254	8.93958	-0.799439	7.69079e-07	2.45297e-06
Chr1	1637400	1637900	501	*	8.1369	8.53817	7.57907	0.918839	7.70766e-07	2.45698e-06
Chr5	2448538	2449038	501	*	7.8972	7.3156	8.31055	-0.948307	8.00761e-07	2.55117e-06
Chr5	10138228	10138728	501	*	9.8028	9.42227	10.1036	-0.664484	8.05947e-07	2.56626e-06
Chr5	18515274	18515774	501	*	8.56393	8.95105	8.03323	0.881177	8.09122e-07	2.57493e-06
Chr2	8176345	8176845	501	*	8.2133	7.67213	8.60593	-0.892479	8.12904e-07	2.58552e-06
Chr2	11501162	11501662	501	*	7.73636	7.1455	8.15434	-0.958337	8.24343e-07	2.62045e-06
Chr1	2282087	2282587	501	*	10.2434	10.6243	9.72439	0.863979	8.38098e-07	2.66269e-06
Chr1	19781451	19781951	501	*	10.0102	10.3161	9.62163	0.676363	8.4862e-07	2.69462e-06
Chr5	20648276	20648776	501	*	8.97426	8.54492	9.3047	-0.73427	8.56335e-07	2.7176e-06
Chr3	22995743	22996243	501	*	6.94639	7.48746	6.07057	1.30428	8.57601e-07	2.72011e-06
Chr2	12274058	12274558	501	*	7.43435	6.73782	7.9021	-1.10081	8.59993e-07	2.72618e-06
Chr3	7046599	7047099	501	*	7.22372	6.50681	7.70046	-1.12305	8.65798e-07	2.74306e-06
Chr1	26182600	26183100	501	*	8.2126	7.68716	8.59693	-0.871091	8.71803e-07	2.76055e-06
Chr2	14341230	14341730	501	*	6.4703	5.5111	7.0414	-1.40145	8.76866e-07	2.77504e-06
Chr2	7288402	7288902	501	*	7.46498	6.8317	7.90358	-1.01611	8.81426e-07	2.78792e-06
Chr5	152961	153461	501	*	8.55627	8.91067	8.08544	0.797039	8.8621e-07	2.8015e-06
Chr3	9862729	9863229	501	*	6.48911	5.50392	7.0691	-1.43768	8.96718e-07	2.83315e-06
Chr1	18305783	18306283	501	*	10.6251	10.9865	10.1417	0.813805	9.11684e-07	2.87884e-06
Chr2	15534778	15535278	501	*	7.25886	6.54218	7.73551	-1.11752	9.29327e-07	2.93293e-06
Chr1	3626177	3626677	501	*	10.6998	11.0679	10.2044	0.830596	9.33573e-07	2.9447e-06
Chr1	27110776	27111276	501	*	7.59636	8.02472	6.98439	0.989289	9.36328e-07	2.95176e-06
Chr2	12710338	12710838	501	*	7.9762	8.3704	7.43203	0.897296	9.40819e-07	2.96428e-06
Chr3	5174839	5175339	501	*	9.28943	9.60255	8.88896	0.694732	9.51195e-07	2.99532e-06
Chr1	25224195	25224695	501	*	8.63157	9.03745	8.06475	0.925821	9.64741e-07	3.0363e-06
Chr3	16946476	16946976	501	*	7.546	6.79832	8.036	-1.16592	9.71906e-07	3.05716e-06
Chr1	24606995	24607495	501	*	6.86933	6.07562	7.3784	-1.21403	9.73929e-07	3.06184e-06
Chr5	16428771	16429271	501	*	7.88374	7.29308	8.30161	-0.961618	9.80872e-07	3.08197e-06
Chr3	18062447	18062947	501	*	6.84661	5.92229	7.40544	-1.3699	9.87211e-07	3.10018e-06
Chr3	9938378	9938878	501	*	9.28121	8.8921	9.58735	-0.675342	9.93376e-07	3.11782e-06
Chr1	11117843	11118343	501	*	7.27046	6.55167	7.74803	-1.12752	9.96517e-07	3.12596e-06
Chr5	23323080	23323580	501	*	6.91003	7.40832	6.14258	1.18005	1.03991e-06	3.25988e-06
Chr1	28042174	28042674	501	*	7.82032	7.25596	8.22494	-0.922905	1.04035e-06	3.25988e-06
Chr4	11234739	11235239	501	*	7.51879	6.88205	7.95904	-1.02305	1.0424e-06	3.26396e-06
Chr3	22005323	22005823	501	*	7.33945	6.64203	7.80759	-1.09248	1.0428e-06	3.26396e-06
Chr2	13676531	13677031	501	*	8.11833	8.50072	7.59654	0.866058	1.04835e-06	3.27954e-06
Chr4	7687650	7688150	501	*	6.78292	5.86768	7.33849	-1.33968	1.05068e-06	3.28505e-06
Chr1	28486636	28487136	501	*	10.1742	10.481	9.78388	0.678012	1.06178e-06	3.31793e-06
Chr2	8043810	8044310	501	*	7.93746	7.38554	8.3357	-0.906378	1.08112e-06	3.37652e-06
Chr3	15655265	15655765	501	*	7.62878	7.02018	8.05548	-0.986729	1.09205e-06	3.40877e-06
Chr1	19540127	19540627	501	*	7.32687	6.64396	7.78849	-1.08182	1.10359e-06	3.44291e-06
Chr3	3260965	3261465	501	*	8.5888	8.05736	8.97632	-0.87564	1.13386e-06	3.53541e-06
Chr3	10710947	10711447	501	*	8.39243	7.85286	8.78423	-0.895822	1.13844e-06	3.54775e-06
Chr5	8894987	8895487	501	*	9.21744	9.54522	8.7926	0.728509	1.14369e-06	3.56217e-06
Chr1	8850828	8851328	501	*	9.96843	9.53425	10.3017	-0.741899	1.14822e-06	3.57433e-06
Chr3	16408619	16409119	501	*	6.98685	6.21883	7.48539	-1.18651	1.15736e-06	3.60082e-06
Chr3	4223352	4223852	501	*	9.62367	9.93685	9.2231	0.692218	1.17468e-06	3.65193e-06
Chr2	1445208	1445708	501	*	8.19683	7.64775	8.5936	-0.908241	1.17507e-06	3.65193e-06
Chr3	3596787	3597287	501	*	10.0309	9.60285	10.3606	-0.733513	1.18894e-06	3.69303e-06
Chr4	15181160	15181660	501	*	10.3005	10.651	9.83651	0.785783	1.19652e-06	3.71454e-06
Chr3	296143	296643	501	*	8.0382	8.42648	7.50531	0.882798	1.19754e-06	3.71571e-06
Chr3	8344523	8345023	501	*	8.14183	8.52432	7.61985	0.867599	1.19848e-06	3.71659e-06
Chr3	1831234	1831734	501	*	7.49403	6.85437	7.93565	-1.02539	1.22262e-06	3.78938e-06
Chr3	1691342	1691842	501	*	8.01825	7.48264	8.40796	-0.884013	1.23012e-06	3.81057e-06
Chr2	12354704	12355204	501	*	9.22809	9.62085	8.68668	0.894551	1.23177e-06	3.8136e-06
Chr4	15317682	15318182	501	*	8.61669	8.95772	8.16926	0.760998	1.24898e-06	3.86342e-06
Chr1	29386247	29386747	501	*	7.69303	8.12441	7.07481	0.993058	1.24921e-06	3.86342e-06
Chr2	6225759	6226259	501	*	8.70228	8.1978	9.07533	-0.842088	1.2573e-06	3.88634e-06
Chr4	9200213	9200713	501	*	8.10242	8.53618	7.47928	1.0008	1.26046e-06	3.89397e-06
Chr5	100514	101014	501	*	7.39043	7.83275	6.74931	1.02329	1.27005e-06	3.92148e-06
Chr5	15585313	15585813	501	*	6.65802	5.76839	7.20423	-1.32914	1.28162e-06	3.95506e-06
Chr4	11738534	11739034	501	*	9.26939	8.88871	9.5703	-0.664253	1.2918e-06	3.98434e-06
Chr2	19624179	19624679	501	*	7.95415	8.35592	7.39536	0.918485	1.30457e-06	4.02154e-06
Chr5	18743573	18744073	501	*	8.10972	8.48761	7.5963	0.85534	1.32222e-06	4.07375e-06
Chr1	3966137	3966637	501	*	10.0484	10.4038	9.5758	0.798147	1.32961e-06	4.0943e-06
Chr1	24609618	24610118	501	*	9.22983	9.53368	8.84443	0.670532	1.33361e-06	4.10441e-06
Chr5	4644229	4644729	501	*	8.12041	7.5933	8.50562	-0.872141	1.37012e-06	4.21449e-06
Chr5	17774054	17774554	501	*	8.25925	7.68744	8.66767	-0.938494	1.37603e-06	4.2287e-06
Chr5	21840424	21840924	501	*	8.11566	8.49298	7.6033	0.85392	1.37622e-06	4.2287e-06
Chr5	2410664	2411164	501	*	6.90067	7.40677	6.11428	1.19882	1.3791e-06	4.23528e-06
Chr1	21869616	21870116	501	*	7.73157	7.08682	8.17559	-1.03194	1.39105e-06	4.26968e-06
Chr5	6362386	6362886	501	*	9.91791	10.258	9.47201	0.760038	1.40496e-06	4.31004e-06
Chr4	11523564	11524064	501	*	7.30241	7.80775	6.51788	1.19511	1.40888e-06	4.31976e-06
Chr5	10179469	10179969	501	*	6.34092	5.36554	6.91759	-1.41221	1.41193e-06	4.3268e-06
Chr4	7546323	7546823	501	*	7.07825	6.35816	7.55638	-1.11875	1.41414e-06	4.33123e-06
Chr1	1920552	1921052	501	*	9.81792	10.1113	9.44927	0.645329	1.41944e-06	4.34513e-06
Chr1	3860043	3860543	501	*	9.93259	9.54905	10.2353	-0.668037	1.42646e-06	4.36427e-06
Chr5	26706590	26707090	501	*	9.28544	8.90002	9.5893	-0.671613	1.43001e-06	4.3728e-06
Chr4	10225866	10226366	501	*	9.00476	9.32432	8.59365	0.707597	1.44483e-06	4.41574e-06
Chr1	10117748	10118248	501	*	8.11166	7.5914	8.49322	-0.861176	1.44744e-06	4.42137e-06
Chr1	2148534	2149034	501	*	10.5368	10.8904	10.0675	0.79261	1.45944e-06	4.45563e-06
Chr3	6898392	6898892	501	*	7.75422	8.16073	7.18617	0.927069	1.46858e-06	4.48115e-06
Chr3	21071490	21071990	501	*	6.82672	7.3367	6.03081	1.2105	1.47633e-06	4.50236e-06
Chr1	18589594	18590094	501	*	7.13718	6.37345	7.63392	-1.16492	1.48203e-06	4.51735e-06
Chr1	4839883	4840383	501	*	7.87409	8.27842	7.31029	0.922279	1.48441e-06	4.52219e-06
Chr5	426228	426728	501	*	6.8049	7.32335	5.9878	1.23551	1.496e-06	4.55504e-06
Chr2	14634155	14634655	501	*	9.56719	9.87958	9.16792	0.690998	1.51725e-06	4.61731e-06
Chr5	4522351	4522851	501	*	10.5503	10.9348	10.0246	0.871267	1.53303e-06	4.66284e-06
Chr5	10149542	10150042	501	*	7.77305	7.15265	8.20548	-1.00168	1.53727e-06	4.67324e-06
Chr2	3669112	3669612	501	*	9.66725	9.98376	9.2612	0.702423	1.55124e-06	4.7132e-06
Chr5	6886995	6887495	501	*	8.93679	8.5212	9.25906	-0.713146	1.5535e-06	4.71704e-06
Chr5	1230001	1230501	501	*	8.35476	7.8668	8.71873	-0.818958	1.55416e-06	4.71704e-06
Chr5	17075255	17075755	501	*	7.46674	6.81775	7.91275	-1.02721	1.562e-06	4.73832e-06
Chr3	3954659	3955159	501	*	9.83135	9.36613	10.1826	-0.78749	1.57506e-06	4.7754e-06
Chr2	2757602	2758102	501	*	7.5883	6.98721	8.01133	-0.974565	1.5784e-06	4.78297e-06
Chr2	17886203	17886703	501	*	6.79436	7.33344	5.92383	1.29219	1.58602e-06	4.80353e-06
Chr1	28420156	28420656	501	*	8.37901	8.74652	7.88464	0.828737	1.63754e-06	4.95693e-06
Chr1	10142179	10142679	501	*	7.65276	7.04916	8.07703	-0.974758	1.65668e-06	5.0122e-06
Chr3	1813316	1813816	501	*	7.81747	7.16832	8.26356	-1.02904	1.65813e-06	5.01392e-06
Chr1	23950178	23950678	501	*	7.26387	6.5503	7.73916	-1.11273	1.66844e-06	5.04244e-06
Chr5	20348643	20349143	501	*	7.74559	8.17235	7.1369	0.9778	1.67215e-06	5.05096e-06
Chr2	18231633	18232133	501	*	8.17546	7.64443	8.56275	-0.874215	1.70092e-06	5.13517e-06
Chr2	6002388	6002888	501	*	6.15254	5.09291	6.75685	-1.49412	1.76201e-06	5.31679e-06
Chr4	16025354	16025854	501	*	8.60118	8.1461	8.94661	-0.773598	1.78074e-06	5.37045e-06
Chr1	8582261	8582761	501	*	7.26815	6.59475	7.72545	-1.06431	1.78747e-06	5.38792e-06
Chr3	7387471	7387971	501	*	6.98308	7.47288	6.23586	1.15016	1.79194e-06	5.39853e-06
Chr5	25096051	25096551	501	*	9.60316	9.23734	9.89473	-0.640874	1.80875e-06	5.44629e-06
Chr3	16050145	16050645	501	*	8.19496	7.62369	8.6031	-0.925465	1.81059e-06	5.44897e-06
Chr5	24418808	24419308	501	*	8.43672	7.95366	8.79797	-0.810391	1.85638e-06	5.58383e-06
Chr5	21657263	21657763	501	*	7.49313	6.85099	7.93593	-1.02729	1.86423e-06	5.60449e-06
Chr4	12339153	12339653	501	*	8.33296	7.83247	8.70383	-0.835007	1.86768e-06	5.6119e-06
Chr2	14244239	14244739	501	*	8.20866	7.66912	8.60044	-0.893141	1.87505e-06	5.63109e-06
Chr3	20708194	20708694	501	*	7.6441	7.06027	8.05858	-0.94673	1.87651e-06	5.63248e-06
Chr5	20354983	20355483	501	*	8.04274	7.52495	8.42297	-0.860935	1.89518e-06	5.68554e-06
Chr3	4847731	4848231	501	*	8.04725	8.43068	7.5235	0.865808	1.90471e-06	5.71113e-06
Chr4	13972071	13972571	501	*	7.34599	6.58706	7.84072	-1.17546	1.92006e-06	5.75412e-06
Chr5	18651342	18651842	501	*	9.38456	8.89215	9.751	-0.823376	1.93461e-06	5.79469e-06
Chr4	14954273	14954773	501	*	7.31031	7.7514	6.67179	1.01794	1.94364e-06	5.8187e-06
Chr5	26691424	26691924	501	*	7.57806	8.00261	6.9739	0.972249	1.94834e-06	5.82968e-06
Chr5	2804007	2804507	501	*	9.17067	9.48295	8.77156	0.691447	1.99444e-06	5.96451e-06
Chr2	14147806	14148306	501	*	8.2179	7.67284	8.61257	-0.901012	2.03898e-06	6.09452e-06
Chr4	158076	158576	501	*	6.79339	5.97983	7.31043	-1.23477	2.05686e-06	6.14473e-06
Chr3	10302404	10302904	501	*	6.54665	5.65286	7.09439	-1.31528	2.07515e-06	6.19613e-06
Chr3	17267979	17268479	501	*	6.97138	6.15965	7.4877	-1.23353	2.11194e-06	6.30267e-06
Chr4	17210280	17210780	501	*	7.31534	7.77509	6.63655	1.07059	2.13427e-06	6.36269e-06
Chr2	15752753	15753253	501	*	7.60953	7.00273	8.03536	-0.972864	2.13428e-06	6.36269e-06
Chr5	23176515	23177015	501	*	7.6249	7.02423	8.04773	-0.964383	2.17661e-06	6.48551e-06
Chr5	22963031	22963531	501	*	8.48991	8.83223	8.04023	0.763573	2.18802e-06	6.51572e-06
Chr5	18851817	18852317	501	*	7.53201	6.89946	7.97026	-1.00427	2.18904e-06	6.51572e-06
Chr3	26323	26823	501	*	9.62186	9.20621	9.94416	-0.712842	2.20941e-06	6.57294e-06
Chr5	20417958	20418458	501	*	7.30592	6.65437	7.75314	-1.03049	2.22549e-06	6.61404e-06
Chr1	25053988	25054488	501	*	10.2286	10.5459	9.82129	0.702604	2.22554e-06	6.61404e-06
Chr5	5482026	5482526	501	*	10.7857	11.1363	10.3216	0.784441	2.26837e-06	6.73779e-06
Chr5	16924511	16925011	501	*	7.08297	6.37366	7.55638	-1.11065	2.27616e-06	6.75743e-06
Chr2	14400574	14401074	501	*	8.91856	8.45827	9.26698	-0.781089	2.29063e-06	6.79685e-06
Chr1	26457882	26458382	501	*	9.93666	10.2301	9.56787	0.644485	2.32007e-06	6.88061e-06
Chr2	14133913	14134413	501	*	8.1951	8.56355	7.69903	0.828192	2.33115e-06	6.90988e-06
Chr5	15073921	15074421	501	*	9.83424	9.47237	10.1233	-0.634648	2.38057e-06	7.05272e-06
Chr1	5084667	5085167	501	*	8.0858	7.54647	8.47746	-0.89019	2.41571e-06	7.15311e-06
Chr3	5870514	5871014	501	*	9.34353	9.63821	8.97278	0.6473	2.46393e-06	7.29212e-06
Chr1	22453956	22454456	501	*	8.01932	7.49677	8.40212	-0.864413	2.46751e-06	7.29893e-06
Chr2	10445746	10446246	501	*	8.46981	8.85975	7.93378	0.885771	2.47062e-06	7.30432e-06
Chr4	14161690	14162190	501	*	8.36117	7.87654	8.72329	-0.809869	2.48614e-06	7.3464e-06
Chr1	4464883	4465383	501	*	7.53691	6.93747	7.95913	-0.964838	2.49027e-06	7.35481e-06
Chr4	14044001	14044501	501	*	9.73925	10.0286	9.3769	0.634222	2.51792e-06	7.43263e-06
Chr4	14032981	14033481	501	*	9.66637	9.98389	9.25863	0.702858	2.52724e-06	7.45627e-06
Chr4	5331585	5332085	501	*	6.09355	5.03053	6.69892	-1.49452	2.54995e-06	7.5194e-06
Chr1	30293685	30294185	501	*	9.7949	10.1102	9.3909	0.697451	2.57902e-06	7.60118e-06
Chr1	19860094	19860594	501	*	8.25148	7.76244	8.61606	-0.819229	2.63349e-06	7.75772e-06
Chr5	14319394	14319894	501	*	6.88397	5.96944	7.43928	-1.35392	2.65766e-06	7.82488e-06
Chr1	20161724	20162224	501	*	7.75837	7.20493	8.15739	-0.909281	2.6853e-06	7.90219e-06
Chr2	14781469	14781969	501	*	9.15923	8.77165	9.46443	-0.672764	2.7107e-06	7.97282e-06
Chr5	25512198	25512698	501	*	6.79004	5.91477	7.33091	-1.30377	2.7431e-06	8.06396e-06
Chr2	13767013	13767513	501	*	8.02214	8.40774	7.49431	0.870474	2.74974e-06	8.07931e-06
Chr5	13553828	13554328	501	*	7.76818	7.21973	8.16462	-0.897817	2.76044e-06	8.10657e-06
Chr5	25859299	25859799	501	*	6.73429	5.74312	7.31629	-1.42256	2.77799e-06	8.15362e-06
Chr2	16487732	16488232	501	*	10.2986	10.6095	9.90165	0.68678	2.77932e-06	8.15362e-06
Chr5	18578633	18579133	501	*	7.71499	8.11663	7.15645	0.913759	2.78501e-06	8.16613e-06
Chr1	2660497	2660997	501	*	8.57142	8.11583	8.91715	-0.773985	2.80966e-06	8.23416e-06
Chr2	1279953	1280453	501	*	6.88239	6.06398	7.40137	-1.23676	2.91798e-06	8.54723e-06
Chr1	29605511	29606011	501	*	9.56984	9.21235	9.8561	-0.627544	2.93155e-06	8.58256e-06
Chr1	17340480	17340980	501	*	8.97823	8.57776	9.29135	-0.692428	2.95488e-06	8.64642e-06
Chr3	21462786	21463286	501	*	7.74896	8.15853	7.17488	0.931183	3.09364e-06	9.04782e-06
Chr5	21298873	21299373	501	*	7.76128	7.19314	8.16783	-0.923189	3.1048e-06	9.07582e-06
Chr2	8167930	8168430	501	*	8.26133	7.77961	8.62183	-0.81041	3.11583e-06	9.10339e-06
Chr2	15957908	15958408	501	*	7.34907	6.72127	7.78506	-1.00565	3.12776e-06	9.13358e-06
Chr1	20206899	20207399	501	*	7.28805	7.76122	6.57929	1.10019	3.17298e-06	9.26089e-06
Chr2	16247361	16247861	501	*	7.70877	7.12374	8.12384	-0.942134	3.23338e-06	9.43236e-06
Chr4	6432110	6432610	501	*	8.78724	8.32966	9.13411	-0.770038	3.23667e-06	9.43712e-06
Chr5	18275055	18275555	501	*	9.40743	9.70017	9.03978	0.641351	3.2848e-06	9.57256e-06
Chr1	20925094	20925594	501	*	7.65305	7.09321	8.05536	-0.916039	3.2948e-06	9.5968e-06
Chr3	15560295	15560795	501	*	8.021	7.51325	8.39582	-0.844289	3.35639e-06	9.7712e-06
Chr3	12668339	12668839	501	*	9.51221	9.13871	9.80863	-0.649903	3.38907e-06	9.8613e-06
Chr2	18847044	18847544	501	*	9.92281	10.2144	9.55702	0.639942	3.4439e-06	1.00158e-05
Chr1	1244766	1245266	501	*	9.16292	9.469	8.7739	0.672937	3.46657e-06	1.00766e-05
Chr3	22345216	22345716	501	*	9.10715	9.40629	8.72933	0.65861	3.49089e-06	1.01421e-05
Chr2	11065692	11066192	501	*	7.7188	8.11919	7.16268	0.907618	3.49593e-06	1.01515e-05
Chr5	21221730	21222230	501	*	7.25853	6.52365	7.74306	-1.13501	3.50902e-06	1.01844e-05
Chr1	7856784	7857284	501	*	8.83111	9.16949	8.38821	0.751624	3.51607e-06	1.01948e-05
Chr1	25861342	25861842	501	*	10.0576	9.69432	10.3475	-0.636017	3.51618e-06	1.01948e-05
Chr3	18762458	18762958	501	*	7.63688	7.04753	8.05411	-0.950803	3.53952e-06	1.02572e-05
Chr1	12982245	12982745	501	*	6.76945	5.91449	7.30264	-1.26051	3.55624e-06	1.03005e-05
Chr4	13039919	13040419	501	*	8.59884	8.16126	8.93412	-0.746865	3.59276e-06	1.0401e-05
Chr3	5654599	5655099	501	*	6.9246	6.04413	7.46741	-1.28689	3.59514e-06	1.04026e-05
Chr1	9352195	9352695	501	*	8.65304	8.98015	8.22932	0.724215	3.62319e-06	1.04784e-05
Chr5	6002687	6003187	501	*	7.88743	7.31685	8.29521	-0.923697	3.62637e-06	1.04823e-05
Chr1	21719689	21720189	501	*	6.87266	6.0935	7.3758	-1.19208	3.63866e-06	1.05125e-05
Chr2	6738118	6738618	501	*	5.87139	4.64285	6.52514	-1.66234	3.66471e-06	1.05824e-05
Chr2	16417739	16418239	501	*	8.39415	7.93994	8.73907	-0.767647	3.67519e-06	1.06073e-05
Chr4	12550337	12550837	501	*	8.61116	9.0139	8.05049	0.916144	3.70909e-06	1.06997e-05
Chr4	17913140	17913640	501	*	9.21454	9.50458	8.85114	0.635515	3.71524e-06	1.0712e-05
Chr3	18820052	18820552	501	*	7.17004	7.6254	6.50089	1.05064	3.74737e-06	1.07992e-05
Chr5	4904903	4905403	501	*	9.06745	8.67944	9.37292	-0.674799	3.75932e-06	1.08282e-05
Chr5	13870319	13870819	501	*	7.01955	6.31601	7.49042	-1.09686	3.83506e-06	1.10408e-05
Chr5	26965284	26965784	501	*	8.41497	8.75763	7.9647	0.762659	3.86181e-06	1.11122e-05
Chr5	4951403	4951903	501	*	9.02163	9.32145	8.64269	0.659475	3.86496e-06	1.11157e-05
Chr1	30018568	30019068	501	*	8.88372	9.21511	8.45278	0.737618	3.93349e-06	1.13071e-05
Chr3	8489119	8489619	501	*	9.96737	10.2519	9.61265	0.622631	3.9708e-06	1.14086e-05
Chr5	6041217	6041717	501	*	8.19896	7.71117	8.56284	-0.815931	3.99747e-06	1.14737e-05
Chr3	21063830	21064330	501	*	7.87738	8.25851	7.35794	0.860355	3.99749e-06	1.14737e-05
Chr3	20987716	20988216	501	*	8.87116	9.20342	8.43874	0.735492	4.04259e-06	1.15973e-05
Chr1	7464682	7465182	501	*	8.37282	7.82495	8.76895	-0.893326	4.15215e-06	1.19056e-05
Chr5	3653596	3654096	501	*	7.32138	7.75883	6.69053	1.00324	4.18975e-06	1.20074e-05
Chr1	11763465	11763965	501	*	8.1834	7.67647	8.55777	-0.843479	4.19558e-06	1.20173e-05
Chr5	1557354	1557854	501	*	10.4135	10.7791	9.92254	0.820381	4.1977e-06	1.20173e-05
Chr2	11642500	11643000	501	*	6.63828	5.81733	7.15825	-1.23421	4.19954e-06	1.20173e-05
Chr1	6390458	6390958	501	*	8.62402	8.95616	8.1918	0.737638	4.21439e-06	1.20538e-05
Chr5	3739610	3740110	501	*	10.4017	10.7355	9.96665	0.741509	4.2215e-06	1.20681e-05
Chr1	18789210	18789710	501	*	9.15754	9.45366	8.78451	0.651179	4.23707e-06	1.21065e-05
Chr4	14024628	14025128	501	*	10.1822	10.4842	9.79963	0.664836	4.2599e-06	1.21657e-05
Chr2	5694431	5694931	501	*	9.60756	9.8977	9.24398	0.635529	4.26226e-06	1.21663e-05
[truncated: 1,903 more rows]

## Sheet: emf2_T10_vs_WT_T10
seqnames	start	end	width	strand	Conc	Conc_K27me3_emf2_t10	Conc_K27me3_wt_t10	Fold	p.value	FDR
Chr1	923476	923976	501	*	9.29037	5.91077	10.2193	-4.25418	3.98112e-111	2.23699e-107
Chr1	23061213	23061713	501	*	9.14605	5.66907	10.0798	-4.34338	5.58903e-105	1.57024e-101
Chr5	22837096	22837596	501	*	9.13646	5.93136	10.056	-4.06949	2.07039e-101	3.87784e-98
Chr1	25168574	25169074	501	*	9.61075	6.91308	10.495	-3.54625	5.05383e-101	7.09937e-98
Chr3	22951955	22952455	501	*	9.18397	6.30829	10.0822	-3.72576	1.43579e-93	1.61354e-90
Chr5	24536186	24536686	501	*	9.61845	7.27509	10.4688	-3.15726	1.09404e-86	1.02457e-83
Chr5	3175029	3175529	501	*	9.00699	6.24723	9.89635	-3.60242	7.47525e-85	6.00049e-82
Chr5	959635	960135	501	*	9.34408	6.87674	10.2074	-3.29356	4.12443e-84	2.89689e-81
Chr4	10383687	10384187	501	*	8.77129	5.5384	9.69245	-4.08721	8.00454e-83	4.9975e-80
Chr1	2678056	2678556	501	*	9.08632	6.47745	9.96294	-3.44655	4.41629e-82	2.48151e-79
Chr3	10239852	10240352	501	*	8.85058	5.84951	9.75754	-3.84653	3.14404e-80	1.60603e-77
Chr5	24364442	24364942	501	*	8.88793	6.121	9.77786	-3.60172	1.18442e-79	5.54605e-77
Chr5	21083881	21084381	501	*	8.57584	5.42406	9.49231	-3.99948	7.42491e-73	3.20927e-70
Chr1	11943	12443	501	*	9.016	6.57979	9.87616	-3.24616	1.27542e-69	5.119e-67
Chr5	682574	683074	501	*	9.03892	6.86051	9.87005	-2.96773	9.68126e-69	3.6266e-66
Chr3	10587001	10587501	501	*	8.70824	6.19892	9.57564	-3.32406	1.14436e-68	4.01886e-66
Chr3	11747389	11747889	501	*	8.31961	4.70717	9.25939	-4.43607	3.49147e-68	1.15403e-65
Chr1	18191729	18192229	501	*	8.88257	6.26531	9.75995	-3.42989	2.47422e-67	7.72369e-65
Chr5	22762588	22763088	501	*	8.60046	5.90657	9.48444	-3.52657	3.37112e-67	9.96964e-65
Chr4	10163730	10164230	501	*	8.40629	5.37472	9.31526	-3.86383	4.99515e-67	1.40339e-64
Chr2	7971215	7971715	501	*	8.79705	6.49522	9.6428	-3.1032	9.32426e-67	2.49491e-64
Chr3	21739031	21739531	501	*	8.53614	5.89881	9.41527	-3.46163	9.11749e-66	2.32869e-63
Chr2	17748028	17748528	501	*	9.28615	7.26822	10.096	-2.78723	2.72541e-65	6.65829e-63
Chr5	7836333	7836833	501	*	8.6445	5.95275	9.5283	-3.50837	3.44477e-65	8.06507e-63
Chr1	12595380	12595880	501	*	8.49543	5.9268	9.3684	-3.38224	3.46657e-63	7.79146e-61
Chr3	1575714	1576214	501	*	9.15935	7.17176	9.96492	-2.74807	3.87176e-62	8.36747e-60
Chr5	24964867	24965367	501	*	8.27468	4.88745	9.20403	-4.19933	4.60251e-62	9.57834e-60
Chr5	1949577	1950077	501	*	9.01578	7.07734	9.81412	-2.69131	2.06329e-60	4.14058e-58
Chr1	8594596	8595096	501	*	8.73486	6.27459	9.59744	-3.2565	2.02992e-59	3.93314e-57
Chr1	19012372	19012872	501	*	8.47787	5.9333	9.34861	-3.36552	4.3085e-59	8.06981e-57
Chr2	9348106	9348606	501	*	9.35027	7.52903	10.1302	-2.5557	5.37336e-59	9.73964e-57
Chr1	24403943	24404443	501	*	8.63852	6.1204	9.50676	-3.33063	6.24576e-58	1.09672e-55
Chr4	1177637	1178137	501	*	8.4883	6.03052	9.35063	-3.2544	5.02613e-57	8.55813e-55
Chr1	23371778	23372278	501	*	8.51441	6.00803	9.38152	-3.30111	1.83406e-55	3.03106e-53
Chr5	700317	700817	501	*	9.27808	7.63041	10.0273	-2.35336	2.14355e-54	3.44132e-52
Chr1	22744393	22744893	501	*	8.55404	6.43208	9.37801	-2.89187	4.27414e-54	6.67122e-52
Chr5	16580709	16581209	501	*	8.77494	6.78009	9.58156	-2.74684	5.11422e-54	7.76671e-52
Chr5	17312846	17313346	501	*	9.47567	7.78828	10.2323	-2.39612	8.13293e-53	1.2026e-50
Chr5	22771079	22771579	501	*	8.39893	6.06165	9.24862	-3.11932	1.43834e-52	2.07231e-50
Chr4	113743	114243	501	*	8.07481	5.40885	8.95642	-3.47097	2.92342e-52	4.10668e-50
Chr5	3232415	3232915	501	*	8.35445	6.02704	9.20305	-3.11787	5.42777e-51	7.43869e-49
Chr3	19530280	19530780	501	*	8.58766	6.63995	9.38739	-2.69497	1.31147e-50	1.75456e-48
Chr3	20527411	20527911	501	*	8.39889	6.22542	9.22941	-2.94129	1.48559e-50	1.94128e-48
Chr5	1188051	1188551	501	*	7.95416	4.96212	8.86052	-3.80279	6.73163e-50	8.59659e-48
Chr1	19373595	19374095	501	*	8.0054	5.3985	8.88185	-3.4112	7.74022e-50	9.66495e-48
Chr4	12986094	12986594	501	*	8.97422	7.22666	9.74161	-2.4605	1.00506e-49	1.2277e-47
Chr3	17792990	17793490	501	*	8.40913	6.27439	9.23475	-2.90582	1.94554e-49	2.32596e-47
Chr3	6383963	6384463	501	*	9.3161	7.41113	10.1094	-2.63769	2.63102e-49	3.07993e-47
Chr3	391589	392089	501	*	8.81449	6.87696	9.61269	-2.68688	3.01701e-49	3.45971e-47
Chr4	63540	64040	501	*	8.27477	5.82534	9.13627	-3.25358	1.0282e-48	1.15549e-46
Chr4	12100662	12101162	501	*	8.70002	6.65993	9.51302	-2.78769	1.11323e-48	1.22651e-46
Chr2	13783087	13783587	501	*	8.87481	7.17211	9.63421	-2.41291	1.14182e-48	1.23383e-46
Chr5	8199902	8200402	501	*	8.45825	6.47716	9.26288	-2.72766	7.66644e-48	8.12787e-46
Chr1	4163249	4163749	501	*	8.75812	6.99381	9.52843	-2.47859	1.80833e-47	1.88167e-45
Chr1	4298880	4299380	501	*	9.25856	7.74253	9.98134	-2.19433	4.35965e-47	4.45398e-45
Chr5	10454695	10455195	501	*	9.16435	7.39354	9.93577	-2.48949	6.16052e-47	6.18142e-45
Chr5	7697131	7697631	501	*	8.53293	6.57476	9.33421	-2.70711	9.75615e-47	9.61751e-45
Chr5	21039986	21040486	501	*	8.62377	6.45659	9.4535	-2.94464	1.1911e-46	1.15393e-44
Chr1	25684427	25684927	501	*	9.57843	7.98908	10.3163	-2.27457	3.56475e-46	3.39497e-44
Chr1	28241811	28242311	501	*	9.67522	7.83824	10.4577	-2.56375	4.40994e-46	4.12991e-44
Chr2	12103129	12103629	501	*	8.10197	5.72959	8.95546	-3.15028	1.70877e-45	1.57403e-43
Chr3	9757853	9758353	501	*	8.82226	6.89392	9.61909	-2.66563	2.26927e-45	2.05661e-43
Chr2	9672472	9672972	501	*	8.60442	6.745	9.39053	-2.5871	2.49128e-45	2.22198e-43
Chr1	25340654	25341154	501	*	8.28612	6.28923	9.09303	-2.7438	7.91908e-45	6.95271e-43
Chr1	10868944	10869444	501	*	9.13837	7.6643	9.85209	-2.1383	2.3308e-44	2.01489e-42
Chr4	6240066	6240566	501	*	8.40061	6.19801	9.23471	-2.96751	2.97884e-44	2.53608e-42
Chr2	11306412	11306912	501	*	8.67584	6.94983	9.43943	-2.43321	3.58823e-44	3.00929e-42
Chr2	13709417	13709917	501	*	8.13795	5.70153	8.99812	-3.23677	4.41537e-44	3.64852e-42
Chr2	14342817	14343317	501	*	9.32796	7.91996	10.0268	-2.06022	5.56643e-44	4.53301e-42
Chr4	9906929	9907429	501	*	9.50886	8.1187	10.2035	-2.0405	6.32975e-44	5.08098e-42
Chr2	650219	650719	501	*	9.10825	7.56864	9.83597	-2.21504	6.92102e-44	5.47736e-42
Chr4	13714020	13714520	501	*	9.1866	7.6628	9.91101	-2.19379	1.11301e-43	8.68611e-42
Chr3	4609013	4609513	501	*	9.22737	7.63631	9.96556	-2.27166	1.73201e-43	1.33317e-41
Chr3	11394643	11395143	501	*	8.25216	6.30157	9.05231	-2.68669	3.14804e-43	2.39038e-41
Chr1	21931906	21932406	501	*	8.50837	6.69925	9.28628	-2.53053	3.46432e-43	2.59547e-41
Chr3	19470039	19470539	501	*	8.22004	6.24601	9.02365	-2.71388	3.61337e-43	2.67151e-41
Chr5	18142786	18143286	501	*	8.47618	9.2464	6.71242	2.46604	2.00206e-42	1.46098e-40
Chr1	17691871	17692371	501	*	7.99764	5.72131	8.84048	-3.04497	2.5541e-42	1.83993e-40
Chr1	4598593	4599093	501	*	9.08787	7.53613	9.8181	-2.22386	4.0412e-42	2.87437e-40
Chr3	20617536	20618036	501	*	9.02704	7.56731	9.7376	-2.11897	7.38009e-42	5.18359e-40
Chr5	15159521	15160021	501	*	8.37324	6.5087	9.16016	-2.58164	1.80052e-41	1.24902e-39
Chr4	8061884	8062384	501	*	8.69395	7.07065	9.43846	-2.30725	1.98293e-41	1.35879e-39
Chr3	15857862	15858362	501	*	8.5358	6.85134	9.29187	-2.38266	2.5748e-41	1.74311e-39
Chr4	5149869	5150369	501	*	8.14142	6.10161	8.95438	-2.77817	5.00229e-41	3.34618e-39
Chr2	9619259	9619759	501	*	7.83558	5.3358	8.70205	-3.2859	8.87807e-41	5.86893e-39
Chr4	6372401	6372901	501	*	8.1069	5.95574	8.93462	-2.89713	9.88673e-41	6.45972e-39
Chr2	16045240	16045740	501	*	8.70581	7.04355	9.45775	-2.34893	1.39467e-40	9.00761e-39
Chr4	12981514	12982014	501	*	8.93498	7.27012	9.68741	-2.35282	1.93372e-40	1.23473e-38
Chr3	5648809	5649309	501	*	8.2674	6.18369	9.08633	-2.82184	2.20769e-40	1.39382e-38
Chr2	13221264	13221764	501	*	9.25715	7.92815	9.93699	-1.96359	3.21978e-40	2.01021e-38
Chr2	17742903	17743403	501	*	8.29846	6.50825	9.07319	-2.50221	1.34682e-39	8.31624e-38
Chr2	9705231	9705731	501	*	8.56286	6.89704	9.31547	-2.35272	1.37974e-39	8.4269e-38
Chr3	20585801	20586301	501	*	7.99272	5.87889	8.81563	-2.85891	1.39544e-39	8.43116e-38
Chr1	18566735	18567235	501	*	8.29687	6.0024	9.14178	-3.07313	2.51201e-39	1.50159e-37
Chr1	9705320	9705820	501	*	8.08385	6.16326	8.8795	-2.64546	6.98275e-39	4.13011e-37
Chr1	7162528	7163028	501	*	9.27996	7.94849	9.96041	-1.96174	8.9478e-39	5.23726e-37
Chr3	22361638	22362138	501	*	9.28391	7.98346	9.95656	-1.92606	1.41166e-38	8.17744e-37
Chr3	22837722	22838222	501	*	8.60991	6.86652	9.37657	-2.4517	2.19524e-38	1.25868e-36
Chr5	8591083	8591583	501	*	8.13359	6.26597	8.921	-2.58414	2.3871e-38	1.35486e-36
Chr2	8664386	8664886	501	*	8.19762	6.3683	8.97886	-2.54256	5.12192e-38	2.87801e-36
Chr4	12504542	12505042	501	*	8.41694	6.62321	9.19226	-2.5084	6.35714e-38	3.53671e-36
Chr2	17820427	17820927	501	*	8.30654	6.46957	9.08902	-2.54253	1.20924e-37	6.6615e-36
Chr3	21898826	21899326	501	*	8.57913	7.03689	9.3074	-2.20883	1.62896e-37	8.88655e-36
Chr1	25126456	25126956	501	*	8.37016	6.47177	9.1624	-2.62782	2.05057e-37	1.1079e-35
Chr5	9518647	9519147	501	*	8.20567	6.40369	8.98237	-2.50951	3.69619e-37	1.97799e-35
Chr5	5153231	5153731	501	*	8.62367	6.90824	9.38537	-2.40337	4.77177e-37	2.52949e-35
Chr1	22150934	22151434	501	*	8.33763	6.66043	9.09235	-2.36713	5.38687e-37	2.82886e-35
Chr2	13987907	13988407	501	*	8.27722	6.59234	9.03336	-2.37365	6.46535e-37	3.36378e-35
Chr4	17796810	17797310	501	*	8.58058	6.97263	9.3221	-2.28086	8.50785e-37	4.38583e-35
Chr2	18629858	18630358	501	*	9.38296	7.83233	10.113	-2.21303	1.87215e-36	9.56329e-35
Chr5	21722126	21722626	501	*	8.62776	7.15453	9.34131	-2.12949	1.89265e-36	9.58089e-35
Chr2	9580947	9581447	501	*	7.57488	5.02665	8.44596	-3.31539	2.91937e-36	1.46464e-34
Chr1	6839266	6839766	501	*	8.6869	7.18949	9.4057	-2.15975	3.0444e-36	1.50344e-34
Chr4	12212949	12213449	501	*	7.97212	5.96361	8.78068	-2.73905	3.05023e-36	1.50344e-34
Chr1	10606216	10606716	501	*	8.07029	5.9954	8.88804	-2.80253	6.36059e-36	3.10784e-34
Chr2	10791354	10791854	501	*	7.79135	5.44161	8.6424	-3.09668	7.17465e-36	3.47538e-34
Chr4	137601	138101	501	*	8.12261	6.12077	8.93023	-2.74117	9.21983e-36	4.42788e-34
Chr5	8398017	8398517	501	*	8.40732	6.58086	9.18809	-2.5412	1.57184e-35	7.48488e-34
Chr3	17052888	17053388	501	*	7.92867	5.98745	8.72743	-2.65665	2.27661e-35	1.07498e-33
Chr3	18338954	18339454	501	*	8.97576	7.62196	9.66169	-1.98327	2.31493e-35	1.08397e-33
Chr1	11811264	11811764	501	*	9.45834	8.19231	10.1221	-1.88209	3.37326e-35	1.56647e-33
Chr3	7255943	7256443	501	*	8.36473	6.75057	9.10746	-2.28486	4.58578e-35	2.11209e-33
Chr3	17539785	17540285	501	*	8.38174	6.7003	9.13725	-2.36297	4.72325e-35	2.15772e-33
Chr5	8779606	8780106	501	*	8.65152	6.84283	9.42935	-2.5059	6.32739e-35	2.86723e-33
Chr5	2043536	2044036	501	*	8.59907	7.04003	9.3308	-2.21904	7.82316e-35	3.51667e-33
Chr1	2843366	2843866	501	*	8.50544	6.86166	9.25388	-2.31409	2.21141e-34	9.86184e-33
Chr3	21548671	21549171	501	*	8.9555	7.62342	9.6361	-1.96154	2.6907e-34	1.19048e-32
Chr2	17246074	17246574	501	*	7.61971	5.27373	8.47036	-3.09271	2.71421e-34	1.1915e-32
Chr3	8047837	8048337	501	*	8.38399	6.60028	9.15762	-2.49049	4.03206e-34	1.75629e-32
Chr1	4261086	4261586	501	*	9.07012	7.69759	9.76057	-2.01051	4.30149e-34	1.85924e-32
Chr3	11914658	11915158	501	*	8.36616	6.79163	9.10103	-2.23995	1.95938e-33	8.40438e-32
Chr3	1215809	1216309	501	*	8.06728	6.22542	8.85056	-2.54349	2.05863e-33	8.76322e-32
Chr2	10163355	10163855	501	*	8.18079	6.53368	8.92987	-2.32488	2.16457e-33	9.14491e-32
Chr5	23991426	23991926	501	*	8.5524	7.11055	9.25896	-2.08709	3.39134e-33	1.42209e-31
Chr4	12352825	12353325	501	*	8.58608	6.95221	9.33263	-2.2997	4.31237e-33	1.7949e-31
Chr2	1129389	1129889	501	*	8.09331	6.31147	8.86662	-2.46799	5.18995e-33	2.14429e-31
Chr2	10112039	10112539	501	*	9.43262	8.25884	10.0711	-1.76878	5.31445e-33	2.1797e-31
Chr4	16206283	16206783	501	*	8.03844	6.05368	8.84361	-2.69501	5.72262e-33	2.3301e-31
Chr2	19220965	19221465	501	*	9.33384	8.04349	10.0039	-1.9085	7.14491e-33	2.88829e-31
Chr5	3697080	3697580	501	*	9.42213	5.58866	10.3706	-4.51842	8.89878e-33	3.57159e-31
Chr1	13169169	13169669	501	*	8.28863	6.75721	9.01465	-2.18625	1.02599e-32	4.08869e-31
Chr5	22071504	22072004	501	*	8.64495	7.29203	9.33066	-1.97956	1.48398e-32	5.87218e-31
Chr5	10293067	10293567	501	*	9.0095	7.79396	9.6597	-1.81757	8.56158e-32	3.36416e-30
Chr3	18167	18667	501	*	8.34656	6.64011	9.10664	-2.37812	9.45121e-32	3.68794e-30
Chr3	18169298	18169798	501	*	8.64611	7.28702	9.33332	-1.98892	1.55662e-31	6.03217e-30
Chr4	7220373	7220873	501	*	8.56021	7.1265	9.26493	-2.07532	2.04222e-31	7.85973e-30
Chr2	6133760	6134260	501	*	8.27934	6.75954	9.00291	-2.167	3.88587e-31	1.48535e-29
Chr2	10949096	10949596	501	*	9.15498	7.88407	9.82001	-1.87941	5.39238e-31	2.04728e-29
Chr2	7857359	7857859	501	*	8.3469	6.90304	9.05392	-2.07958	7.14539e-31	2.69463e-29
Chr5	5410186	5410686	501	*	8.97422	7.74217	9.62892	-1.8329	7.41741e-31	2.77856e-29
Chr1	29521848	29522348	501	*	8.62609	7.31863	9.30052	-1.92114	1.08709e-30	4.04529e-29
Chr5	15952444	15952944	501	*	7.94285	6.24601	8.70119	-2.36982	1.99894e-30	7.38949e-29
Chr5	3370809	3371309	501	*	9.49258	8.20596	10.1617	-1.89476	2.73017e-30	1.00267e-28
Chr1	18889553	18890053	501	*	8.90236	7.43671	9.61423	-2.0996	3.56697e-30	1.30148e-28
Chr5	2069483	2069983	501	*	8.65005	7.38626	9.31322	-1.87	5.07264e-30	1.83891e-28
Chr2	11450211	11450711	501	*	8.47096	7.06292	9.16978	-2.0379	5.72648e-30	2.06264e-28
Chr1	9082592	9083092	501	*	8.16445	6.54835	8.90756	-2.2821	6.00345e-30	2.14862e-28
Chr3	7780856	7781356	501	*	8.6731	7.41227	9.33549	-1.86513	6.33445e-30	2.25274e-28
Chr4	9048033	9048533	501	*	8.098	6.55544	8.82633	-2.19102	6.79066e-30	2.39979e-28
Chr1	1516613	1517113	501	*	8.63439	7.19899	9.33948	-2.07368	9.03574e-30	3.17324e-28
Chr2	1251608	1252108	501	*	7.8112	6.05165	8.58068	-2.4469	1.15939e-29	4.04634e-28
Chr5	26740697	26741197	501	*	9.10546	7.88132	9.75802	-1.81902	1.21482e-29	4.21364e-28
Chr5	25513365	25513865	501	*	8.26273	6.75191	8.9844	-2.1633	1.23822e-29	4.26842e-28
Chr2	1986619	1987119	501	*	8.51463	7.20585	9.18939	-1.92115	1.35741e-29	4.65079e-28
Chr3	11949744	11950244	501	*	8.25216	6.75033	8.97191	-2.14115	1.53827e-29	5.23851e-28
Chr5	22846007	22846507	501	*	8.5474	7.22779	9.22489	-1.93658	1.86622e-29	6.31703e-28
Chr3	20665687	20666187	501	*	8.50002	7.13983	9.1875	-1.97796	3.25257e-29	1.09438e-27
Chr5	19679869	19680369	501	*	8.15156	6.6876	8.86306	-2.10072	3.48345e-29	1.16509e-27
Chr5	20743134	20743634	501	*	8.11257	6.62807	8.82858	-2.12364	4.11201e-29	1.36718e-27
Chr1	7750265	7750765	501	*	8.33533	6.77248	9.06783	-2.20693	4.92483e-29	1.6278e-27
Chr5	18760930	18761430	501	*	7.63004	5.54582	8.44904	-2.79333	5.01676e-29	1.64849e-27
Chr5	1488653	1489153	501	*	8.13908	6.44143	8.89756	-2.36372	5.31321e-29	1.73575e-27
Chr1	21367479	21367979	501	*	8.78417	7.56962	9.43409	-1.80583	6.0886e-29	1.97756e-27
Chr4	14245337	14245837	501	*	9.00303	7.84494	9.63706	-1.74268	7.57758e-29	2.44704e-27
Chr4	7439097	7439597	501	*	8.14685	6.63783	8.86814	-2.14753	7.67628e-29	2.46474e-27
Chr4	7527810	7528310	501	*	7.97007	6.39409	8.70523	-2.22653	7.80217e-29	2.49093e-27
Chr4	8175063	8175563	501	*	8.20388	6.79103	8.90382	-2.04233	1.2856e-28	4.08123e-27
Chr1	23950750	23951250	501	*	7.93374	6.14669	8.70793	-2.46078	1.72546e-28	5.43926e-27
Chr3	8712525	8713025	501	*	7.60685	5.68128	8.40326	-2.61592	1.73274e-28	5.43926e-27
Chr2	13074301	13074801	501	*	8.31717	6.9048	9.017	-2.03817	2.14691e-28	6.70195e-27
Chr3	5915785	5916285	501	*	8.89147	7.75315	9.51974	-1.71447	2.17684e-28	6.75783e-27
Chr1	29759700	29760200	501	*	9.66641	10.2812	8.573	1.66115	2.70398e-28	8.34816e-27
Chr3	7470241	7470741	501	*	8.07627	6.36462	8.83729	-2.37229	2.77e-28	8.50525e-27
Chr3	6406966	6407466	501	*	8.28065	6.78981	8.99803	-2.13694	4.23442e-28	1.29311e-26
Chr5	10719888	10720388	501	*	9.03759	7.82104	9.68806	-1.80591	6.50882e-28	1.97692e-26
Chr1	11629102	11629602	501	*	7.94741	6.3638	8.6841	-2.22965	8.71041e-28	2.63139e-26
Chr1	20041630	20042130	501	*	8.31235	6.98566	8.9916	-1.93907	1.16333e-27	3.49559e-26
Chr1	13282592	13283092	501	*	8.03391	6.57352	8.74461	-2.09238	2.09492e-27	6.26137e-26
Chr5	24252262	24252762	501	*	8.0233	6.55445	8.73588	-2.10004	3.2978e-27	9.80441e-26
Chr1	16963718	16964218	501	*	8.28875	6.97558	8.96462	-1.92062	3.87267e-27	1.14529e-25
Chr4	11556123	11556623	501	*	8.13657	6.51739	8.88029	-2.27551	4.69239e-27	1.38045e-25
Chr2	18447937	18448437	501	*	8.89016	7.78641	9.50811	-1.6709	5.30679e-27	1.55307e-25
Chr5	7010571	7011071	501	*	8.65242	7.4454	9.30028	-1.7952	5.52231e-27	1.60776e-25
Chr3	15751215	15751715	501	*	8.06692	6.62201	8.77417	-2.07564	5.91856e-27	1.71425e-25
Chr1	1820954	1821454	501	*	8.36334	9.12331	6.65748	2.35053	6.49941e-27	1.87283e-25
Chr2	6672140	6672640	501	*	9.05866	7.86286	9.7034	-1.77846	7.92129e-27	2.2709e-25
Chr5	15047768	15048268	501	*	7.90852	6.29804	8.65054	-2.2558	8.35367e-27	2.3827e-25
Chr1	466102	466602	501	*	8.6115	7.35863	9.27177	-1.84722	9.43133e-27	2.6765e-25
Chr2	1733578	1734078	501	*	8.53381	7.33647	9.17898	-1.78315	1.55653e-26	4.39505e-25
Chr1	23438601	23439101	501	*	8.65473	7.33386	9.33254	-1.92222	1.58434e-26	4.4512e-25
Chr2	10674229	10674729	501	*	7.78069	6.13918	8.5287	-2.29073	2.99532e-26	8.37348e-25
Chr2	7915092	7915592	501	*	8.41284	7.03901	9.1036	-1.99196	3.13003e-26	8.70676e-25
Chr1	18032339	18032839	501	*	8.00266	6.488	8.72514	-2.14466	4.37632e-26	1.21136e-24
Chr5	2350023	2350523	501	*	8.13787	6.77887	8.82506	-1.97105	4.85558e-26	1.33743e-24
Chr3	7313788	7314288	501	*	8.82427	7.65287	9.46212	-1.75344	5.31094e-26	1.45572e-24
Chr5	8225627	8226127	501	*	7.97654	6.32027	8.72735	-2.31346	6.15813e-26	1.67973e-24
Chr3	10681997	10682497	501	*	8.45228	7.21411	9.10864	-1.82872	6.35098e-26	1.72397e-24
Chr2	9379602	9380102	501	*	7.75251	6.09694	8.50319	-2.31103	9.022e-26	2.43724e-24
Chr3	20120027	20120527	501	*	8.48627	7.07303	9.1863	-2.02485	1.44289e-25	3.87923e-24
Chr4	14411481	14411981	501	*	9.29508	8.22	9.90423	-1.63161	2.22867e-25	5.96328e-24
Chr5	5206483	5206983	501	*	8.33458	6.9989	9.01607	-1.94517	2.25952e-25	6.01719e-24
Chr5	17345471	17345971	501	*	7.72366	6.10932	8.46643	-2.25572	2.60352e-25	6.90056e-24
Chr5	22989745	22990245	501	*	9.31373	8.24445	9.92107	-1.62368	3.16878e-25	8.35932e-24
Chr4	173135	173635	501	*	7.24963	5.12993	8.0733	-2.81186	3.26116e-25	8.56283e-24
Chr3	15269762	15270262	501	*	7.95249	6.5364	8.65317	-2.03384	3.46239e-25	9.04891e-24
Chr5	16141491	16141991	501	*	8.16719	6.59373	8.90184	-2.20464	3.71482e-25	9.66368e-24
Chr4	14663396	14663896	501	*	8.7892	7.65584	9.41601	-1.70387	3.78094e-25	9.79038e-24
Chr4	6617560	6618060	501	*	8.41547	7.22638	9.05833	-1.7704	4.56244e-25	1.17598e-23
Chr1	8527974	8528474	501	*	9.5238	10.1276	8.46589	1.60637	4.59274e-25	1.17838e-23
Chr5	15036300	15036800	501	*	8.47174	7.28686	9.11341	-1.76344	5.03191e-25	1.28519e-23
Chr2	17988728	17989228	501	*	8.65067	7.44472	9.29823	-1.78764	5.66019e-25	1.43912e-23
Chr3	5984655	5985155	501	*	8.71791	7.59714	9.34099	-1.68774	7.21338e-25	1.82576e-23
Chr2	12303679	12304179	501	*	8.3471	7.07715	9.01188	-1.86156	8.16165e-25	2.05652e-23
Chr2	13742490	13742990	501	*	8.66371	7.32925	9.3449	-1.93129	1.49302e-24	3.74522e-23
Chr5	20661593	20662093	501	*	7.80543	6.12077	8.56154	-2.34483	1.6265e-24	4.0619e-23
Chr1	19359959	19360459	501	*	8.11281	6.78996	8.79112	-1.92264	1.66226e-24	4.13285e-23
Chr5	23932380	23932880	501	*	8.8697	7.83673	9.46549	-1.57824	2.00474e-24	4.94762e-23
Chr5	25486883	25487383	501	*	7.70958	6.08233	8.45486	-2.2708	2.00758e-24	4.94762e-23
Chr4	6200464	6200964	501	*	8.85579	7.83138	9.44879	-1.56892	2.28035e-24	5.59533e-23
Chr4	7744963	7745463	501	*	7.95611	6.48132	8.67	-2.09639	2.62023e-24	6.40133e-23
Chr5	22899480	22899980	501	*	8.20835	6.77271	8.9135	-2.0456	3.27654e-24	7.97009e-23
Chr1	16152266	16152766	501	*	8.05021	6.68359	8.73924	-1.97501	3.81078e-24	9.22963e-23
Chr3	10037646	10038146	501	*	7.68378	6.11773	8.41694	-2.20629	3.93331e-24	9.48553e-23
Chr5	15710329	15710829	501	*	7.75932	6.14049	8.50297	-2.25526	4.3567e-24	1.04617e-22
Chr5	25228769	25229269	501	*	8.2052	6.80059	8.90323	-2.01175	4.57139e-24	1.09305e-22
Chr4	7331919	7332419	501	*	8.79754	7.76106	9.39446	-1.58353	4.64215e-24	1.10526e-22
Chr3	6004154	6004654	501	*	7.91187	6.49933	8.61173	-2.02582	7.26209e-24	1.72176e-22
Chr2	1235231	1235731	501	*	8.26934	6.88082	8.96359	-1.99005	7.46667e-24	1.76282e-22
Chr5	19565231	19565731	501	*	8.97675	7.85978	9.59869	-1.67693	7.76167e-24	1.8248e-22
Chr5	358179	358679	501	*	8.02748	8.71456	6.66894	1.95207	8.81958e-24	2.06488e-22
Chr1	21420212	21420712	501	*	9.28649	8.35389	9.84827	-1.45433	9.25483e-24	2.1578e-22
Chr4	1211029	1211529	501	*	8.83159	7.78098	9.43304	-1.60269	9.90791e-24	2.30052e-22
Chr3	9925567	9926067	501	*	9.18748	8.25919	9.74773	-1.44675	1.59009e-23	3.67683e-22
Chr2	11212921	11213421	501	*	8.0533	6.72194	8.73372	-1.92654	1.71656e-23	3.95302e-22
Chr3	4420959	4421459	501	*	9.02997	8.03313	9.61388	-1.53367	1.7426e-23	3.99659e-22
Chr2	8116272	8116772	501	*	8.5778	7.49662	9.18884	-1.63639	2.08109e-23	4.75352e-22
Chr5	2254558	2255058	501	*	8.36333	7.21428	8.99474	-1.7173	2.1048e-23	4.78821e-22
Chr3	22701864	22702364	501	*	8.78895	7.61311	9.42807	-1.74704	2.57222e-23	5.82794e-22
Chr4	8765093	8765593	501	*	7.96529	6.45012	8.68789	-2.13024	2.75147e-23	6.20904e-22
Chr4	8240803	8241303	501	*	9.74016	10.2806	8.86593	1.3784	2.90153e-23	6.52148e-22
Chr1	22002701	22003201	501	*	7.86244	6.44859	8.5626	-2.02105	2.99041e-23	6.69447e-22
Chr5	3510460	3510960	501	*	7.86342	6.39299	8.57635	-2.09054	3.47966e-23	7.7588e-22
Chr1	2908523	2909023	501	*	8.8503	7.79797	9.45229	-1.59722	3.63708e-23	8.07777e-22
Chr3	6546811	6547311	501	*	7.58938	6.00842	8.32554	-2.20724	5.3358e-23	1.18039e-21
Chr4	5855269	5855769	501	*	8.80888	7.68231	9.43368	-1.68485	6.19442e-23	1.36496e-21
Chr4	12626995	12627495	501	*	8.71944	7.54455	9.35829	-1.74151	6.29241e-23	1.38113e-21
Chr3	8079969	8080469	501	*	8.23715	7.04987	8.8795	-1.75863	8.18964e-23	1.79057e-21
Chr1	4939200	4939700	501	*	9.46906	8.53014	10.0331	-1.45981	8.81359e-23	1.91952e-21
Chr5	1525443	1525943	501	*	9.11627	8.04275	9.72492	-1.62285	1.36172e-22	2.95424e-21
Chr3	8028872	8029372	501	*	8.31884	7.1145	8.96595	-1.77658	1.37514e-22	2.97188e-21
Chr1	4273356	4273856	501	*	8.16517	6.92451	8.82219	-1.81965	1.38851e-22	2.98928e-21
Chr1	620637	621137	501	*	9.13044	9.70486	8.16162	1.49566	1.79561e-22	3.85096e-21
Chr3	17353735	17354235	501	*	8.18378	6.98493	8.82937	-1.77258	1.89231e-22	4.04293e-21
Chr5	25328197	25328697	501	*	8.23889	6.87077	8.92828	-1.96417	2.4066e-22	5.12224e-21
Chr2	12364216	12364716	501	*	9.25342	8.36235	9.80017	-1.39847	2.44114e-22	5.17613e-21
Chr3	8327573	8328073	501	*	8.99011	7.94275	9.59052	-1.58919	2.6505e-22	5.59893e-21
Chr4	10272923	10273423	501	*	9.19778	9.77893	8.20916	1.52748	2.73962e-22	5.76551e-21
Chr1	7389996	7390496	501	*	7.38907	5.46011	8.18599	-2.58023	2.97782e-22	6.24342e-21
Chr1	11579860	11580360	501	*	8.44313	7.25211	9.08654	-1.76865	3.20015e-22	6.68462e-21
Chr2	10829240	10829740	501	*	7.96906	6.69363	8.63527	-1.85988	3.88054e-22	8.07584e-21
Chr2	8678024	8678524	501	*	7.46048	5.69648	8.23073	-2.40198	4.58523e-22	9.50716e-21
Chr4	4790848	4791348	501	*	7.0942	5.14049	7.89482	-2.6174	4.90661e-22	1.01361e-20
Chr2	17668879	17669379	501	*	8.15709	6.95091	8.80471	-1.77736	5.02028e-22	1.0333e-20
Chr1	16472757	16473257	501	*	8.03447	6.68629	8.71903	-1.94497	5.61083e-22	1.15063e-20
Chr5	25997967	25998467	501	*	8.0344	6.71754	8.7112	-1.90184	6.35954e-22	1.29943e-20
Chr3	5897463	5897963	501	*	9.05516	8.14425	9.60916	-1.42072	9.09382e-22	1.85138e-20
Chr5	8387614	8388114	501	*	8.70401	7.65735	9.3042	-1.58718	1.04794e-21	2.12577e-20
Chr3	7360523	7361023	501	*	7.9165	6.55768	8.60365	-1.95395	1.16672e-21	2.3582e-20
Chr2	12515803	12516303	501	*	7.18499	5.41103	7.95696	-2.41593	2.04758e-21	4.12379e-20
Chr1	24855838	24856338	501	*	8.70267	7.65387	9.30354	-1.58837	2.11986e-21	4.25411e-20
Chr4	14116887	14117387	501	*	8.76966	9.41145	7.58435	1.74552	2.42325e-21	4.84564e-20
Chr1	24809875	24810375	501	*	8.44122	7.35935	9.05248	-1.63418	2.48941e-21	4.96028e-20
Chr5	15276180	15276680	501	*	7.67694	6.15713	8.40052	-2.13234	2.6967e-21	5.35432e-20
Chr5	16650979	16651479	501	*	8.00251	6.77803	8.65516	-1.79828	2.86395e-21	5.66638e-20
Chr4	7025042	7025542	501	*	9.21157	9.76828	8.29313	1.42591	3.30691e-21	6.51983e-20
Chr1	24672674	24673174	501	*	8.63365	7.59063	9.23267	-1.58026	3.399e-21	6.67797e-20
Chr4	11139838	11140338	501	*	8.68124	7.60535	9.29063	-1.627	4.42881e-21	8.6709e-20
Chr5	9109445	9109945	501	*	8.6587	7.50155	9.29245	-1.71458	4.4771e-21	8.735e-20
Chr5	21902212	21902712	501	*	8.94605	7.76966	9.58531	-1.74502	4.83903e-21	9.40848e-20
Chr2	14689713	14690213	501	*	8.58078	7.56731	9.1702	-1.547	5.08968e-21	9.8617e-20
Chr3	4547223	4547723	501	*	7.83686	6.30327	8.56333	-2.1377	5.70507e-21	1.10161e-19
Chr4	91505	92005	501	*	9.20263	8.33913	9.73906	-1.36117	6.7185e-21	1.29285e-19
Chr3	21769225	21769725	501	*	8.46088	7.29472	9.09723	-1.73537	7.71211e-21	1.47899e-19
Chr3	421306	421806	501	*	7.62988	6.01091	8.37355	-2.23126	8.52603e-21	1.62952e-19
Chr5	19967693	19968193	501	*	7.73688	6.24022	8.45551	-2.10306	8.56735e-21	1.63186e-19
Chr4	12026542	12027042	501	*	8.00418	6.5864	8.70526	-2.02105	8.6665e-21	1.64517e-19
Chr1	21474049	21474549	501	*	7.93136	6.70588	8.58428	-1.7989	9.38561e-21	1.77568e-19
Chr1	17368243	17368743	501	*	8.59718	7.33612	9.25962	-1.84359	1.04155e-20	1.96392e-19
Chr3	11957236	11957736	501	*	8.28342	7.11658	8.91997	-1.73477	1.09097e-20	2.05022e-19
Chr1	29688379	29688879	501	*	8.53027	9.11391	7.53421	1.52811	1.18007e-20	2.21028e-19
Chr1	23219265	23219765	501	*	7.58913	6.16455	8.29176	-2.02286	1.38524e-20	2.58594e-19
Chr5	1220716	1221216	501	*	7.56406	6.07234	8.28163	-2.09212	2.09881e-20	3.90505e-19
Chr5	3690402	3690902	501	*	7.624	5.75042	8.41236	-2.52147	2.12004e-20	3.93151e-19
Chr2	17909194	17909694	501	*	7.76489	6.3409	8.46738	-2.02639	2.37885e-20	4.39695e-19
Chr3	22763785	22764285	501	*	8.87311	7.92537	9.44022	-1.46523	2.40173e-20	4.4247e-19
Chr5	16179599	16180099	501	*	8.23637	7.11785	8.85877	-1.66764	2.44944e-20	4.49784e-19
Chr3	1508124	1508624	501	*	9.5626	10.1044	8.68472	1.37715	2.54027e-20	4.64944e-19
Chr3	16707036	16707536	501	*	8.40474	7.34179	9.01009	-1.6077	2.83071e-20	5.1642e-19
Chr2	1061086	1061586	501	*	8.38724	7.24855	9.01562	-1.68904	2.88674e-20	5.24938e-19
Chr4	10356341	10356841	501	*	8.74114	7.76564	9.31785	-1.49647	2.8983e-20	5.2534e-19
Chr5	24241278	24241778	501	*	7.44668	5.90923	8.17395	-2.15244	3.1052e-20	5.61032e-19
Chr2	16845213	16845713	501	*	7.81142	6.35281	8.52173	-2.06152	4.46221e-20	8.03626e-19
Chr4	17835601	17836101	501	*	7.44183	5.96212	8.15679	-2.08573	4.78253e-20	8.58564e-19
Chr4	659332	659832	501	*	6.616	4.09038	7.48495	-3.18426	4.85625e-20	8.69022e-19
Chr4	11922845	11923345	501	*	8.37776	7.23637	9.00693	-1.69958	5.0631e-20	9.03161e-19
Chr2	13238447	13238947	501	*	7.95992	6.69851	8.62246	-1.83116	6.46697e-20	1.14993e-18
Chr4	13121519	13122019	501	*	8.1467	7.02929	8.76877	-1.66632	6.70886e-20	1.18918e-18
Chr5	22009015	22009515	501	*	8.11613	6.99672	8.73879	-1.67038	7.21383e-20	1.27467e-18
Chr5	8128357	8128857	501	*	7.81839	6.55938	8.4803	-1.83471	8.14365e-20	1.43332e-18
Chr4	17156390	17156890	501	*	8.04773	6.76591	8.7156	-1.85419	8.16272e-20	1.43332e-18
Chr3	15342918	15343418	501	*	7.41079	5.89994	8.13246	-2.11037	9.7979e-20	1.71509e-18
Chr1	22123432	22123932	501	*	8.87461	7.9696	9.42646	-1.4122	1.04319e-19	1.8204e-18
Chr3	8107891	8108391	501	*	7.92641	6.44463	8.64182	-2.07746	1.367e-19	2.37807e-18
Chr1	29004479	29004979	501	*	8.07141	6.74067	8.75168	-1.91793	1.43641e-19	2.49111e-18
Chr3	3540865	3541365	501	*	7.84016	6.57228	8.50439	-1.83651	1.58641e-19	2.74279e-18
Chr1	10019388	10019888	501	*	8.68034	7.72358	9.25059	-1.47077	1.61895e-19	2.78581e-18
Chr3	17389337	17389837	501	*	8.3212	7.03027	8.99142	-1.87438	1.62121e-19	2.78581e-18
Chr5	912542	913042	501	*	8.6398	7.67746	9.21198	-1.47755	1.67505e-19	2.86954e-18
Chr4	16899578	16900078	501	*	9.4761	10.0483	8.51374	1.47583	1.85016e-19	3.15989e-18
Chr2	2920163	2920663	501	*	7.93538	6.61703	8.61256	-1.90088	1.94409e-19	3.31026e-18
Chr5	5623460	5623960	501	*	8.5351	7.42169	9.15596	-1.656	2.15257e-19	3.65417e-18
Chr3	21148848	21149348	501	*	9.52362	8.72037	10.0366	-1.28026	2.2239e-19	3.76388e-18
Chr3	9512259	9512759	501	*	9.0396	8.09983	9.60391	-1.44859	2.74475e-19	4.63146e-18
Chr1	19223331	19223831	501	*	8.07291	6.88754	8.71473	-1.75021	3.42612e-19	5.76387e-18
Chr5	2592093	2592593	501	*	8.53401	7.56527	9.1084	-1.48999	3.4488e-19	5.78471e-18
Chr1	25981704	25982204	501	*	7.61837	6.30275	8.29487	-1.89131	4.39775e-19	7.35445e-18
Chr2	6016739	6017239	501	*	7.3412	5.80843	8.0675	-2.12871	5.01539e-19	8.36245e-18
Chr1	11130444	11130944	501	*	7.84	6.65149	8.48269	-1.74499	7.83787e-19	1.30299e-17
Chr4	1447137	1447637	501	*	8.24671	7.18776	8.8508	-1.59699	8.47895e-19	1.4054e-17
Chr5	25993050	25993550	501	*	7.56168	6.19548	8.25061	-1.94567	8.52346e-19	1.40863e-17
Chr1	859107	859607	501	*	9.03595	8.10176	9.59829	-1.44096	8.66539e-19	1.42788e-17
Chr2	18810267	18810767	501	*	8.68391	7.75518	9.24432	-1.43325	1.36963e-18	2.25028e-17
Chr1	9899391	9899891	501	*	9.56042	8.73956	10.0804	-1.29822	1.57896e-18	2.58665e-17
Chr2	1967390	1967890	501	*	9.13717	9.64636	8.34317	1.26691	1.60373e-18	2.61957e-17
Chr5	22118068	22118568	501	*	8.4497	7.32421	9.07418	-1.66651	1.69444e-18	2.75973e-17
Chr4	18388067	18388567	501	*	9.63814	8.70052	10.2017	-1.44675	1.70201e-18	2.76404e-17
Chr1	12278398	12278898	501	*	8.18551	7.09909	8.79816	-1.62167	1.77695e-18	2.87743e-17
Chr5	4869592	4870092	501	*	9.4022	9.96983	8.45298	1.46882	1.79476e-18	2.89793e-17
Chr4	650219	650719	501	*	7.41675	5.79604	8.16076	-2.22416	1.8981e-18	3.056e-17
Chr2	17437270	17437770	501	*	8.88206	9.42975	7.98842	1.38565	1.91128e-18	3.06843e-17
Chr4	5982208	5982708	501	*	8.31991	7.32443	8.90336	-1.51919	2.0005e-18	3.20251e-17
Chr2	8600544	8601044	501	*	7.39766	5.97464	8.09993	-2.00477	2.34502e-18	3.74338e-17
Chr1	23837093	23837593	501	*	7.95453	6.71313	8.61174	-1.79691	2.67664e-18	4.26063e-17
Chr3	1751775	1752275	501	*	8.13426	7.05216	8.74558	-1.61922	2.90118e-18	4.60501e-17
Chr5	19446491	19446991	501	*	8.16829	7.03414	8.79533	-1.68622	3.17469e-18	5.02496e-17
Chr1	1058690	1059190	501	*	7.93059	6.73522	8.57521	-1.74862	3.39636e-18	5.36072e-17
Chr1	21411785	21412285	501	*	9.73676	8.82505	10.291	-1.41508	3.99549e-18	6.28871e-17
Chr4	12957886	12958386	501	*	9.44881	9.9449	8.68665	1.22051	4.29158e-18	6.73587e-17
Chr5	17024599	17025099	501	*	8.90796	8.00548	9.4589	-1.40396	4.77666e-18	7.47634e-17
Chr2	5694429	5694929	501	*	9.70406	10.2037	8.93348	1.23079	4.84098e-18	7.55596e-17
Chr4	10062135	10062635	501	*	8.68792	7.76363	9.24674	-1.42683	4.98515e-18	7.75944e-17
Chr1	26930655	26931155	501	*	8.60976	9.18853	7.62816	1.48931	5.59242e-18	8.6806e-17
Chr5	10286687	10287187	501	*	8.75035	7.8592	9.29712	-1.38557	5.67028e-18	8.77722e-17
Chr2	13299858	13300358	501	*	7.72718	6.47953	8.38607	-1.81245	6.43599e-18	9.93512e-17
Chr3	466378	466878	501	*	8.92829	8.03936	9.47424	-1.38151	6.46027e-18	9.94528e-17
Chr5	17424264	17424764	501	*	7.68448	6.456	8.33821	-1.79136	7.21575e-18	1.1078e-16
Chr5	18108086	18108586	501	*	7.80694	6.62389	8.4481	-1.73811	7.37894e-18	1.12976e-16
Chr3	21031708	21032208	501	*	7.74505	6.55544	8.38806	-1.7404	7.89487e-18	1.20547e-16
Chr3	9335898	9336398	501	*	9.06496	8.25141	9.58201	-1.29149	8.12739e-18	1.23596e-16
Chr2	11557359	11557859	501	*	7.92031	6.78309	8.54826	-1.68737	8.13853e-18	1.23596e-16
Chr2	7892415	7892915	501	*	8.3883	7.31895	8.99566	-1.6094	8.31822e-18	1.25984e-16
Chr5	717306	717806	501	*	7.69249	6.31614	8.38385	-1.94502	9.37211e-18	1.41564e-16
Chr4	16630727	16631227	501	*	9.11118	9.64197	8.26246	1.32727	9.49635e-18	1.43056e-16
Chr2	14401148	14401648	501	*	8.28195	7.16002	8.90537	-1.65898	9.91919e-18	1.49027e-16
Chr5	17779501	17780001	501	*	7.86505	6.71072	8.498	-1.6997	1.00946e-17	1.51257e-16
Chr1	24290862	24291362	501	*	8.65967	7.7741	9.20438	-1.37827	1.01786e-17	1.52111e-16
Chr5	2864960	2865460	501	*	8.38478	7.40134	8.96418	-1.49719	1.20396e-17	1.79445e-16
Chr1	20532545	20533045	501	*	7.46223	6.06165	8.15931	-1.97107	1.29951e-17	1.93173e-16
Chr5	22869124	22869624	501	*	8.35302	7.41539	8.91658	-1.44407	1.56086e-17	2.31411e-16
Chr3	20876780	20877280	501	*	8.67485	7.77676	9.22418	-1.39775	1.70012e-17	2.51394e-16
Chr1	18779769	18780269	501	*	8.42058	7.4911	8.98124	-1.43433	1.76996e-17	2.61034e-16
Chr5	22811517	22812017	501	*	8.81602	7.9067	9.36945	-1.40895	1.97353e-17	2.90294e-16
Chr3	22620121	22620621	501	*	8.56721	7.64003	9.12705	-1.42799	2.08092e-17	3.05292e-16
Chr2	999410	999910	501	*	7.96294	6.89648	8.56939	-1.59725	2.09493e-17	3.06547e-16
Chr5	45074	45574	501	*	8.24562	7.17054	8.85476	-1.60939	2.2331e-17	3.25917e-16
Chr1	7516547	7517047	501	*	8.56162	7.65128	9.11542	-1.40983	2.32299e-17	3.38158e-16
Chr1	19664610	19665110	501	*	8.20374	7.21428	8.78517	-1.50772	2.39327e-17	3.47056e-16
Chr5	25218770	25219270	501	*	9.26705	9.80465	8.40045	1.35351	2.39647e-17	3.47056e-16
Chr5	3286916	3287416	501	*	7.13437	7.85042	5.64963	2.07299	2.48287e-17	3.58643e-16
Chr1	11514867	11515367	501	*	8.86154	7.95555	9.41375	-1.40783	2.502e-17	3.60481e-16
Chr4	11386339	11386839	501	*	9.80578	10.3033	9.04009	1.22233	2.85427e-17	4.10183e-16
Chr1	9191646	9192146	501	*	10.1142	10.6051	9.36436	1.20444	3.18948e-17	4.57186e-16
Chr5	5956022	5956522	501	*	8.04102	8.6456	6.98052	1.58252	3.29962e-17	4.7177e-16
Chr3	7897355	7897855	501	*	8.68535	7.81903	9.22285	-1.35582	3.72794e-17	5.31657e-16
Chr5	26068910	26069410	501	*	8.41611	7.51051	8.96818	-1.40336	3.93002e-17	5.59058e-16
Chr5	22445425	22445925	501	*	8.40733	8.97027	7.47143	1.43642	4.07725e-17	5.78537e-16
Chr1	24716122	24716622	501	*	7.20904	5.75511	7.91831	-2.03822	4.16738e-17	5.89836e-16
Chr1	19895074	19895574	501	*	8.15271	7.15807	8.73588	-1.51024	4.27752e-17	6.03905e-16
Chr1	4095447	4095947	501	*	8.94727	8.07193	9.48817	-1.36634	4.39269e-17	6.1861e-16
Chr3	22325503	22326003	501	*	9.17819	9.70516	8.33936	1.32475	4.53528e-17	6.37093e-16
Chr1	12884408	12884908	501	*	7.25873	5.66775	7.9969	-2.17982	4.77627e-17	6.69273e-16
Chr1	28472490	28472990	501	*	9.01747	9.54965	8.16515	1.32945	5.08526e-17	7.10798e-16
Chr1	25267100	25267600	501	*	7.57796	6.19421	8.27109	-1.94855	7.54267e-17	1.05167e-15
Chr5	18804991	18805491	501	*	6.90894	5.02015	7.69968	-2.48573	7.91344e-17	1.10063e-15
Chr4	7144631	7145131	501	*	7.73249	6.48875	8.39033	-1.79074	7.9695e-17	1.10569e-15
Chr1	4169312	4169812	501	*	8.29367	7.33104	8.86595	-1.4699	8.35528e-17	1.15636e-15
Chr3	17975906	17976406	501	*	9.49199	9.98871	8.72833	1.21813	9.89525e-17	1.36613e-15
Chr2	7036637	7037137	501	*	8.41086	7.49279	8.96745	-1.42017	1.03021e-16	1.41881e-15
Chr3	23176568	23177068	501	*	9.21176	8.47124	9.6987	-1.19073	1.06384e-16	1.46155e-15
Chr5	1509564	1510064	501	*	8.4139	7.50949	8.96553	-1.39803	1.13827e-16	1.55999e-15
Chr4	15400700	15401200	501	*	9.45897	9.94018	8.73179	1.17089	1.16697e-16	1.59543e-15
Chr3	5906311	5906811	501	*	8.95903	9.48067	8.13386	1.29891	1.29069e-16	1.76029e-15
Chr3	7803622	7804122	501	*	7.50457	6.15511	8.18944	-1.90811	1.52347e-16	2.07273e-15
Chr1	9162122	9162622	501	*	9.02852	8.2308	9.53922	-1.26805	1.57966e-16	2.14398e-15
Chr5	23344985	23345485	501	*	7.80113	6.6586	8.43064	-1.68457	1.69303e-16	2.29233e-15
Chr1	17893737	17894237	501	*	8.7859	9.31461	7.9426	1.33006	1.71628e-16	2.31822e-15
Chr4	7007452	7007952	501	*	8.14917	7.04124	8.76838	-1.63497	1.74226e-16	2.34766e-15
Chr4	9851765	9852265	501	*	7.66445	6.12196	8.39277	-2.11254	1.85782e-16	2.49739e-15
Chr4	8067126	8067626	501	*	7.82008	6.65834	8.45517	-1.7031	1.97429e-16	2.64762e-15
Chr5	26526594	26527094	501	*	9.1668	9.66185	8.40714	1.21342	1.99189e-16	2.66487e-15
Chr3	312983	313483	501	*	10.1911	10.7624	9.23126	1.46258	2.09294e-16	2.7934e-15
Chr3	1440040	1440540	501	*	8.34765	8.89803	7.44668	1.39168	2.10187e-16	2.79867e-15
Chr2	11094806	11095306	501	*	8.2505	8.81806	7.30146	1.44625	2.31541e-16	3.07572e-15
Chr3	5362812	5363312	501	*	9.51706	9.98612	8.81757	1.13614	2.39452e-16	3.1733e-15
Chr5	8848541	8849041	501	*	8.26005	7.32037	8.82434	-1.44464	2.53699e-16	3.35419e-15
Chr3	23105021	23105521	501	*	6.98601	5.44859	7.71328	-2.11793	2.61583e-16	3.45032e-15
Chr2	17664723	17665223	501	*	8.09181	7.08096	8.68037	-1.53166	2.76803e-16	3.64252e-15
Chr2	8544585	8545085	501	*	9.30742	9.79424	8.56718	1.19309	2.88562e-16	3.78838e-15
Chr1	3362311	3362811	501	*	9.55323	10.0458	8.79936	1.21222	3.10556e-16	4.06764e-15
Chr2	10048864	10049364	501	*	7.72563	6.56962	8.35906	-1.69638	3.1172e-16	4.07338e-15
Chr3	22171426	22171926	501	*	8.06417	7.00634	8.66791	-1.58349	3.20113e-16	4.17336e-15
Chr2	11496739	11497239	501	*	8.47706	7.61574	9.01266	-1.34443	3.59445e-16	4.67528e-15
Chr5	25684287	25684787	501	*	8.67178	9.20622	7.81351	1.33768	3.65155e-16	4.73858e-15
Chr2	816425	816925	501	*	7.12249	7.82109	5.71543	1.98195	3.86792e-16	5.0078e-15
Chr2	12440621	12441121	501	*	8.15619	7.20477	8.72458	-1.45639	3.90891e-16	5.04924e-15
Chr1	12936288	12936788	501	*	7.63157	6.4691	8.26686	-1.70037	3.9343e-16	5.07038e-15
Chr5	26898509	26899009	501	*	10.1209	10.6071	9.38206	1.18814	4.15655e-16	5.34454e-15
Chr1	22257809	22258309	501	*	7.5248	5.913	8.26708	-2.18279	4.35506e-16	5.58701e-15
Chr2	13233033	13233533	501	*	7.17915	5.73783	7.88558	-2.00937	4.41854e-16	5.65553e-15
Chr1	13112775	13113275	501	*	8.58449	7.70447	9.12713	-1.37048	5.39336e-16	6.88757e-15
Chr4	14099347	14099847	501	*	7.36932	6.08096	8.03887	-1.84241	5.60777e-16	7.14514e-15
Chr5	25380534	25381034	501	*	10.068	10.5919	9.23726	1.30158	5.69953e-16	7.24562e-15
Chr3	16803919	16804419	501	*	7.74032	6.61256	8.36547	-1.6566	7.60546e-16	9.64674e-15
Chr4	16517678	16518178	501	*	7.96235	6.94436	8.55326	-1.53067	7.86835e-16	9.95772e-15
Chr4	8965612	8966112	501	*	8.17628	7.23133	8.74242	-1.44963	8.49511e-16	1.07267e-14
Chr1	19028873	19029373	501	*	7.33771	5.91889	8.03902	-1.99315	8.58721e-16	1.08187e-14
Chr1	19230117	19230617	501	*	8.19865	7.26148	8.76204	-1.43691	8.91084e-16	1.12013e-14
Chr1	23845575	23846075	501	*	8.67197	7.86746	9.18541	-1.27181	9.05213e-16	1.13536e-14
Chr4	6547425	6547925	501	*	7.90286	6.85855	8.50229	-1.56837	9.31645e-16	1.1659e-14
Chr2	14695845	14696345	501	*	9.00926	8.26898	9.49611	-1.18923	9.86167e-16	1.23139e-14
Chr4	12900482	12900982	501	*	9.78226	10.2719	9.03553	1.19492	1.01885e-15	1.26938e-14
Chr4	7891308	7891808	501	*	7.14235	5.6885	7.85161	-2.01543	1.10403e-15	1.37246e-14
Chr3	19441165	19441665	501	*	9.2632	8.47171	9.77138	-1.25822	1.12559e-15	1.39618e-14
Chr3	22440706	22441206	501	*	8.30587	7.41243	8.85349	-1.38388	1.24757e-15	1.54408e-14
Chr2	6103372	6103872	501	*	7.3336	6.00055	8.01443	-1.89502	1.26727e-15	1.56501e-14
Chr1	7230787	7231287	501	*	9.24558	8.52597	9.72351	-1.16305	1.35946e-15	1.67518e-14
Chr2	19560377	19560877	501	*	9.21979	9.74143	8.39463	1.29307	1.40092e-15	1.72249e-14
Chr5	18785704	18786204	501	*	9.19509	8.49239	9.66559	-1.1383	1.41054e-15	1.73053e-14
Chr2	3528850	3529350	501	*	6.87275	5.25332	7.61652	-2.19603	1.77127e-15	2.16836e-14
Chr1	8317801	8318301	501	*	8.67144	7.76254	9.22471	-1.39559	1.91319e-15	2.337e-14
Chr5	4166716	4167216	501	*	9.04511	8.29541	9.53596	-1.19826	1.94066e-15	2.36542e-14
Chr2	17647444	17647944	501	*	9.10034	9.58215	8.37179	1.17684	2.11034e-15	2.56667e-14
Chr4	961294	961794	501	*	8.18582	7.27629	8.73933	-1.39934	2.20886e-15	2.68069e-14
Chr2	9711388	9711888	501	*	8.57925	7.75425	9.10083	-1.29718	2.45862e-15	2.97737e-14
Chr5	3704432	3704932	501	*	9.51233	8.69914	10.0292	-1.28235	2.46799e-15	2.98229e-14
Chr1	7818018	7818518	501	*	7.54259	6.39409	8.17384	-1.67873	2.61336e-15	3.15117e-14
Chr3	3077689	3078189	501	*	9.20282	8.39166	9.71891	-1.27505	2.723e-15	3.27635e-14
Chr1	6612732	6613232	501	*	8.80711	9.37798	7.8486	1.45024	2.95968e-15	3.55352e-14
Chr3	21574169	21574669	501	*	8.32784	7.39859	8.88843	-1.42069	3.2918e-15	3.94385e-14
Chr2	10316568	10317068	501	*	8.7867	8.02852	9.28112	-1.21167	3.3863e-15	4.04843e-14
Chr3	17322192	17322692	501	*	9.27316	8.59024	9.73479	-1.11135	3.47736e-15	4.14847e-14
Chr2	10212905	10213405	501	*	8.25852	7.33203	8.81813	-1.42388	3.99119e-15	4.75138e-14
Chr5	155861	156361	501	*	9.29876	8.55703	9.78622	-1.18579	4.09223e-15	4.85346e-14
Chr1	13604127	13604627	501	*	7.37072	6.08644	8.03923	-1.83143	4.09422e-15	4.85346e-14
Chr1	11499255	11499755	501	*	8.18967	7.11402	8.799	-1.5898	4.17689e-15	4.94104e-14
Chr4	6095662	6096162	501	*	7.96531	6.96765	8.5495	-1.50148	4.2976e-15	5.07316e-14
Chr5	17891537	17892037	501	*	7.84394	6.70781	8.47157	-1.65972	4.59851e-15	5.41699e-14
Chr1	358213	358713	501	*	9.67864	10.1554	8.96174	1.15253	4.89827e-15	5.75803e-14
Chr5	5715711	5716211	501	*	7.94836	6.96967	8.52615	-1.47946	5.72102e-15	6.71116e-14
Chr2	12456387	12456887	501	*	8.59626	7.74433	9.12828	-1.32444	5.85628e-15	6.8555e-14
Chr4	11984622	11985122	501	*	9.68275	8.82039	10.2188	-1.34245	6.29088e-15	7.34896e-14
Chr5	19212617	19213117	501	*	7.40999	6.19513	8.06	-1.74815	6.32333e-15	7.37153e-14
Chr3	2631538	2632038	501	*	9.03327	9.58424	8.13067	1.38754	6.67449e-15	7.76479e-14
Chr5	18753675	18754175	501	*	7.9099	6.87437	8.50651	-1.544	6.72597e-15	7.79932e-14
Chr4	11423423	11423923	501	*	9.13947	9.62355	8.40562	1.18311	6.73192e-15	7.79932e-14
Chr5	22856499	22856999	501	*	9.32158	8.63198	9.78622	-1.11798	7.10554e-15	8.21523e-14
Chr3	12167695	12168195	501	*	7.63087	6.29975	8.31123	-1.8686	7.38715e-15	8.52328e-14
Chr4	5424980	5425480	501	*	7.67643	6.59015	8.28904	-1.60374	7.62923e-15	8.78456e-14
Chr5	24945226	24945726	501	*	7.74894	6.65651	8.36344	-1.60758	8.34043e-15	9.58382e-14
Chr3	16358784	16359284	501	*	8.7498	7.98326	9.24773	-1.2193	8.79278e-15	1.0083e-13
Chr3	12104415	12104915	501	*	9.37543	9.84595	8.67267	1.13538	8.88641e-15	1.01696e-13
Chr3	21371112	21371612	501	*	9.24736	8.3479	9.79719	-1.38578	9.07852e-15	1.03683e-13
Chr5	14306316	14306816	501	*	7.70197	6.64805	8.30447	-1.56812	9.52701e-15	1.08585e-13
Chr5	20679389	20679889	501	*	10.0762	10.5316	9.40689	1.09081	9.64661e-15	1.09725e-13
Chr3	2005626	2006126	501	*	7.64374	6.50212	8.27299	-1.67347	1.01191e-14	1.14835e-13
Chr3	9171178	9171678	501	*	7.51772	6.32227	8.16236	-1.73602	1.01367e-14	1.14835e-13
Chr1	8487427	8487927	501	*	8.58007	9.09427	7.77366	1.27228	1.03914e-14	1.17484e-13
Chr2	9329220	9329720	501	*	7.69244	6.59661	8.30798	-1.61126	1.0583e-14	1.1941e-13
Chr2	518693	519193	501	*	9.74005	9.0875	10.1877	-1.06924	1.1031e-14	1.24153e-13
Chr5	20597237	20597737	501	*	6.63409	4.95615	7.38895	-2.25072	1.10476e-14	1.24153e-13
Chr5	8079150	8079650	501	*	9.5247	9.9717	8.87362	1.06635	1.13206e-14	1.26966e-13
Chr2	684557	685057	501	*	9.08703	8.37091	9.56344	-1.15664	1.15826e-14	1.29647e-13
Chr2	1931210	1931710	501	*	7.71377	6.50575	8.3619	-1.75176	1.17843e-14	1.31642e-13
Chr3	16307187	16307687	501	*	6.95974	5.49699	7.67097	-2.01276	1.33835e-14	1.4921e-13
Chr3	5861892	5862392	501	*	7.82729	6.78828	8.42502	-1.54532	1.36087e-14	1.5142e-13
Chr4	14184495	14184995	501	*	8.23969	8.79496	7.32529	1.41062	1.44402e-14	1.60355e-13
Chr5	21302083	21302583	501	*	9.8315	10.2925	9.14993	1.1072	1.45664e-14	1.61438e-13
Chr5	15193528	15194028	501	*	8.71081	7.94833	9.20703	-1.21296	1.60662e-14	1.77709e-13
Chr5	2396721	2397221	501	*	7.84561	6.86609	8.42369	-1.48316	1.69084e-14	1.86657e-13
Chr3	6915539	6916039	501	*	8.76636	7.9987	9.26474	-1.21861	1.83416e-14	2.02081e-13
Chr5	10188525	10189025	501	*	7.51116	6.3963	8.13246	-1.63465	1.90179e-14	2.09123e-13
Chr3	10924832	10925332	501	*	9.07979	8.37475	9.55132	-1.13859	1.95834e-14	2.1492e-13
Chr3	7238169	7238669	501	*	6.96409	5.5324	7.66835	-1.97865	2.0642e-14	2.26096e-13
Chr5	14245328	14245828	501	*	8.18013	7.29702	8.72392	-1.36609	2.08075e-14	2.27465e-13
Chr1	23054339	23054839	501	*	8.49088	7.70079	8.99848	-1.24961	2.15438e-14	2.35057e-13
Chr5	196603	197103	501	*	9.11455	9.5761	8.43182	1.10755	2.16459e-14	2.35515e-13
Chr5	17075285	17075785	501	*	7.46222	6.31329	8.0936	-1.67696	2.16695e-14	2.35515e-13
Chr1	1459344	1459844	501	*	9.46512	8.77545	9.92979	-1.1207	2.49133e-14	2.70247e-13
Chr4	15414993	15415493	501	*	7.20603	5.93136	7.87204	-1.80888	2.62875e-14	2.84603e-13
Chr5	16512496	16512996	501	*	8.84318	9.3423	8.07372	1.2154	2.65539e-14	2.86936e-13
Chr4	6585627	6586127	501	*	8.47646	7.59309	9.02036	-1.36989	2.8137e-14	3.03458e-13
Chr3	21595112	21595612	501	*	6.90004	5.43208	7.61243	-2.01561	2.99039e-14	3.21897e-13
Chr3	18278740	18279240	501	*	8.95091	8.20887	9.43851	-1.18488	2.99793e-14	3.22092e-13
Chr5	26109409	26109909	501	*	7.40842	6.07746	8.08874	-1.8624	3.02954e-14	3.24866e-13
Chr1	26209696	26210196	501	*	9.1579	8.48007	9.61722	-1.10044	3.18297e-14	3.40389e-13
Chr1	5352613	5353113	501	*	7.72857	6.72219	8.31565	-1.51258	3.18641e-14	3.40389e-13
Chr1	18498739	18499239	501	*	8.33546	8.85558	7.51413	1.28319	3.38233e-14	3.60632e-13
Chr1	21742297	21742797	501	*	7.15813	5.87731	7.82574	-1.81457	3.40095e-14	3.61931e-13
Chr4	15368229	15368729	501	*	8.0928	8.64712	7.18102	1.38935	3.88982e-14	4.13174e-13
Chr4	7671450	7671950	501	*	9.3497	9.86253	8.54668	1.25739	4.06245e-14	4.30696e-13
Chr1	29306867	29307367	501	*	7.81774	6.81608	8.40326	-1.50342	4.22747e-14	4.47347e-13
Chr4	7839045	7839545	501	*	8.58643	7.81574	9.08608	-1.22253	4.32772e-14	4.57095e-13
Chr3	2307862	2308362	501	*	9.81631	10.2978	9.08859	1.16534	4.4304e-14	4.67062e-13
Chr4	17584222	17584722	501	*	9.05055	9.60181	8.14719	1.37843	4.79128e-14	5.04161e-13
Chr3	5776529	5777029	501	*	9.83619	10.2988	9.151	1.10933	4.88535e-14	5.13099e-13
Chr5	26461360	26461860	501	*	9.78598	10.2334	9.13405	1.0685	5.08551e-14	5.33124e-13
Chr4	8542148	8542648	501	*	9.9717	10.4196	9.31872	1.06768	5.32086e-14	5.56758e-13
Chr1	3091714	3092214	501	*	9.23503	8.55275	9.69637	-1.10577	5.42809e-14	5.66923e-13
Chr3	17082544	17083044	501	*	7.86357	6.87178	8.44579	-1.48945	5.53691e-14	5.77216e-13
Chr5	9718631	9719131	501	*	7.59722	6.4007	8.24216	-1.71875	6.26319e-14	6.5172e-13
Chr1	26945177	26945677	501	*	8.71446	7.96738	9.2042	-1.19418	6.64661e-14	6.90338e-13
Chr3	18684788	18685288	501	*	8.18841	7.33392	8.72141	-1.33021	6.71434e-14	6.96086e-13
Chr3	11532172	11532672	501	*	9.47745	9.95996	8.74726	1.16425	6.86037e-14	7.09916e-13
Chr2	10238079	10238579	501	*	9.04557	8.30257	9.53358	-1.19025	7.20895e-14	7.44616e-13
Chr4	14340988	14341488	501	*	7.29588	6.04808	7.9548	-1.77265	7.42793e-14	7.65827e-13
Chr3	18039132	18039632	501	*	9.13255	9.66344	8.28355	1.31081	7.61822e-14	7.84006e-13
Chr1	11094497	11094997	501	*	8.31296	7.34702	8.88639	-1.46571	7.73482e-14	7.94551e-13
Chr2	13985880	13986380	501	*	6.93777	5.57087	7.62687	-1.90768	7.87017e-14	8.0698e-13
Chr5	22881277	22881777	501	*	8.04856	7.17065	8.59042	-1.35368	8.45796e-14	8.6567e-13
Chr4	17758451	17758951	501	*	8.11816	7.24206	8.65934	-1.35369	8.5326e-14	8.71722e-13
Chr4	5647738	5648238	501	*	7.37746	6.23988	8.00551	-1.65392	9.43861e-14	9.62533e-13
Chr1	18021555	18022055	501	*	8.21335	7.30894	8.76499	-1.39155	9.62758e-14	9.80025e-13
Chr2	17658171	17658671	501	*	8.49286	7.69017	9.00556	-1.26374	1.0105e-13	1.02676e-12
Chr2	16817792	16818292	501	*	8.75806	7.96015	9.26883	-1.25209	1.05097e-13	1.06595e-12
Chr2	12509064	12509564	501	*	8.46893	7.69644	8.96932	-1.22578	1.11202e-13	1.12581e-12
Chr5	15424469	15424969	501	*	7.22751	5.95574	7.89276	-1.79535	1.11399e-13	1.12581e-12
Chr5	21279733	21280233	501	*	8.19268	8.71311	7.37056	1.28606	1.12038e-13	1.13023e-12
Chr2	4303579	4304079	501	*	6.95999	5.61918	7.64275	-1.87849	1.14606e-13	1.15407e-12
Chr5	15776198	15776698	501	*	8.22813	7.3463	8.77146	-1.35432	1.19699e-13	1.2032e-12
Chr4	12673565	12674065	501	*	8.50249	7.64215	9.03772	-1.32888	1.3187e-13	1.32318e-12
Chr1	8200298	8200798	501	*	8.97871	8.2806	9.44716	-1.12436	1.41036e-13	1.41263e-12
Chr2	1411666	1412166	501	*	7.25703	6.08332	7.89553	-1.69422	1.6069e-13	1.60661e-12
Chr1	10376943	10377443	501	*	8.03718	7.14865	8.58299	-1.36802	1.61222e-13	1.60907e-12
Chr1	21629594	21630094	501	*	8.47951	7.61403	9.01669	-1.34394	1.63439e-13	1.62831e-12
Chr1	12956258	12956758	501	*	8.06573	7.19531	8.60477	-1.34186	1.63985e-13	1.63085e-12
Chr5	22582170	22582670	501	*	9.74226	10.1856	9.09894	1.05165	1.73068e-13	1.71815e-12
Chr5	14607113	14607613	501	*	9.11659	8.42224	9.58337	-1.12337	1.76627e-13	1.75039e-12
Chr1	748410	748910	501	*	9.49991	9.93359	8.87693	1.02477	1.77716e-13	1.75808e-12
Chr3	23097027	23097527	501	*	9.41398	8.71792	9.88151	-1.12256	1.78066e-13	1.75844e-12
Chr2	11441798	11442298	501	*	8.59313	9.08984	7.82949	1.21868	1.86548e-13	1.83897e-12
Chr5	18151719	18152219	501	*	8.8844	8.02112	9.42075	-1.33742	1.89786e-13	1.86761e-12
Chr1	18305733	18306233	501	*	10.3796	10.854	9.66798	1.14391	1.95332e-13	1.91883e-12
Chr3	16722749	16723249	501	*	7.80255	6.72545	8.41233	-1.58021	1.9848e-13	1.94635e-12
Chr2	4019346	4019846	501	*	9.58544	10.0134	8.97429	1.00977	2.00991e-13	1.96754e-12
Chr5	25274207	25274707	501	*	7.72456	6.7413	8.3039	-1.47497	2.05282e-13	2.00605e-12
Chr2	15332025	15332525	501	*	9.31458	8.66607	9.76037	-1.06102	2.3562e-13	2.29853e-12
Chr3	8073448	8073948	501	*	7.36803	6.23195	7.99564	-1.6512	2.3694e-13	2.30739e-12
Chr1	17270934	17271434	501	*	8.13932	7.29719	8.66757	-1.30808	2.40146e-13	2.33457e-12
Chr5	2530816	2531316	501	*	8.95928	8.29017	9.41462	-1.08648	2.6256e-13	2.54805e-12
Chr3	10942999	10943499	501	*	7.58664	6.54978	8.18368	-1.53593	2.65649e-13	2.57359e-12
Chr5	6857467	6857967	501	*	8.56609	9.04786	7.83764	1.16589	2.81199e-13	2.71955e-12
Chr1	6271966	6272466	501	*	8.49628	6.03823	9.35864	-3.01397	2.88799e-13	2.78825e-12
Chr2	1535515	1536015	501	*	9.17369	9.63605	8.48915	1.11096	3.04334e-13	2.9332e-12
Chr2	16849230	16849730	501	*	7.33187	6.20019	7.95818	-1.64582	3.08848e-13	2.97161e-12
Chr5	13099524	13100024	501	*	7.68305	6.68915	8.26597	-1.48651	3.10194e-13	2.97945e-12
Chr1	24795666	24796166	501	*	8.25182	7.4454	8.76602	-1.26283	3.14684e-13	3.01743e-12
Chr1	10170932	10171432	501	*	7.35091	5.95507	8.04688	-1.92575	3.45151e-13	3.30393e-12
Chr5	1924016	1924516	501	*	7.84447	6.82503	8.43586	-1.51113	3.54977e-13	3.3922e-12
Chr4	1328598	1329098	501	*	7.89859	6.99057	8.45155	-1.38648	3.61259e-13	3.44638e-12
Chr2	9273972	9274472	501	*	9.64967	10.0758	9.04224	1.00485	3.65396e-13	3.47993e-12
Chr4	12275427	12275927	501	*	9.04782	8.3965	9.49493	-1.06323	3.77111e-13	3.58542e-12
Chr4	15918910	15919410	501	*	7.77158	6.83887	8.3334	-1.41883	3.84144e-13	3.64613e-12
Chr1	26582006	26582506	501	*	7.37684	6.26805	7.99632	-1.61532	3.86924e-13	3.66632e-12
Chr1	4831992	4832492	501	*	7.70065	6.68899	8.28948	-1.51251	4.2531e-13	4.02326e-12
Chr2	3669071	3669571	501	*	9.28959	9.72616	8.66056	1.03629	4.29667e-13	4.05765e-12
Chr4	1531596	1532096	501	*	8.69094	9.16358	7.98339	1.14191	4.36012e-13	4.11066e-12
Chr1	12248877	12249377	501	*	7.44388	6.3101	8.07081	-1.64934	4.50062e-13	4.23601e-12
Chr2	10752424	10752924	501	*	7.83466	6.87867	8.40465	-1.44241	4.85491e-13	4.56183e-12
Chr4	77154	77654	501	*	7.03945	5.72784	7.71494	-1.84069	5.01325e-13	4.70275e-12
Chr3	11486268	11486768	501	*	6.85688	5.27265	7.5937	-2.12976	5.23779e-13	4.90519e-12
Chr4	2320653	2321153	501	*	8.19807	8.72011	7.37187	1.28158	5.31283e-13	4.96718e-12
Chr2	11659450	11659950	501	*	9.60994	10.0582	8.95622	1.06529	5.63989e-13	5.26421e-12
Chr4	17188175	17188675	501	*	7.95207	8.48808	7.08968	1.33308	5.69379e-13	5.30571e-12
Chr3	15708018	15708518	501	*	8.66518	7.92461	9.15214	-1.17645	5.80879e-13	5.4039e-12
Chr2	13952826	13953326	501	*	9.29398	9.75717	8.6076	1.10867	5.82552e-13	5.41051e-12
Chr1	28486648	28487148	501	*	9.94894	10.392	9.30618	1.0493	5.89956e-13	5.47024e-12
Chr3	16865377	16865877	501	*	9.86612	10.3112	9.21912	1.05412	5.91922e-13	5.47942e-12
Chr4	2480391	2480891	501	*	7.58395	6.40588	8.2237	-1.68731	5.99955e-13	5.54465e-12
Chr3	7654199	7654699	501	*	9.42005	8.77466	9.86438	-1.0576	6.332e-13	5.84228e-12
Chr2	18847135	18847635	501	*	9.75234	10.1861	9.12911	1.0242	6.5194e-13	6.00533e-12
Chr1	20369469	20369969	501	*	7.14352	5.80797	7.82498	-1.8516	6.70573e-13	6.16686e-12
Chr5	6412474	6412974	501	*	8.66858	9.17876	7.87215	1.24305	7.23045e-13	6.63855e-12
Chr2	8892434	8892934	501	*	8.50349	7.73807	9.00095	-1.20777	7.25806e-13	6.65302e-12
Chr5	21807974	21808474	501	*	8.10089	7.24628	8.63394	-1.31814	7.41519e-13	6.78598e-12
Chr5	19503509	19504009	501	*	8.28055	7.46213	8.79952	-1.27556	7.44443e-13	6.80167e-12
Chr5	8687537	8688037	501	*	8.4732	7.70131	8.97334	-1.21546	7.96072e-13	7.26158e-12
Chr4	17405528	17406028	501	*	6.76998	5.31497	7.47949	-1.9782	8.37166e-13	7.62404e-12
Chr5	17773966	17774466	501	*	8.239	7.44646	8.74761	-1.24534	8.54028e-13	7.76502e-12
Chr1	8499641	8500141	501	*	7.80106	6.76529	8.39776	-1.52607	9.17129e-13	8.32528e-12
Chr1	11729622	11730122	501	*	7.76384	6.74067	8.35644	-1.51401	9.72391e-13	8.81269e-12
Chr1	20764602	20765102	501	*	9.62157	9.00221	10.0535	-1.02119	1.01459e-12	9.1803e-12
Chr1	23727012	23727512	501	*	10.1461	10.6153	9.44642	1.12556	1.10637e-12	9.99467e-12
Chr1	10236711	10237211	501	*	8.84622	9.30384	8.17212	1.08968	1.12952e-12	1.01874e-11
Chr1	28330824	28331324	501	*	8.87844	9.35863	8.15363	1.15088	1.25413e-12	1.12872e-11
Chr3	22746498	22746998	501	*	7.96248	7.02949	8.5244	-1.41891	1.25547e-12	1.12872e-11
Chr1	22805455	22805955	501	*	8.96499	8.32319	9.40763	-1.04918	1.27011e-12	1.14005e-11
Chr5	539920	540420	501	*	9.86344	9.23625	10.2991	-1.03043	1.34414e-12	1.20458e-11
Chr1	19781500	19782000	501	*	9.72517	10.1674	9.08418	1.04609	1.34715e-12	1.20535e-11
Chr1	18990890	18991390	501	*	8.42794	7.67342	8.92082	-1.19576	1.476e-12	1.31855e-11
Chr1	17464715	17465215	501	*	8.22297	8.72755	7.44032	1.23427	1.60982e-12	1.43581e-11
Chr5	5501787	5502287	501	*	9.49598	9.96653	8.79315	1.13212	1.69108e-12	1.50589e-11
Chr4	12724890	12725390	501	*	7.83358	6.88318	8.40163	-1.43194	1.82805e-12	1.62529e-11
Chr2	4311396	4311896	501	*	8.1447	7.27868	8.68208	-1.33748	1.83226e-12	1.62645e-11
Chr3	10323232	10323732	501	*	8.6601	7.97014	9.1249	-1.11258	1.8526e-12	1.64192e-11
Chr4	597539	598039	501	*	8.71741	8.02797	9.18198	-1.10956	1.87719e-12	1.66109e-11
Chr2	19417581	19418081	501	*	9.0756	9.52026	8.4295	1.05297	1.88528e-12	1.66562e-11
Chr5	20926113	20926613	501	*	9.4862	9.90761	8.88842	0.98776	2.02795e-12	1.78886e-11
Chr4	6795334	6795834	501	*	7.94585	8.49115	7.0587	1.36596	2.10607e-12	1.85486e-11
Chr2	15776881	15777381	501	*	8.97132	9.42848	8.29825	1.09053	2.14001e-12	1.8818e-11
Chr5	5026829	5027329	501	*	9.12579	9.55634	8.5093	1.0171	2.21703e-12	1.94648e-11
Chr2	8520657	8521157	501	*	9.35658	9.77877	8.7572	0.990311	2.28778e-12	2.00547e-11
Chr5	10162723	10163223	501	*	9.05937	9.49788	8.42627	1.03377	2.33651e-12	2.04499e-11
Chr3	2924094	2924594	501	*	10.6823	11.1723	9.93471	1.1861	2.42539e-12	2.11948e-11
Chr5	1792178	1792678	501	*	7.96123	7.12831	8.4859	-1.29238	2.51439e-12	2.19384e-11
Chr4	13252068	13252568	501	*	7.2084	6.07134	7.8363	-1.63766	2.62615e-12	2.2878e-11
Chr1	30293660	30294160	501	*	9.5433	9.97652	8.92126	1.02213	2.71225e-12	2.35844e-11
Chr5	25476140	25476640	501	*	7.34218	7.95819	6.24483	1.58854	2.71563e-12	2.35844e-11
Chr2	9593022	9593522	501	*	9.24809	9.69759	8.59165	1.06361	3.09264e-12	2.68172e-11
Chr1	2281835	2282335	501	*	10.2125	10.6955	9.48096	1.16316	3.11164e-12	2.69404e-11
Chr1	19742659	19743159	501	*	7.27282	6.14181	7.89894	-1.63033	3.14585e-12	2.71946e-11
Chr4	13205454	13205954	501	*	7.25926	6.06026	7.90489	-1.699	3.20264e-12	2.76431e-11
Chr5	4914851	4915351	501	*	8.99087	8.36978	9.42363	-1.02089	3.50973e-12	3.02472e-11
Chr3	19295380	19295880	501	*	7.35403	6.23865	7.97549	-1.61021	3.51704e-12	3.02638e-11
Chr5	19271823	19272323	501	*	9.43102	9.84528	8.84761	0.968634	3.54093e-12	3.04228e-11
Chr5	2306038	2306538	501	*	8.83765	8.05887	9.34063	-1.22087	4.02808e-12	3.45554e-11
Chr5	17534014	17534514	501	*	7.58921	6.57476	8.17895	-1.50219	4.06669e-12	3.48334e-11
Chr1	11381959	11382459	501	*	6.96095	5.6462	7.63723	-1.82387	4.12198e-12	3.52533e-11
Chr5	19626290	19626790	501	*	10.0117	10.4472	9.38502	1.02467	4.23462e-12	3.61616e-11
Chr1	18856645	18857145	501	*	6.99539	5.74351	7.6554	-1.76281	4.26194e-12	3.63397e-11
Chr3	16001352	16001852	501	*	8.40552	8.88693	7.67788	1.15611	4.27632e-12	3.64071e-11
Chr5	19196949	19197449	501	*	10.2861	10.7399	9.62052	1.0779	4.36605e-12	3.71148e-11
Chr1	25883850	25884350	501	*	8.16187	7.36001	8.67423	-1.24882	4.43311e-12	3.76278e-11
Chr4	1963704	1964204	501	*	7.89366	7.00502	8.4395	-1.3591	4.45717e-12	3.7775e-11
Chr2	2055090	2055590	501	*	9.03004	9.49261	8.34503	1.09804	4.47941e-12	3.79063e-11
Chr1	13035565	13036065	501	*	9.16062	8.53638	9.59491	-1.02206	4.66418e-12	3.94106e-11
Chr3	21338208	21338708	501	*	10.2233	10.6585	9.59718	1.02463	4.79014e-12	4.04141e-11
Chr5	5858508	5859008	501	*	9.23763	8.64152	9.65822	-0.987106	4.84323e-12	4.08008e-11
Chr1	16867366	16867866	501	*	6.85836	5.56696	7.5287	-1.80013	4.91738e-12	4.13634e-11
Chr5	748126	748626	501	*	8.62275	7.89799	9.10292	-1.15339	5.04703e-12	4.23905e-11
Chr1	4727191	4727691	501	*	7.64445	6.54923	8.2598	-1.58397	5.05766e-12	4.24164e-11
Chr5	7347692	7348192	501	*	8.91489	8.25486	9.36604	-1.07008	5.37818e-12	4.50373e-11
Chr4	13985678	13986178	501	*	7.71243	6.78201	8.27343	-1.40984	5.90624e-12	4.93856e-11
Chr1	18237853	18238353	501	*	8.40958	7.62269	8.91589	-1.22956	6.43151e-12	5.36979e-11
Chr2	10537037	10537537	501	*	7.29997	6.22666	7.90857	-1.56306	6.47964e-12	5.40194e-11
Chr3	7504332	7504832	501	*	7.2163	6.00265	7.86598	-1.71021	6.53153e-12	5.43713e-11
Chr4	13612539	13613039	501	*	9.17093	9.60857	8.53967	1.02801	6.64567e-12	5.52396e-11
Chr3	16432353	16432853	501	*	8.28779	7.55409	8.77182	-1.16752	6.678e-12	5.54264e-11
Chr2	10529907	10530407	501	*	8.27226	7.49634	8.77407	-1.21618	6.85453e-12	5.68077e-11
Chr1	25993244	25993744	501	*	8.55013	7.82975	9.02839	-1.15262	6.89984e-12	5.7099e-11
Chr4	7434401	7434901	501	*	8.1064	7.18874	8.66283	-1.39689	7.13596e-12	5.89661e-11
Chr1	23994718	23995218	501	*	8.78983	9.23238	8.14821	1.04725	7.16435e-12	5.91138e-11
Chr2	7395459	7395959	501	*	9.3083	9.72362	8.72278	0.968911	7.36407e-12	6.06726e-11
Chr3	7697874	7698374	501	*	7.32924	6.24111	7.94243	-1.57782	7.41239e-12	6.09776e-11
Chr1	22215923	22216423	501	*	8.98493	9.44869	8.29728	1.11059	7.4228e-12	6.09776e-11
Chr1	18789195	18789695	501	*	9.03129	9.47125	8.39516	1.03416	7.54753e-12	6.19117e-11
Chr5	25080930	25081430	501	*	6.97246	5.5011	7.68559	-1.97867	7.79867e-12	6.38786e-11
Chr3	17118994	17119494	501	*	7.57483	6.58226	8.15731	-1.47486	7.90287e-12	6.46379e-11
Chr5	18309882	18310382	501	*	7.27601	6.22114	7.87882	-1.54997	8.19262e-12	6.69103e-11
Chr1	5002792	5003292	501	*	7.57334	6.50462	8.18049	-1.55311	8.27088e-12	6.74515e-11
Chr3	10688333	10688833	501	*	8.39905	7.66866	8.88165	-1.16509	8.50687e-12	6.92755e-11
Chr2	10690882	10691382	501	*	8.57853	7.90741	9.03479	-1.08578	8.80508e-12	7.16002e-11
Chr1	9538567	9539067	501	*	9.77217	10.2389	9.07793	1.11306	8.9442e-12	7.26264e-11
Chr4	13939644	13940144	501	*	8.18545	8.67284	7.4439	1.17798	9.914e-12	8.03849e-11
Chr4	9467871	9468371	501	*	9.34893	9.81928	8.64657	1.11998	1.00829e-11	8.16369e-11
Chr1	25005572	25006072	501	*	7.4945	6.53039	8.0673	-1.44315	1.04326e-11	8.43462e-11
Chr4	7247570	7248070	501	*	7.43768	6.25927	8.07752	-1.67417	1.06135e-11	8.56856e-11
Chr2	19582899	19583399	501	*	8.02318	7.23653	8.52938	-1.23386	1.0869e-11	8.76222e-11
Chr1	20091690	20092190	501	*	7.86449	7.02827	8.39045	-1.29251	1.14293e-11	9.20074e-11
Chr1	11277533	11278033	501	*	8.67984	7.96819	9.15428	-1.13792	1.17656e-11	9.45792e-11
Chr4	13195282	13195782	501	*	7.09819	5.96022	7.72636	-1.63222	1.18162e-11	9.48506e-11
Chr1	17780678	17781178	501	*	10.5894	11.057	9.89327	1.11808	1.29788e-11	1.04034e-10
Chr2	13927747	13928247	501	*	7.73341	6.86073	8.2733	-1.33877	1.35761e-11	1.08667e-10
Chr1	25184784	25185284	501	*	8.11977	7.32369	8.62981	-1.2396	1.37152e-11	1.09624e-10
Chr5	19603208	19603708	501	*	9.35689	9.76208	8.79142	0.941688	1.37711e-11	1.09915e-10
Chr2	19262570	19263070	501	*	7.06468	5.65993	7.76274	-1.90211	1.38879e-11	1.1069e-10
Chr2	17879637	17880137	501	*	8.47393	7.66163	8.99047	-1.25859	1.39875e-11	1.11325e-10
Chr4	14043979	14044479	501	*	9.48821	9.89981	8.91011	0.958013	1.40143e-11	1.11381e-10
Chr3	11696029	11696529	501	*	7.86491	6.94662	8.42157	-1.39245	1.42684e-11	1.1324e-10
Chr3	6064511	6065011	501	*	9.57453	9.9784	9.01165	0.940429	1.43513e-11	1.13738e-10
Chr5	22388927	22389427	501	*	9.51926	9.99768	8.7985	1.14704	1.43908e-11	1.1389e-10
Chr1	25642869	25643369	501	*	9.10214	9.52287	8.50573	0.983925	1.44129e-11	1.13904e-10
Chr2	8826197	8826697	501	*	7.59951	8.1515	6.69411	1.37809	1.4681e-11	1.15861e-10
Chr1	27040256	27040756	501	*	6.97862	5.79437	7.62012	-1.68274	1.476e-11	1.1632e-10
Chr1	19113619	19114119	501	*	7.99539	7.17928	8.51345	-1.26308	1.52284e-11	1.19844e-10
Chr2	6452573	6453073	501	*	8.77339	9.28221	7.98032	1.23324	1.57177e-11	1.23521e-10
Chr1	1539504	1540004	501	*	8.84132	8.15467	9.30463	-1.1006	1.57862e-11	1.23887e-10
Chr1	5272846	5273346	501	*	9.69534	10.1006	9.12982	0.940385	1.58996e-11	1.24602e-10
Chr5	777503	778003	501	*	8.89977	9.3454	8.25159	1.05335	1.59603e-11	1.24815e-10
Chr4	5362880	5363380	501	*	7.13235	5.98306	7.76384	-1.64563	1.59711e-11	1.24815e-10
Chr4	9790883	9791383	501	*	8.24618	8.76321	7.43265	1.27223	1.63989e-11	1.2798e-10
Chr4	379389	379889	501	*	6.66419	5.33975	7.34288	-1.82948	1.6431e-11	1.28053e-10
Chr3	11452743	11453243	501	*	7.46153	6.43988	8.05364	-1.51307	1.6785e-11	1.3063e-10
Chr3	343102	343602	501	*	7.93775	8.45011	7.13592	1.24658	1.69828e-11	1.31987e-10
Chr1	4688404	4688904	501	*	9.27585	8.68444	9.6941	-0.975676	1.71073e-11	1.3277e-10
Chr5	20230859	20231359	501	*	7.45906	6.4849	8.0353	-1.44946	1.76099e-11	1.36482e-10
Chr5	7077182	7077682	501	*	9.30174	9.77524	8.59221	1.12979	1.78139e-11	1.37874e-10
Chr1	245941	246441	501	*	7.06128	5.81623	7.71947	-1.73711	1.78805e-11	1.38199e-10
Chr5	18117181	18117681	501	*	8.44213	7.72326	8.91973	-1.14199	1.8049e-11	1.3931e-10
Chr1	12160382	12160882	501	*	9.27363	8.68721	9.6894	-0.972108	1.82017e-11	1.40295e-10
Chr4	9278899	9279399	501	*	9.29945	9.72818	8.68671	1.0117	1.8844e-11	1.45047e-10
Chr4	6884667	6885167	501	*	8.27363	7.52203	8.76528	-1.19152	1.90018e-11	1.46061e-10
Chr3	23346020	23346520	501	*	8.24585	8.7518	7.45983	1.22168	1.91201e-11	1.4677e-10
Chr2	11923606	11924106	501	*	8.638	7.974	9.09099	-1.0724	1.94849e-11	1.49366e-10
Chr4	6350890	6351390	501	*	7.62055	6.63928	8.19922	-1.45852	1.95818e-11	1.49904e-10
Chr1	27856791	27857291	501	*	8.30116	8.77743	7.58535	1.14586	1.991e-11	1.5221e-10
Chr4	6013042	6013542	501	*	8.56063	7.88704	9.01802	-1.08525	2.08753e-11	1.59373e-10
Chr3	17883553	17884053	501	*	8.87588	8.24531	9.31319	-1.03153	2.21547e-11	1.68911e-10
Chr3	9633825	9634325	501	*	8.02966	7.15789	8.56922	-1.33426	2.26058e-11	1.72116e-10
Chr4	11697652	11698152	501	*	6.73711	5.42406	7.41295	-1.8157	2.27645e-11	1.7309e-10
Chr3	22500191	22500691	501	*	9.10265	9.58062	8.38293	1.13987	2.28949e-11	1.73847e-10
Chr5	4477392	4477892	501	*	8.8934	9.3179	8.28934	0.996343	2.34453e-11	1.77785e-10
Chr5	16971915	16972415	501	*	7.89793	7.07772	8.41761	-1.27263	2.35764e-11	1.78539e-10
Chr5	24689646	24690146	501	*	9.57229	9.00462	9.9786	-0.945036	2.46666e-11	1.86543e-10
Chr2	8305329	8305829	501	*	7.19103	6.09053	7.808	-1.59486	2.51784e-11	1.90158e-10
Chr1	16846817	16847317	501	*	7.27925	6.25332	7.87276	-1.51328	2.55305e-11	1.92559e-10
Chr1	28494344	28494844	501	*	8.96915	9.40006	8.35192	1.01641	2.70168e-11	2.03495e-10
Chr2	8784782	8785282	501	*	9.8149	10.2185	9.2526	0.934545	2.91986e-11	2.19634e-10
Chr4	1870420	1870920	501	*	7.09241	5.88133	7.74139	-1.71694	2.96124e-11	2.22449e-10
Chr1	2611094	2611594	501	*	7.16599	6.04808	7.78821	-1.60335	3.06875e-11	2.30218e-10
Chr1	11564203	11564703	501	*	9.01908	8.43035	9.436	-0.974541	3.12635e-11	2.34226e-10
Chr1	24701215	24701715	501	*	7.37622	6.35167	7.96928	-1.50009	3.21441e-11	2.40503e-10
Chr3	12355846	12356346	501	*	9.00564	8.4145	9.42376	-0.976187	3.26206e-11	2.43744e-10
Chr2	17463213	17463713	501	*	9.77788	10.235	9.10487	1.08709	3.28488e-11	2.45123e-10
Chr3	4235127	4235627	501	*	8.20868	8.733	7.37667	1.27602	3.37065e-11	2.5119e-10
Chr5	20016243	20016743	501	*	8.62488	9.0725	7.97245	1.06167	3.43023e-11	2.55291e-10
Chr5	2316018	2316518	501	*	9.60034	10.0234	8.99915	0.987822	3.44756e-11	2.56241e-10
Chr1	6804155	6804655	501	*	9.72846	10.1585	9.11305	1.00787	3.64663e-11	2.70679e-10
Chr3	9855575	9856075	501	*	9.33911	8.78737	9.73724	-0.921944	3.73905e-11	2.77173e-10
Chr5	22485223	22485723	501	*	8.24772	8.7315	7.51461	1.15709	3.84678e-11	2.84783e-10
Chr3	22896387	22896887	501	*	7.62134	6.73483	8.1664	-1.3513	3.92039e-11	2.89851e-10
Chr1	2367665	2368165	501	*	9.93043	10.3527	9.3309	0.985195	4.05556e-11	2.99451e-10
Chr5	2733620	2734120	501	*	9.55705	10.043	8.81889	1.17206	4.27335e-11	3.1478e-10
Chr4	12934743	12935243	501	*	9.4787	9.87992	8.92099	0.930881	4.27437e-11	3.1478e-10
Chr2	9844481	9844981	501	*	9.41038	9.82296	8.83031	0.959193	4.37548e-11	3.21804e-10
Chr4	1033029	1033529	501	*	9.3575	9.82055	8.67142	1.09608	4.39176e-11	3.22579e-10
Chr5	14649513	14650013	501	*	8.20617	7.4747	8.68923	-1.16309	4.45819e-11	3.27031e-10
Chr1	8918880	8919380	501	*	8.5849	9.08502	7.81307	1.20141	4.62862e-11	3.3909e-10
Chr4	12305257	12305757	501	*	8.64841	7.96367	9.11086	-1.09582	4.73371e-11	3.46338e-10
Chr5	2404739	2405239	501	*	9.78433	10.2041	9.18996	0.977568	4.81824e-11	3.52064e-10
Chr2	19008534	19009034	501	*	9.33919	9.76771	8.72687	1.00351	4.88506e-11	3.56482e-10
Chr1	23386639	23387139	501	*	8.31429	7.5824	8.79754	-1.16243	4.93149e-11	3.59404e-10
Chr2	7888286	7888786	501	*	7.29688	6.29686	7.88185	-1.47466	4.96081e-11	3.61072e-10
Chr5	5413867	5414367	501	*	7.92392	6.9958	8.48411	-1.38811	5.01627e-11	3.64637e-10
Chr2	9678217	9678717	501	*	9.58585	10.0024	8.99796	0.971902	5.06343e-11	3.67589e-10
Chr5	15248185	15248685	501	*	8.01322	7.2338	8.51647	-1.22018	5.33498e-11	3.86803e-10
Chr3	9200842	9201342	501	*	8.9485	8.34438	9.37302	-0.993273	5.82284e-11	4.21631e-10
Chr1	22753067	22753567	501	*	7.56328	6.67725	8.10815	-1.34839	6.04211e-11	4.36945e-10
Chr4	13474360	13474860	501	*	8.46745	8.91614	7.81273	1.05899	6.07965e-11	4.39095e-10
Chr5	18590180	18590680	501	*	10.1259	10.5325	9.55786	0.943304	6.17157e-11	4.45161e-10
Chr1	9609615	9610115	501	*	9.81861	10.2449	9.21099	0.997845	6.35225e-11	4.57606e-10
Chr3	22345440	22345940	501	*	8.8091	9.24929	8.17247	1.03966	6.36588e-11	4.58001e-10
Chr2	14575514	14576014	501	*	9.48373	9.93164	8.83068	1.05508	6.49855e-11	4.66948e-10
Chr4	16717002	16717502	501	*	9.68078	9.12894	10.079	-0.922816	6.54663e-11	4.69802e-10
Chr4	11434817	11435317	501	*	8.13911	8.63574	7.37565	1.20017	6.612e-11	4.73888e-10
Chr5	20683368	20683868	501	*	9.43896	9.86921	8.82307	1.00831	7.08896e-11	5.07425e-10
Chr4	5451403	5451903	501	*	7.85735	7.05107	8.37149	-1.24875	7.24716e-11	5.18089e-10
Chr1	12991375	12991875	501	*	8.23734	7.53167	8.70914	-1.12848	7.30119e-11	5.21289e-10
Chr3	6117527	6118027	501	*	8.85382	9.28894	8.22781	1.02751	7.84073e-11	5.591e-10
Chr2	13230332	13230832	501	*	7.29679	6.13235	7.93264	-1.65527	8.06556e-11	5.74403e-10
Chr4	6928172	6928672	501	*	7.69384	6.81384	8.23647	-1.34407	8.18856e-11	5.82425e-10
Chr1	25892227	25892727	501	*	9.30032	9.69278	8.75947	0.905622	8.23204e-11	5.84777e-10
Chr5	23258175	23258675	501	*	8.47264	8.95128	7.7514	1.15404	8.82262e-11	6.25938e-10
Chr4	1229282	1229782	501	*	9.92509	10.3553	9.30925	1.00489	8.92897e-11	6.32685e-10
Chr5	20505759	20506259	501	*	10.2984	10.7567	9.62282	1.08521	8.97734e-11	6.35311e-10
Chr3	191261	191761	501	*	8.56172	9.02454	7.87617	1.09934	9.24191e-11	6.53212e-10
Chr2	16079926	16080426	501	*	8.60141	7.94203	9.05226	-1.06249	9.35199e-11	6.60161e-10
Chr1	25782758	25783258	501	*	6.7549	5.52693	7.40849	-1.71852	9.38044e-11	6.61339e-10
Chr4	12111861	12112361	501	*	7.14265	6.03335	7.76228	-1.58558	9.46401e-11	6.66394e-10
Chr5	24739825	24740325	501	*	8.70808	9.15361	8.06015	1.04796	9.59907e-11	6.75059e-10
Chr1	3284234	3284734	501	*	8.0145	8.53133	7.2015	1.27013	9.66722e-11	6.79001e-10
Chr1	14171469	14171969	501	*	9.60096	9.03216	10.0078	-0.942404	9.68343e-11	6.7929e-10
Chr1	26576444	26576944	501	*	9.17249	8.60604	9.57818	-0.940698	9.75686e-11	6.83589e-10
Chr5	9886009	9886509	501	*	8.522	7.85855	8.97474	-1.07253	1.01206e-10	7.08188e-10
Chr1	10928649	10929149	501	*	8.03328	7.27242	8.52882	-1.19162	1.082e-10	7.56191e-10
Chr4	12861125	12861625	501	*	7.34037	6.37837	7.91244	-1.43267	1.09018e-10	7.6096e-10
Chr3	22935480	22935980	501	*	8.74993	9.19295	8.10732	1.0372	1.11212e-10	7.7531e-10
Chr5	4025784	4026284	501	*	8.43953	8.89274	7.77505	1.06708	1.12821e-10	7.85555e-10
Chr2	15051473	15051973	501	*	8.44636	7.76796	8.90593	-1.09125	1.13175e-10	7.87043e-10
Chr3	5068440	5068940	501	*	8.25603	8.71823	7.57186	1.10135	1.18041e-10	8.19866e-10
Chr3	6675363	6675863	501	*	9.06881	8.49398	9.47876	-0.950676	1.22745e-10	8.51484e-10
Chr4	11815035	11815535	501	*	7.84226	7.05755	8.34768	-1.22382	1.26351e-10	8.75052e-10
Chr5	26192519	26193019	501	*	8.24789	8.72543	7.52914	1.14067	1.26454e-10	8.75052e-10
Chr1	11006727	11007227	501	*	7.00985	5.88003	7.63561	-1.60696	1.29443e-10	8.94637e-10
Chr1	20518433	20518933	501	*	8.36888	8.8347	7.67663	1.11401	1.35687e-10	9.36641e-10
Chr3	10617147	10617647	501	*	8.49812	7.78381	8.97372	-1.1324	1.36192e-10	9.38974e-10
Chr3	5391780	5392280	501	*	7.20886	6.18404	7.802	-1.49818	1.37308e-10	9.45509e-10
Chr5	20860921	20861421	501	*	7.62751	8.15411	6.78964	1.2917	1.39866e-10	9.61945e-10
Chr1	24007543	24008043	501	*	8.19484	7.47	8.67504	-1.15127	1.43013e-10	9.82005e-10
Chr5	17404081	17404581	501	*	7.34773	6.33267	7.93767	-1.49467	1.43133e-10	9.82005e-10
Chr4	218732	219232	501	*	8.12572	7.3767	8.61628	-1.17731	1.4618e-10	1.00169e-09
Chr1	25854459	25854959	501	*	7.73253	6.81054	8.29052	-1.38087	1.5009e-10	1.02723e-09
Chr5	9012399	9012899	501	*	7.16328	6.13691	7.75692	-1.50012	1.52604e-10	1.04317e-09
Chr2	11637451	11637951	501	*	7.92015	7.09965	8.43995	-1.26681	1.53649e-10	1.04896e-09
Chr1	22373534	22374034	501	*	7.0905	5.91035	7.73084	-1.65524	1.53825e-10	1.04896e-09
Chr4	12550372	12550872	501	*	8.5531	9.01065	7.87916	1.07586	1.60901e-10	1.09588e-09
Chr1	19806421	19806921	501	*	7.39341	6.47195	7.95122	-1.38116	1.63621e-10	1.11306e-09
Chr1	12132421	12132921	501	*	7.15469	6.13427	7.7464	-1.4923	1.67423e-10	1.13754e-09
Chr4	14024649	14025149	501	*	9.68859	10.0756	9.15811	0.888426	1.68045e-10	1.14039e-09
Chr4	7086146	7086646	501	*	10.5743	11.0151	9.93647	1.03518	1.69259e-10	1.14725e-09
Chr5	26663643	26664143	501	*	8.41361	8.85653	7.77122	1.04238	1.70175e-10	1.15207e-09
Chr1	19751283	19751783	501	*	7.39887	6.4149	7.97845	-1.45779	1.77178e-10	1.19803e-09
Chr5	19403510	19404010	501	*	9.38645	9.80411	8.79621	0.970899	1.80788e-10	1.22097e-09
Chr1	26769778	26770278	501	*	9.52374	9.90747	8.99943	0.880608	1.81371e-10	1.22344e-09
Chr4	14375421	14375921	501	*	7.5217	6.53295	8.10289	-1.458	1.84656e-10	1.2441e-09
Chr1	7610455	7610955	501	*	7.61475	8.21692	6.56188	1.50894	1.86577e-10	1.25554e-09
Chr3	9136880	9137380	501	*	9.8247	10.2146	9.28871	0.90005	1.93489e-10	1.30049e-09
Chr5	15166623	15167123	501	*	8.52343	7.83289	8.9885	-1.10014	1.96061e-10	1.3152e-09
Chr2	9418100	9418600	501	*	8.76825	9.19311	8.16346	0.988068	1.96145e-10	1.3152e-09
Chr5	7687654	7688154	501	*	7.33949	6.33516	7.92589	-1.46829	1.96421e-10	1.31548e-09
Chr1	4366159	4366659	501	*	7.7444	8.28645	6.86598	1.34406	1.98098e-10	1.32513e-09
Chr2	1289984	1290484	501	*	8.27833	7.54951	8.76026	-1.15269	2.01485e-10	1.34619e-09
Chr3	18959924	18960424	501	*	7.89843	7.1321	8.39627	-1.1961	2.02569e-10	1.35182e-09
Chr1	4072099	4072599	501	*	7.19612	7.79661	6.14854	1.52704	2.19201e-10	1.46108e-09
Chr1	29069333	29069833	501	*	7.86029	6.96279	8.40941	-1.34763	2.20293e-10	1.46662e-09
Chr4	17924553	17925053	501	*	9.41326	9.88741	8.70227	1.12471	2.25935e-10	1.5024e-09
Chr3	18855449	18855949	501	*	9.25987	9.70281	8.61744	1.03643	2.37067e-10	1.57456e-09
Chr3	20249542	20250042	501	*	9.23683	9.625	8.70416	0.893898	2.53667e-10	1.68211e-09
Chr4	14090747	14091247	501	*	10.665	11.1041	10.0308	1.02997	2.53881e-10	1.68211e-09
Chr1	21099336	21099836	501	*	8.52121	7.87448	8.96616	-1.04462	2.54158e-10	1.68211e-09
Chr4	9285510	9286010	501	*	8.33551	7.6641	8.7919	-1.08242	2.58999e-10	1.71213e-09
Chr3	3054276	3054776	501	*	9.64248	9.08731	10.0424	-0.923292	2.61104e-10	1.72402e-09
Chr1	28844661	28845161	501	*	9.60695	9.98353	9.09595	0.862268	2.8165e-10	1.8575e-09
Chr1	7856800	7857300	501	*	8.60375	9.03117	7.99371	1.00173	2.82331e-10	1.85981e-09
Chr4	2627494	2627994	501	*	7.39902	6.46175	7.96245	-1.40028	2.92944e-10	1.92746e-09
Chr3	17330343	17330843	501	*	7.6357	6.76358	8.17539	-1.31849	3.04341e-10	2.00011e-09
Chr1	30141909	30142409	501	*	9.50045	9.93127	8.88339	1.00206	3.07364e-10	2.01761e-09
Chr2	19624224	19624724	501	*	7.99451	8.49401	7.22416	1.19281	3.09084e-10	2.02446e-09
Chr4	17606275	17606775	501	*	7.86181	8.40403	6.98293	1.31681	3.09127e-10	2.02446e-09
Chr1	6452358	6452858	501	*	9.67185	10.0814	9.09782	0.950908	3.10231e-10	2.02932e-09
Chr1	25378253	25378753	501	*	9.73403	10.1115	9.22131	0.864516	3.10913e-10	2.03142e-09
Chr4	720006	720506	501	*	7.44399	6.55768	7.98898	-1.34209	3.20164e-10	2.08943e-09
Chr2	10148141	10148641	501	*	7.47062	6.5364	8.03298	-1.39012	3.27885e-10	2.13734e-09
Chr2	15720427	15720927	501	*	9.42487	9.81515	8.88817	0.9007	3.29841e-10	2.14759e-09
Chr1	29854761	29855261	501	*	9.59929	10.0285	8.98544	1.00097	3.32206e-10	2.16049e-09
Chr1	5712188	5712688	501	*	8.87711	9.2841	8.3081	0.942663	3.34125e-10	2.17046e-09
Chr5	3884334	3884834	501	*	8.875	9.27827	8.31329	0.932969	3.39043e-10	2.19986e-09
Chr1	2148483	2148983	501	*	10.3973	10.7968	9.84301	0.921933	3.45358e-10	2.23825e-09
Chr5	6790084	6790584	501	*	8.48189	8.92641	7.83609	1.04705	3.59816e-10	2.32927e-09
Chr1	17348048	17348548	501	*	8.21024	7.53726	8.66734	-1.07872	3.62823e-10	2.34603e-09
Chr1	4664578	4665078	501	*	8.70925	8.07975	9.14605	-1.02012	3.70105e-10	2.39037e-09
Chr5	17902744	17903244	501	*	9.28506	8.69407	9.70311	-0.975663	3.71844e-10	2.39884e-09
Chr1	22788113	22788613	501	*	6.89791	5.78767	7.51783	-1.58077	3.9094e-10	2.51914e-09
Chr3	3527429	3527929	501	*	8.17706	8.64361	7.48321	1.1123	4.09327e-10	2.63461e-09
Chr4	6007627	6008127	501	*	7.51463	6.65885	8.04813	-1.30484	4.17698e-10	2.68541e-09
Chr5	14975718	14976218	501	*	7.5678	6.73158	8.09376	-1.28163	4.2273e-10	2.71465e-09
Chr1	3483076	3483576	501	*	8.60752	9.02888	8.00983	0.981846	4.38855e-10	2.81498e-09
Chr2	11968406	11968906	501	*	8.46476	7.81196	8.91256	-1.05099	4.55592e-10	2.91901e-09
Chr5	2906771	2907271	501	*	9.8535	10.2744	9.25665	0.976315	4.57e-10	2.92469e-09
Chr4	12855710	12856210	501	*	9.51001	9.8849	9.00212	0.856318	4.61377e-10	2.94935e-09
Chr5	7379633	7380133	501	*	8.71836	9.14296	8.11409	0.984593	4.63878e-10	2.96197e-09
Chr1	113286	113786	501	*	8.04771	8.5592	7.24803	1.22405	4.67225e-10	2.97995e-09
Chr1	11702080	11702580	501	*	8.75201	8.11502	9.19238	-1.0351	4.77402e-10	3.04141e-09
Chr3	7664666	7665166	501	*	8.91381	9.33595	8.31455	0.985713	4.96913e-10	3.16212e-09
Chr1	26458143	26458643	501	*	9.38428	9.78708	8.8235	0.933723	5.02784e-10	3.19587e-09
Chr1	27463153	27463653	501	*	9.05486	9.50581	8.39526	1.0542	5.0548e-10	3.20937e-09
Chr2	6057712	6058212	501	*	7.99653	7.26855	8.47808	-1.15049	5.17637e-10	3.28285e-09
Chr4	11669282	11669782	501	*	9.04912	9.54216	8.29422	1.17624	5.25731e-10	3.33042e-09
Chr4	14985611	14986111	501	*	8.32319	7.64096	8.78451	-1.08685	5.35466e-10	3.38827e-09
Chr5	2622229	2622729	501	*	8.67402	7.9916	9.13542	-1.09122	5.36719e-10	3.39238e-09
Chr5	152994	153494	501	*	8.56094	8.98574	7.95625	0.993385	5.388e-10	3.4017e-09
Chr5	12961534	12962034	501	*	7.66392	8.19735	6.80834	1.2941	5.41727e-10	3.41143e-09
Chr1	9993718	9994218	501	*	7.8835	7.08916	8.39283	-1.23209	5.42006e-10	3.41143e-09
Chr4	1256346	1256846	501	*	8.93847	9.34285	8.37459	0.936231	5.42161e-10	3.41143e-09
Chr3	6379007	6379507	501	*	7.14332	6.09657	7.74353	-1.50957	5.47062e-10	3.43841e-09
Chr3	8969154	8969654	501	*	8.7215	8.12055	9.14446	-0.984769	5.60855e-10	3.52117e-09
Chr1	19384682	19385182	501	*	7.81332	7.03881	8.31454	-1.20378	5.63357e-10	3.53293e-09
Chr5	6042007	6042507	501	*	7.5146	6.65308	8.05029	-1.30835	5.70038e-10	3.57084e-09
Chr4	14806456	14806956	501	*	10.267	10.6642	9.71703	0.91484	5.83379e-10	3.65034e-09
Chr1	3966109	3966609	501	*	10.1406	10.5431	9.58031	0.927709	5.85664e-10	3.66056e-09
Chr4	955251	955751	501	*	9.68339	10.0659	9.16138	0.875746	5.87167e-10	3.66588e-09
Chr3	16607238	16607738	501	*	6.47558	5.13258	7.15887	-1.80925	6.3945e-10	3.98787e-09
Chr5	8739934	8740434	501	*	7.53222	6.68359	8.06298	-1.29743	6.40922e-10	3.99262e-09
Chr5	22976624	22977124	501	*	7.94205	7.22576	8.41852	-1.13299	6.55917e-10	4.0815e-09
Chr5	3739603	3740103	501	*	10.2464	10.6676	9.64909	0.978254	6.63093e-10	4.12159e-09
Chr5	14532177	14532677	501	*	8.81428	8.25307	9.21729	-0.930393	6.69643e-10	4.15771e-09
Chr1	12390346	12390846	501	*	8.06935	7.25066	8.58844	-1.25441	6.78308e-10	4.20686e-09
Chr2	10394628	10395128	501	*	8.03084	7.33532	8.49814	-1.10629	6.93358e-10	4.29546e-09
Chr2	3188007	3188507	501	*	7.41532	7.97746	6.48169	1.38803	6.95891e-10	4.3064e-09
Chr1	17279241	17279741	501	*	6.76246	5.60209	7.39715	-1.63053	6.98422e-10	4.31731e-09
Chr3	1102059	1102559	501	*	9.91598	10.3078	9.37636	0.898578	7.00175e-10	4.32339e-09
Chr4	394089	394589	501	*	7.71977	6.90811	8.23606	-1.25319	7.11242e-10	4.38691e-09
Chr4	9529510	9530010	501	*	7.66766	6.74837	8.22468	-1.36673	7.31182e-10	4.50495e-09
Chr5	20710530	20711030	501	*	7.52717	6.57423	8.09609	-1.40338	7.40715e-10	4.55868e-09
Chr2	16517724	16518224	501	*	7.54685	6.71627	8.07061	-1.27484	7.4579e-10	4.5849e-09
Chr1	27876828	27877328	501	*	8.37623	8.819	7.73414	1.04326	7.92432e-10	4.86631e-09
Chr1	19160652	19161152	501	*	8.45999	8.94021	7.73511	1.13837	8.04254e-10	4.93352e-09
Chr5	8830157	8830657	501	*	6.84044	5.72832	7.46092	-1.58185	8.17811e-10	5.01121e-09
Chr2	13648127	13648627	501	*	8.50074	8.96699	7.80753	1.09619	8.38159e-10	5.1303e-09
Chr3	1847035	1847535	501	*	9.27909	8.76128	9.65934	-0.868876	8.4388e-10	5.1597e-09
Chr1	6178013	6178513	501	*	8.98323	8.43951	9.37719	-0.906862	8.54068e-10	5.21631e-09
Chr4	606223	606723	501	*	6.69137	5.49082	7.33744	-1.66474	8.62932e-10	5.26473e-09
Chr1	29323650	29324150	501	*	7.66691	6.7927	8.20737	-1.31712	8.70442e-10	5.30479e-09
Chr5	4756386	4756886	501	*	9.15647	9.53764	8.63694	0.871613	8.88925e-10	5.41156e-09
Chr5	18636010	18636510	501	*	7.56225	6.64645	8.11802	-1.36612	8.92921e-10	5.43001e-09
Chr5	25657275	25657775	501	*	6.09434	4.59688	6.81315	-1.96232	9.07205e-10	5.5109e-09
Chr3	7047918	7048418	501	*	7.5327	6.71096	8.05298	-1.26072	9.11113e-10	5.52866e-09
Chr2	14634112	14634612	501	*	9.51985	9.8947	9.01205	0.854222	9.29304e-10	5.63297e-09
Chr2	18559038	18559538	501	*	9.4666	9.86786	8.90881	0.923498	9.33175e-10	5.65034e-09
Chr3	21562886	21563386	501	*	8.65359	8.05482	9.07549	-0.980107	9.4383e-10	5.70647e-09
Chr1	23899332	23899832	501	*	7.68904	8.20127	6.8875	1.23919	9.44477e-10	5.70647e-09
Chr5	5481926	5482426	501	*	10.6547	11.0737	10.0618	0.972942	9.72809e-10	5.87134e-09
Chr5	19860811	19861311	501	*	7.68435	5.5315	8.51228	-2.59202	9.90501e-10	5.9717e-09
Chr2	8941246	8941746	501	*	7.82252	8.33208	7.02761	1.22131	1.00653e-09	6.06182e-09
Chr1	20993702	20994202	501	*	8.02512	8.48718	7.34124	1.09018	1.01192e-09	6.0878e-09
Chr4	13508354	13508854	501	*	10.041	10.4448	9.47835	0.929321	1.01678e-09	6.11045e-09
Chr3	9898653	9899153	501	*	7.34902	6.45042	7.89853	-1.34562	1.02018e-09	6.12434e-09
Chr5	18191026	18191526	501	*	6.71438	5.57617	7.34262	-1.60423	1.03686e-09	6.21781e-09
Chr2	1564280	1564780	501	*	6.98731	5.96468	7.57974	-1.48552	1.03954e-09	6.22727e-09
Chr2	9334439	9334939	501	*	8.1259	7.37568	8.61697	-1.16787	1.04233e-09	6.23445e-09
Chr1	21605700	21606200	501	*	8.97923	8.395	9.3939	-0.964338	1.04296e-09	6.23445e-09
Chr2	16339893	16340393	501	*	7.88481	7.13133	8.37726	-1.18085	1.1077e-09	6.61443e-09
Chr5	15848344	15848844	501	*	9.38107	9.78047	8.82688	0.918257	1.11136e-09	6.62923e-09
Chr5	6116698	6117198	501	*	8.62404	9.05534	8.006	1.00238	1.11955e-09	6.67098e-09
Chr4	12445098	12445598	501	*	7.40423	6.53713	7.94203	-1.30994	1.12704e-09	6.7085e-09
Chr5	4922077	4922577	501	*	8.32705	7.69709	8.76408	-1.02038	1.24832e-09	7.42257e-09
Chr2	6298990	6299490	501	*	8.828	8.24626	9.24142	-0.960532	1.26208e-09	7.49645e-09
Chr5	21559349	21559849	501	*	6.87318	5.77849	7.48838	-1.56674	1.26452e-09	7.50299e-09
Chr3	20741165	20741665	501	*	7.20958	6.26925	7.77408	-1.38979	1.32338e-09	7.84398e-09
Chr4	17255454	17255954	501	*	9.1817	9.58229	8.62521	0.928753	1.33307e-09	7.89306e-09
Chr3	16081327	16081827	501	*	10.0921	10.4911	9.53866	0.917045	1.35636e-09	8.02251e-09
Chr1	28568601	28569101	501	*	8.91592	7.38798	9.64121	-1.98995	1.35947e-09	8.03246e-09
Chr5	3474341	3474841	501	*	7.49197	8.01016	6.67551	1.25207	1.3997e-09	8.26146e-09
Chr4	1608572	1609072	501	*	9.31683	9.68751	8.81669	0.845347	1.41292e-09	8.33077e-09
Chr4	15317689	15318189	501	*	8.43858	8.88045	7.79843	1.03575	1.42384e-09	8.38635e-09
Chr5	16602185	16602685	501	*	8.91783	8.34648	9.32601	-0.946054	1.45444e-09	8.5576e-09
Chr2	11037318	11037818	501	*	10.5923	11.0216	9.97824	0.999513	1.48532e-09	8.73013e-09
Chr3	2568878	2569378	501	*	9.28522	9.67525	8.74899	0.898869	1.49173e-09	8.75867e-09
Chr4	17315468	17315968	501	*	8.68153	9.08894	8.1117	0.941276	1.50124e-09	8.80528e-09
Chr5	8894963	8895463	501	*	9.27614	9.69456	8.68439	0.970332	1.52403e-09	8.92966e-09
Chr1	5796056	5796556	501	*	9.04244	8.51886	9.42578	-0.876433	1.58594e-09	9.28272e-09
Chr5	8162127	8162627	501	*	10.1851	10.5828	9.63441	0.913804	1.62222e-09	9.48518e-09
Chr5	19994717	19995217	501	*	8.43891	7.80244	8.87904	-1.02547	1.66896e-09	9.74831e-09
Chr1	22972283	22972783	501	*	8.01666	7.32931	8.4803	-1.09721	1.70717e-09	9.96115e-09
Chr2	1554318	1554818	501	*	7.02666	6.03516	7.60877	-1.44821	1.72386e-09	1.00481e-08
Chr5	212231	212731	501	*	8.10005	7.3767	8.5796	-1.14527	1.75103e-09	1.01959e-08
Chr3	15616650	15617150	501	*	8.97597	9.37948	8.41379	0.925925	1.75768e-09	1.0224e-08
Chr4	190491	190991	501	*	8.30873	8.74492	7.68052	1.02115	1.78892e-09	1.0395e-08
Chr1	6121662	6122162	501	*	9.08562	9.46667	8.56633	0.870817	1.81074e-09	1.05109e-08
Chr4	13298818	13299318	501	*	7.78298	7.02043	8.27923	-1.18276	1.84583e-09	1.07035e-08
Chr1	17818822	17819322	501	*	7.07418	6.05088	7.66682	-1.47456	1.91199e-09	1.10757e-08
Chr5	18681724	18682224	501	*	9.61476	9.99232	9.10195	0.862249	1.94073e-09	1.12307e-08
Chr2	16907338	16907838	501	*	9.82068	10.1955	9.31293	0.854465	1.94702e-09	1.12554e-08
Chr1	9624611	9625111	501	*	7.94972	7.24845	8.41957	-1.1103	1.97117e-09	1.13834e-08
Chr2	17028372	17028872	501	*	7.11938	6.18312	7.68245	-1.3872	1.97661e-09	1.14031e-08
Chr3	5258701	5259201	501	*	8.22453	8.70894	7.48993	1.16312	1.97877e-09	1.14038e-08
Chr3	9370165	9370665	501	*	9.48794	8.96227	9.8724	-0.878129	2.01147e-09	1.15804e-08
Chr3	9405517	9406017	501	*	7.61522	6.766	8.14621	-1.28813	2.03853e-09	1.17241e-08
Chr2	6316898	6317398	501	*	6.86573	5.82607	7.46367	-1.49686	2.04619e-09	1.17562e-08
Chr1	21637515	21638015	501	*	6.96021	5.92416	7.557	-1.50081	2.07366e-09	1.19018e-08
Chr5	5168661	5169161	501	*	10.0536	10.4726	9.46082	0.971298	2.07683e-09	1.19079e-08
Chr4	1398565	1399065	501	*	7.93767	7.20253	8.42231	-1.14792	2.1588e-09	1.23652e-08
Chr5	9131687	9132187	501	*	7.71069	6.95187	8.20538	-1.17948	2.22243e-09	1.27167e-08
Chr1	11165899	11166399	501	*	7.61729	6.83946	8.11988	-1.20346	2.23579e-09	1.27802e-08
Chr3	5556746	5557246	501	*	7.62039	6.82911	8.12848	-1.21926	2.2602e-09	1.29065e-08
Chr3	23229916	23230416	501	*	10.2796	10.6974	9.68899	0.965566	2.26359e-09	1.29128e-08
Chr1	25847677	25848177	501	*	7.72067	6.97484	8.20988	-1.16464	2.28049e-09	1.2996e-08
Chr4	17880747	17881247	501	*	8.30925	8.74612	7.67961	1.01439	2.41482e-09	1.37476e-08
Chr1	24346144	24346644	501	*	7.18812	6.25542	7.74993	-1.3787	2.45352e-09	1.39538e-08
Chr3	16215490	16215990	501	*	6.83193	5.76661	7.43803	-1.52301	2.47472e-09	1.40601e-08
Chr3	202195	202695	501	*	7.95492	8.43691	7.22595	1.1357	2.5309e-09	1.43648e-08
Chr4	10838430	10838930	501	*	8.13945	7.44882	8.60455	-1.09287	2.54322e-09	1.44202e-08
Chr5	9713238	9713738	501	*	7.45752	6.53812	8.01458	-1.37171	2.55151e-09	1.44526e-08
Chr3	669070	669570	501	*	7.87836	7.13	8.36864	-1.17444	2.66752e-09	1.50944e-08
Chr4	9200277	9200777	501	*	8.03525	8.51092	7.32079	1.12405	2.70209e-09	1.52747e-08
Chr1	6255825	6256325	501	*	7.0182	7.58849	6.06135	1.4133	2.7268e-09	1.53989e-08
Chr2	12765633	12766133	501	*	7.59262	6.81833	8.09376	-1.19958	2.75709e-09	1.55543e-08
Chr1	16881033	16881533	501	*	6.93603	5.92527	7.52456	-1.46449	2.76918e-09	1.56068e-08
Chr3	22059053	22059553	501	*	7.04232	6.01091	7.63761	-1.48266	2.84763e-09	1.60329e-08
Chr3	1695799	1696299	501	*	8.06007	8.51669	7.38817	1.07228	2.91668e-09	1.64052e-08
Chr3	10853280	10853780	501	*	7.18902	6.26235	7.74869	-1.37018	2.94758e-09	1.65625e-08
Chr5	16029804	16030304	501	*	9.39756	8.88735	9.77371	-0.856189	2.99316e-09	1.68018e-08
Chr2	18479612	18480112	501	*	9.77068	10.1629	9.23026	0.896786	3.01923e-09	1.69312e-08
Chr2	19146077	19146577	501	*	10.7377	11.2126	10.0252	1.12361	3.18288e-09	1.78311e-08
Chr1	1244795	1245295	501	*	9.12576	9.51065	8.59927	0.881891	3.211e-09	1.79707e-08
Chr4	5772337	5772837	501	*	7.32943	6.45071	7.87159	-1.32434	3.33471e-09	1.86445e-08
Chr3	11528317	11528817	501	*	8.66014	9.09138	8.0422	1.00037	3.35255e-09	1.87256e-08
Chr2	19377910	19378410	501	*	7.64304	8.15754	6.83585	1.22867	3.36357e-09	1.87685e-08
Chr4	16230371	16230871	501	*	8.0648	7.34749	8.54172	-1.13465	3.4551e-09	1.92601e-08
Chr3	16951633	16952133	501	*	7.55029	6.76893	8.05434	-1.20576	3.66845e-09	2.04292e-08
Chr1	20828941	20829441	501	*	7.57471	6.75611	8.09376	-1.24644	3.70723e-09	2.06247e-08
Chr2	14509125	14509625	501	*	8.36637	7.71671	8.8127	-1.04931	3.73508e-09	2.07591e-08
Chr4	8216942	8217442	501	*	10.3126	10.701	9.77937	0.888832	3.81599e-09	2.11878e-08
Chr2	1280027	1280527	501	*	6.81269	5.76832	7.41215	-1.49978	3.82414e-09	2.12121e-08
Chr5	6893273	6893773	501	*	8.94247	9.33886	8.39411	0.90663	3.8419e-09	2.12896e-08
Chr1	25219344	25219844	501	*	7.75964	6.87903	8.3025	-1.31453	3.84864e-09	2.13059e-08
Chr2	434349	434849	501	*	9.61384	9.11222	9.98533	-0.844911	3.9036e-09	2.15889e-08
Chr1	17455684	17456184	501	*	8.6077	9.01846	8.03125	0.951882	3.95903e-09	2.18739e-08
Chr2	12789846	12790346	501	*	8.5366	8.95276	7.94939	0.957674	4.00589e-09	2.21111e-08
Chr1	11902366	11902866	501	*	8.03822	7.30291	8.52294	-1.14708	4.01327e-09	2.21301e-08
Chr1	3638120	3638620	501	*	7.44582	7.96394	6.62957	1.25095	4.10197e-09	2.2597e-08
Chr5	20558451	20558951	501	*	8.72782	8.12414	9.15212	-0.981343	4.12087e-09	2.26789e-08
Chr2	16306996	16307496	501	*	9.03242	9.41239	8.51513	0.867625	4.17611e-09	2.29604e-08
Chr1	12202472	12202972	501	*	9.54201	9.90387	9.05785	0.822404	4.24148e-09	2.32971e-08
Chr3	2698211	2698711	501	*	8.50415	8.95011	7.85526	1.05065	4.33768e-09	2.38022e-08
Chr4	6598091	6598591	501	*	6.711	5.52783	7.35219	-1.63054	4.34986e-09	2.38457e-08
Chr1	30038878	30039378	501	*	9.56798	8.93062	10.0085	-1.02845	4.4143e-09	2.41754e-08
Chr5	23361237	23361737	501	*	7.6822	6.85927	8.20296	-1.24909	4.57656e-09	2.50396e-08
Chr3	7926794	7927294	501	*	7.19552	6.28004	7.75117	-1.35739	4.61308e-09	2.52076e-08
Chr2	15335795	15336295	501	*	7.80256	8.32437	6.97697	1.25021	4.61624e-09	2.52076e-08
Chr1	24936936	24937436	501	*	9.84285	10.1969	9.37264	0.800336	4.67356e-09	2.54959e-08
Chr1	1920496	1920996	501	*	9.74151	10.1077	9.24962	0.829757	4.70442e-09	2.56393e-08
Chr5	10430156	10430656	501	*	7.56081	6.73522	8.08262	-1.25646	4.7315e-09	2.57619e-08
Chr2	17639193	17639693	501	*	7.69947	8.1817	6.96995	1.14223	4.79725e-09	2.60946e-08
Chr2	16457156	16457656	501	*	7.0214	5.96361	7.62513	-1.50657	5.04228e-09	2.74009e-08
Chr1	6394664	6395164	501	*	7.69866	6.92908	8.19784	-1.18647	5.10423e-09	2.77108e-08
Chr2	15591389	15591889	501	*	8.79884	9.24792	8.14328	1.04413	5.114e-09	2.7737e-08
Chr5	20853096	20853596	501	*	8.86362	9.24535	8.34304	0.87322	5.14024e-09	2.78525e-08
Chr1	11343018	11343518	501	*	7.15541	6.06442	7.76947	-1.53565	5.16666e-09	2.79687e-08
Chr1	27867676	27868176	501	*	10.094	10.4645	9.59423	0.843279	5.27779e-09	2.85427e-08
Chr4	9204887	9205387	501	*	8.18701	8.64674	7.50828	1.07682	5.29954e-09	2.86328e-08
Chr5	2364802	2365302	501	*	6.9199	5.91385	7.50687	-1.45485	5.37321e-09	2.9003e-08
Chr4	2219338	2219838	501	*	7.83687	7.07715	8.33193	-1.17297	5.61747e-09	3.02923e-08
Chr1	17929940	17930440	501	*	6.97534	5.94799	7.56931	-1.47913	5.72179e-09	3.08253e-08
Chr3	16612973	16613473	501	*	8.69112	8.133	9.09254	-0.920347	5.77418e-09	3.10777e-08
Chr4	6768741	6769241	501	*	9.18234	9.54629	8.69441	0.824785	5.79225e-09	3.11451e-08
Chr1	5878300	5878800	501	*	7.31955	6.34838	7.89478	-1.42657	6.10706e-09	3.28065e-08
Chr2	14494734	14495234	501	*	8.78934	8.22936	9.19173	-0.923735	6.12123e-09	3.28512e-08
Chr1	30013838	30014338	501	*	9.15489	9.55462	8.60006	0.917822	6.15331e-09	3.29918e-08
Chr5	20820115	20820615	501	*	8.30532	8.73102	7.69879	0.982353	6.32682e-09	3.38898e-08
Chr4	16743889	16744389	501	*	7.83607	7.11736	8.3136	-1.12495	6.4265e-09	3.4391e-08
Chr3	12788137	12788637	501	*	8.37184	7.7413	8.80914	-1.01963	7.02944e-09	3.75649e-08
Chr2	11506443	11506943	501	*	8.63132	8.06644	9.03621	-0.933807	7.03298e-09	3.75649e-08
Chr4	10797111	10797611	501	*	7.78095	8.25116	7.07888	1.1108	7.07714e-09	3.77649e-08
Chr2	17206419	17206919	501	*	9.86278	10.2685	9.29636	0.929208	7.16369e-09	3.81905e-08
Chr2	7366214	7366714	501	*	7.08933	6.13258	7.65959	-1.39509	7.20815e-09	3.83911e-08
Chr3	23155731	23156231	501	*	9.06936	9.4359	8.57675	0.833206	7.29169e-09	3.87992e-08
Chr3	23401113	23401613	501	*	8.28276	8.70786	7.67746	0.983319	7.40442e-09	3.93618e-08
Chr5	15525942	15526442	501	*	8.74673	8.16852	9.15839	-0.948383	7.50905e-09	3.98803e-08
Chr2	14482426	14482926	501	*	8.82764	9.21339	8.29955	0.885059	7.67279e-09	4.07114e-08
Chr5	2967123	2967623	501	*	9.31689	9.67744	8.83509	0.814778	7.72223e-09	4.09066e-08
Chr5	22572074	22572574	501	*	9.93077	10.3258	9.38501	0.901469	7.72413e-09	4.09066e-08
Chr5	6669339	6669839	501	*	7.39906	6.58683	7.91559	-1.2389	7.78518e-09	4.11911e-08
Chr2	15357835	15358335	501	*	10.2308	10.6697	9.59677	1.02101	7.9237e-09	4.18846e-08
Chr1	27058523	27059023	501	*	10.2292	10.6025	9.72424	0.847091	8.10929e-09	4.28253e-08
Chr1	6652394	6652894	501	*	10.1141	10.4822	9.61855	0.833872	8.62201e-09	4.54902e-08
Chr4	15462497	15462997	501	*	9.7382	10.1141	9.22851	0.853528	8.8171e-09	4.64759e-08
Chr1	18438381	18438881	501	*	8.54996	8.97071	7.9535	0.965699	8.92878e-09	4.70204e-08
Chr5	23950746	23951246	501	*	7.98642	7.3127	8.44386	-1.07668	9.13462e-09	4.80594e-08
Chr1	22714351	22714851	501	*	7.98082	7.3172	8.43364	-1.06138	9.30194e-09	4.88939e-08
Chr3	6638260	6638760	501	*	8.7346	9.12978	8.18855	0.907304	9.32561e-09	4.89725e-08
Chr2	14863028	14863528	501	*	9.95055	10.3326	9.4294	0.872585	9.46055e-09	4.96347e-08
Chr1	10706473	10706973	501	*	8.13963	7.45139	8.60367	-1.08676	9.70877e-09	5.08895e-08
Chr1	4065376	4065876	501	*	7.11807	6.20614	7.67244	-1.35058	9.8997e-09	5.1842e-08
Chr3	3494085	3494585	501	*	9.36338	8.86967	9.73054	-0.833118	1.01154e-08	5.29219e-08
Chr3	21696310	21696810	501	*	7.19656	7.75954	6.26056	1.36623	1.01981e-08	5.33054e-08
Chr3	20768841	20769341	501	*	9.38197	9.74624	8.89349	0.826744	1.02297e-08	5.34209e-08
Chr2	16867682	16868182	501	*	8.78532	9.19832	8.20444	0.95043	1.02451e-08	5.34512e-08
Chr5	25859348	25859848	501	*	6.22085	4.79967	6.9227	-1.85029	1.04304e-08	5.43676e-08
Chr5	15137015	15137515	501	*	6.07825	4.68047	6.77468	-1.84337	1.04424e-08	5.43797e-08
Chr4	2735132	2735632	501	*	6.36213	5.05608	7.0362	-1.73832	1.06175e-08	5.52406e-08
Chr5	26136350	26136850	501	*	10.3999	9.83838	10.803	-0.926888	1.06448e-08	5.53314e-08
Chr2	11973847	11974347	501	*	8.56347	8.98037	7.97477	0.968757	1.09825e-08	5.70337e-08
Chr3	3872679	3873179	501	*	9.43301	9.78923	8.95893	0.806465	1.1056e-08	5.73625e-08
Chr3	22892592	22893092	501	*	9.05696	9.44694	8.52084	0.894736	1.11055e-08	5.75662e-08
Chr3	3039571	3040071	501	*	8.13601	7.46796	8.59086	-1.0693	1.11983e-08	5.79936e-08
Chr2	15168917	15169417	501	*	7.67857	8.16011	6.95064	1.13198	1.13116e-08	5.85268e-08
Chr3	3281535	3282035	501	*	7.75152	7.05526	8.21914	-1.09873	1.2255e-08	6.33493e-08
Chr1	26162169	26162669	501	*	7.51343	6.74971	8.01017	-1.17914	1.22869e-08	6.34561e-08
Chr1	10694080	10694580	501	*	8.10968	7.43379	8.56812	-1.06877	1.24363e-08	6.41688e-08
Chr4	11322602	11323102	501	*	9.75906	10.1384	9.24293	0.859595	1.26391e-08	6.5155e-08
Chr1	22617713	22618213	501	*	8.02733	7.35338	8.48488	-1.07265	1.27315e-08	6.55712e-08
Chr3	21858927	21859427	501	*	9.36753	9.73741	8.86884	0.834906	1.30852e-08	6.73315e-08
Chr1	7795880	7796380	501	*	8.4531	7.86416	8.87012	-0.959361	1.31128e-08	6.74118e-08
Chr4	17800765	17801265	501	*	7.23866	6.1957	7.83766	-1.47875	1.32602e-08	6.81071e-08
Chr5	16617681	16618181	501	*	7.56105	6.80474	8.05468	-1.16925	1.32786e-08	6.81392e-08
Chr5	18537192	18537692	501	*	8.2566	8.71253	7.58622	1.0635	1.33472e-08	6.84287e-08
Chr2	5521532	5522032	501	*	7.41074	6.59565	7.9284	-1.23731	1.34311e-08	6.87473e-08
Chr3	16968473	16968973	501	*	9.51055	9.89197	8.99057	0.870977	1.34338e-08	6.87473e-08
Chr4	15181251	15181751	501	*	10.0636	10.4368	9.55896	0.844813	1.41789e-08	7.24944e-08
Chr2	11942711	11943211	501	*	8.02619	5.96386	8.84223	-2.43211	1.42649e-08	7.28677e-08
Chr3	9140628	9141128	501	*	7.01486	6.04808	7.58858	-1.40132	1.42959e-08	7.29596e-08
Chr4	11621616	11622116	501	*	7.91725	8.41285	7.15627	1.16544	1.44262e-08	7.3558e-08
Chr1	13119551	13120051	501	*	8.31483	7.68296	8.75276	-1.01711	1.46623e-08	7.46939e-08
Chr5	2584805	2585305	501	*	8.95416	7.22428	9.71844	-2.13377	1.52687e-08	7.76517e-08
Chr5	7185987	7186487	501	*	10.2536	10.6692	9.66739	0.955264	1.52705e-08	7.76517e-08
Chr4	6268218	6268718	501	*	8.28516	8.71776	7.6644	1.00865	1.5478e-08	7.86353e-08
Chr3	6898297	6898797	501	*	7.87427	8.32881	7.20689	1.06777	1.56108e-08	7.92388e-08
Chr5	13557157	13557657	501	*	7.25681	6.37533	7.8	-1.32167	1.57911e-08	8.00816e-08
Chr5	15375760	15376260	501	*	9.44186	9.81113	8.94429	0.838609	1.58461e-08	8.0288e-08
Chr4	14033021	14033521	501	*	9.58235	9.94312	9.10016	0.815195	1.59759e-08	8.08726e-08
Chr4	11418503	11419003	501	*	9.28667	9.65313	8.7942	0.825909	1.61925e-08	8.18951e-08
Chr4	9740061	9740561	501	*	7.20619	6.24166	7.77913	-1.39782	1.6231e-08	8.20026e-08
Chr3	21949153	21949653	501	*	9.20459	9.59581	8.66611	0.892024	1.62429e-08	8.20026e-08
Chr3	7300529	7301029	501	*	7.22317	6.29771	7.7824	-1.35407	1.65868e-08	8.36634e-08
Chr5	1915478	1915978	501	*	9.02577	9.40749	8.50523	0.868192	1.66691e-08	8.40031e-08
Chr1	3626221	3626721	501	*	10.4802	10.8906	9.9044	0.943034	1.7133e-08	8.62639e-08
Chr4	1542299	1542799	501	*	7.43829	7.93609	6.67204	1.18555	1.73478e-08	8.7267e-08
Chr2	16487711	16488211	501	*	10.2991	10.6983	9.74531	0.91324	1.76957e-08	8.89378e-08
Chr1	4529289	4529789	501	*	8.51106	8.98227	7.80673	1.10094	1.7856e-08	8.96632e-08
Chr1	18171598	18172098	501	*	9.21183	8.71935	9.5783	-0.83222	1.78802e-08	8.97044e-08
Chr4	2351364	2351864	501	*	8.3378	7.67688	8.78937	-1.05568	1.81378e-08	9.09153e-08
Chr1	20161831	20162331	501	*	7.65219	6.941	8.12643	-1.11493	1.84428e-08	9.23621e-08
Chr4	18424394	18424894	501	*	9.18144	9.57031	8.64743	0.891313	1.93257e-08	9.66973e-08
Chr2	15769712	15770212	501	*	9.3142	8.74474	9.72143	-0.936188	1.93907e-08	9.69362e-08
Chr3	1928950	1929450	501	*	8.03158	8.46381	7.4116	0.999756	1.95525e-08	9.76584e-08
Chr1	9389242	9389742	501	*	8.93093	8.41371	9.31086	-0.863103	1.97929e-08	9.87709e-08
Chr3	1823238	1823738	501	*	7.5674	8.05282	6.83045	1.15156	1.98484e-08	9.89604e-08
Chr1	26198215	26198715	501	*	8.06689	7.43637	8.50417	-1.01309	1.99754e-08	9.95051e-08
Chr1	10571458	10571958	501	*	8.67032	9.12953	7.99275	1.06614	2.01076e-08	1.00075e-07
Chr4	14935799	14936299	501	*	9.5433	9.89996	9.06844	0.80191	2.06755e-08	1.0281e-07
Chr5	280811	281311	501	*	8.61133	8.06159	9.00843	-0.909171	2.09962e-08	1.04313e-07
Chr3	3772553	3773053	501	*	10.0581	10.4429	9.53188	0.874022	2.14033e-08	1.06241e-07
Chr3	3479955	3480455	501	*	9.38796	9.73617	8.92803	0.782646	2.17889e-08	1.0806e-07
Chr1	23678001	23678501	501	*	8.29381	8.70022	7.72595	0.933744	2.20686e-08	1.09351e-07
Chr1	26398641	26399141	501	*	7.62095	6.77186	8.15188	-1.26792	2.21063e-08	1.09441e-07
Chr4	16838799	16839299	501	*	7.97259	8.45761	7.23658	1.13494	2.22175e-08	1.09895e-07
Chr1	23146702	23147202	501	*	7.3979	6.58919	7.91301	-1.22499	2.23725e-08	1.10564e-07
Chr5	2988221	2988721	501	*	7.52106	8.00584	6.78559	1.14476	2.28316e-08	1.12734e-07
Chr5	13834557	13835057	501	*	6.67351	5.62431	7.2745	-1.48399	2.2854e-08	1.12745e-07
Chr4	7412138	7412638	501	*	6.61557	5.5324	7.22723	-1.51824	2.32955e-08	1.14822e-07
Chr1	26759929	26760429	501	*	9.28631	8.79241	9.65357	-0.828549	2.34306e-08	1.15387e-07
Chr2	17106677	17107177	501	*	8.38745	7.8141	8.79664	-0.937094	2.36468e-08	1.1635e-07
Chr3	7809161	7809661	501	*	8.02596	7.40533	8.4585	-0.999858	2.39189e-08	1.17586e-07
Chr5	16906851	16907351	501	*	6.87026	5.91343	7.44054	-1.3927	2.45268e-08	1.20469e-07
Chr5	22409804	22410304	501	*	9.83867	10.1982	9.35867	0.810983	2.46122e-08	1.20782e-07
Chr5	25460232	25460732	501	*	8.17161	7.55683	8.60132	-0.997107	2.47218e-08	1.21214e-07
Chr3	23130389	23130889	501	*	7.96908	8.41294	7.32467	1.02649	2.47979e-08	1.21482e-07
Chr5	22506796	22507296	501	*	7.74158	7.05596	8.20444	-1.08473	2.50008e-08	1.22369e-07
Chr1	20270695	20271195	501	*	8.00594	7.3506	8.45492	-1.05084	2.53672e-08	1.24054e-07
Chr2	7086456	7086956	501	*	7.05653	6.11103	7.62286	-1.37538	2.60216e-08	1.27144e-07
Chr3	3574536	3575036	501	*	9.15143	9.52292	8.6498	0.837012	2.61957e-08	1.27883e-07
Chr1	20870877	20871377	501	*	8.1087	8.54895	7.47195	1.02066	2.64575e-08	1.28995e-07
Chr1	17883615	17884115	501	*	7.20978	6.38252	7.73224	-1.25002	2.64693e-08	1.28995e-07
Chr3	5791030	5791530	501	*	8.29086	8.72094	7.67533	1.00108	2.69207e-08	1.31081e-07
Chr2	11709409	11709909	501	*	8.57972	8.00636	8.98892	-0.935257	2.71224e-08	1.31949e-07
Chr1	24182930	24183430	501	*	7.63085	8.09952	6.93224	1.10202	2.72703e-08	1.32553e-07
Chr3	19251877	19252377	501	*	9.41781	9.78723	8.91998	0.837541	2.79005e-08	1.355e-07
Chr5	380176	380676	501	*	9.1131	9.4723	8.6337	0.811327	2.79253e-08	1.35503e-07
Chr5	18274876	18275376	501	*	9.25321	9.61397	8.77103	0.81619	2.8598e-08	1.38647e-07
Chr3	10985046	10985546	501	*	7.26354	6.44646	7.78198	-1.23487	2.90692e-08	1.4081e-07
Chr1	4991705	4992205	501	*	10.0813	9.56889	10.4587	-0.85744	2.91167e-08	1.40919e-07
Chr4	33027	33527	501	*	10.1284	10.5167	9.59566	0.881904	2.94972e-08	1.42638e-07
Chr5	3890709	3891209	501	*	8.61726	8.99908	8.09651	0.866835	2.99375e-08	1.44642e-07
Chr1	19430808	19431308	501	*	6.67885	5.62943	7.27991	-1.48186	3.07126e-08	1.4826e-07
Chr1	26872619	26873119	501	*	7.85454	7.19502	8.30545	-1.05007	3.07604e-08	1.48363e-07
Chr3	1384225	1384725	501	*	9.26932	8.71758	9.66746	-0.90727	3.11591e-08	1.50157e-07
Chr3	8489152	8489652	501	*	9.68195	10.075	9.1399	0.893067	3.11961e-08	1.50207e-07
Chr1	27913658	27914158	501	*	8.26359	8.69786	7.63936	0.999332	3.14599e-08	1.51347e-07
Chr3	15936105	15936605	501	*	7.13566	6.2889	7.66569	-1.26958	3.17386e-08	1.52557e-07
Chr4	587444	587944	501	*	8.29407	7.62713	8.74841	-1.05342	3.29034e-08	1.58021e-07
Chr5	16980072	16980572	501	*	8.44453	7.90248	8.83762	-0.8984	3.48247e-08	1.67105e-07
Chr1	30281902	30282402	501	*	8.92685	9.35152	8.32244	0.976404	3.53206e-08	1.6934e-07
Chr1	27976565	27977065	501	*	8.218	8.64849	7.60163	0.988221	3.53507e-08	1.6934e-07
Chr2	15005317	15005817	501	*	8.20855	8.63589	7.59865	0.978865	3.56585e-08	1.70669e-07
Chr3	22229723	22230223	501	*	7.55286	6.80617	8.04243	-1.15086	3.57946e-08	1.71175e-07
Chr1	24164985	24165485	501	*	8.63292	8.09034	9.02629	-0.899959	3.60956e-08	1.72467e-07
Chr1	26593949	26594449	501	*	8.32221	8.723	7.76532	0.919223	3.6176e-08	1.72705e-07
Chr5	10357903	10358403	501	*	7.81206	7.10075	8.28635	-1.10791	3.69884e-08	1.76433e-07
Chr4	13968438	13968938	501	*	9.16901	9.52122	8.70204	0.795345	3.71704e-08	1.7715e-07
Chr4	16595924	16596424	501	*	6.37989	5.17544	7.02703	-1.62829	3.74804e-08	1.78477e-07
Chr2	4222461	4222961	501	*	6.5979	5.54835	7.19901	-1.49024	3.79623e-08	1.80618e-07
Chr1	5393506	5394006	501	*	9.76683	9.26033	10.141	-0.847122	3.88827e-08	1.84841e-07
Chr5	13495961	13496461	501	*	7.00131	6.04362	7.57189	-1.3896	3.90779e-08	1.85612e-07
Chr2	14790782	14791282	501	*	9.26678	9.6206	8.79696	0.800448	3.94382e-08	1.87165e-07
Chr4	16368126	16368626	501	*	8.73213	9.11502	8.2094	0.867617	3.95051e-08	1.87324e-07
Chr1	21510002	21510502	501	*	7.4621	6.69811	7.95895	-1.17181	4.01584e-08	1.90261e-07
Chr1	28961494	28961994	501	*	7.13577	6.28534	7.66722	-1.27132	4.05229e-08	1.91826e-07
Chr1	3498852	3499352	501	*	7.01758	6.12765	7.5639	-1.31318	4.07722e-08	1.92844e-07
Chr3	16447209	16447709	501	*	8.787	8.25304	9.17584	-0.882894	4.08312e-08	1.92961e-07
Chr1	2888984	2889484	501	*	10.2883	10.6509	9.8029	0.817525	4.10564e-08	1.93862e-07
Chr3	13539226	13539726	501	*	7.61254	8.09364	6.88561	1.12907	4.31346e-08	2.03504e-07
Chr1	26321830	26322330	501	*	7.62122	6.8382	8.12594	-1.19217	4.32959e-08	2.04094e-07
Chr5	17048985	17049485	501	*	7.57439	5.14692	8.43365	-2.70223	4.40071e-08	2.07272e-07
Chr1	24333325	24333825	501	*	7.99444	7.30744	8.45792	-1.07834	4.44039e-08	2.08966e-07
Chr3	18155179	18155679	501	*	7.61747	8.09045	6.90911	1.11098	4.44521e-08	2.09018e-07
Chr2	1725625	1726125	501	*	6.84539	5.90459	7.41007	-1.36689	4.65312e-08	2.18611e-07
Chr3	16380070	16380570	501	*	7.57429	6.82421	8.0653	-1.15638	4.71232e-08	2.21208e-07
Chr3	16816287	16816787	501	*	7.19183	6.37248	7.71117	-1.23563	4.77059e-08	2.23756e-07
Chr1	20560414	20560914	501	*	8.69603	8.1275	9.10279	-0.936043	4.7944e-08	2.24685e-07
Chr4	15281495	15281995	501	*	7.70714	6.93377	8.20789	-1.18338	4.8092e-08	2.25191e-07
Chr4	6193272	6193772	501	*	6.3782	5.21275	7.01435	-1.5942	4.81402e-08	2.25229e-07
Chr4	693273	693773	501	*	8.93251	9.30397	8.43094	0.84268	4.84334e-08	2.26412e-07
Chr1	18250220	18250720	501	*	11.0633	11.4941	10.4463	0.994235	4.94636e-08	2.31036e-07
Chr2	15710132	15710632	501	*	9.19745	8.74374	9.54209	-0.773115	5.00286e-08	2.3348e-07
Chr1	19980378	19980878	501	*	9.43416	9.79421	8.95325	0.809651	5.10876e-08	2.38225e-07
Chr5	412210	412710	501	*	6.86067	7.41539	5.94778	1.3361	5.11954e-08	2.3853e-07
Chr1	6089666	6090166	501	*	9.2228	9.5769	8.75248	0.798552	5.15098e-08	2.39796e-07
Chr3	7440194	7440694	501	*	10.3721	10.7437	9.87028	0.840177	5.17604e-08	2.40763e-07
Chr4	1478361	1478861	501	*	8.07507	8.50989	7.4497	0.997152	5.29209e-08	2.45958e-07
Chr3	11720295	11720795	501	*	8.96039	8.40505	9.36039	-0.917282	5.50468e-08	2.55626e-07
Chr3	5480563	5481063	501	*	8.12515	8.55187	7.51655	0.977388	5.51741e-08	2.56006e-07
Chr3	1866097	1866597	501	*	7.86664	8.31154	7.22004	1.02988	5.58494e-08	2.58926e-07
Chr2	16018794	16019294	501	*	7.09948	6.23496	7.63629	-1.28182	5.68859e-08	2.63514e-07
Chr3	22445031	22445531	501	*	9.72296	10.0755	9.25546	0.792897	5.7249e-08	2.64977e-07
Chr5	20212692	20213192	501	*	8.59294	8.04589	8.98864	-0.904068	5.78689e-08	2.67626e-07
Chr1	26268306	26268806	501	*	7.45179	6.68809	7.94853	-1.17523	6.02995e-08	2.78637e-07
Chr4	10405150	10405650	501	*	7.81473	7.10682	8.28753	-1.10023	6.1194e-08	2.82538e-07
Chr3	2951715	2952215	501	*	8.73715	9.15396	8.14863	0.95202	6.30247e-08	2.90752e-07
Chr1	16933947	16934447	501	*	8.67181	8.14294	9.05797	-0.879578	6.34127e-08	2.92302e-07
Chr5	23408981	23409481	501	*	9.43651	9.77298	8.99691	0.750571	6.54879e-08	3.01493e-07
Chr3	10936945	10937445	501	*	6.05113	4.7814	6.71585	-1.69065	6.55139e-08	3.01493e-07
Chr5	7429972	7430472	501	*	7.71364	7.01951	8.1803	-1.08521	6.59509e-08	3.03256e-07
Chr1	22952747	22953247	501	*	8.35196	7.79319	8.75372	-0.914915	6.63954e-08	3.0505e-07
Chr3	7039183	7039683	501	*	10.3998	10.7838	9.87486	0.870064	6.66929e-08	3.06166e-07
Chr3	8104409	8104909	501	*	6.74043	5.75807	7.31946	-1.40545	6.85835e-08	3.14588e-07
Chr5	8915566	8916066	501	*	9.88056	10.2652	9.35457	0.870776	6.91957e-08	3.17137e-07
Chr5	6975470	6975970	501	*	10.3054	10.6618	9.83085	0.801474	6.96645e-08	3.19026e-07
Chr1	18026878	18027378	501	*	9.22965	9.57239	8.77923	0.76792	7.00779e-08	3.20658e-07
Chr1	3760634	3761134	501	*	8.77043	9.16383	8.22779	0.899115	7.02023e-08	3.20965e-07
Chr1	17601207	17601707	501	*	8.6671	8.04938	9.09824	-0.989861	7.06673e-08	3.22829e-07
Chr3	22207141	22207641	501	*	9.35646	8.91919	9.69157	-0.748707	7.20141e-08	3.28714e-07
Chr4	1025411	1025911	501	*	9.93477	10.2953	9.45302	0.810824	7.23194e-08	3.2984e-07
Chr1	24882860	24883360	501	*	7.58471	6.85076	8.06884	-1.13483	7.30994e-08	3.33127e-07
Chr3	6876131	6876631	501	*	9.22386	9.64829	8.61991	0.970967	7.36721e-08	3.35465e-07
Chr3	9684227	9684727	501	*	8.56552	8.94725	8.04495	0.869825	7.44804e-08	3.38871e-07
Chr1	22724319	22724819	501	*	7.58052	6.77563	8.0941	-1.2121	7.54768e-08	3.43126e-07
Chr1	12707475	12707975	501	*	8.33904	8.73471	7.79205	0.906547	7.62136e-08	3.46196e-07
Chr1	5428750	5429250	501	*	7.418	6.68939	7.89983	-1.1301	7.70246e-08	3.49597e-07
Chr3	6931178	6931678	501	*	9.31931	9.70262	8.79578	0.865316	7.83905e-08	3.55509e-07
Chr5	17761338	17761838	501	*	8.90515	8.42678	9.26379	-0.807567	7.88303e-08	3.57215e-07
Chr5	4875160	4875660	501	*	7.82745	8.27239	7.18075	1.033	7.97981e-08	3.6131e-07
Chr5	23042838	23043338	501	*	7.80763	8.32319	6.99782	1.2401	8.21739e-08	3.71767e-07
Chr4	6225611	6226111	501	*	7.85048	7.20054	8.29695	-1.03945	8.37312e-08	3.78508e-07
Chr5	4723477	4723977	501	*	7.69348	8.15295	7.01532	1.06738	8.55815e-08	3.86562e-07
Chr3	18249886	18250386	501	*	8.82686	9.25601	8.21324	0.979931	8.81871e-08	3.98011e-07
Chr5	22625600	22626100	501	*	9.7435	9.29772	10.0836	-0.76169	8.88545e-08	4.00701e-07
Chr1	21230777	21231277	501	*	6.55715	5.49288	7.16291	-1.48315	8.90006e-08	4.01038e-07
Chr4	18159378	18159878	501	*	7.08148	7.60461	6.25251	1.25181	9.0498e-08	4.07459e-07
Chr5	26706651	26707151	501	*	9.08911	8.59979	9.45384	-0.82397	9.3088e-08	4.18784e-07
Chr5	4522319	4522819	501	*	10.3663	10.7604	9.82251	0.89548	9.36473e-08	4.20963e-07
Chr4	5579293	5579793	501	*	9.98098	10.3521	9.48008	0.834854	9.6763e-08	4.34621e-07
Chr4	6218458	6218958	501	*	7.01966	6.16361	7.55326	-1.27765	9.73553e-08	4.36933e-07
Chr1	22601401	22601901	501	*	8.24491	7.5864	8.69536	-1.05004	9.85812e-08	4.42081e-07
Chr3	14930299	14930799	501	*	7.27197	6.50417	7.77042	-1.17355	1.00581e-07	4.50688e-07
Chr4	14769058	14769558	501	*	8.96688	9.35999	8.4248	0.902042	1.01559e-07	4.54421e-07
Chr5	15225751	15226251	501	*	9.08574	9.43481	8.62428	0.785784	1.01576e-07	4.54421e-07
Chr4	12915281	12915781	501	*	9.89249	10.2456	9.42402	0.793194	1.01705e-07	4.54638e-07
Chr1	3902201	3902701	501	*	9.99954	10.3708	9.49835	0.836843	1.0306e-07	4.60329e-07
Chr1	11994420	11994920	501	*	8.81069	8.26572	9.20531	-0.900227	1.03763e-07	4.63101e-07
Chr1	22137053	22137553	501	*	6.92066	5.97102	7.48844	-1.37179	1.05009e-07	4.68291e-07
Chr5	9804229	9804729	501	*	10.3263	10.7368	9.75037	0.93786	1.0693e-07	4.76478e-07
Chr2	13303090	13303590	501	*	7.19722	6.41243	7.70267	-1.19439	1.13363e-07	5.04493e-07
Chr4	6145869	6146369	501	*	9.11648	9.46848	8.64988	0.794383	1.13397e-07	5.04493e-07
Chr3	17229090	17229590	501	*	9.53399	9.88982	9.06064	0.79707	1.14821e-07	5.10426e-07
Chr2	15186304	15186804	501	*	8.0631	8.49585	7.44204	0.988145	1.14912e-07	5.10427e-07
Chr4	15211347	15211847	501	*	8.11341	8.5234	7.5385	0.934521	1.15528e-07	5.12757e-07
Chr1	5379598	5380098	501	*	7.13858	7.64758	6.34507	1.20007	1.17262e-07	5.20044e-07
Chr3	7596482	7596982	501	*	9.03948	9.40155	8.55494	0.81946	1.22771e-07	5.44044e-07
Chr5	24576096	24576596	501	*	7.25019	6.4451	7.76386	-1.21273	1.23892e-07	5.48579e-07
Chr3	259057	259557	501	*	8.98583	9.4011	8.4004	0.94447	1.245e-07	5.50839e-07
Chr3	10663074	10663574	501	*	8.15943	8.59756	7.52716	1.00016	1.24604e-07	5.50866e-07
Chr4	2780629	2781129	501	*	8.40969	7.89269	8.78952	-0.860041	1.26105e-07	5.57062e-07
Chr1	24963166	24963666	501	*	7.67503	6.98891	8.1381	-1.07943	1.31324e-07	5.79662e-07
Chr1	20251582	20252082	501	*	8.01582	8.43963	7.41314	0.966037	1.31473e-07	5.79866e-07
Chr1	30201677	30202177	501	*	9.42581	9.82161	8.87857	0.89486	1.33022e-07	5.86236e-07
Chr4	10299918	10300418	501	*	7.89139	7.27319	8.32277	-0.99382	1.33436e-07	5.87599e-07
Chr5	2237986	2238486	501	*	9.8782	10.2333	9.40621	0.795153	1.33732e-07	5.88443e-07
Chr2	16014129	16014629	501	*	9.77307	10.0991	9.35114	0.724419	1.36881e-07	6.01827e-07
Chr5	14768140	14768640	501	*	9.08006	8.62029	9.42818	-0.778884	1.38064e-07	6.06551e-07
Chr2	7809329	7809829	501	*	8.92154	8.40318	9.30209	-0.85731	1.39965e-07	6.14425e-07
Chr3	23069779	23070279	501	*	8.89624	8.31719	9.30831	-0.939571	1.4272e-07	6.26028e-07
Chr4	18285716	18286216	501	*	9.44689	9.79216	8.9921	0.770069	1.45449e-07	6.37503e-07
Chr2	19446891	19447391	501	*	8.37937	8.77198	7.83823	0.895263	1.46726e-07	6.42598e-07
Chr5	7971599	7972099	501	*	7.16142	6.34971	7.67773	-1.21735	1.48993e-07	6.5202e-07
Chr2	7585309	7585809	501	*	7.85427	7.23821	8.28461	-0.991297	1.55201e-07	6.78658e-07
Chr5	2804147	2804647	501	*	9.07117	9.42915	8.59396	0.802409	1.56255e-07	6.82735e-07
Chr4	565174	565674	501	*	8.82184	9.18362	8.33784	0.818439	1.56724e-07	6.8425e-07
Chr4	4973298	4973798	501	*	8.36971	7.8184	8.76763	-0.905129	1.57698e-07	6.8797e-07
Chr1	9770660	9771160	501	*	7.11251	6.30861	7.6257	-1.21727	1.58604e-07	6.91168e-07
Chr1	22925481	22925981	501	*	7.99857	7.39029	8.42513	-0.981543	1.58681e-07	6.91168e-07
Chr3	4529433	4529933	501	*	9.56647	9.9294	9.0804	0.81436	1.588e-07	6.91168e-07
Chr4	15810246	15810746	501	*	7.90967	8.37971	7.20799	1.08448	1.60313e-07	6.97213e-07
Chr2	8241138	8241638	501	*	7.73374	6.99123	8.22154	-1.13729	1.64681e-07	7.15658e-07
Chr2	3515055	3515555	501	*	7.40048	6.68334	7.87733	-1.111	1.65428e-07	7.18347e-07
Chr1	19347695	19348195	501	*	7.98398	7.38333	8.40679	-0.965484	1.66778e-07	7.23647e-07
Chr1	23967105	23967605	501	*	7.66852	6.91923	8.1592	-1.14766	1.68199e-07	7.29254e-07
Chr5	24249098	24249598	501	*	7.16208	7.68657	6.32963	1.2337	1.72704e-07	7.48207e-07
Chr5	19682604	19683104	501	*	6.96682	6.03516	7.52826	-1.34494	1.73719e-07	7.52023e-07
Chr2	1008420	1008920	501	*	8.63943	8.15192	9.00316	-0.819969	1.73874e-07	7.52116e-07
Chr3	8245916	8246416	501	*	8.21028	7.66339	8.60591	-0.897342	1.76431e-07	7.6259e-07
Chr1	12639082	12639582	501	*	8.89118	9.23691	8.43558	0.77582	1.77948e-07	7.68557e-07
Chr1	21150848	21151348	501	*	7.98751	7.38317	8.41213	-0.971284	1.78221e-07	7.69144e-07
Chr2	10589406	10589906	501	*	6.58592	5.48218	7.20386	-1.52813	1.85473e-07	7.99825e-07
Chr5	6720747	6721247	501	*	9.10533	8.65745	9.44661	-0.763573	1.85704e-07	8.00208e-07
Chr3	2406868	2407368	501	*	7.9166	8.36924	7.25336	1.05108	1.86651e-07	8.03673e-07
Chr5	16860507	16861007	501	*	8.14263	7.55185	8.56057	-0.954563	1.87845e-07	8.08192e-07
Chr1	25053938	25054438	501	*	10.0278	10.3696	9.57909	0.761693	1.90631e-07	8.19553e-07
Chr3	2738076	2738576	501	*	7.91929	7.33203	8.33548	-0.951081	1.94885e-07	8.37202e-07
Chr4	13526238	13526738	501	*	9.0698	9.42421	8.59895	0.799281	1.96464e-07	8.43338e-07
Chr1	10288917	10289417	501	*	7.50382	7.96701	6.81745	1.07029	1.96979e-07	8.44904e-07
Chr5	1139008	1139508	501	*	8.10369	7.54012	8.50792	-0.922258	1.97625e-07	8.47031e-07
Chr5	19156822	19157322	501	*	7.44558	6.7003	7.93456	-1.14479	1.9915e-07	8.52914e-07
Chr2	9098243	9098743	501	*	9.71032	10.0543	9.25777	0.767596	2.0337e-07	8.70323e-07
Chr3	2196984	2197484	501	*	8.79464	9.15721	8.30922	0.815205	2.05574e-07	8.79087e-07
Chr2	17716417	17716917	501	*	9.54231	9.88163	9.09782	0.758885	2.06712e-07	8.82764e-07
Chr4	9367647	9368147	501	*	8.36533	8.77443	7.79217	0.924824	2.06748e-07	8.82764e-07
Chr1	10618955	10619455	501	*	8.94305	9.2854	8.49333	0.766008	2.09148e-07	8.92335e-07
Chr1	1529971	1530471	501	*	8.76816	9.12012	8.30164	0.788425	2.11725e-07	9.02644e-07
Chr5	16108168	16108668	501	*	7.35264	6.62431	7.83434	-1.12092	2.19245e-07	9.33995e-07
Chr3	17946912	17947412	501	*	7.01418	7.52802	6.20866	1.21136	2.2341e-07	9.51016e-07
Chr5	16089810	16090310	501	*	9.40829	8.95228	9.75426	-0.770805	2.24279e-07	9.53993e-07
Chr2	16861917	16862417	501	*	7.41115	6.65107	7.90637	-1.16104	2.24706e-07	9.55087e-07
Chr5	287508	288008	501	*	7.56474	6.86427	8.03424	-1.09418	2.26685e-07	9.6277e-07
Chr3	19758886	19759386	501	*	7.94108	7.26712	8.39864	-1.05382	2.27261e-07	9.64225e-07
Chr1	30198992	30199492	501	*	8.36363	8.74132	7.85059	0.850798	2.27371e-07	9.64225e-07
Chr5	2244569	2245069	501	*	10.004	10.3379	9.56879	0.743593	2.33941e-07	9.91336e-07
Chr5	5882077	5882577	501	*	9.14012	8.67337	9.49221	-0.787455	2.36526e-07	1.00154e-06
Chr4	2509074	2509574	501	*	8.95433	9.29504	8.50744	0.759354	2.38162e-07	1.0077e-06
Chr1	23989666	23990166	501	*	8.55209	8.03426	8.93235	-0.855427	2.58371e-07	1.09239e-06
Chr1	20743448	20743948	501	*	8.07604	8.49879	7.47551	0.977952	2.60989e-07	1.10263e-06
Chr5	8749667	8750167	501	*	7.44301	6.68268	7.93834	-1.16758	2.72382e-07	1.1499e-06
Chr5	4450183	4450683	501	*	8.0788	8.49246	7.49659	0.95264	2.73502e-07	1.15376e-06
Chr5	25940771	25941271	501	*	10.0793	10.4569	9.56619	0.851611	2.74275e-07	1.15615e-06
Chr4	11207086	11207586	501	*	8.46205	8.86475	7.90145	0.907114	2.7709e-07	1.16714e-06
Chr1	28395992	28396492	501	*	10.4041	10.7678	9.91673	0.815658	2.8026e-07	1.17961e-06
Chr1	7727952	7728452	501	*	9.23236	9.59751	8.74228	0.81504	2.83223e-07	1.19119e-06
Chr5	16518811	16519311	501	*	7.15068	6.37695	7.65158	-1.17755	2.83917e-07	1.19321e-06
Chr3	1953143	1953643	501	*	8.5741	8.94713	8.06966	0.845266	2.88976e-07	1.21357e-06
Chr2	16724601	16725101	501	*	9.47972	9.80227	9.06366	0.715536	2.90395e-07	1.21862e-06
Chr1	12528104	12528604	501	*	9.0911	9.42913	8.64883	0.751795	2.91577e-07	1.22266e-06
Chr5	23303660	23304160	501	*	7.74277	8.18202	7.10813	1.00301	2.92964e-07	1.22757e-06
Chr1	17762791	17763291	501	*	8.49028	8.87839	7.9577	0.885097	2.98491e-07	1.24979e-06
Chr1	3763804	3764304	501	*	10.894	11.2706	10.383	0.849659	3.01605e-07	1.26189e-06
Chr1	2512154	2512654	501	*	7.65378	8.0958	7.0133	1.0231	3.05956e-07	1.27914e-06
Chr3	1727394	1727894	501	*	8.4375	8.83514	7.88671	0.900045	3.06543e-07	1.28064e-06
Chr5	22564875	22565375	501	*	9.9753	10.3153	9.52955	0.757038	3.06872e-07	1.28106e-06
Chr4	10225855	10226355	501	*	8.69906	9.07528	8.18874	0.855242	3.13153e-07	1.30631e-06
Chr1	15993611	15994111	501	*	6.18901	4.98118	6.83709	-1.59767	3.21002e-07	1.33806e-06
Chr5	26299805	26300305	501	*	9.41601	9.75715	8.96839	0.764816	3.22999e-07	1.34539e-06
Chr1	29703348	29703848	501	*	9.52583	9.84271	9.11916	0.701943	3.28343e-07	1.36664e-06
Chr1	20494313	20494813	501	*	8.7034	8.22404	9.06259	-0.803708	3.29315e-07	1.36967e-06
Chr2	19134082	19134582	501	*	7.99421	7.42283	8.40242	-0.932792	3.34301e-07	1.38938e-06
Chr2	15559814	15560314	501	*	9.12496	9.48845	8.63788	0.822328	3.34976e-07	1.39115e-06
Chr1	729429	729929	501	*	7.61958	8.06471	6.97247	1.03262	3.38635e-07	1.40531e-06
Chr1	27497287	27497787	501	*	9.14749	9.50446	8.67209	0.795127	3.42554e-07	1.42052e-06
Chr3	16125625	16126125	501	*	7.16597	6.40399	7.66198	-1.16044	3.4312e-07	1.42182e-06
Chr2	16291542	16292042	501	*	9.31178	8.87903	9.64422	-0.739993	3.52288e-07	1.45874e-06
Chr2	11581208	11581708	501	*	8.90435	8.45184	9.2483	-0.770405	3.57051e-07	1.47737e-06
Chr4	17913053	17913553	501	*	9.1717	9.53407	8.68663	0.809268	3.5936e-07	1.48583e-06
Chr4	7153104	7153604	501	*	8.58442	8.94711	8.09878	0.811448	3.59862e-07	1.48681e-06
Chr3	2907462	2907962	501	*	8.48095	8.84792	7.98756	0.822293	3.76519e-07	1.55449e-06
Chr1	24032941	24033441	501	*	7.419	6.72959	7.88356	-1.07263	3.77719e-07	1.5583e-06
Chr2	12354834	12355334	501	*	9.26015	9.61968	8.78019	0.801394	3.78619e-07	1.56087e-06
Chr1	8723917	8724417	501	*	8.91248	9.25321	8.46555	0.760462	3.85612e-07	1.58853e-06
Chr2	13306744	13307244	501	*	6.48789	5.48668	7.07326	-1.40753	3.87445e-07	1.59491e-06
Chr2	16246916	16247416	501	*	7.91426	7.32831	8.3298	-0.951579	3.91402e-07	1.61002e-06
Chr3	23282693	23283193	501	*	7.97164	8.37751	7.40483	0.928582	3.95337e-07	1.62502e-06
Chr4	6816385	6816885	501	*	9.30493	9.63428	8.87744	0.735506	3.98527e-07	1.63693e-06
Chr5	17682733	17683233	501	*	9.40737	9.73981	8.97464	0.739374	4.05983e-07	1.66634e-06
Chr2	14433004	14433504	501	*	7.5471	8.04591	6.77841	1.18239	4.13347e-07	1.69533e-06
Chr3	17001154	17001654	501	*	7.16743	6.37664	7.67533	-1.18486	4.18013e-07	1.71321e-06
Chr1	2786738	2787238	501	*	6.94472	6.11736	7.46722	-1.22715	4.23582e-07	1.73477e-06
Chr2	15890954	15891454	501	*	8.48322	8.85805	7.97546	0.848701	4.32146e-07	1.76856e-06
Chr2	8808715	8809215	501	*	9.07569	9.40852	8.64231	0.742703	4.42545e-07	1.8098e-06
Chr1	30342343	30342843	501	*	8.81946	9.15869	8.37513	0.757616	4.46687e-07	1.82541e-06
Chr1	26008153	26008653	501	*	8.93722	8.46423	9.29283	-0.792557	4.49998e-07	1.8376e-06
Chr1	982668	983168	501	*	8.16552	7.59098	8.57532	-0.931295	4.52075e-07	1.84474e-06
Chr3	3447110	3447610	501	*	7.67969	8.13456	7.01161	1.06052	4.53421e-07	1.84889e-06
Chr2	9019466	9019966	501	*	9.6456	9.1922	9.99007	-0.770851	4.58984e-07	1.87022e-06
Chr1	23488992	23489492	501	*	7.46528	6.7562	7.93859	-1.10137	4.61333e-07	1.87843e-06
Chr1	25244633	25245133	501	*	8.02943	7.46595	8.4336	-0.920614	4.669e-07	1.89972e-06
Chr1	16232007	16232507	501	*	8.16969	7.59797	8.57806	-0.924693	4.71531e-07	1.91717e-06
Chr1	27420719	27421219	501	*	8.65474	9.0054	8.19051	0.781808	4.74523e-07	1.92794e-06
Chr3	10539253	10539753	501	*	9.47522	9.01742	9.82221	-0.772246	4.8897e-07	1.98521e-06
Chr5	17128334	17128834	501	*	7.86206	7.26685	8.28219	-0.957272	4.93451e-07	2.00195e-06
Chr1	23337927	23338427	501	*	7.10704	6.22576	7.65015	-1.2805	4.96951e-07	2.0147e-06
Chr5	15694734	15695234	501	*	6.46212	5.49345	7.03649	-1.37926	5.01e-07	2.02965e-06
Chr1	23888815	23889315	501	*	7.83046	7.24556	8.24546	-0.9466	5.02412e-07	2.03328e-06
Chr4	11215422	11215922	501	*	8.22727	7.70798	8.60831	-0.85722	5.0262e-07	2.03328e-06
Chr1	25589988	25590488	501	*	7.45938	6.76235	7.92735	-1.07849	5.05567e-07	2.04373e-06
Chr3	2886586	2887086	501	*	8.60084	8.08053	8.98244	-0.865067	5.15914e-07	2.08405e-06
Chr5	14841398	14841898	501	*	7.32079	6.60591	7.79664	-1.09986	5.20332e-07	2.10039e-06
Chr3	1094704	1095204	501	*	9.17486	9.50178	8.75144	0.725043	5.2467e-07	2.11638e-06
Chr1	24170663	24171163	501	*	9.19266	9.54122	8.73211	0.778088	5.26472e-07	2.12213e-06
Chr3	16146558	16147058	501	*	6.88222	5.97611	7.43448	-1.3043	5.4088e-07	2.17864e-06
Chr2	249507	250007	501	*	7.17679	6.42238	7.66963	-1.1448	5.59925e-07	2.25374e-06
Chr5	5832456	5832956	501	*	8.79293	8.33631	9.13925	-0.771384	5.69027e-07	2.28873e-06
Chr1	23713017	23713517	501	*	8.32901	7.83126	8.69838	-0.829128	5.75654e-07	2.31373e-06
Chr5	23740482	23740982	501	*	8.22226	8.60805	7.69408	0.869439	5.95184e-07	2.39052e-06
Chr2	11348460	11348960	501	*	8.24778	7.7227	8.63192	-0.863682	6.01425e-07	2.41386e-06
Chr5	23766768	23767268	501	*	10.3499	10.7161	9.85792	0.823022	6.03621e-07	2.42095e-06
Chr3	9242044	9242544	501	*	8.49792	8.88999	7.95781	0.879949	6.04853e-07	2.42416e-06
Chr2	17686143	17686643	501	*	8.2514	7.7437	8.62619	-0.842974	6.07601e-07	2.43343e-06
Chr4	16317789	16318289	501	*	7.95772	7.38807	8.36504	-0.926461	6.12546e-07	2.45149e-06
Chr1	28352495	28352995	501	*	7.17027	6.43822	7.65359	-1.12266	6.17399e-07	2.46915e-06
Chr5	18995277	18995777	501	*	7.83102	7.20648	8.26545	-0.989586	6.29534e-07	2.5159e-06
Chr5	4893283	4893783	501	*	7.43551	6.71818	7.91244	-1.10006	6.32524e-07	2.52605e-06
Chr5	3358893	3359393	501	*	9.02162	9.35742	8.58316	0.751303	6.37358e-07	2.54355e-06
Chr2	12940710	12941210	501	*	9.24902	8.81542	9.58196	-0.738472	6.40042e-07	2.55245e-06
Chr5	4729050	4729550	501	*	9.45169	9.76603	9.04922	0.695578	6.41946e-07	2.55822e-06
Chr4	8798978	8799478	501	*	6.46632	5.45495	7.05506	-1.41074	6.43656e-07	2.56322e-06
Chr4	10739550	10740050	501	*	10.0775	10.4124	9.64059	0.742578	6.44948e-07	2.56654e-06
Chr5	22238542	22239042	501	*	9.45144	9.762	9.05515	0.68474	6.46403e-07	2.57052e-06
Chr1	26263133	26263633	501	*	8.07435	7.42529	8.5204	-1.02247	6.49081e-07	2.57934e-06
Chr1	19239851	19240351	501	*	8.27176	7.6721	8.69408	-0.967552	6.51557e-07	2.58735e-06
Chr4	18393867	18394367	501	*	10.1495	10.4917	9.70008	0.761672	6.7147e-07	2.66454e-06
Chr3	2800388	2800888	501	*	7.23265	6.47867	7.7253	-1.14341	6.82461e-07	2.70624e-06
Chr5	3615931	3616431	501	*	8.72182	9.08315	8.23861	0.815895	6.84634e-07	2.71295e-06
Chr5	9173785	9174285	501	*	7.98701	8.37946	7.44618	0.886373	6.85943e-07	2.71622e-06
Chr5	22711537	22712037	501	*	7.91072	7.34816	8.31442	-0.913662	6.90612e-07	2.73278e-06
Chr1	8230386	8230886	501	*	9.27231	9.59657	8.85337	0.716725	6.95384e-07	2.74973e-06
Chr5	22224889	22225389	501	*	9.04811	8.60917	9.38419	-0.746308	6.96179e-07	2.75049e-06
Chr5	9546829	9547329	501	*	7.87808	7.31471	8.28219	-0.917671	6.96555e-07	2.75049e-06
Chr4	7297959	7298459	501	*	9.3822	9.76936	8.85142	0.871215	6.97554e-07	2.7525e-06
Chr5	3274495	3274995	501	*	8.38744	8.75122	7.89983	0.815869	6.99153e-07	2.75687e-06
Chr3	23197805	23198305	501	*	9.56756	9.90518	9.126	0.74964	7.03927e-07	2.77375e-06
Chr3	6291827	6292327	501	*	8.94363	8.43881	9.31686	-0.839668	7.08842e-07	2.79116e-06
Chr1	497958	498458	501	*	6.84494	7.44587	5.79593	1.43546	7.10351e-07	2.79514e-06
Chr1	28801223	28801723	501	*	8.21351	8.603	7.67831	0.875092	7.13586e-07	2.80591e-06
Chr5	26346397	26346897	501	*	7.21998	6.50314	7.69669	-1.10203	7.18623e-07	2.82374e-06
Chr2	18251779	18252279	501	*	7.26269	7.78206	6.4433	1.20388	7.21127e-07	2.8316e-06
Chr4	15933869	15934369	501	*	9.80367	10.1225	9.39379	0.703593	7.23156e-07	2.83758e-06
Chr3	17898442	17898942	501	*	8.78698	8.32994	9.13354	-0.773301	7.30945e-07	2.86614e-06
Chr5	19248555	19249055	501	*	8.57924	8.93041	8.11411	0.783014	7.35861e-07	2.88341e-06
Chr3	20144619	20145119	501	*	8.06724	8.46798	7.51046	0.900691	7.36903e-07	2.88548e-06
Chr3	1173028	1173528	501	*	7.33603	6.56348	7.83644	-1.16409	7.43686e-07	2.91001e-06
Chr1	1023013	1023513	501	*	7.61854	8.0665	6.96538	1.03727	7.6001e-07	2.97181e-06
Chr1	25709019	25709519	501	*	9.17816	8.71908	9.52587	-0.771648	7.69822e-07	3.00809e-06
Chr5	7604113	7604613	501	*	8.81502	8.24077	9.22467	-0.930908	7.71591e-07	3.01291e-06
Chr4	10254297	10254797	501	*	9.93509	10.2881	9.46663	0.784882	7.76316e-07	3.02925e-06
Chr2	15034291	15034791	501	*	8.69284	9.04347	8.22866	0.782754	7.78088e-07	3.03406e-06
Chr4	18097212	18097712	501	*	10.0491	10.4451	9.50145	0.892634	7.80415e-07	3.04102e-06
Chr3	2944929	2945429	501	*	7.46683	7.92662	6.78796	1.04951	7.9062e-07	3.07865e-06
Chr4	12135237	12135737	501	*	8.94614	9.28873	8.49601	0.758321	8.00053e-07	3.11322e-06
Chr3	3879692	3880192	501	*	8.21739	8.59818	7.69858	0.854387	8.00642e-07	3.11336e-06
Chr5	13952514	13953014	501	*	8.34697	8.72159	7.83961	0.846952	8.0748e-07	3.13638e-06
Chr3	9413157	9413657	501	*	9.08473	8.64821	9.41939	-0.740909	8.07678e-07	3.13638e-06
Chr1	19930493	19930993	501	*	7.18294	6.46385	7.66064	-1.10566	8.25806e-07	3.20456e-06
Chr1	3756568	3757068	501	*	8.5129	8.88837	8.00396	0.84706	8.38031e-07	3.24976e-06
Chr4	13771576	13772076	501	*	8.1384	8.52425	7.61011	0.869417	8.61558e-07	3.33868e-06
Chr4	10000148	10000648	501	*	8.33265	7.77214	8.73531	-0.909854	8.66035e-07	3.35372e-06
Chr3	19788003	19788503	501	*	7.70208	8.12046	7.11042	0.951586	8.67014e-07	3.3552e-06
Chr4	6745495	6745995	501	*	9.54241	9.86935	9.11898	0.72264	8.69261e-07	3.36158e-06
Chr3	3300074	3300574	501	*	7.69756	8.13157	7.07391	0.9864	8.74072e-07	3.37786e-06
Chr1	9117964	9118464	501	*	8.60641	8.97012	8.11892	0.815342	8.88019e-07	3.4294e-06
Chr3	18202729	18203229	501	*	7.68653	7.08538	8.10959	-0.965381	8.96075e-07	3.45814e-06
Chr3	11671642	11672142	501	*	7.31385	6.63275	7.77466	-1.06317	9.01137e-07	3.47528e-06
Chr1	575791	576291	501	*	7.18195	7.65885	6.46469	1.10543	9.11359e-07	3.51229e-06
Chr3	1831365	1831865	501	*	7.25361	6.53713	7.73017	-1.09675	9.38407e-07	3.61406e-06
Chr5	26518639	26519139	501	*	10.7987	11.1952	10.2501	0.894679	9.44485e-07	3.63497e-06
Chr5	26647507	26648007	501	*	8.31587	8.72869	7.73531	0.931684	9.45877e-07	3.63784e-06
Chr1	23475636	23476136	501	*	7.79123	7.11681	8.249	-1.04596	9.56213e-07	3.67508e-06
Chr3	10467652	10468152	501	*	7.26591	6.52738	7.752	-1.12001	9.58665e-07	3.68198e-06
Chr5	26666525	26667025	501	*	8.14896	8.54123	7.60849	0.880458	9.64377e-07	3.70139e-06
Chr3	4517709	4518209	501	*	8.94711	8.52489	9.27333	-0.721059	9.72528e-07	3.73013e-06
Chr5	18960719	18961219	501	*	7.02619	6.27526	7.51756	-1.13979	9.75325e-07	3.7383e-06
Chr2	9488664	9489164	501	*	10.7026	11.0875	10.1761	0.86527	9.91073e-07	3.79607e-06
Chr4	8035757	8036257	501	*	7.48116	6.79149	7.94583	-1.07196	1.0155e-06	3.88699e-06
Chr3	18293599	18294099	501	*	10.1457	10.4711	9.72488	0.719786	1.01693e-06	3.8898e-06
Chr5	21606405	21606905	501	*	9.19906	9.52272	8.78113	0.712686	1.02734e-06	3.92696e-06
Chr3	16455715	16456215	501	*	7.09051	6.25001	7.61813	-1.23545	1.04083e-06	3.97583e-06
Chr1	26666606	26667106	501	*	8.49396	8.89502	7.93656	0.904891	1.0928e-06	4.17148e-06
Chr4	7165558	7166058	501	*	8.53872	8.89306	8.06799	0.793972	1.09429e-06	4.17433e-06
Chr3	18115514	18116014	501	*	8.93948	9.27297	8.50498	0.736881	1.09654e-06	4.18011e-06
Chr4	18525497	18525997	501	*	10.6201	10.9829	10.1342	0.809923	1.09867e-06	4.18538e-06
Chr5	12679636	12680136	501	*	8.10434	8.49192	7.57277	0.874382	1.09959e-06	4.18605e-06
Chr3	11278525	11279025	501	*	8.49582	8.84997	8.02544	0.791507	1.10481e-06	4.20308e-06
Chr2	12661451	12661951	501	*	9.30733	9.61954	8.90835	0.686734	1.11309e-06	4.23169e-06
Chr3	7541814	7542314	501	*	7.03414	6.25143	7.53873	-1.17227	1.12053e-06	4.25711e-06
Chr5	7255228	7255728	501	*	8.47559	8.8927	7.88648	0.939804	1.12421e-06	4.2682e-06
Chr1	4587905	4588405	501	*	7.79597	7.23116	8.20083	-0.916914	1.13102e-06	4.29115e-06
Chr1	18763736	18764236	501	*	10.2198	10.5601	9.77344	0.756381	1.1374e-06	4.31245e-06
Chr5	16117191	16117691	501	*	6.71347	5.74351	7.28828	-1.36298	1.14359e-06	4.33301e-06
Chr1	19899730	19900230	501	*	8.20888	7.64923	8.6111	-0.915544	1.14706e-06	4.3432e-06
Chr3	19018415	19018915	501	*	9.80138	10.1052	9.41603	0.667258	1.14804e-06	4.34399e-06
Chr2	19327919	19328419	501	*	9.78774	10.1119	9.36892	0.714992	1.14916e-06	4.34531e-06
Chr1	8939173	8939673	501	*	9.48416	9.80291	9.0744	0.7027	1.15008e-06	4.34586e-06
Chr5	15366199	15366699	501	*	7.64514	7.02419	8.07785	-0.992024	1.15291e-06	4.35362e-06
Chr4	16530623	16531123	501	*	7.53944	6.89747	7.98216	-1.01176	1.18301e-06	4.46429e-06
Chr1	26652040	26652540	501	*	8.74115	9.15436	8.15984	0.93064	1.2121e-06	4.571e-06
Chr3	19657372	19657872	501	*	8.37209	8.72677	7.90077	0.792215	1.2292e-06	4.63236e-06
Chr1	16831021	16831521	501	*	9.1314	8.71249	9.45565	-0.715564	1.23613e-06	4.65538e-06
Chr5	10427637	10428137	501	*	7.18046	6.43988	7.66744	-1.13202	1.25413e-06	4.71998e-06
Chr1	22780088	22780588	501	*	6.5287	5.63368	7.0769	-1.29241	1.26171e-06	4.74533e-06
Chr5	6639694	6640194	501	*	8.33545	8.71327	7.82216	0.841671	1.26267e-06	4.74578e-06
Chr3	11702139	11702639	501	*	6.85595	5.99077	7.39301	-1.25763	1.26642e-06	4.7567e-06
Chr1	19812607	19813107	501	*	9.83144	10.1712	9.38624	0.754325	1.28193e-06	4.81175e-06
Chr5	1893516	1894016	501	*	9.79559	10.1584	9.30973	0.808088	1.28675e-06	4.82659e-06
Chr4	321218	321718	501	*	8.03634	8.46297	7.4279	0.959664	1.30368e-06	4.88686e-06
Chr3	10631918	10632418	501	*	7.54016	6.80626	8.02427	-1.12217	1.31613e-06	4.93023e-06
Chr2	52386	52886	501	*	6.83881	6.01457	7.36008	-1.21648	1.3326e-06	4.98779e-06
Chr1	6958313	6958813	501	*	10.1775	10.4965	9.76727	0.703491	1.33368e-06	4.98779e-06
Chr1	11053853	11054353	501	*	8.43314	7.92215	8.80972	-0.84881	1.33416e-06	4.98779e-06
Chr4	16145826	16146326	501	*	7.06352	7.56135	6.29721	1.14374	1.34066e-06	5.00877e-06
Chr3	334457	334957	501	*	8.17159	8.61619	7.52563	1.02868	1.34605e-06	5.02556e-06
Chr3	18434632	18435132	501	*	8.76999	8.33905	9.10137	-0.735924	1.35544e-06	5.05723e-06
Chr1	24318279	24318779	501	*	9.85395	10.1965	9.40391	0.759191	1.35665e-06	5.05842e-06
Chr3	7295803	7296303	501	*	7.54895	6.91859	7.98616	-0.996112	1.35873e-06	5.06282e-06
Chr1	30135934	30136434	501	*	7.73849	7.09939	8.17985	-1.0018	1.382e-06	5.1461e-06
Chr5	23896081	23896581	501	*	9.25339	9.62796	8.74611	0.834798	1.39467e-06	5.18984e-06
Chr1	3701194	3701694	501	*	7.28908	6.58076	7.76206	-1.08361	1.40297e-06	5.21562e-06
Chr5	9463822	9464322	501	*	7.16365	6.37229	7.67177	-1.19056	1.40346e-06	5.21562e-06
Chr5	5304985	5305485	501	*	9.32796	9.64376	8.92307	0.693673	1.41146e-06	5.2419e-06
Chr4	17266024	17266524	501	*	7.64814	6.96204	8.11121	-1.05996	1.41413e-06	5.24833e-06
Chr5	1023860	1024360	501	*	6.86506	6.04144	7.38609	-1.20993	1.43188e-06	5.3107e-06
Chr1	2563112	2563612	501	*	9.54868	9.9118	9.06227	0.806992	1.43492e-06	5.31848e-06
Chr1	18902760	18903260	501	*	9.73531	10.0395	9.34933	0.670717	1.46155e-06	5.41362e-06
Chr4	10281643	10282143	501	*	8.64478	8.99418	8.18276	0.782568	1.48085e-06	5.48148e-06
Chr5	24189030	24189530	501	*	9.49606	9.81563	9.08494	0.706719	1.48584e-06	5.49634e-06
Chr4	9083781	9084281	501	*	9.06932	8.65561	9.39045	-0.707208	1.50876e-06	5.57743e-06
Chr4	10516908	10517408	501	*	7.71964	7.04917	8.1756	-1.03788	1.51347e-06	5.5912e-06
Chr5	16738973	16739473	501	*	9.04913	9.41507	8.5576	0.816682	1.51923e-06	5.60876e-06
Chr3	2156946	2157446	501	*	7.16599	7.63563	6.46518	1.0827	1.54183e-06	5.68847e-06
Chr3	21460421	21460921	501	*	8.41502	8.76717	7.94815	0.784494	1.54622e-06	5.70094e-06
Chr1	24564053	24564553	501	*	5.91736	4.69289	6.57	-1.58322	1.55119e-06	5.71551e-06
Chr3	9008452	9008952	501	*	8.33583	8.70659	7.83554	0.837419	1.55767e-06	5.7356e-06
Chr5	26471139	26471639	501	*	8.7936	9.12772	8.35802	0.742587	1.58427e-06	5.82973e-06
Chr5	22747815	22748315	501	*	9.09657	8.67785	9.42071	-0.716233	1.58786e-06	5.83912e-06
Chr2	169889	170389	501	*	6.8706	6.05228	7.38954	-1.20312	1.61181e-06	5.92331e-06
Chr5	12683417	12683917	501	*	7.95823	7.41143	8.35381	-0.888643	1.61314e-06	5.92432e-06
Chr4	17858570	17859070	501	*	10.5376	10.8763	10.094	0.750676	1.62713e-06	5.97183e-06
Chr4	7598740	7599240	501	*	7.51052	7.94025	6.89572	0.974517	1.6338e-06	5.99239e-06
Chr1	26440335	26440835	501	*	7.4576	7.89403	6.82886	0.995129	1.63537e-06	5.99421e-06
Chr1	9972721	9973221	501	*	7.13595	7.61466	6.41451	1.11174	1.64526e-06	6.02655e-06
Chr2	18789819	18790319	501	*	9.17497	9.57074	8.62778	0.885476	1.64843e-06	6.03421e-06
Chr1	20681956	20682456	501	*	8.71962	8.20166	9.09996	-0.85889	1.65383e-06	6.05003e-06
Chr2	11501077	11501577	501	*	7.8127	7.25586	8.21346	-0.903634	1.70746e-06	6.24217e-06
Chr2	7265702	7266202	501	*	9.00898	9.33561	8.58606	0.727175	1.72748e-06	6.31124e-06
Chr4	2054623	2055123	501	*	7.33895	6.65543	7.80086	-1.05897	1.73503e-06	6.33473e-06
Chr1	11245693	11246193	501	*	6.98155	6.21275	7.4804	-1.16194	1.76082e-06	6.42472e-06
Chr5	23590229	23590729	501	*	8.02206	8.42663	7.45782	0.908171	1.77022e-06	6.45481e-06
Chr4	17145489	17145989	501	*	7.76947	8.20142	7.15007	0.981695	1.77261e-06	6.45933e-06
Chr2	9569298	9569798	501	*	8.64415	8.17791	8.99595	-0.7828	1.78009e-06	6.4824e-06
Chr1	20505887	20506387	501	*	9.27295	9.5766	8.88787	0.66685	1.80676e-06	6.57524e-06
Chr5	10265230	10265730	501	*	8.15918	8.53511	7.64938	0.838849	1.81239e-06	6.59147e-06
Chr3	2140609	2141109	501	*	7.28525	7.76273	6.56666	1.09609	1.85133e-06	6.72872e-06
Chr3	16059742	16060242	501	*	8.39571	7.91049	8.75816	-0.807578	1.8605e-06	6.75275e-06
Chr2	15161921	15162421	501	*	9.19478	8.78282	9.51486	-0.709394	1.86145e-06	6.75275e-06
Chr3	17372692	17373192	501	*	9.1763	8.78559	9.48343	-0.675611	1.86154e-06	6.75275e-06
Chr3	17532930	17533430	501	*	8.27662	7.78798	8.64097	-0.811011	1.88032e-06	6.81647e-06
Chr5	6604616	6605116	501	*	7.23266	6.52234	7.70651	-1.08459	1.88204e-06	6.81831e-06
Chr3	4040693	4041193	501	*	7.34391	6.6714	7.8008	-1.05113	1.89081e-06	6.84566e-06
Chr1	899078	899578	501	*	8.71498	9.07205	8.2394	0.788795	1.96019e-06	7.09229e-06
Chr5	22481391	22481891	501	*	6.74399	7.28772	5.86106	1.29407	1.96638e-06	7.11009e-06
Chr5	14639149	14639649	501	*	8.80089	8.38197	9.12514	-0.717264	1.96787e-06	7.11092e-06
Chr5	26965205	26965705	501	*	8.11801	8.50017	7.59663	0.855794	2.04398e-06	7.38117e-06
Chr5	15343050	15343550	501	*	7.17897	6.49625	7.64051	-1.0587	2.09959e-06	7.57712e-06
Chr4	560696	561196	501	*	8.50132	8.03718	8.85192	-0.783445	2.14032e-06	7.71917e-06
Chr3	863521	864021	501	*	7.99098	8.37147	7.47272	0.855711	2.15404e-06	7.75868e-06
Chr1	4189488	4189988	501	*	8.00421	8.3882	7.47943	0.857082	2.15404e-06	7.75868e-06
Chr4	7427739	7428239	501	*	6.56423	5.67453	7.11046	-1.2754	2.15655e-06	7.76275e-06
Chr3	21462970	21463470	501	*	8.00648	8.38209	7.49728	0.842013	2.17183e-06	7.81273e-06
Chr4	5244872	5245372	501	*	7.54169	6.91706	7.97616	-0.983939	2.18256e-06	7.84633e-06
Chr1	27642530	27643030	501	*	8.63353	8.17015	8.9837	-0.778462	2.20836e-06	7.93399e-06
Chr1	5155631	5156131	501	*	8.49803	7.93518	8.90188	-0.90676	2.21838e-06	7.96491e-06
Chr2	9435121	9435621	501	*	6.53299	5.52748	7.11978	-1.39349	2.26144e-06	8.11431e-06
Chr5	21107891	21108391	501	*	8.60776	9.01096	8.04619	0.899358	2.32757e-06	8.34628e-06
Chr5	20395818	20396318	501	*	9.71577	10.0354	9.30456	0.702619	2.33173e-06	8.35587e-06
Chr5	23295974	23296474	501	*	8.87461	8.42024	9.21963	-0.768741	2.33479e-06	8.36151e-06
Chr5	7418447	7418947	501	*	10.1087	10.4156	9.71835	0.673809	2.33689e-06	8.3637e-06
Chr4	7281487	7281987	501	*	8.14943	7.61135	8.54045	-0.873335	2.3592e-06	8.43807e-06
Chr3	10243373	10243873	501	*	9.27593	9.59722	8.86195	0.713141	2.36068e-06	8.43807e-06
Chr5	20729525	20730025	501	*	9.08472	9.39687	8.68582	0.689577	2.39157e-06	8.54307e-06
Chr4	12257965	12258465	501	*	9.03754	8.61585	9.36344	-0.716724	2.40055e-06	8.56967e-06
Chr3	3107418	3107918	501	*	8.16136	8.56174	7.60527	0.894209	2.41727e-06	8.62389e-06
Chr3	6441012	6441512	501	*	7.50392	6.88147	7.93734	-0.982628	2.46072e-06	8.77334e-06
Chr5	15864684	15865184	501	*	7.4624	6.80911	7.91043	-1.02193	2.46836e-06	8.79501e-06
Chr3	13064463	13064963	501	*	6.98093	6.0909	7.52729	-1.28066	2.47187e-06	8.80192e-06
Chr3	8640694	8641194	501	*	6.75091	7.2652	5.94424	1.20476	2.47379e-06	8.80318e-06
Chr1	29343529	29344029	501	*	8.43511	7.96621	8.78842	-0.787002	2.49767e-06	8.88255e-06
Chr1	27768965	27769465	501	*	9.37819	9.68812	8.98294	0.683255	2.51378e-06	8.93416e-06
Chr5	9154669	9155169	501	*	8.64955	8.97842	8.22287	0.72649	2.52453e-06	8.96669e-06
Chr4	5500457	5500957	501	*	9.66882	9.9793	9.27266	0.682174	2.52934e-06	8.97812e-06
Chr2	8040000	8040500	501	*	7.21619	6.52967	7.67945	-1.05732	2.5547e-06	9.06241e-06
Chr1	24474190	24474690	501	*	7.07486	6.34058	7.55914	-1.11398	2.55777e-06	9.06758e-06
Chr3	2100382	2100882	501	*	10.0165	10.3413	9.59678	0.716164	2.57543e-06	9.12444e-06
Chr3	4119999	4120499	501	*	6.79899	7.34033	5.92248	1.2855	2.60422e-06	9.22062e-06
Chr1	6679482	6679982	501	*	9.07192	9.43112	8.59253	0.792935	2.67104e-06	9.45126e-06
Chr2	10445618	10446118	501	*	8.24866	8.60255	7.77873	0.788129	2.67706e-06	9.46608e-06
Chr3	2676156	2676656	501	*	7.61611	6.9868	8.05282	-0.996524	2.6786e-06	9.46608e-06
Chr4	11302613	11303113	501	*	8.25567	8.6152	7.7757	0.804404	2.69468e-06	9.5169e-06
Chr5	568645	569145	501	*	7.6488	8.06178	7.06795	0.927139	2.70107e-06	9.53088e-06
Chr2	18398041	18398541	501	*	9.01427	9.3714	8.53857	0.787948	2.70203e-06	9.53088e-06
Chr3	10814149	10814649	501	*	7.84216	7.30845	8.23088	-0.873325	2.75388e-06	9.7029e-06
Chr3	19923400	19923900	501	*	7.85	8.23869	7.31635	0.870524	2.75425e-06	9.7029e-06
Chr5	17114634	17115134	501	*	8.73101	8.21277	9.11149	-0.854233	2.77334e-06	9.76404e-06
Chr3	16050147	16050647	501	*	7.86048	7.32411	8.25059	-0.873303	2.79736e-06	9.84244e-06
Chr5	4055188	4055688	501	*	7.98649	8.36846	7.46546	0.861402	2.81235e-06	9.889e-06
Chr1	5782937	5783437	501	*	9.5729	9.87048	9.19756	0.650207	2.82027e-06	9.91063e-06
Chr1	8518693	8519193	501	*	9.16624	9.49297	8.74317	0.723469	2.82644e-06	9.9261e-06
Chr5	15875283	15875783	501	*	9.47607	9.77192	9.10347	0.646274	2.89919e-06	1.01752e-05
Chr4	7722931	7723431	501	*	9.78757	9.3867	10.1009	-0.688802	2.91969e-06	1.02408e-05
Chr3	4825312	4825812	501	*	8.6944	9.02234	8.26928	0.72304	2.93088e-06	1.02736e-05
Chr2	6899763	6900263	501	*	8.12821	7.64261	8.49087	-0.807628	2.99094e-06	1.04776e-05
Chr3	20895055	20895555	501	*	9.74507	10.0645	9.33425	0.705291	3.02418e-06	1.05874e-05
Chr1	1321175	1321675	501	*	6.97135	7.45427	6.24023	1.11923	3.05185e-06	1.06777e-05
Chr1	21660323	21660823	501	*	7.70426	7.14883	8.1043	-0.900073	3.05916e-06	1.06966e-05
Chr3	5310129	5310629	501	*	8.23985	8.65997	7.64465	0.938346	3.06267e-06	1.06968e-05
Chr2	16057009	16057509	501	*	8.82538	9.165	8.38036	0.756849	3.06302e-06	1.06968e-05
Chr2	10584271	10584771	501	*	8.88398	9.21703	8.45022	0.732272	3.06847e-06	1.07092e-05
Chr3	6482912	6483412	501	*	8.32502	8.73191	7.75621	0.9093	3.07381e-06	1.07211e-05
Chr3	9712989	9713489	501	*	7.18413	7.64122	6.51121	1.03828	3.07814e-06	1.07296e-05
Chr3	17904398	17904898	501	*	7.80298	8.19743	7.25832	0.891119	3.12765e-06	1.08954e-05
Chr3	18847268	18847768	501	*	8.32031	7.7869	8.70887	-0.865543	3.18041e-06	1.10723e-05
Chr3	1982827	1983327	501	*	10.2627	10.6192	9.78826	0.790924	3.18454e-06	1.10798e-05
Chr1	24574363	24574863	501	*	9.06073	8.63928	9.3865	-0.72201	3.22699e-06	1.12169e-05
Chr3	18949778	18950278	501	*	7.86964	7.27552	8.28923	-0.941262	3.22793e-06	1.12169e-05
Chr1	1547242	1547742	501	*	7.54675	7.97527	6.93443	0.974997	3.26317e-06	1.13324e-05
Chr3	8344639	8345139	501	*	7.72286	8.1574	7.0981	0.977007	3.32071e-06	1.15251e-05
Chr1	2475454	2475954	501	*	8.63223	8.96842	8.1931	0.74378	3.33965e-06	1.15836e-05
Chr2	16779839	16780339	501	*	8.9368	9.2483	8.53898	0.683462	3.34808e-06	1.16057e-05
Chr5	6485954	6486454	501	*	8.99013	8.56304	9.31924	-0.72892	3.35446e-06	1.16207e-05
Chr1	17832995	17833495	501	*	8.10622	7.60296	8.4786	-0.828132	3.3636e-06	1.16451e-05
Chr1	6907449	6907949	501	*	10.6872	11.025	10.2455	0.747288	3.3663e-06	1.16473e-05
Chr3	17555300	17555800	501	*	6.48706	5.58393	7.03823	-1.28272	3.41119e-06	1.17954e-05
Chr3	22922911	22923411	501	*	7.2205	6.52665	7.68704	-1.06134	3.41508e-06	1.18016e-05
Chr4	6392519	6393019	501	*	10.1383	10.4644	9.71634	0.718679	3.43034e-06	1.1847e-05
Chr1	20005920	20006420	501	*	6.9405	6.10026	7.46802	-1.21563	3.4338e-06	1.18489e-05
Chr2	11065682	11066182	501	*	7.32168	7.78564	6.63358	1.05955	3.43509e-06	1.18489e-05
Chr2	9717919	9718419	501	*	9.72202	10.011	9.36031	0.630991	3.50393e-06	1.20789e-05
Chr1	28751162	28751662	501	*	9.94154	10.2658	9.52258	0.715621	3.52178e-06	1.2133e-05
Chr2	19478459	19478959	501	*	9.64905	9.96018	9.25183	0.68478	3.57825e-06	1.232e-05
Chr3	6541566	6542066	501	*	8.49927	8.83769	8.05632	0.748126	3.60578e-06	1.24072e-05
Chr3	22932638	22933138	501	*	9.20358	9.52192	8.79451	0.698646	3.61168e-06	1.24199e-05
Chr5	5032132	5032632	501	*	9.24786	9.59605	8.78796	0.768514	3.73575e-06	1.28386e-05
Chr4	628746	629246	501	*	7.96433	7.44225	8.34686	-0.857684	3.74116e-06	1.28494e-05
Chr1	15604595	15605095	501	*	8.2084	8.5664	7.73116	0.793035	3.80388e-06	1.30568e-05
Chr3	891555	892055	501	*	8.50572	8.05495	8.84866	-0.762367	3.84896e-06	1.32035e-05
Chr1	1193060	1193560	501	*	7.54916	7.99187	6.9072	0.994691	3.87213e-06	1.32748e-05
Chr4	8146605	8147105	501	*	8.87559	9.2027	8.45189	0.718034	3.88398e-06	1.33074e-05
Chr5	2192681	2193181	501	*	9.34254	9.6534	8.94576	0.68705	3.90359e-06	1.33664e-05
Chr1	9479216	9479716	501	*	8.3784	8.76647	7.8459	0.860915	3.92798e-06	1.34417e-05
Chr1	28886732	28887232	501	*	7.04649	6.31931	7.5277	-1.09988	3.96147e-06	1.35481e-05
Chr2	18536916	18537416	501	*	7.31554	7.75838	6.67332	1.00367	3.99243e-06	1.36456e-05
Chr3	5464786	5465286	501	*	8.20092	8.57161	7.70075	0.831082	4.14184e-06	1.41477e-05
Chr2	225463	225963	501	*	9.33811	9.63926	8.95705	0.662075	4.15135e-06	1.41716e-05
Chr3	15081192	15081692	501	*	6.62863	5.81339	7.14635	-1.19344	4.1594e-06	1.41905e-05
Chr4	11613577	11614077	501	*	7.91829	8.29609	7.40506	0.841262	4.22378e-06	1.44013e-05
Chr1	16578977	16579477	501	*	8.25862	8.66741	7.68606	0.911542	4.22947e-06	1.4412e-05
Chr1	26965872	26966372	501	*	10.4306	10.7696	9.98653	0.748617	4.23317e-06	1.44159e-05
Chr2	18994456	18994956	501	*	7.96428	8.33647	7.46138	0.827675	4.25068e-06	1.44667e-05
Chr3	9778702	9779202	501	*	6.96365	7.44273	6.24138	1.10287	4.25661e-06	1.44782e-05
Chr3	15224686	15225186	501	*	7.8956	8.2783	7.37322	0.852633	4.32644e-06	1.47067e-05
Chr4	7576763	7577263	501	*	7.96059	7.43125	8.34699	-0.861719	4.39174e-06	1.49197e-05
Chr3	5931434	5931934	501	*	8.21767	8.57394	7.74351	0.796783	4.41227e-06	1.49763e-05
Chr4	11755453	11755953	501	*	8.7358	9.05444	8.32624	0.703155	4.41374e-06	1.49763e-05
Chr5	1835973	1836473	501	*	10.216	10.5361	9.80398	0.70319	4.44277e-06	1.50657e-05
Chr1	2659980	2660480	501	*	7.41922	6.81173	7.84538	-0.961742	4.57335e-06	1.54992e-05
Chr5	21179772	21180272	501	*	7.47985	6.88575	7.89944	-0.947016	4.57715e-06	1.55027e-05
Chr3	10832248	10832748	501	*	8.52938	8.09083	8.86524	-0.745168	4.64595e-06	1.57263e-05
Chr2	1993431	1993931	501	*	9.79433	10.1525	9.31671	0.792128	4.67641e-06	1.58198e-05
Chr4	17495802	17496302	501	*	8.53952	8.87824	8.09605	0.753085	4.68683e-06	1.58375e-05
Chr1	481101	481601	501	*	9.56323	9.85757	9.19304	0.645473	4.68726e-06	1.58375e-05
Chr1	7524060	7524560	501	*	9.84676	10.1468	9.46754	0.65503	4.71574e-06	1.59241e-05
Chr1	24609431	24609931	501	*	9.21353	9.54499	8.78246	0.732325	4.73043e-06	1.59499e-05
Chr3	19642737	19643237	501	*	9.23388	9.5725	8.79057	0.744393	4.73161e-06	1.59499e-05
Chr1	27087160	27087660	501	*	9.63535	9.95973	9.21622	0.714258	4.7319e-06	1.59499e-05
Chr4	12380413	12380913	501	*	7.55258	7.96164	6.97948	0.917297	4.76785e-06	1.60615e-05
Chr2	1802967	1803467	501	*	6.42373	5.53984	6.96782	-1.26154	4.7904e-06	1.61278e-05
Chr5	8920637	8921137	501	*	7.42011	6.80248	7.8512	-0.973155	4.81288e-06	1.61938e-05
Chr1	17002972	17003472	501	*	8.00309	8.37243	7.5054	0.82816	4.93064e-06	1.658e-05
Chr2	14291641	14292141	501	*	7.56486	6.93529	8.00169	-0.985234	4.97145e-06	1.67073e-05
Chr2	18608310	18608810	501	*	10.5856	10.9326	10.1278	0.7688	5.00073e-06	1.67956e-05
Chr3	22335799	22336299	501	*	8.06206	8.45862	7.51336	0.878732	5.01157e-06	1.6822e-05
Chr5	19916312	19916812	501	*	10.9358	11.3618	10.3287	0.96077	5.03829e-06	1.68997e-05
Chr5	5893552	5894052	501	*	8.131	8.55489	7.52817	0.955834	5.04074e-06	1.68997e-05
Chr1	415256	415756	501	*	10.0614	10.3636	9.67885	0.659765	5.05936e-06	1.6952e-05
Chr5	3646185	3646685	501	*	7.73477	8.15766	7.13398	0.94531	5.06364e-06	1.69562e-05
Chr2	8494882	8495382	501	*	8.02094	8.38451	7.53371	0.807288	5.11291e-06	1.7111e-05
Chr2	17787676	17788176	501	*	8.30551	7.80433	8.67676	-0.832007	5.19633e-06	1.73799e-05
Chr1	18206167	18206667	501	*	7.4781	6.88497	7.8972	-0.945178	5.2261e-06	1.7469e-05
Chr1	11117817	11118317	501	*	6.78069	6.02949	7.27218	-1.12541	5.32711e-06	1.77961e-05
Chr1	1121702	1122202	501	*	8.97697	9.31336	8.5375	0.736763	5.33781e-06	1.78212e-05
Chr1	3768686	3769186	501	*	8.61938	8.95386	8.18317	0.735606	5.56205e-06	1.85589e-05
Chr4	8627685	8628185	501	*	8.77356	9.11103	8.33222	0.751807	5.64022e-06	1.88085e-05
Chr2	1691873	1692373	501	*	6.9608	6.24811	7.4357	-1.07995	5.68823e-06	1.89574e-05
Chr3	13034258	13034758	501	*	7.39946	6.7253	7.85711	-1.04617	5.73274e-06	1.90944e-05
Chr1	257061	257561	501	*	8.64241	8.97802	8.20427	0.735135	5.78888e-06	1.927e-05
Chr5	4951371	4951871	501	*	8.95542	9.25735	8.57312	0.659891	5.79702e-06	1.92848e-05
Chr5	19035527	19036027	501	*	6.48872	5.48668	7.07436	-1.36194	5.80018e-06	1.92848e-05
Chr5	6515818	6516318	501	*	8.00437	8.37067	7.51219	0.813069	5.85829e-06	1.94664e-05
Chr3	14586057	14586557	501	*	6.61309	5.81833	7.1226	-1.171	5.92994e-06	1.96929e-05
Chr2	10492629	10493129	501	*	8.24463	8.59049	7.7888	0.762616	5.96254e-06	1.97894e-05
Chr4	9058184	9058684	501	*	8.69588	8.26309	9.02836	-0.729638	6.00688e-06	1.99248e-05
Chr4	11335059	11335559	501	*	8.46518	8.80102	8.02666	0.744158	6.06918e-06	2.01196e-05
Chr5	3558909	3559409	501	*	7.21704	6.52032	7.68487	-1.05752	6.20355e-06	2.05529e-05
Chr5	7368408	7368908	501	*	9.70656	9.28522	10.0323	-0.715305	6.25578e-06	2.07138e-05
Chr4	14826061	14826561	501	*	8.31506	7.87171	8.65371	-0.747476	6.31083e-06	2.08766e-05
Chr5	26030194	26030694	501	*	7.34226	7.82232	6.61773	1.07958	6.31329e-06	2.08766e-05
Chr1	21719673	21720173	501	*	6.86213	6.12403	7.34805	-1.11548	6.31612e-06	2.08766e-05
Chr1	29205499	29205999	501	*	9.8457	10.1522	9.456	0.669734	6.38617e-06	2.10958e-05
Chr5	23776124	23776624	501	*	7.15279	6.48283	7.60852	-1.03143	6.40027e-06	2.11299e-05
Chr5	594350	594850	501	*	8.7764	9.1258	8.31436	0.769993	6.43299e-06	2.12255e-05
Chr1	370458	370958	501	*	9.63364	9.91942	9.2769	0.622479	6.44024e-06	2.12369e-05
Chr5	20220059	20220559	501	*	6.92677	6.17415	7.41885	-1.12807	6.45454e-06	2.12716e-05
Chr5	23836668	23837168	501	*	8.67923	8.14526	9.06808	-0.864296	6.46237e-06	2.12849e-05
Chr4	18228395	18228895	501	*	8.52784	8.85389	8.1059	0.71574	6.48978e-06	2.1361e-05
Chr4	16591160	16591660	501	*	7.17669	6.41883	7.67097	-1.12315	6.49308e-06	2.1361e-05
Chr1	9642365	9642865	501	*	7.98825	8.3772	7.4541	0.876209	6.50966e-06	2.1403e-05
Chr5	21216915	21217415	501	*	9.05245	9.37441	8.63735	0.702671	6.53577e-06	2.14763e-05
Chr4	13755580	13756080	501	*	7.08565	7.5369	6.4254	1.02604	6.59316e-06	2.16522e-05
Chr3	661058	661558	501	*	7.93516	7.38736	8.33126	-0.881971	6.63776e-06	2.1786e-05
Chr2	182705	183205	501	*	8.4812	8.85017	7.98418	0.812811	6.64634e-06	2.18014e-05
Chr2	16796995	16797495	501	*	10.1515	9.70503	10.4919	-0.753158	6.68705e-06	2.19221e-05
Chr1	3679740	3680240	501	*	7.79139	8.19473	7.22955	0.905285	6.69997e-06	2.19517e-05
Chr3	16460633	16461133	501	*	8.4749	7.9701	8.84812	-0.825704	6.72542e-06	2.20222e-05
Chr3	23359599	23360099	501	*	8.84617	9.15867	8.44669	0.686873	6.75897e-06	2.21192e-05
Chr3	7681118	7681618	501	*	10.2884	10.5922	9.90311	0.664088	6.82907e-06	2.23356e-05
Chr3	18394033	18394533	501	*	8.96542	9.26675	8.58407	0.661495	6.88173e-06	2.24947e-05
Chr2	18645761	18646261	501	*	10.2909	10.5901	9.91283	0.653382	6.88689e-06	2.24985e-05
Chr3	4223229	4223729	501	*	9.32836	9.6342	8.93975	0.669576	6.95545e-06	2.27093e-05
Chr4	6150832	6151332	501	*	7.45959	7.88007	6.86369	0.955082	6.98513e-06	2.27929e-05
Chr5	15585308	15585808	501	*	6.95938	6.23933	7.43749	-1.09263	7.00695e-06	2.28509e-05
Chr4	6571887	6572387	501	*	7.4727	7.88165	6.89983	0.917695	7.09538e-06	2.31258e-05
Chr3	2434409	2434909	501	*	7.79204	8.16954	7.27935	0.842343	7.19394e-06	2.34335e-05
Chr3	4088544	4089044	501	*	9.26434	9.5533	8.90264	0.632056	7.23102e-06	2.35406e-05
Chr4	15229982	15230482	501	*	9.41337	9.69982	9.05557	0.624001	7.30679e-06	2.37697e-05
Chr3	9546438	9546938	501	*	10.6579	11.0099	10.1912	0.778105	7.30985e-06	2.37697e-05
Chr4	10730612	10731112	501	*	8.0817	8.43829	7.60696	0.795511	7.39318e-06	2.40268e-05
Chr4	18403909	18404409	501	*	8.92255	8.53447	9.22805	-0.671026	7.68427e-06	2.49583e-05
Chr2	18371152	18371652	501	*	6.63822	5.78047	7.17247	-1.22465	7.68948e-06	2.49608e-05
Chr2	19199172	19199672	501	*	9.38963	9.70154	8.99112	0.679627	7.96073e-06	2.58264e-05
Chr2	8001175	8001675	501	*	8.74748	9.06741	8.33577	0.705738	8.03681e-06	2.60582e-05
Chr3	197519	198019	501	*	8.10727	8.49491	7.57558	0.867448	8.06117e-06	2.61221e-05
Chr1	12269174	12269674	501	*	8.50691	8.07494	8.83891	-0.728469	8.14322e-06	2.63728e-05
Chr3	20211467	20211967	501	*	8.42808	8.76488	7.9879	0.739388	8.17291e-06	2.64537e-05
Chr3	23318794	23319294	501	*	10.6177	10.9512	10.1832	0.733984	8.20756e-06	2.65505e-05
Chr2	8490547	8491047	501	*	9.28942	9.57851	8.9275	0.631506	8.2335e-06	2.66191e-05
Chr5	8569900	8570400	501	*	9.1501	9.45293	8.76634	0.665524	8.28328e-06	2.67511e-05
Chr2	19485890	19486390	501	*	7.65442	8.0591	7.08996	0.897751	8.28385e-06	2.67511e-05
Chr2	1595341	1595841	501	*	8.03415	7.55338	8.39413	-0.800705	8.29886e-06	2.67823e-05
Chr3	14783567	14784067	501	*	6.96424	7.42739	6.27795	1.05829	8.30305e-06	2.67823e-05
Chr5	21058540	21059040	501	*	6.81327	6.02522	7.32004	-1.15286	8.46765e-06	2.72976e-05
Chr5	18065197	18065697	501	*	7.76939	7.17661	8.18832	-0.948319	8.5104e-06	2.74197e-05
Chr5	2175108	2175608	501	*	8.2575	8.63955	7.73634	0.840854	8.55827e-06	2.75581e-05
Chr5	14278506	14279006	501	*	7.77906	7.25603	8.16211	-0.850679	8.67246e-06	2.79098e-05
Chr4	17955300	17955800	501	*	9.18826	8.70666	9.5487	-0.799626	8.9427e-06	2.87585e-05
Chr5	26323619	26324119	501	*	8.33449	7.89474	8.67104	-0.744067	8.9464e-06	2.87585e-05
Chr4	234648	235148	501	*	9.25989	9.55422	8.88972	0.639044	9.08298e-06	2.91808e-05
Chr5	20446582	20447082	501	*	7.61575	7.01932	8.03649	-0.940864	9.09158e-06	2.91918e-05
Chr3	2052860	2053360	501	*	7.0172	6.31678	7.48668	-1.06601	9.10209e-06	2.92088e-05
Chr5	9001833	9002333	501	*	9.00416	9.36815	8.51618	0.814897	9.3934e-06	3.01264e-05
Chr2	14029502	14030002	501	*	10.3342	10.6703	9.89511	0.738091	9.42563e-06	3.02125e-05
Chr5	257473	257973	501	*	8.82161	9.14509	8.40398	0.704829	9.43248e-06	3.02173e-05
Chr5	7271901	7272401	501	*	6.97351	7.43545	6.28991	1.04873	9.45889e-06	3.02846e-05
Chr5	15464299	15464799	501	*	7.458	6.84534	7.88669	-0.970927	9.55316e-06	3.0569e-05
Chr1	8055833	8056333	501	*	7.901	7.37024	8.28815	-0.8644	9.62509e-06	3.07817e-05
Chr4	8504833	8505333	501	*	8.32173	8.67292	7.85658	0.780354	9.65563e-06	3.08618e-05
Chr2	6536223	6536723	501	*	7.83206	7.32716	8.20534	-0.83223	9.75688e-06	3.11676e-05
Chr4	12903437	12903937	501	*	7.49028	7.8997	6.91649	0.915416	9.78063e-06	3.12258e-05
Chr2	1493429	1493929	501	*	7.76299	7.24267	8.14459	-0.851936	9.82e-06	3.13337e-05
Chr5	1557227	1557727	501	*	10.1412	10.5158	9.63367	0.83172	9.85587e-06	3.14303e-05
Chr1	12965285	12965785	501	*	8.96016	8.57697	9.26263	-0.661644	9.8767e-06	3.14788e-05
Chr2	236183	236683	501	*	8.99391	9.28781	8.6244	0.64282	9.907e-06	3.15575e-05
Chr4	7273091	7273591	501	*	7.96699	7.46881	8.33659	-0.816468	9.96957e-06	3.17388e-05
Chr1	2517495	2517995	501	*	8.27047	8.61344	7.81968	0.762567	1.00658e-05	3.20271e-05
Chr3	3062086	3062586	501	*	7.7619	7.23178	8.14871	-0.85841	1.0078e-05	3.20477e-05
Chr3	5144119	5144619	501	*	9.62485	9.93439	9.23023	0.679365	1.01146e-05	3.21458e-05
Chr3	21414162	21414662	501	*	7.57457	7.97922	7.01017	0.906277	1.01865e-05	3.23562e-05
Chr5	17509943	17510443	501	*	8.11431	7.64552	8.46756	-0.783762	1.02166e-05	3.24335e-05
Chr1	27188421	27188921	501	*	8.80939	9.12874	8.39863	0.701911	1.02313e-05	3.24617e-05
Chr2	1852168	1852668	501	*	8.69883	9.01604	8.29162	0.697763	1.02854e-05	3.26149e-05
Chr3	1054140	1054640	501	*	7.76776	7.18688	8.18075	-0.920319	1.04266e-05	3.30441e-05
Chr5	16942816	16943316	501	*	7.21103	7.64156	6.59457	0.970739	1.05e-05	3.32578e-05
Chr3	10726334	10726834	501	*	7.06519	6.34027	7.54543	-1.08536	1.05063e-05	3.3259e-05
Chr1	1590264	1590764	501	*	8.98054	9.30063	8.56854	0.700985	1.05293e-05	3.33132e-05
Chr3	15655484	15655984	501	*	7.62142	7.06253	8.02324	-0.892998	1.05772e-05	3.34459e-05
Chr1	23533083	23533583	501	*	9.0173	9.33132	8.61535	0.689799	1.0604e-05	3.35119e-05
Chr1	3976114	3976614	501	*	9.00748	9.30268	8.63592	0.641384	1.07081e-05	3.38216e-05
Chr1	2689025	2689525	501	*	7.62487	8.06525	6.98784	0.977932	1.08467e-05	3.42402e-05
Chr5	19478130	19478630	501	*	10.1471	10.4409	9.77779	0.639309	1.09052e-05	3.44056e-05
Chr2	10404607	10405107	501	*	8.86942	8.48655	9.17169	-0.660012	1.09357e-05	3.44825e-05
Chr5	13363866	13364366	501	*	10.0934	10.3839	9.7292	0.633207	1.11449e-05	3.51223e-05
Chr1	3695698	3696198	501	*	9.16847	9.47079	8.78553	0.665223	1.12639e-05	3.54773e-05
Chr3	20158759	20159259	501	*	9.166	9.46235	8.7926	0.643588	1.12786e-05	3.5504e-05
Chr1	24114637	24115137	501	*	7.99281	8.39495	7.4333	0.886686	1.1333e-05	3.5655e-05
Chr4	13173798	13174298	501	*	8.6111	8.95974	8.1504	0.770915	1.13718e-05	3.57573e-05
Chr1	6489395	6489895	501	*	7.58471	6.95852	8.01993	-0.978119	1.15665e-05	3.63491e-05
Chr1	27135566	27136066	501	*	9.08447	9.39109	8.69459	0.665419	1.15892e-05	3.64e-05
Chr1	8582142	8582642	501	*	7.14878	6.49979	7.5948	-1.00144	1.1626e-05	3.64953e-05
Chr5	5127495	5127995	501	*	8.05466	7.59317	8.40375	-0.77004	1.17029e-05	3.67162e-05
Chr5	20091708	20092208	501	*	6.25432	5.37472	6.79681	-1.24785	1.17379e-05	3.68053e-05
Chr2	10871602	10872102	501	*	7.5888	7.03779	7.98655	-0.884791	1.17735e-05	3.68966e-05
Chr5	3612947	3613447	501	*	8.89389	9.20866	8.4907	0.684357	1.18747e-05	3.71929e-05
Chr1	6316062	6316562	501	*	8.80205	9.15939	8.32601	0.781889	1.19738e-05	3.74824e-05
Chr2	14147869	14148369	501	*	7.93504	7.37176	8.33911	-0.895165	1.20391e-05	3.76658e-05
Chr2	18163424	18163924	501	*	9.09012	9.39473	8.7035	0.665484	1.2096e-05	3.77997e-05
Chr5	24438106	24438606	501	*	6.48895	5.68489	7.0022	-1.17265	1.2103e-05	3.77997e-05
Chr3	17034471	17034971	501	*	6.22131	5.23373	6.8021	-1.33635	1.21054e-05	3.77997e-05
Chr5	23902324	23902824	501	*	7.28079	6.63555	7.72504	-1.00747	1.21088e-05	3.77997e-05
Chr1	29557419	29557919	501	*	7.54772	6.96225	7.96302	-0.926156	1.22327e-05	3.81651e-05
Chr5	24960270	24960770	501	*	8.32391	7.88193	8.66177	-0.7403	1.22916e-05	3.83278e-05
Chr4	13305059	13305559	501	*	10.0517	10.3581	9.66203	0.667345	1.23135e-05	3.83745e-05
Chr3	5136581	5137081	501	*	8.84303	9.19156	8.38253	0.761578	1.23424e-05	3.84433e-05
Chr3	18233394	18233894	501	*	9.20808	9.56857	8.72638	0.79075	1.24011e-05	3.86048e-05
Chr5	20467500	20468000	501	*	9.30257	9.59671	8.93267	0.640981	1.24629e-05	3.87757e-05
Chr3	9584203	9584703	501	*	9.68784	9.97599	9.32739	0.625204	1.29203e-05	4.01765e-05
Chr3	755417	755917	501	*	9.15279	9.43839	8.79632	0.620068	1.31024e-05	4.07205e-05
Chr1	4650797	4651297	501	*	8.84703	8.46869	9.14648	-0.652888	1.33324e-05	4.14123e-05
Chr5	20267095	20267595	501	*	6.68564	5.69518	7.26741	-1.33667	1.36175e-05	4.22744e-05
Chr1	19100641	19101141	501	*	6.68977	5.93398	7.18319	-1.11781	1.37304e-05	4.26013e-05
Chr5	15793687	15794187	501	*	7.26351	6.62499	7.7046	-0.985643	1.38147e-05	4.28394e-05
Chr3	22776494	22776994	501	*	8.36822	8.71788	7.90573	0.76508	1.38598e-05	4.29556e-05
Chr5	19547226	19547726	501	*	8.0043	7.53017	8.36055	-0.790749	1.38703e-05	4.29643e-05
Chr2	12655892	12656392	501	*	9.61529	9.8944	9.26892	0.604141	1.39969e-05	4.33327e-05
Chr5	417741	418241	501	*	9.57135	9.87762	9.18204	0.669069	1.40357e-05	4.34287e-05
Chr5	16924557	16925057	501	*	6.92815	6.21456	7.40345	-1.07718	1.40848e-05	4.35501e-05
Chr4	946102	946602	501	*	8.15287	8.49354	7.70606	0.749748	1.40904e-05	4.35501e-05
Chr3	8289639	8290139	501	*	9.97928	10.2541	9.63951	0.595731	1.4103e-05	4.3565e-05
Chr2	13134108	13134608	501	*	8.08181	7.55933	8.46457	-0.844896	1.41663e-05	4.37367e-05
Chr2	19297004	19297504	501	*	7.9603	7.4184	8.35331	-0.872855	1.41809e-05	4.37574e-05
Chr1	26568369	26568869	501	*	7.37811	6.77148	7.80386	-0.949751	1.42185e-05	4.38494e-05
Chr5	18943832	18944332	501	*	6.61531	5.83378	7.11943	-1.14118	1.43433e-05	4.421e-05
Chr1	27547462	27547962	501	*	8.44738	8.77385	8.02473	0.711971	1.43842e-05	4.43118e-05
Chr3	19084137	19084637	501	*	9.33562	9.64922	8.93436	0.680773	1.45027e-05	4.46525e-05
Chr1	10007813	10008313	501	*	6.88997	6.11312	7.39217	-1.14737	1.45132e-05	4.46604e-05
Chr2	15574454	15574954	501	*	8.13139	8.48203	7.66719	0.76752	1.45573e-05	4.47716e-05
Chr5	22653015	22653515	501	*	7.78396	8.15397	7.28506	0.819723	1.45686e-05	4.47818e-05
Chr4	8599183	8599683	501	*	8.11802	7.64897	8.47141	-0.784666	1.45922e-05	4.48299e-05
Chr2	5648480	5648980	501	*	7.53677	6.96373	7.94581	-0.910168	1.47668e-05	4.53414e-05
Chr3	560573	561073	501	*	8.55339	8.86708	8.15197	0.686682	1.49253e-05	4.58029e-05
Chr3	811363	811863	501	*	8.54928	8.88227	8.1156	0.738577	1.49449e-05	4.5838e-05
Chr3	16596677	16597177	501	*	9.15505	8.80412	9.43711	-0.611923	1.50627e-05	4.61741e-05
Chr2	7317001	7317501	501	*	10.249	10.5748	9.82744	0.712189	1.52133e-05	4.66104e-05
Chr3	13048101	13048601	501	*	9.64559	9.97006	9.22631	0.706972	1.5287e-05	4.68108e-05
Chr5	16100088	16100588	501	*	8.08241	7.63228	8.42499	-0.755489	1.53091e-05	4.68527e-05
Chr3	16925237	16925737	501	*	8.00242	7.54026	8.35191	-0.769761	1.53544e-05	4.6966e-05
Chr2	6492668	6493168	501	*	10.4506	10.762	10.053	0.681245	1.53662e-05	4.69765e-05
Chr4	16365229	16365729	501	*	7.24846	7.67758	6.63489	0.95443	1.54373e-05	4.71682e-05
Chr2	15997890	15998390	501	*	6.96286	6.30072	7.41499	-1.02008	1.55611e-05	4.75206e-05
Chr1	7395124	7395624	501	*	6.82089	6.11773	7.29158	-1.06736	1.56492e-05	4.77515e-05
Chr4	14447628	14448128	501	*	7.60219	8.01665	7.01839	0.922404	1.56619e-05	4.77515e-05
Chr1	23367712	23368212	501	*	8.43975	8.77441	8.00324	0.733978	1.56622e-05	4.77515e-05
Chr3	18964526	18965026	501	*	8.25257	7.79012	8.60222	-0.775515	1.56964e-05	4.78296e-05
Chr5	8139871	8140371	501	*	7.2902	6.70143	7.70713	-0.930685	1.57292e-05	4.79036e-05
Chr2	17964493	17964993	501	*	9.10978	9.43181	8.69458	0.699572	1.57872e-05	4.80543e-05
Chr2	18081521	18082021	501	*	9.14656	9.44816	8.76478	0.655088	1.58406e-05	4.81906e-05
Chr1	6510547	6511047	501	*	9.10899	8.74553	9.39906	-0.633371	1.60382e-05	4.87656e-05
Chr1	5940417	5940917	501	*	8.79082	9.09106	8.41122	0.655477	1.60844e-05	4.88794e-05
Chr5	5868558	5869058	501	*	8.07929	8.43829	7.60025	0.785715	1.61261e-05	4.89799e-05
Chr2	13676441	13676941	501	*	7.58934	7.99642	7.02016	0.913234	1.61495e-05	4.90242e-05
Chr3	22995814	22996314	501	*	7.83619	8.21587	7.31943	0.841113	1.64091e-05	4.97854e-05
Chr1	10565860	10566360	501	*	7.46451	6.88697	7.87583	-0.918174	1.64594e-05	4.99111e-05
Chr2	12341684	12342184	501	*	9.01109	9.31443	8.62651	0.660839	1.66069e-05	5.03311e-05
Chr2	7679209	7679709	501	*	9.15521	9.44778	8.78781	0.638368	1.66811e-05	5.05288e-05
Chr1	104608	105108	501	*	10.4543	10.7853	10.0239	0.726558	1.67245e-05	5.06332e-05
Chr5	20141682	20142182	501	*	7.80056	7.28939	8.17724	-0.835037	1.69242e-05	5.121e-05
Chr1	27779155	27779655	501	*	10.2409	10.5518	9.84401	0.678281	1.69732e-05	5.13307e-05
Chr4	14547024	14547524	501	*	7.84217	7.35806	8.20401	-0.798648	1.70329e-05	5.14835e-05
Chr3	9541505	9542005	501	*	8.08279	8.4595	7.57157	0.831175	1.70999e-05	5.16582e-05
Chr5	22919704	22920204	501	*	9.3642	8.9988	9.6555	-0.630855	1.71591e-05	5.18091e-05
Chr3	15185920	15186420	501	*	8.8287	9.12688	8.4524	0.647322	1.72157e-05	5.19523e-05
Chr2	1798290	1798790	501	*	7.19987	6.53295	7.65421	-1.03035	1.72545e-05	5.20415e-05
Chr4	247851	248351	501	*	7.22073	7.6641	6.57737	0.983714	1.73313e-05	5.2245e-05
Chr2	19081028	19081528	501	*	8.10212	7.63636	8.45364	-0.779358	1.73752e-05	5.23492e-05
Chr4	11831413	11831913	501	*	7.6946	7.18677	8.06947	-0.828661	1.78241e-05	5.36729e-05
Chr5	7222568	7223068	501	*	9.0211	9.33021	8.62718	0.674462	1.79021e-05	5.38789e-05
Chr1	18700190	18700690	501	*	7.89105	8.24706	7.41735	0.788195	1.82421e-05	5.48728e-05
Chr3	17146130	17146630	501	*	10.2749	10.6264	9.80908	0.77346	1.84509e-05	5.5471e-05
Chr1	24061873	24062373	501	*	10.3979	10.7511	9.92929	0.776426	1.85189e-05	5.56457e-05
Chr4	7105566	7106066	501	*	7.70838	7.1616	8.10394	-0.879691	1.8559e-05	5.57326e-05
Chr5	21587692	21588192	501	*	9.28587	8.9433	9.56251	-0.600387	1.85676e-05	5.57326e-05
Chr1	769908	770408	501	*	8.43827	8.75497	8.03191	0.693901	1.86656e-05	5.59968e-05
Chr4	7380414	7380914	501	*	7.07114	6.42238	7.51705	-0.99944	1.86958e-05	5.60574e-05
Chr1	24707993	24708493	501	*	6.92188	6.25089	7.37808	-1.02485	1.89428e-05	5.67679e-05
Chr3	308936	309436	501	*	8.721	9.01945	8.34426	0.650806	1.89658e-05	5.68065e-05
Chr4	12292386	12292886	501	*	7.85951	7.36646	8.2263	-0.807804	1.91219e-05	5.72157e-05
Chr4	15680989	15681489	501	*	9.53876	9.83212	9.1701	0.634904	1.91228e-05	5.72157e-05
Chr1	1104804	1105304	501	*	9.07424	9.37403	8.69534	0.648496	1.9139e-05	5.72338e-05
Chr3	18731502	18732002	501	*	7.66105	7.09306	8.06752	-0.903665	1.92486e-05	5.75308e-05
Chr1	3170553	3171053	501	*	8.6207	8.96512	8.16737	0.761219	1.97915e-05	5.9122e-05
Chr1	25179318	25179818	501	*	6.44152	5.6369	6.955	-1.16124	1.99864e-05	5.96724e-05
Chr5	8143944	8144444	501	*	7.31254	6.68284	7.74944	-0.978162	2.03027e-05	6.05847e-05
Chr1	19279947	19280447	501	*	8.64334	8.26131	8.94509	-0.657626	2.0728e-05	6.18209e-05
Chr1	28111653	28112153	501	*	7.9692	7.48066	8.3335	-0.808991	2.07508e-05	6.1856e-05
Chr1	24225211	24225711	501	*	8.52068	8.83362	8.12051	0.680798	2.07882e-05	6.19346e-05
Chr2	16236457	16236957	501	*	8.14912	8.48871	7.70416	0.748088	2.08148e-05	6.19812e-05
Chr1	7258131	7258631	501	*	8.28897	8.62945	7.84246	0.745671	2.09617e-05	6.23854e-05
Chr4	10183796	10184296	501	*	7.75301	8.15243	7.19879	0.898586	2.11849e-05	6.30163e-05
Chr3	20987687	20988187	501	*	8.48054	8.79907	8.07114	0.699839	2.12449e-05	6.31614e-05
Chr2	2016066	2016566	501	*	8.29841	8.62713	7.87199	0.717039	2.12971e-05	6.3283e-05
Chr4	4804596	4805096	501	*	7.31088	6.68103	7.74785	-0.97173	2.13908e-05	6.35278e-05
Chr5	25032026	25032526	501	*	9.5687	9.85061	9.218	0.608376	2.1874e-05	6.49288e-05
Chr1	23092843	23093343	501	*	8.01165	7.52385	8.37554	-0.79822	2.20183e-05	6.53225e-05
Chr2	8630109	8630609	501	*	8.51626	8.11587	8.82933	-0.686325	2.20918e-05	6.5506e-05
Chr4	10022018	10022518	501	*	7.1519	6.51249	7.59341	-0.984299	2.21211e-05	6.55583e-05
Chr5	26007595	26008095	501	*	9.42433	9.6973	9.08738	0.589113	2.26439e-05	6.70721e-05
Chr3	18820159	18820659	501	*	7.00115	7.44714	6.35223	1.00942	2.27762e-05	6.74287e-05
Chr3	3715233	3715733	501	*	8.24991	8.57951	7.82201	0.724933	2.29718e-05	6.7972e-05
Chr1	17795055	17795555	501	*	8.01043	7.56036	8.35297	-0.754323	2.30063e-05	6.80382e-05
Chr4	6963060	6963560	501	*	8.45956	8.79833	8.01599	0.740948	2.30283e-05	6.80675e-05
Chr3	12599790	12600290	501	*	8.00932	8.36506	7.53612	0.786015	2.3049e-05	6.80847e-05
Chr3	608976	609476	501	*	7.67323	7.14735	8.05779	-0.854618	2.30584e-05	6.80847e-05
Chr4	3357036	3357536	501	*	8.78557	9.0885	8.40164	0.659599	2.32826e-05	6.87105e-05
Chr5	14319270	14319770	501	*	6.74563	5.99329	7.2376	-1.10425	2.33972e-05	6.90126e-05
Chr5	22861186	22861686	501	*	8.73771	8.36032	9.03656	-0.65259	2.34217e-05	6.90484e-05
Chr5	22963082	22963582	501	*	8.23406	8.57126	7.79321	0.736814	2.34633e-05	6.91349e-05
Chr1	10769793	10770293	501	*	7.06135	7.49162	6.44543	0.963874	2.3481e-05	6.91508e-05
Chr4	15510350	15510850	501	*	7.32217	7.72589	6.75957	0.89704	2.35393e-05	6.92863e-05
Chr1	8025473	8025973	501	*	9.00898	9.33678	8.58411	0.711705	2.36541e-05	6.95585e-05
Chr5	9073071	9073571	501	*	9.58025	9.84856	9.25036	0.579212	2.36566e-05	6.95585e-05
Chr5	7820105	7820605	501	*	9.86246	10.181	9.45311	0.692062	2.3837e-05	7.00523e-05
Chr5	20918774	20919274	501	*	9.5359	9.82131	9.17974	0.61723	2.4083e-05	7.07382e-05
Chr1	26311152	26311652	501	*	7.27871	6.68309	7.69905	-0.931988	2.41175e-05	7.08027e-05
Chr2	7942798	7943298	501	*	7.40663	6.84512	7.8098	-0.892834	2.44543e-05	7.17538e-05
Chr2	11953866	11954366	501	*	8.0139	8.35397	7.5681	0.746834	2.45873e-05	7.21065e-05
Chr5	17400049	17400549	501	*	7.80451	7.32526	8.16363	-0.7912	2.48904e-05	7.29573e-05
Chr1	5093193	5093693	501	*	8.08969	8.42692	7.64876	0.744485	2.49403e-05	7.30656e-05
Chr1	21950634	21951134	501	*	9.29249	9.57186	8.9457	0.60214	2.53822e-05	7.43179e-05
[truncated: 1,705 more rows]

## Sheet: gene_list_diff_H3K27me3
emf2_vs_WT_gain_T0	emf2_vs_WT_gain_T10	emf2_vs_WT_loss_T0	emf2_vs_WT_loss_T10	WT_T10_vs_T0_loss
[truncated: 2,878 more rows]
