# Supplementary material for: EMF2 deficiency disrupts epigenetic and chromatin organization landscapes, blocking root regeneration competence in Arabidopsis
Source: New Phytol. 2026 May 28;251(4):1792–810. doi: 10.1111/nph.71298 (PMC13373812; doi:10.1111/nph.71298)
Supplement: Supplementary file 5 — Table S5 List of long‐range interaction regions and genes located within these regions. [file NPH-251-1792-s002.xlsx]

## Sheet: annotated_IRs
				hub information in intra- and inter-chromosome interactions
chr	from	to	width	hub or not	number of intra-interaction regions with hub	loci of intra-interaction regions with hub	loci of inter-interaction regions with hub
chr1	19200000	19300000	100000	hub	2	12230000-12370000; 24890000-25016000	chr3: 7725000-7745000
chr1	12200000	12380000	180000
chr1	19300000	19425000	125000
chr1	25000000	25140000	140000
chr1	17720000	17780000	60000
chr1	24890000	25016000	126000
chr1	24390000	24535000	145000
chr2	7340000	7450000	110000	hub	2	9740000-9800000; 12425000-12475000
chr2	12410000	12510000	100000	hub	3	7345000-7450000; 9740000-9805000; 10130000-10175000	chr4: 12180000-12230000
chr2	9740000	9805000	65000	hub	2	7340000-7450000; 12420000-12490000
chr2	10130000	10175000	45000
chr3	16980000	17110000	130000
chr3	7680000	7800000	120000	hub	3	16980000-17110000; 10770000-10860000; 10600000-10720000	chr1: 12200000-12380000; chr1: 19200000-19280000; chr4: 8760000-8820000
chr3	10770000	10860000	90000
chr3	10600000	10720000	120000
chr4	12170000	12235000	65000	hub	2	8730000-8820000; 7700000-7785000	chr2: 12410000-12510000
chr4	8730000	8820000	90000
chr4	7700000	7785000	85000

## Sheet: interaction_type
chr	from	to	width	interaction type
chr1	19200000	19300000	100000	chr1 intra
chr1	12230000	12370000	140000	chr1 intra
chr1	19300000	19425000	125000	chr1 intra
chr1	25000000	25140000	140000	chr1 intra
chr1	17720000	17780000	60000	chr1 intra
chr1	24890000	25016000	126000	chr1 intra
chr1	24390000	24535000	145000	chr1 intra
chr2	9740000	9800000	60000	chr2 intra
chr2	7340000	7450000	110000	chr2 intra
chr2	12425000	12475000	50000	chr2 intra
chr2	7345000	7450000	105000	chr2 intra
chr2	12420000	12490000	70000	chr2 intra
chr2	9740000	9805000	65000	chr2 intra
chr2	10130000	10175000	45000	chr2 intra
chr3	16980000	17110000	130000	chr3 intra
chr3	7680000	7790000	110000	chr3 intra
chr3	10770000	10860000	90000	chr3 intra
chr3	10600000	10720000	120000	chr3 intra
chr3	7700000	7800000	100000	chr3 intra
chr4	12170000	12235000	65000	chr4 intra
chr4	8730000	8820000	90000	chr4 intra
chr4	12180000	12225000	45000	chr4 intra
chr4	7700000	7785000	85000	chr4 intra
chr1	12200000	12380000	180000	chr1-chr3 inter
chr3	7700000	7780000	80000	chr1-chr3 inter
chr1	19200000	19280000	80000	chr1-chr3 inter
chr3	7725000	7745000	20000	chr1-chr3 inter
chr2	12410000	12510000	100000	chr2-chr4 inter
chr4	12180000	12230000	50000	chr2-chr4 inter
chr3	7690000	7770000	80000	chr3-chr4 inter
chr4	8760000	8820000	60000	chr3-chr4 inter

## Sheet: genes_in_IRs
long_range
AT1G33750
AT1G33760
AT1G33770
AT1G33780
AT1G33790
AT1G33800
AT1G33810
AT1G33811
AT1G33820
AT1G33830
AT1G33840
AT1G33850
AT1G33860
AT1G33870
AT1G33880
AT1G33890
AT1G33900
AT1G33910
AT1G33920
AT1G33930
AT1G33940
AT1G33950
AT1G33960
AT1G33970
AT1G33980
AT1G33990
AT1G34000
AT1G34010
AT1G34020
AT1G48040
AT1G48050
AT1G48060
AT1G48070
AT1G48090
AT1G48095
AT1G48100
AT1G48110
AT1G48120
AT1G51760
AT1G51770
AT1G51780
AT1G51790
AT1G51800
AT1G51805
AT1G51810
AT1G51820
AT1G51823
AT1G51830
AT1G51840
AT1G51850
AT1G51860
AT1G51870
AT1G51880
AT1G51890
AT1G51900
AT1G51910
AT1G51913
AT1G51915
AT1G51920
AT1G51930
AT1G51940
AT1G51950
AT1G51960
AT1G51965
AT1G51970
AT1G51980
AT1G51990
AT1G52000
AT1G52030
AT1G52040
AT1G52050
AT1G52060
AT1G52070
AT1G52080
AT1G52100
AT1G52110
AT1G52120
AT1G52130
AT1G52140
AT1G52150
AT1G52155
AT1G52160
AT1G52180
AT1G65590
AT1G65610
AT1G65620
AT1G65630
AT1G65640
AT1G65650
AT1G65660
AT1G65670
AT1G65680
AT1G65681
AT1G65690
AT1G65700
AT1G65710
AT1G65720
AT1G65730
AT1G65740
AT1G65760
AT1G65770
AT1G65780
AT1G65790
AT1G65800
AT1G65810
AT1G65820
AT1G65840
AT1G65845
AT1G65850
AT1G65860
AT1G65870
AT1G65880
AT1G65890
AT1G65900
AT1G65910
AT1G65920
AT1G66730
AT1G66740
AT1G66750
AT1G66760
AT1G66770
AT1G66780
AT1G66800
AT1G66810
AT1G66820
AT1G66830
AT1G66840
AT1G66850
AT1G66852
AT1G66855
AT1G66860
AT1G66870
AT1G66880
AT1G66890
AT1G66900
AT1G66910
AT1G66920
AT1G66930
AT1G66940
AT1G66950
AT1G66960
AT1G66970
AT1G66980
AT1G67000
AT1G67020
AT1G67025
AT1G67030
AT1G67035
AT1G67040
AT1G67050
AT1G67060
AT1G67070
AT1G67080
AT1G67090
AT1G67100
AT1G67110
AT1G67120
AT1G67130
AT1G67140
AT1G67148
AT1G67150
AT1G67160
AT1G67170
AT1G67180
AT1G67190
AT2G16930
AT2G16940
AT2G16950
AT2G16960
AT2G16970
AT2G16980
AT2G16990
AT2G17000
AT2G17010
AT2G17020
AT2G17030
AT2G17033
AT2G17036
AT2G17040
AT2G17043
AT2G17050
AT2G17055
AT2G17060
AT2G17070
AT2G17080
AT2G17090
AT2G17110
AT2G22870
AT2G22880
AT2G22890
AT2G22900
AT2G22905
AT2G22910
AT2G22920
AT2G22930
AT2G22940
AT2G22941
AT2G22942
AT2G22950
AT2G22960
AT2G22970
AT2G22980
AT2G22990
AT2G23000
AT2G23010
AT2G23030
AT2G23800
AT2G23810
AT2G23820
AT2G23830
AT2G23834
AT2G23840
AT2G23890
AT2G23900
AT2G28930
AT2G28940
AT2G28950
AT2G28960
AT2G28970
AT2G28990
AT2G29000
AT2G29020
AT2G29040
AT2G29045
AT2G29050
AT2G29060
AT2G29065
AT2G29070
AT2G29080
AT3G21800
AT3G21810
AT3G21820
AT3G21830
AT3G21840
AT3G21850
AT3G21860
AT3G21865
AT3G21870
AT3G21880
AT3G21890
AT3G21900
AT3G21910
AT3G21920
AT3G21930
AT3G21940
AT3G21945
AT3G21950
AT3G21960
AT3G21970
AT3G21980
AT3G21990
AT3G22000
AT3G22010
AT3G22020
AT3G22022
AT3G22030
AT3G22040
AT3G22050
AT3G22053
AT3G22057
AT3G22060
AT3G22070
AT3G22080
AT3G22090
AT3G22100
AT3G22104
AT3G22110
AT3G22120
AT3G28360
AT3G28370
AT3G28380
AT3G28390
AT3G28410
AT3G28415
AT3G28420
AT3G28430
AT3G28450
AT3G28455
AT3G28460
AT3G28470
AT3G28480
AT3G28490
AT3G28500
AT3G28510
AT3G28520
AT3G28530
AT3G28540
AT3G28550
AT3G28560
AT3G28570
AT3G28580
AT3G28590
AT3G28710
AT3G28715
AT3G28720
AT3G28730
AT3G28740
AT3G28750
AT3G28760
AT3G28770
AT3G28780
AT3G28790
AT3G28810
AT3G28820
AT3G28830
AT3G28840
AT3G28850
AT3G28857
AT3G46220
AT3G46230
AT3G46240
AT3G46260
AT3G46270
AT3G46280
AT3G46290
AT3G46300
AT3G46310
AT3G46320
AT3G46330
AT3G46340
AT3G46350
AT3G46360
AT3G46370
AT3G46380
AT3G46390
AT3G46400
AT3G46410
AT3G46420
AT3G46430
AT3G46440
AT3G46450
AT3G46460
AT3G46470
AT3G46480
AT4G13260
AT4G13261
AT4G13263
AT4G13266
AT4G13270
AT4G13280
AT4G13290
AT4G13300
AT4G13310
AT4G13320
AT4G13330
AT4G13340
AT4G13345
AT4G13350
AT4G13360
AT4G13370
AT4G13380
AT4G13390
AT4G15300
AT4G15310
AT4G15320
AT4G15330
AT4G15340
AT4G15350
AT4G15360
AT4G15370
AT4G15380
AT4G15390
AT4G15393
AT4G15396
AT4G15400
AT4G15410
AT4G15415
AT4G23260
AT4G23270
AT4G23271
AT4G23280
AT4G23290
AT4G23300
AT4G23310
AT4G23320
AT4G23330
AT4G23340
AT4G23350
AT4G23360
AT4G23370
AT4G23380
AT4G23390
AT4G23400
AT4G23410
AT4G23420
AT4G23430
AT1G33670
AT1G33680
AT1G33700
AT1G33710
AT1G33720
AT1G33730
AT1G34030
AT1G34040
AT1G34042
AT2G28900
AT2G28910
AT2G28920
AT2G29090
AT2G29100
AT2G29110
