# Supplementary material for: EMF2 deficiency disrupts epigenetic and chromatin organization landscapes, blocking root regeneration competence in Arabidopsis
Source: New Phytol. 2026 May 28;251(4):1792–810. doi: 10.1111/nph.71298 (PMC13373812; doi:10.1111/nph.71298)
Supplement: Supplementary file 6 — Table S6 Information of chromatin loops identified in wild‐type and emf2. [file NPH-251-1792-s003.xlsx]

## Sheet: chromatin_loops_WT_T0
chr1	fragmentMid1	chr2	fragmentMid2	contactCount	p-value	q-value	bias1	bias2	ExpCC
Chr1	11000	Chr1	15000	227	7.28978e-22	5.02505e-19	1.44527	0.806425	111.667
Chr1	11000	Chr1	21000	94	3.07709e-06	0.000277916	1.44527	0.739063	56.4537
Chr1	11000	Chr1	25000	108	3.75564e-05	0.00248317	1.44527	1.38902	71.6425
Chr1	101000	Chr1	105000	206	4.4735e-17	2.03303e-14	1.4161	0.79785	108.25
Chr1	10003000	Chr1	10007000	82	6.87976e-10	1.3131e-07	0.620548	0.64621	38.4204
Chr1	10003000	Chr1	10009000	93	1.41481e-06	0.000139324	0.620548	0.918229	54.5932
Chr1	10003000	Chr1	10011000	102	2.10309e-09	3.71262e-07	0.620548	1.23844	53.3384
Chr1	10005000	Chr1	10009000	196	1.48361e-18	7.74487e-16	1.11035	0.918229	97.6842
Chr1	10005000	Chr1	10011000	217	6.7336e-12	1.72152e-09	1.11035	1.23844	131.749
Chr1	10005000	Chr1	10013000	75	0.000178615	0.00941567	1.11035	0.621866	47.9234
Chr1	10007000	Chr1	10011000	155	2.71168e-15	1.02768e-12	0.64621	1.23844	76.6761
Chr1	10009000	Chr1	10013000	94	8.83631e-07	9.15497e-05	0.918229	0.621866	54.7091
Chr1	10017000	Chr1	10021000	251	3.47534e-12	9.21136e-10	1.59641	1.02756	157.169
Chr1	10019000	Chr1	10023000	105	1.5922e-06	0.000154782	0.832539	0.801845	63.9599
Chr1	1003000	Chr1	1007000	190	3.22756e-15	1.21351e-12	1.18207	0.896686	101.554
Chr1	10023000	Chr1	10027000	110	2.25534e-08	3.30173e-06	0.801845	0.80582	61.9072
Chr1	10029000	Chr1	10033000	113	2.89257e-05	0.00198233	0.89497	0.877025	75.2026
Chr1	10031000	Chr1	10035000	222	3.90756e-10	7.77547e-08	1.46933	1.01065	142.277
Chr1	10033000	Chr1	10037000	143	7.23034e-06	0.000590602	0.877025	1.15374	96.9463
Chr1	10035000	Chr1	10039000	181	4.53798e-16	1.86345e-13	1.01065	0.960519	93.008
Chr1	10039000	Chr1	10043000	219	2.95853e-08	4.23075e-06	0.960519	1.60812	147.992
Chr1	10041000	Chr1	10045000	150	1.55788e-09	2.81056e-07	0.557522	1.65469	88.3876
Chr1	10045000	Chr1	10049000	287	3.13372e-05	0.00212395	1.65469	1.41379	224.137
Chr1	10047000	Chr1	10051000	163	1.50257e-07	1.85217e-05	1.43865	0.767392	105.776
Chr1	10049000	Chr1	10053000	202	6.87541e-10	1.31236e-07	1.41379	0.940656	127.417
Chr1	10051000	Chr1	10055000	187	4.86989e-09	8.06295e-07	0.767392	1.61686	118.878
Chr1	10051000	Chr1	10067000	38	1.35022e-06	0.000133584	0.767392	0.653686	15.7063
Chr1	10051000	Chr1	10073000	30	6.24718e-05	0.00385032	0.767392	0.784517	13.3767
Chr1	10053000	Chr1	10057000	127	9.22152e-08	1.19185e-05	0.940656	0.850855	76.6829
Chr1	10053000	Chr1	10069000	48	1.73049e-06	0.000166704	0.940656	0.759804	22.3779
Chr1	10055000	Chr1	10059000	243	4.1276e-05	0.00269472	1.61686	1.20327	186.399
Chr1	10057000	Chr1	10061000	132	5.77688e-05	0.00359897	0.850855	1.13156	92.2455
Chr1	10057000	Chr1	10073000	44	7.07671e-06	0.00057951	0.850855	0.784517	20.9
Chr1	10059000	Chr1	10063000	238	2.37466e-28	2.6962e-25	1.20327	0.919227	105.973
Chr1	1007000	Chr1	1011000	85	9.20637e-06	0.000730199	0.896686	0.595126	51.1283
Chr1	10067000	Chr1	10073000	83	6.64965e-06	0.000548727	0.653686	0.784517	49.1342
Chr1	10069000	Chr1	10073000	148	9.826e-24	7.83479e-21	0.759804	0.784517	57.1105
Chr1	10073000	Chr1	10085000	64	0.000106345	0.00606391	0.784517	1.16015	38.5112
Chr1	10079000	Chr1	10083000	282	2.03388e-11	4.88274e-09	1.51326	1.27535	184.908
Chr1	10081000	Chr1	10085000	193	2.59891e-06	0.000239328	1.22488	1.16015	136.15
Chr1	10083000	Chr1	10087000	367	1.29021e-36	2.48774e-33	1.27535	1.43502	175.347
Chr1	10083000	Chr1	10089000	142	1.03899e-09	1.92829e-07	1.27535	0.669391	81.794
Chr1	10083000	Chr1	10091000	169	3.17308e-11	7.41661e-09	1.27535	1.10039	97.4015
Chr1	10083000	Chr1	10093000	125	2.3286e-05	0.0016441	1.27535	1.25449	84.5592
Chr1	10083000	Chr1	10097000	90	9.27878e-06	0.000735243	1.27535	1.20843	55.0004
Chr1	10085000	Chr1	10089000	156	1.14781e-16	5.0006e-14	1.16015	0.669391	74.4055
Chr1	10085000	Chr1	10093000	143	4.79655e-05	0.00306921	1.16015	1.25449	101.012
Chr1	10087000	Chr1	10091000	310	9.77239e-30	1.21659e-26	1.43502	1.10039	151.292
Chr1	10087000	Chr1	10093000	239	9.64637e-07	9.89898e-05	1.43502	1.25449	172.48
Chr1	10089000	Chr1	10093000	144	1.15289e-10	2.48521e-08	0.669391	1.25449	80.4565
Chr1	10095000	Chr1	10099000	133	2.14554e-12	5.83596e-10	0.727255	0.976183	68.0189
Chr1	10097000	Chr1	10101000	314	1.09527e-27	1.18841e-24	1.20843	1.37056	158.684
Chr1	10101000	Chr1	10105000	164	6.91296e-05	0.00420035	1.37056	0.911046	119.633
Chr1	10105000	Chr1	10109000	158	3.17925e-11	7.42939e-09	0.911046	1.02185	89.1952
Chr1	10107000	Chr1	10111000	222	2.37432e-08	3.46274e-06	1.12124	1.39629	149.998
Chr1	10113000	Chr1	10117000	131	1.28422e-11	3.16423e-09	1.15046	0.621365	68.4904
Chr1	10113000	Chr1	10119000	275	1.34592e-13	4.23744e-11	1.15046	1.54826	170.658
Chr1	10113000	Chr1	10121000	192	3.14837e-09	5.3959e-07	1.15046	1.52905	122.09
Chr1	10113000	Chr1	10123000	95	2.22027e-10	4.58515e-08	1.15046	0.759906	46.2054
Chr1	10113000	Chr1	10125000	98	4.65234e-06	0.000400254	1.15046	1.23585	60.1602
Chr1	10113000	Chr1	10127000	73	9.98206e-07	0.000102069	1.15046	0.957502	39.3118
Chr1	10117000	Chr1	10121000	184	7.93856e-18	3.88371e-15	0.621365	1.52905	91.0291
Chr1	10117000	Chr1	10125000	92	9.4922e-07	9.76014e-05	0.621365	1.23585	53.297
Chr1	10117000	Chr1	10127000	69	4.97109e-09	8.21863e-07	0.621365	0.957502	31.4448
Chr1	10117000	Chr1	10129000	48	4.38966e-05	0.00284245	0.621365	0.968638	25.4672
Chr1	10119000	Chr1	10123000	222	7.02463e-20	4.12613e-17	1.54826	0.759906	112.724
Chr1	10119000	Chr1	10125000	237	8.19358e-05	0.0048574	1.54826	1.23585	183.326
Chr1	10119000	Chr1	10127000	147	2.50953e-05	0.00175312	1.54826	0.957502	102.89
Chr1	10119000	Chr1	10129000	114	0.000143469	0.00782794	1.54826	0.968638	79.2626
Chr1	1013000	Chr1	1017000	247	5.12908e-14	1.68923e-11	1.18687	1.29738	147.531
Chr1	10121000	Chr1	10125000	327	1.31408e-22	9.64393e-20	1.52905	1.23585	181.05
Chr1	10121000	Chr1	10127000	209	3.68507e-08	5.17316e-06	1.52905	0.957502	140.273
Chr1	10121000	Chr1	10129000	143	0.000102343	0.00586721	1.52905	0.968638	102.795
Chr1	10123000	Chr1	10127000	128	2.60117e-10	5.31656e-08	0.759906	0.957502	69.7127
Chr1	10125000	Chr1	10129000	274	1.48431e-36	2.84977e-33	1.23585	0.968638	114.694
Chr1	10125000	Chr1	10135000	134	1.90523e-10	3.97034e-08	1.23585	1.12867	73.7216
Chr1	10127000	Chr1	10131000	122	6.31313e-11	1.41442e-08	0.957502	0.69548	63.8023
Chr1	10131000	Chr1	10135000	139	3.06095e-11	7.17404e-09	0.69548	1.12867	75.2077
Chr1	10137000	Chr1	10141000	89	1.25338e-07	1.57315e-05	0.661452	0.766057	48.548
Chr1	10139000	Chr1	10173000	16	4.08807e-05	0.00267265	0.539008	0.685275	4.77735
Chr1	1015000	Chr1	1019000	185	1.35713e-06	0.000134177	1.1556	1.15644	128.039
Chr1	10147000	Chr1	10211000	19	4.26079e-05	0.00276973	0.951344	1.03069	6.41506
Chr1	10151000	Chr1	10165000	66	7.12204e-08	9.42606e-06	1.08371	0.820311	31.7253
Chr1	10151000	Chr1	10173000	34	0.000106495	0.00607107	1.08371	0.685275	16.5009
Chr1	10151000	Chr1	10179000	42	8.87007e-06	0.000706795	1.08371	1.09711	19.747
Chr1	10151000	Chr1	10191000	36	4.21552e-06	0.00036707	1.08371	1.33168	15.2419
Chr1	10153000	Chr1	10157000	102	5.87021e-18	2.91031e-15	0.613591	0.644509	37.8896
Chr1	10153000	Chr1	10163000	71	6.83727e-06	0.000562249	0.613591	1.23754	40.1329
Chr1	10153000	Chr1	10171000	38	6.44194e-05	0.0039543	0.613591	1.10238	18.7933
Chr1	10153000	Chr1	10173000	30	5.74878e-07	6.22701e-05	0.613591	0.685275	10.4175
Chr1	10157000	Chr1	10163000	133	2.92744e-09	5.04537e-07	0.644509	1.23754	76.4188
Chr1	10157000	Chr1	10165000	84	1.63054e-11	3.95882e-09	0.644509	0.820311	36.6942
Chr1	10157000	Chr1	10167000	54	6.06803e-06	0.000506032	0.644509	0.812183	27.6659
Chr1	10157000	Chr1	10169000	49	8.57076e-08	1.11563e-05	0.644509	0.758827	20.694
Chr1	10157000	Chr1	10171000	58	1.96522e-08	2.9115e-06	0.644509	1.10238	25.3556
Chr1	10157000	Chr1	10177000	29	0.000103169	0.00590882	0.644509	0.821158	13.1121
Chr1	10157000	Chr1	10191000	28	1.47678e-05	0.00110441	0.644509	1.33168	11.1009
Chr1	10163000	Chr1	10167000	170	7.74011e-12	1.96501e-09	1.23754	0.812183	96.2999
Chr1	10163000	Chr1	10173000	97	1.01818e-11	2.54172e-09	1.23754	0.685275	44.8215
Chr1	10165000	Chr1	10169000	98	3.29924e-06	0.000295714	0.820311	0.758827	59.6394
Chr1	10165000	Chr1	10179000	56	8.43812e-05	0.00498111	0.820311	1.09711	32.1174
Chr1	10167000	Chr1	10171000	137	2.1627e-07	2.57758e-05	0.812183	1.10238	85.7826
Chr1	10169000	Chr1	10173000	122	4.75617e-18	2.37491e-15	0.758827	0.685275	49.8219
Chr1	10171000	Chr1	10175000	183	0.000179658	0.00946206	1.10238	1.3122	138.594
Chr1	10175000	Chr1	10179000	266	2.8395e-22	2.02365e-19	1.3122	1.09711	137.931
Chr1	10177000	Chr1	10209000	42	6.89075e-05	0.00418863	0.821158	1.88485	21.6595
Chr1	10179000	Chr1	10193000	76	3.78062e-06	0.000333578	1.09711	1.10102	43.1077
Chr1	10179000	Chr1	10201000	58	0.00010362	0.00593078	1.09711	1.3904	33.8937
Chr1	10179000	Chr1	10267000	18	4.34696e-06	0.000377168	1.09711	0.986914	4.91848
Chr1	10179000	Chr1	10275000	21	3.54834e-05	0.00236607	1.09711	1.60689	7.45428
Chr1	10179000	Chr1	10277000	15	2.51693e-05	0.0017576	1.09711	0.890795	4.08359
Chr1	10181000	Chr1	10191000	169	2.16713e-07	2.58225e-05	1.58088	1.33168	111.266
Chr1	10181000	Chr1	10193000	125	3.24183e-08	4.5974e-06	1.58088	1.10102	73.6487
Chr1	10181000	Chr1	10195000	64	0.000130132	0.00720448	1.58088	0.687798	38.8037
Chr1	10181000	Chr1	10213000	34	2.81968e-05	0.00193964	1.58088	0.695085	15.3774
Chr1	10181000	Chr1	10261000	16	0.000138285	0.00758659	1.58088	0.667995	5.31861
Chr1	10183000	Chr1	10275000	20	4.76256e-05	0.0030497	1.00374	1.60689	7.03655
Chr1	10183000	Chr1	10277000	15	1.2356e-05	0.000945034	1.00374	0.890795	3.83559
Chr1	10185000	Chr1	10189000	90	1.97754e-07	2.37648e-05	0.783492	0.663688	49.8208
Chr1	10185000	Chr1	10259000	18	1.13604e-05	0.000878045	0.783492	1.22241	5.28834
Chr1	10187000	Chr1	10191000	137	0.000129256	0.00716255	0.770369	1.33168	98.2905
Chr1	10187000	Chr1	10261000	11	0.000185434	0.0097209	0.770369	0.667995	2.84145
Chr1	10189000	Chr1	10193000	141	5.98677e-14	1.95847e-11	0.663688	1.10102	70.0115
Chr1	10189000	Chr1	10263000	11	2.60962e-05	0.00181382	0.663688	0.619102	2.26879
Chr1	10191000	Chr1	10195000	199	1.79228e-24	1.51526e-21	1.33168	0.687798	87.7553
Chr1	10191000	Chr1	10201000	159	8.73456e-09	1.38257e-06	1.33168	1.3904	97.8597
Chr1	10191000	Chr1	10209000	102	0.000173465	0.00918576	1.33168	1.88485	69.7378
Chr1	10191000	Chr1	10263000	23	1.27022e-09	2.32344e-07	1.33168	0.619102	4.70329
Chr1	10191000	Chr1	10275000	24	0.00016053	0.00860707	1.33168	1.60689	10.2016
Chr1	10193000	Chr1	10277000	17	8.58581e-06	0.000687179	1.10102	0.890795	4.67575
Chr1	10195000	Chr1	10277000	12	7.13823e-05	0.00431833	0.687798	0.890795	2.99998
Chr1	10199000	Chr1	10209000	146	0.000125496	0.00698404	1.06242	1.88485	105.837
Chr1	10199000	Chr1	10265000	26	4.41637e-05	0.00285763	1.06242	1.57604	10.578
Chr1	10199000	Chr1	10277000	16	5.59801e-05	0.00350422	1.06242	0.890795	4.90934
Chr1	10201000	Chr1	10257000	41	1.31065e-07	1.63868e-05	1.3904	1.52771	16.0245
Chr1	10201000	Chr1	10265000	34	7.01902e-06	0.000575333	1.3904	1.57604	14.3366
Chr1	10201000	Chr1	10267000	25	4.63409e-06	0.000398878	1.3904	0.986914	8.6688
Chr1	10201000	Chr1	10275000	29	3.66741e-05	0.00243411	1.3904	1.60689	12.3366
Chr1	10205000	Chr1	10209000	224	3.23515e-06	0.000290629	0.901624	1.88485	162.823
Chr1	10205000	Chr1	10259000	22	9.6318e-05	0.00557358	0.901624	1.22241	8.61823
Chr1	10205000	Chr1	10265000	24	0.000116606	0.00656289	0.901624	1.57604	9.97971
Chr1	10207000	Chr1	10211000	141	3.02336e-12	8.07821e-10	0.749834	1.03069	74.0466
Chr1	10207000	Chr1	10265000	24	1.20359e-05	0.00092374	0.749834	1.57604	8.60155
Chr1	10207000	Chr1	10267000	19	2.43058e-06	0.000225543	0.749834	0.986914	5.19719
Chr1	10209000	Chr1	10213000	266	8.19781e-28	8.97826e-25	1.88485	0.695085	125.524
Chr1	10209000	Chr1	10253000	55	2.15395e-05	0.0015358	1.88485	1.66011	29.7371
Chr1	10209000	Chr1	10257000	53	8.47693e-07	8.81842e-05	1.88485	1.52771	25.1226
Chr1	10209000	Chr1	10259000	51	1.70871e-09	3.06293e-07	1.88485	1.22241	19.3594
Chr1	10209000	Chr1	10261000	37	7.74651e-11	1.71271e-08	1.88485	0.667995	10.2044
Chr1	10209000	Chr1	10265000	53	2.74981e-08	3.95793e-06	1.88485	1.57604	22.4104
Chr1	10209000	Chr1	10267000	43	1.43034e-10	3.03997e-08	1.88485	0.986914	13.5394
Chr1	10209000	Chr1	10275000	49	8.33531e-09	1.32436e-06	1.88485	1.60689	19.1339
Chr1	10209000	Chr1	10277000	30	4.12019e-07	4.61719e-05	1.88485	0.890795	10.2466
Chr1	10211000	Chr1	10257000	42	2.21818e-09	3.90023e-07	1.03069	1.52771	14.3078
Chr1	10211000	Chr1	10265000	31	1.00711e-05	0.000790125	1.03069	1.57604	12.702
Chr1	10211000	Chr1	10267000	21	5.31609e-05	0.00335252	1.03069	0.986914	7.67379
Chr1	10213000	Chr1	10253000	31	4.55711e-06	0.000393112	0.695085	1.66011	12.187
Chr1	10213000	Chr1	10257000	30	3.02394e-07	3.49178e-05	0.695085	1.52771	10.0917
Chr1	10213000	Chr1	10261000	15	2.29953e-05	0.00162657	0.695085	0.667995	4.05096
Chr1	10213000	Chr1	10267000	23	1.39562e-08	2.12553e-06	0.695085	0.986914	5.36406
Chr1	10215000	Chr1	10219000	203	1.2999e-26	1.30508e-23	1.09447	0.825555	86.5691
Chr1	10215000	Chr1	10247000	32	2.47999e-06	0.000229606	1.09447	0.810527	12.4141
Chr1	10215000	Chr1	10249000	50	1.22229e-06	0.000122281	1.09447	1.65454	23.4212
Chr1	10215000	Chr1	10253000	63	3.33575e-14	1.12166e-11	1.09447	1.66011	20.4088
Chr1	10215000	Chr1	10257000	48	3.35498e-10	6.74132e-08	1.09447	1.52771	16.7038
Chr1	10215000	Chr1	10259000	49	8.53926e-15	3.0629e-12	1.09447	1.22241	12.7147
Chr1	10215000	Chr1	10265000	41	9.33985e-09	1.47113e-06	1.09447	1.57604	14.4934
Chr1	10215000	Chr1	10267000	25	5.46334e-06	0.000461284	1.09447	0.986914	8.75433
Chr1	10215000	Chr1	10275000	38	3.67889e-09	6.22697e-07	1.09447	1.60689	12.3514
Chr1	10217000	Chr1	10247000	40	0.000103607	0.00593018	1.67526	0.810527	20.6583
Chr1	10217000	Chr1	10253000	89	1.28164e-15	5.0361e-13	1.67526	1.66011	33.4242
Chr1	10217000	Chr1	10257000	66	1.77213e-10	3.71333e-08	1.67526	1.52771	27.0299
Chr1	10217000	Chr1	10259000	58	9.06212e-12	2.27886e-09	1.67526	1.22241	20.4582
Chr1	10217000	Chr1	10261000	30	8.68616e-07	9.0141e-05	1.67526	0.667995	10.635
Chr1	10217000	Chr1	10263000	27	2.23607e-06	0.000209481	1.67526	0.619102	9.42431
Chr1	10217000	Chr1	10265000	52	1.50334e-07	1.85297e-05	1.67526	1.57604	23.0354
Chr1	10217000	Chr1	10267000	31	5.22086e-05	0.00330051	1.67526	0.986914	13.8918
Chr1	10219000	Chr1	10247000	31	7.27202e-07	7.68809e-05	0.825555	0.810527	11.1135
Chr1	10219000	Chr1	10253000	35	0.000187792	0.009823	0.825555	1.66011	17.726
Chr1	10219000	Chr1	10257000	35	2.18867e-06	0.000205489	0.825555	1.52771	14.1665
Chr1	10219000	Chr1	10259000	36	8.77192e-10	1.64646e-07	0.825555	1.22241	10.6582
Chr1	10219000	Chr1	10267000	20	5.45738e-05	0.00342853	0.825555	0.986914	7.1084
Chr1	10223000	Chr1	10253000	47	1.54459e-05	0.00114875	0.93773	1.66011	23.6842
Chr1	10223000	Chr1	10259000	34	3.09073e-06	0.000278997	0.93773	1.22241	13.7764
Chr1	10225000	Chr1	10229000	184	0.00013253	0.00731614	1.59511	0.906743	138.576
Chr1	10225000	Chr1	10245000	79	1.32324e-09	2.41333e-07	1.59511	0.935666	36.9769
Chr1	10225000	Chr1	10247000	59	4.99419e-07	5.48805e-05	1.59511	0.810527	28.7268
Chr1	10225000	Chr1	10253000	97	3.70457e-12	9.79007e-10	1.59511	1.66011	43.981
Chr1	10225000	Chr1	10257000	76	4.52995e-10	8.91831e-08	1.59511	1.52771	34.1017
Chr1	10225000	Chr1	10261000	33	1.75935e-06	0.0001692	1.59511	0.667995	12.8058
Chr1	10225000	Chr1	10265000	54	1.93323e-06	0.000184084	1.59511	1.57604	26.5511
Chr1	10225000	Chr1	10267000	33	9.59305e-05	0.00555468	1.59511	0.986914	15.7268
Chr1	10227000	Chr1	10231000	110	3.31226e-10	6.6628e-08	0.995336	0.598243	57.0505
Chr1	10227000	Chr1	10245000	49	3.29222e-05	0.00221688	0.995336	0.935666	25.8751
Chr1	10227000	Chr1	10247000	54	2.45919e-10	5.04629e-08	0.995336	0.810527	19.9873
Chr1	10227000	Chr1	10253000	60	1.00008e-06	0.000102244	0.995336	1.66011	30.0757
Chr1	10227000	Chr1	10257000	50	8.70627e-07	9.03257e-05	0.995336	1.52771	23.1343
Chr1	10227000	Chr1	10261000	23	3.41518e-05	0.00228853	0.995336	0.667995	8.59944
Chr1	10229000	Chr1	10241000	60	2.05176e-09	3.62946e-07	0.906743	0.651076	24.9797
Chr1	10229000	Chr1	10245000	66	8.86215e-11	1.94219e-08	0.906743	0.935666	26.5639
Chr1	10229000	Chr1	10257000	47	7.57927e-06	0.000615551	0.906743	1.52771	23.0071
Chr1	10229000	Chr1	10259000	34	0.000158015	0.00849301	0.906743	1.22241	16.8634
Chr1	10231000	Chr1	10245000	41	2.47706e-05	0.00173367	0.598243	0.935666	19.9761
Chr1	10231000	Chr1	10247000	37	1.56323e-06	0.000152237	0.598243	0.810527	15.1821
Chr1	10235000	Chr1	10245000	65	2.33132e-05	0.0016457	0.752475	0.935666	37.2114
Chr1	10253000	Chr1	10257000	357	4.77417e-12	1.24457e-09	1.66011	1.52771	242.99
Chr1	10257000	Chr1	10261000	194	6.56582e-18	3.24061e-15	1.52771	0.667995	97.7745
Chr1	10277000	Chr1	10281000	115	2.13181e-13	6.56257e-11	0.890795	0.62692	53.5059
Chr1	1029000	Chr1	1033000	161	3.4872e-06	0.000310505	1.0411	1.1051	110.231
Chr1	10287000	Chr1	10299000	115	6.62012e-07	7.06544e-05	1.40962	1.17991	70.3756
Chr1	10289000	Chr1	10293000	267	1.59929e-15	6.21289e-13	1.29792	1.26876	157.776
Chr1	10289000	Chr1	10299000	127	1.35301e-06	0.000133815	1.29792	1.17991	80.9392
Chr1	10291000	Chr1	10295000	117	1.24593e-12	3.48663e-10	1.00345	0.586846	56.42
Chr1	10291000	Chr1	10299000	125	6.7174e-06	0.000553599	1.00345	1.17991	82.1741
Chr1	10301000	Chr1	10305000	180	3.66206e-16	1.51762e-13	0.849428	1.13144	92.0814
Chr1	10301000	Chr1	10307000	189	3.74367e-17	1.71401e-14	0.849428	1.18018	96.0474
Chr1	10303000	Chr1	10307000	332	9.56331e-61	6.91087e-57	1.01792	1.18018	115.099
Chr1	10303000	Chr1	10309000	102	6.0626e-05	0.00375182	1.01792	0.693974	67.6811
Chr1	10303000	Chr1	10313000	139	1.69265e-08	2.53914e-06	1.01792	1.55037	83.4086
Chr1	10305000	Chr1	10309000	152	5.16235e-15	1.89526e-12	1.13144	0.693974	75.2295
Chr1	10309000	Chr1	10313000	214	1.00448e-21	6.8411e-19	0.693974	1.55037	103.084
Chr1	10315000	Chr1	10319000	126	1.12744e-07	1.42899e-05	0.589084	1.3503	76.2112
Chr1	10315000	Chr1	10321000	133	4.38729e-12	1.1493e-09	0.589084	1.21836	68.7645
Chr1	10315000	Chr1	10323000	52	9.03913e-06	0.000718455	0.589084	0.652073	26.6602
Chr1	10315000	Chr1	10327000	53	5.89507e-05	0.00366257	0.589084	1.18123	29.4432
Chr1	10317000	Chr1	10321000	508	2.19319e-104	7.00644e-100	1.38602	1.21836	161.792
Chr1	10317000	Chr1	10323000	177	1.17531e-17	5.64916e-15	1.38602	0.652073	86.5923
Chr1	10317000	Chr1	10325000	148	8.09621e-16	3.2506e-13	1.38602	0.735587	70.7611
Chr1	10317000	Chr1	10327000	164	8.29554e-14	2.67542e-11	1.38602	1.18123	86.5303
Chr1	10317000	Chr1	10377000	36	5.16719e-07	5.65704e-05	1.38602	1.42381	13.8594
Chr1	10317000	Chr1	10393000	21	1.77268e-05	0.00129516	1.38602	0.957444	7.09853
Chr1	10317000	Chr1	10395000	24	0.000126445	0.00702922	1.38602	1.39574	10.0352
Chr1	10319000	Chr1	10323000	210	1.11662e-30	1.48093e-27	1.3503	0.652073	84.3602
Chr1	10319000	Chr1	10325000	175	1.53961e-13	4.80893e-11	1.3503	0.735587	95.1646
Chr1	10319000	Chr1	10327000	161	4.3619e-06	0.000378295	1.3503	1.18123	110.702
Chr1	10319000	Chr1	10401000	23	7.38487e-06	0.000601702	1.3503	1.17682	7.78071
Chr1	10319000	Chr1	10405000	24	1.7836e-05	0.00130204	1.3503	1.40464	8.81842
Chr1	10319000	Chr1	10415000	17	4.21735e-05	0.00274544	1.3503	0.931347	5.31753
Chr1	1033000	Chr1	1037000	266	4.65946e-16	1.91118e-13	1.1051	1.46661	155.284
Chr1	10321000	Chr1	10325000	197	8.25781e-25	7.16272e-22	1.21836	0.735587	85.8659
Chr1	10321000	Chr1	10327000	182	0.000189755	0.00990986	1.21836	1.18123	137.887
Chr1	10321000	Chr1	10401000	20	6.73108e-05	0.00410494	1.21836	1.17682	7.22122
Chr1	10321000	Chr1	10415000	16	5.07542e-05	0.00322184	1.21836	0.931347	4.86766
Chr1	10321000	Chr1	10419000	17	2.25404e-05	0.00159848	1.21836	0.992245	5.05136
Chr1	10323000	Chr1	10327000	139	8.84519e-12	2.22776e-09	0.652073	1.18123	73.7979
Chr1	10323000	Chr1	10379000	16	0.000186198	0.00975491	0.652073	1.1107	5.46382
Chr1	10325000	Chr1	10395000	21	1.67774e-06	0.000162149	0.735587	1.39574	6.05597
Chr1	10325000	Chr1	10403000	21	2.15387e-07	2.56785e-05	0.735587	1.39209	5.31192
Chr1	10325000	Chr1	10417000	11	0.000123483	0.00688913	0.735587	0.84412	2.70889
Chr1	10327000	Chr1	10373000	24	6.32453e-05	0.00389172	1.18123	0.892178	9.5762
Chr1	10327000	Chr1	10379000	32	9.58315e-08	1.23362e-05	1.18123	1.1107	10.6334
Chr1	10327000	Chr1	10381000	34	2.41169e-07	2.84458e-05	1.18123	1.32517	12.24
Chr1	10327000	Chr1	10387000	25	2.5585e-05	0.00178263	1.18123	1.15987	9.62211
Chr1	10327000	Chr1	10389000	23	0.000102902	0.00589549	1.18123	1.15828	9.27314
Chr1	10327000	Chr1	10395000	27	7.15158e-06	0.000584879	1.18123	1.39574	10.0616
Chr1	10327000	Chr1	10405000	28	1.27108e-07	1.59353e-05	1.18123	1.40464	8.60694
Chr1	10327000	Chr1	10409000	32	3.54882e-09	6.02587e-07	1.18123	1.58818	9.18578
Chr1	10329000	Chr1	10377000	25	4.96603e-05	0.00316198	0.80792	1.42381	10.0361
Chr1	10329000	Chr1	10379000	23	4.49547e-06	0.000388359	0.80792	1.1107	7.53988
Chr1	10329000	Chr1	10389000	25	3.3311e-08	4.71372e-06	0.80792	1.15828	6.57214
Chr1	10329000	Chr1	10395000	29	6.37874e-10	1.22387e-07	0.80792	1.39574	7.12382
Chr1	10329000	Chr1	10409000	18	0.000141115	0.00771813	0.80792	1.58818	6.46242
Chr1	10331000	Chr1	10335000	292	4.36981e-22	3.06573e-19	1.34685	1.21666	157.001
Chr1	10331000	Chr1	10337000	221	4.30674e-08	5.96706e-06	1.34685	1.1655	150.399
Chr1	10331000	Chr1	10339000	157	1.31664e-06	0.000130629	1.34685	1.12317	104.992
Chr1	10331000	Chr1	10371000	40	1.5021e-07	1.85163e-05	1.34685	1.09005	15.5056
Chr1	10331000	Chr1	10373000	28	5.61836e-05	0.00351479	1.34685	0.892178	12.0045
Chr1	10331000	Chr1	10375000	20	0.000158927	0.00853505	1.34685	0.602549	7.71256
Chr1	10331000	Chr1	10377000	38	1.34682e-05	0.00101886	1.34685	1.42381	17.4252
Chr1	10331000	Chr1	10379000	32	6.70631e-06	0.000552833	1.34685	1.1107	13.0516
Chr1	10331000	Chr1	10381000	39	1.7444e-07	2.12168e-05	1.34685	1.32517	14.9965
Chr1	10331000	Chr1	10383000	20	6.61978e-06	0.000546533	1.34685	0.55914	6.10353
Chr1	10331000	Chr1	10387000	30	6.32757e-06	0.000525152	1.34685	1.15987	11.7852
Chr1	10331000	Chr1	10393000	22	0.000117035	0.00658328	1.34685	0.957444	8.73999
Chr1	10331000	Chr1	10395000	44	2.11551e-12	5.7591e-10	1.34685	1.39574	12.2988
Chr1	10331000	Chr1	10399000	20	0.00018899	0.0098756	1.34685	0.951127	7.81782
Chr1	10331000	Chr1	10401000	30	6.20569e-08	8.31606e-06	1.34685	1.17682	9.34922
Chr1	10331000	Chr1	10403000	26	5.2742e-05	0.00332937	1.34685	1.39209	10.6962
Chr1	10331000	Chr1	10405000	28	5.00772e-06	0.000427027	1.34685	1.40464	10.4461
Chr1	10331000	Chr1	10407000	23	3.02893e-05	0.00206333	1.34685	1.18408	8.53071
Chr1	10333000	Chr1	10337000	322	1.26545e-50	5.41371e-47	1.09773	1.1655	122.58
Chr1	10333000	Chr1	10339000	210	1.66176e-14	5.78064e-12	1.09773	1.12317	118.129
Chr1	10333000	Chr1	10373000	31	1.63819e-07	2.0033e-05	1.09773	0.892178	10.3436
Chr1	10333000	Chr1	10375000	22	1.84137e-06	0.000176206	1.09773	0.602549	6.60783
Chr1	10333000	Chr1	10377000	37	9.53402e-07	9.79831e-05	1.09773	1.42381	14.8536
Chr1	10333000	Chr1	10379000	37	6.98403e-10	1.33161e-07	1.09773	1.1107	11.079
Chr1	10333000	Chr1	10381000	33	1.45976e-06	0.000143263	1.09773	1.32517	12.6915
Chr1	10333000	Chr1	10385000	23	5.77004e-06	0.000484103	1.09773	0.860938	7.65962
Chr1	10333000	Chr1	10387000	26	1.64334e-05	0.00121272	1.09773	1.15987	9.95598
Chr1	10333000	Chr1	10389000	26	8.80351e-06	0.000702209	1.09773	1.15828	9.59209
Chr1	10333000	Chr1	10391000	25	7.12803e-08	9.43271e-06	1.09773	0.856847	6.84608
Chr1	10333000	Chr1	10393000	21	3.0899e-05	0.00209841	1.09773	0.957444	7.38131
Chr1	10333000	Chr1	10395000	30	5.39266e-07	5.87863e-05	1.09773	1.39574	10.3843
Chr1	10333000	Chr1	10399000	19	6.10677e-05	0.00377497	1.09773	0.951127	6.59588
Chr1	10333000	Chr1	10403000	23	6.83359e-05	0.00415769	1.09773	1.39209	9.01381
Chr1	10333000	Chr1	10409000	29	1.91934e-07	2.3142e-05	1.09773	1.58818	9.32571
Chr1	10335000	Chr1	10339000	332	5.21223e-49	2.06728e-45	1.21666	1.12317	130.927
Chr1	10335000	Chr1	10369000	32	0.000191561	0.00998833	1.21666	0.99514	15.6596
Chr1	10335000	Chr1	10371000	40	2.98125e-07	3.44711e-05	1.21666	1.09005	15.9389
Chr1	10335000	Chr1	10373000	34	2.21173e-07	2.62994e-05	1.21666	0.892178	12.1926
Chr1	10335000	Chr1	10375000	22	2.07087e-05	0.00148435	1.21666	0.602549	7.74256
Chr1	10335000	Chr1	10377000	48	1.02376e-09	1.90185e-07	1.21666	1.42381	17.3058
Chr1	10335000	Chr1	10379000	38	1.00877e-08	1.57918e-06	1.21666	1.1107	12.8426
Chr1	10335000	Chr1	10381000	45	1.53935e-10	3.25639e-08	1.21666	1.32517	14.6503
Chr1	10335000	Chr1	10383000	17	0.00015436	0.00832495	1.21666	0.55914	5.93522
Chr1	10335000	Chr1	10387000	38	4.78042e-10	9.37419e-08	1.21666	1.15987	11.4372
Chr1	10335000	Chr1	10393000	23	2.76286e-05	0.00190573	1.21666	0.957444	8.47862
Chr1	10335000	Chr1	10395000	31	2.98713e-06	0.000270771	1.21666	1.39574	11.9261
Chr1	10335000	Chr1	10397000	26	3.6065e-09	6.11513e-07	1.21666	0.764168	6.30137
Chr1	10335000	Chr1	10401000	22	0.000187264	0.00980152	1.21666	1.17682	9.0452
Chr1	10335000	Chr1	10403000	37	1.09679e-10	2.37291e-08	1.21666	1.39209	10.3363
Chr1	10335000	Chr1	10405000	26	2.018e-05	0.00145069	1.21666	1.40464	10.0804
Chr1	10335000	Chr1	10409000	29	2.64719e-06	0.000243279	1.21666	1.58818	10.6694
Chr1	10337000	Chr1	10341000	208	1.66691e-05	0.00122802	1.1655	1.3744	153.475
Chr1	10337000	Chr1	10367000	36	5.93555e-07	6.40722e-05	1.1655	0.786399	13.9444
Chr1	10337000	Chr1	10369000	35	3.56456e-05	0.00237531	1.1655	0.99514	16.2309
Chr1	10337000	Chr1	10371000	49	6.59657e-11	1.47307e-08	1.1655	1.09005	16.4318
Chr1	10337000	Chr1	10373000	42	4.34879e-11	9.96974e-09	1.1655	0.892178	12.497
Chr1	10337000	Chr1	10375000	31	3.86495e-10	7.69723e-08	1.1655	0.602549	7.88826
Chr1	10337000	Chr1	10377000	54	2.23483e-12	6.06558e-10	1.1655	1.42381	17.5262
Chr1	10337000	Chr1	10379000	43	3.58237e-11	8.3141e-09	1.1655	1.1107	12.9324
Chr1	10337000	Chr1	10381000	45	1.63177e-10	3.43919e-08	1.1655	1.32517	14.6781
Chr1	10337000	Chr1	10385000	22	0.000119749	0.00671251	1.1655	0.860938	8.7545
Chr1	10337000	Chr1	10387000	31	1.13173e-06	0.000114186	1.1655	1.15987	11.3585
Chr1	10337000	Chr1	10389000	35	5.70936e-09	9.3488e-07	1.1655	1.15828	10.9412
Chr1	10337000	Chr1	10393000	30	6.50072e-09	1.05348e-06	1.1655	0.957444	8.41839
Chr1	10337000	Chr1	10399000	26	1.10255e-07	1.40106e-05	1.1655	0.951127	7.51325
Chr1	10337000	Chr1	10401000	32	2.05839e-09	3.63974e-07	1.1655	1.17682	8.97344
Chr1	10337000	Chr1	10405000	24	0.000118527	0.00665401	1.1655	1.40464	9.99086
Chr1	10337000	Chr1	10409000	25	0.000108221	0.00615628	1.1655	1.58818	10.5598
Chr1	10337000	Chr1	10415000	18	2.55663e-05	0.00178143	1.1655	0.931347	5.63084
Chr1	10339000	Chr1	10369000	37	1.81353e-05	0.00132125	1.12317	0.99514	17.005
Chr1	10339000	Chr1	10371000	44	4.24795e-08	5.89287e-06	1.12317	1.09005	17.1331
Chr1	10339000	Chr1	10373000	32	5.84635e-06	0.000489753	1.12317	0.892178	12.9606
Chr1	10339000	Chr1	10377000	47	8.75732e-09	1.3858e-06	1.12317	1.42381	17.9628
Chr1	10339000	Chr1	10379000	42	2.07759e-10	4.30815e-08	1.12317	1.1107	13.1755
Chr1	10339000	Chr1	10381000	38	3.76263e-07	4.25573e-05	1.12317	1.32517	14.8692
Chr1	10339000	Chr1	10383000	17	0.000164568	0.00878971	1.12317	0.55914	5.96833
Chr1	10339000	Chr1	10385000	24	1.68539e-05	0.00123969	1.12317	0.860938	8.78669
Chr1	10339000	Chr1	10387000	32	4.00977e-07	4.50589e-05	1.12317	1.15987	11.3659
Chr1	10339000	Chr1	10391000	21	6.65418e-05	0.00406508	1.12317	0.856847	7.7999
Chr1	10339000	Chr1	10393000	24	8.37905e-06	0.000672287	1.12317	0.957444	8.40885
Chr1	10339000	Chr1	10395000	30	6.75747e-06	0.000556477	1.12317	1.39574	11.8265
Chr1	10339000	Chr1	10399000	26	1.07331e-07	1.36729e-05	1.12317	0.951127	7.50255
Chr1	10339000	Chr1	10403000	28	3.42047e-06	0.000305293	1.12317	1.39209	10.2294
Chr1	10339000	Chr1	10405000	24	0.000114392	0.00645707	1.12317	1.40464	9.96666
Chr1	10339000	Chr1	10407000	21	0.000114133	0.00644421	1.12317	1.18408	8.1162
Chr1	10339000	Chr1	10415000	17	7.75609e-05	0.00463449	1.12317	0.931347	5.59555
Chr1	10339000	Chr1	10417000	15	0.000190367	0.0099361	1.12317	0.84412	4.91814
Chr1	1035000	Chr1	1039000	135	1.73331e-08	2.59552e-06	1.16901	0.717661	80.3806
Chr1	10341000	Chr1	10345000	198	2.34004e-05	0.00165092	1.3744	1.10739	145.823
Chr1	10341000	Chr1	10353000	99	0.000125154	0.00696851	1.3744	1.14569	66.6271
Chr1	10341000	Chr1	10369000	60	6.22803e-11	1.39704e-08	1.3744	0.99514	22.7161
Chr1	10341000	Chr1	10371000	70	1.72083e-15	6.66069e-13	1.3744	1.09005	22.7931
Chr1	10341000	Chr1	10373000	75	7.10964e-25	6.20177e-22	1.3744	0.892178	17.1597
Chr1	10341000	Chr1	10375000	33	3.59649e-08	5.05815e-06	1.3744	0.602549	10.711
Chr1	10341000	Chr1	10377000	75	2.55087e-17	1.18705e-14	1.3744	1.42381	23.5183
Chr1	10341000	Chr1	10379000	65	9.74632e-19	5.18555e-16	1.3744	1.1107	17.1469
Chr1	10341000	Chr1	10381000	49	9.79457e-09	1.53688e-06	1.3744	1.32517	19.2357
Chr1	10341000	Chr1	10383000	22	1.82726e-05	0.00132991	1.3744	0.55914	7.67722
Chr1	10341000	Chr1	10385000	34	3.5061e-08	4.93971e-06	1.3744	0.860938	11.2453
Chr1	10341000	Chr1	10387000	43	1.04503e-09	1.93865e-07	1.3744	1.15987	14.4854
Chr1	10341000	Chr1	10389000	33	9.12576e-06	0.000724552	1.3744	1.15828	13.8891
Chr1	10341000	Chr1	10395000	36	2.98765e-06	0.000270813	1.3744	1.39574	15.0001
Chr1	10341000	Chr1	10397000	21	8.24483e-05	0.00488313	1.3744	0.764168	7.92326
Chr1	10341000	Chr1	10403000	31	1.48585e-05	0.0011105	1.3744	1.39209	12.9676
Chr1	10341000	Chr1	10405000	29	5.4941e-05	0.00344853	1.3744	1.40464	12.6303
Chr1	10343000	Chr1	10353000	68	5.35262e-06	0.000452995	0.621218	1.14569	37.616
Chr1	10343000	Chr1	10365000	27	0.000187199	0.00979913	0.621218	0.88852	12.2642
Chr1	10343000	Chr1	10367000	24	8.85493e-05	0.00518919	0.621218	0.786399	9.79487
Chr1	10343000	Chr1	10369000	27	4.75153e-05	0.00304357	0.621218	0.99514	11.2522
Chr1	10343000	Chr1	10371000	35	1.11607e-08	1.73185e-06	0.621218	1.09005	11.2467
Chr1	10343000	Chr1	10377000	42	2.95701e-12	7.91215e-10	0.621218	1.42381	11.4399
Chr1	10343000	Chr1	10379000	22	5.59684e-05	0.00350361	0.621218	1.1107	8.29249
Chr1	10343000	Chr1	10387000	19	9.84679e-05	0.00567793	0.621218	1.15987	6.84764
Chr1	10343000	Chr1	10415000	13	4.24874e-05	0.00276298	0.621218	0.931347	3.30062
Chr1	10345000	Chr1	10351000	142	4.62133e-06	0.000397884	1.10739	0.897634	95.2388
Chr1	10345000	Chr1	10353000	144	2.871e-08	4.11665e-06	1.10739	1.14569	88.056
Chr1	10345000	Chr1	10367000	55	2.76686e-11	6.52636e-09	1.10739	0.786399	19.3497
Chr1	10345000	Chr1	10369000	61	7.76623e-12	1.97129e-09	1.10739	0.99514	22.0952
Chr1	10345000	Chr1	10371000	69	9.44459e-16	3.76405e-13	1.10739	1.09005	21.9714
Chr1	10345000	Chr1	10373000	59	3.62791e-16	1.50411e-13	1.10739	0.892178	16.4094
Chr1	10345000	Chr1	10375000	32	3.44794e-08	4.86645e-06	1.10739	0.602549	10.1517
Chr1	10345000	Chr1	10377000	59	5.62857e-11	1.27069e-08	1.10739	1.42381	22.0647
Chr1	10345000	Chr1	10379000	34	5.39526e-05	0.00339549	1.10739	1.1107	15.9084
Chr1	10345000	Chr1	10381000	42	5.85035e-07	6.32566e-05	1.10739	1.32517	17.6367
Chr1	10345000	Chr1	10385000	24	0.000132849	0.00733135	1.10739	0.860938	10.0693
Chr1	10345000	Chr1	10387000	32	4.80083e-06	0.000411485	1.10739	1.15987	12.8317
Chr1	10345000	Chr1	10395000	30	3.72259e-05	0.00246505	1.10739	1.39574	12.9869
Chr1	10345000	Chr1	10411000	22	6.50783e-05	0.00398826	1.10739	1.198	8.38105
Chr1	10351000	Chr1	10365000	67	5.57016e-10	1.08011e-07	0.897634	0.88852	28.4629
Chr1	10351000	Chr1	10367000	74	3.31224e-18	1.67843e-15	0.897634	0.786399	22.1019
Chr1	10351000	Chr1	10369000	65	1.47252e-11	3.59832e-09	0.897634	0.99514	24.8184
Chr1	10351000	Chr1	10371000	51	1.44846e-06	0.000142276	0.897634	1.09005	24.2417
Chr1	10351000	Chr1	10373000	42	7.30352e-07	7.71805e-05	0.897634	0.892178	17.7942
Chr1	10351000	Chr1	10381000	37	6.40007e-05	0.00393191	0.897634	1.32517	18.0974
Chr1	10353000	Chr1	10363000	88	6.75698e-05	0.00411812	1.14569	0.935079	56.6209
Chr1	10353000	Chr1	10365000	104	2.92114e-15	1.10306e-12	1.14569	0.88852	43.073
Chr1	10353000	Chr1	10367000	107	2.35996e-25	2.13473e-22	1.14569	0.786399	32.153
Chr1	10353000	Chr1	10369000	110	1.79325e-23	1.40607e-20	1.14569	0.99514	35.6975
Chr1	10353000	Chr1	10371000	68	3.75568e-07	4.24853e-05	1.14569	1.09005	34.6978
Chr1	10353000	Chr1	10373000	68	1.75549e-12	4.82508e-10	1.14569	0.892178	25.3242
Chr1	10355000	Chr1	10363000	84	7.98145e-06	0.000644365	0.772826	0.935079	50.1557
Chr1	10355000	Chr1	10365000	101	9.88311e-19	5.25259e-16	0.772826	0.88852	36.292
Chr1	10355000	Chr1	10367000	52	3.44594e-06	0.000307332	0.772826	0.786399	25.7156
Chr1	10357000	Chr1	10361000	428	4.17442e-96	1.09176e-91	1.15537	1.15868	128.261
Chr1	10357000	Chr1	10363000	297	4.18456e-54	2.18037e-50	1.15537	0.935079	103.51
Chr1	10357000	Chr1	10365000	128	9.34594e-10	1.74797e-07	1.15537	0.88852	71.2488
Chr1	10357000	Chr1	10367000	82	5.14481e-06	0.000437371	1.15537	0.786399	48.0204
Chr1	1037000	Chr1	1041000	410	7.39196e-48	2.73166e-44	1.46661	1.2941	181.843
Chr1	1037000	Chr1	1047000	166	0.000154484	0.00833065	1.46661	1.59291	123.472
Chr1	1037000	Chr1	1049000	90	7.32504e-06	0.000597385	1.46661	0.880586	54.6461
Chr1	10367000	Chr1	10371000	129	1.07225e-06	0.00010882	0.786399	1.09005	82.1297
Chr1	10369000	Chr1	10373000	166	5.5881e-15	2.0445e-12	0.99514	0.892178	85.0644
Chr1	10371000	Chr1	10375000	103	2.24287e-06	0.000210065	1.09005	0.602549	62.9288
Chr1	10375000	Chr1	10379000	99	3.22652e-05	0.00217811	0.602549	1.1107	64.1212
Chr1	10377000	Chr1	10381000	312	5.83498e-19	3.16647e-16	1.42381	1.32517	180.773
Chr1	10383000	Chr1	10387000	105	4.54483e-07	5.04489e-05	0.55914	1.15987	62.1361
Chr1	10385000	Chr1	10389000	140	1.21485e-05	0.000931196	0.860938	1.15828	95.543
Chr1	10387000	Chr1	10391000	160	8.97186e-10	1.68156e-07	1.15987	0.856847	95.2197
Chr1	10387000	Chr1	10399000	82	1.86069e-06	0.000177849	1.15987	0.951127	46.679
Chr1	10387000	Chr1	10431000	34	8.29248e-05	0.00490687	1.15987	1.47678	16.2784
Chr1	10389000	Chr1	10393000	233	1.85162e-26	1.83162e-23	1.15828	0.957444	106.253
Chr1	10389000	Chr1	10395000	220	4.93766e-07	5.43226e-05	1.15828	1.39574	154.893
Chr1	10389000	Chr1	10397000	117	1.90086e-10	3.96249e-08	1.15828	0.764168	61.4318
Chr1	10389000	Chr1	10399000	106	1.23489e-08	1.89974e-06	1.15828	0.951127	58.2258
Chr1	10389000	Chr1	10401000	91	3.0749e-05	0.00208995	1.15828	1.17682	57.6763
Chr1	10389000	Chr1	10403000	107	3.67886e-09	6.22697e-07	1.15828	1.39209	57.5434
Chr1	10389000	Chr1	10405000	86	4.71717e-06	0.000405128	1.15828	1.40464	50.9408
Chr1	10389000	Chr1	10415000	38	0.00015265	0.00824916	1.15828	0.931347	19.6352
Chr1	10391000	Chr1	10395000	276	2.18906e-37	4.40995e-34	0.856847	1.39574	114.583
Chr1	10391000	Chr1	10397000	108	1.34499e-07	1.6771e-05	0.856847	0.764168	62.7342
Chr1	10391000	Chr1	10399000	116	3.03324e-12	8.10239e-10	0.856847	0.951127	56.5629
Chr1	10391000	Chr1	10401000	103	1.03365e-09	1.91894e-07	0.856847	1.17682	53.2937
Chr1	10391000	Chr1	10403000	94	2.84481e-08	4.0818e-06	0.856847	1.39209	50.4713
Chr1	10391000	Chr1	10405000	82	7.66736e-08	1.00843e-05	0.856847	1.40464	42.9517
Chr1	10393000	Chr1	10397000	191	1.04042e-32	1.56041e-29	0.957444	0.764168	70.0994
Chr1	10393000	Chr1	10399000	149	1.18629e-09	2.18063e-07	0.957444	0.951127	87.2497
Chr1	10393000	Chr1	10401000	113	0.000128744	0.00713862	0.957444	1.17682	78.2012
Chr1	10393000	Chr1	10403000	106	4.69977e-05	0.00301504	0.957444	1.39209	70.444
Chr1	10393000	Chr1	10405000	117	2.10411e-12	5.72994e-10	0.957444	1.40464	56.9049
Chr1	10393000	Chr1	10409000	81	6.63857e-06	0.000547921	0.957444	1.58818	47.6104
Chr1	10395000	Chr1	10399000	310	1.08387e-42	2.96016e-39	1.39574	0.951127	127.191
Chr1	10395000	Chr1	10401000	241	3.74012e-10	7.46185e-08	1.39574	1.17682	157.372
Chr1	10395000	Chr1	10403000	209	2.05564e-09	3.63553e-07	1.39574	1.39209	134.854
Chr1	10395000	Chr1	10405000	171	8.70695e-10	1.63495e-07	1.39574	1.40464	103.617
Chr1	10395000	Chr1	10411000	90	1.44732e-06	0.000142181	1.39574	1.198	52.354
Chr1	10395000	Chr1	10415000	60	7.71329e-06	0.000625246	1.39574	0.931347	32.2059
Chr1	10397000	Chr1	10401000	166	1.58569e-14	5.52821e-12	0.764168	1.17682	86.1611
Chr1	10397000	Chr1	10403000	161	4.07829e-08	5.67719e-06	0.764168	1.39209	101.922
Chr1	10397000	Chr1	10405000	122	2.81513e-07	3.27188e-05	0.764168	1.40464	74.4977
Chr1	10397000	Chr1	10407000	80	1.33221e-05	0.00100905	0.764168	1.18408	47.8223
Chr1	10397000	Chr1	10409000	91	3.76656e-07	4.25953e-05	0.764168	1.58818	51.3525
Chr1	10399000	Chr1	10403000	254	2.12677e-23	1.6578e-20	0.951127	1.39209	126.858
Chr1	10399000	Chr1	10405000	209	3.30252e-11	7.70223e-09	0.951127	1.40464	128.001
Chr1	1041000	Chr1	1049000	118	2.64007e-05	0.00183223	1.2941	0.880586	79.0916
Chr1	10401000	Chr1	10405000	399	8.08183e-58	5.03173e-54	1.17682	1.40464	158.375
Chr1	10401000	Chr1	10407000	187	7.19074e-06	0.000587728	1.17682	1.18408	133.506
Chr1	10401000	Chr1	10409000	179	2.41755e-05	0.00169765	1.17682	1.58818	129.718
Chr1	10401000	Chr1	10413000	78	2.15793e-06	0.000202909	1.17682	0.881433	43.8906
Chr1	10401000	Chr1	10417000	61	1.39208e-06	0.000137297	1.17682	0.84412	31.103
Chr1	10401000	Chr1	10419000	65	3.19784e-07	3.67371e-05	1.17682	0.992245	32.4429
Chr1	10403000	Chr1	10407000	263	1.45205e-14	5.08474e-12	1.39209	1.18408	157.928
Chr1	10403000	Chr1	10409000	272	4.10661e-05	0.00268288	1.39209	1.58818	211.827
Chr1	10403000	Chr1	10411000	174	2.73245e-07	3.18571e-05	1.39209	1.198	115.749
Chr1	10403000	Chr1	10413000	100	3.10103e-05	0.0021045	1.39209	0.881433	64.8515
Chr1	10403000	Chr1	10415000	103	4.39314e-09	7.32988e-07	1.39209	0.931347	54.8595
Chr1	10405000	Chr1	10409000	353	1.95016e-18	1.00751e-15	1.40464	1.58818	213.736
Chr1	10407000	Chr1	10411000	250	1.30096e-18	6.82244e-16	1.18408	1.198	135.909
Chr1	10407000	Chr1	10417000	89	3.53962e-06	0.000314655	1.18408	0.84412	52.8258
Chr1	10407000	Chr1	10419000	78	0.000125311	0.00697588	1.18408	0.992245	49.7131
Chr1	10409000	Chr1	10413000	281	1.53172e-28	1.75962e-25	1.58818	0.881433	134.123
Chr1	10409000	Chr1	10415000	201	1.59751e-06	0.000155227	1.58818	0.931347	141.718
Chr1	10409000	Chr1	10417000	174	4.59552e-14	1.52122e-11	1.58818	0.84412	93.0455
Chr1	10409000	Chr1	10419000	141	5.37169e-09	8.83472e-07	1.58818	0.992245	83.288
Chr1	10411000	Chr1	10415000	185	4.86584e-12	1.26745e-09	1.198	0.931347	106.901
Chr1	10411000	Chr1	10417000	167	6.624e-11	1.47851e-08	1.198	0.84412	96.8888
Chr1	10411000	Chr1	10419000	146	1.80685e-10	3.7789e-08	1.198	0.992245	82.5023
Chr1	10411000	Chr1	10427000	69	0.000161123	0.0086335	1.198	1.14689	43.0197
Chr1	10413000	Chr1	10417000	133	4.40495e-11	1.00906e-08	0.881433	0.84412	71.2863
Chr1	10413000	Chr1	10419000	151	2.64517e-11	6.25497e-09	0.881433	0.992245	83.7954
Chr1	10415000	Chr1	10419000	228	3.45975e-35	6.09044e-32	0.931347	0.992245	88.5406
Chr1	1043000	Chr1	1047000	299	7.07156e-10	1.34707e-07	1.3491	1.59291	205.896
Chr1	10423000	Chr1	10427000	361	2.77229e-30	3.5699e-27	1.68769	1.14689	185.45
Chr1	10425000	Chr1	10429000	396	1.97176e-24	1.66027e-21	1.4157	1.67203	226.791
Chr1	10431000	Chr1	10435000	161	2.04453e-06	0.000193391	1.47678	0.771301	109.132
Chr1	10433000	Chr1	10437000	214	3.16529e-18	1.60633e-15	1.42282	0.814774	111.071
Chr1	10435000	Chr1	10439000	118	2.75333e-07	3.2075e-05	0.771301	0.965832	71.3737
Chr1	10437000	Chr1	10441000	148	1.19908e-11	2.96584e-09	0.814774	1.03314	80.6507
Chr1	10437000	Chr1	10447000	81	1.68648e-06	0.00016288	0.814774	1.06379	45.8095
Chr1	10439000	Chr1	10443000	136	4.15933e-07	4.65747e-05	0.965832	0.930149	86.0729
Chr1	1045000	Chr1	1049000	222	5.01573e-23	3.79978e-20	1.25363	0.880586	105.768
Chr1	10441000	Chr1	10445000	148	2.94441e-08	4.2121e-06	1.03314	0.921365	91.2017
Chr1	10441000	Chr1	10447000	152	1.13267e-05	0.000875796	1.03314	1.06379	105.3
Chr1	10443000	Chr1	10447000	207	1.69151e-23	1.32915e-20	0.930149	1.06379	94.8029
Chr1	10457000	Chr1	10461000	123	1.58867e-09	2.86241e-07	0.60344	1.17995	68.2196
Chr1	10459000	Chr1	10463000	278	1.48225e-13	4.64342e-11	1.61932	1.11609	173.159
Chr1	1047000	Chr1	1051000	228	4.05176e-05	0.00265152	1.59291	1.13529	173.266
Chr1	10461000	Chr1	10465000	146	3.7784e-06	0.000333397	1.17995	0.867772	98.1026
Chr1	10463000	Chr1	10467000	192	6.76529e-13	1.95837e-10	1.11609	1.02423	109.524
Chr1	10465000	Chr1	10469000	211	1.73221e-05	0.00126934	0.867772	1.87812	156.15
Chr1	10467000	Chr1	10471000	224	2.72485e-10	5.55341e-08	1.02423	1.45964	143.237
Chr1	10469000	Chr1	10473000	286	1.61305e-20	1.00098e-17	1.87812	0.871921	156.897
Chr1	10469000	Chr1	10475000	195	0.000155063	0.00835686	1.87812	0.825766	148.591
Chr1	10469000	Chr1	10477000	172	3.86099e-06	0.000339925	1.87812	0.917083	119.543
Chr1	10471000	Chr1	10475000	224	2.58542e-19	1.4446e-16	1.45964	0.825766	115.482
Chr1	10473000	Chr1	10477000	153	1.04499e-14	3.71381e-12	0.871921	0.917083	76.6122
Chr1	10475000	Chr1	10479000	163	6.04059e-11	1.35788e-08	0.825766	1.18508	93.7595
Chr1	10475000	Chr1	10481000	121	0.00011017	0.00625183	0.825766	1.06814	84.5083
Chr1	10477000	Chr1	10481000	167	6.50665e-12	1.66692e-09	0.917083	1.06814	93.8536
Chr1	10477000	Chr1	10485000	104	8.86931e-05	0.00519598	0.917083	1.10035	70.037
Chr1	10477000	Chr1	10495000	47	2.50635e-08	3.63625e-06	0.917083	0.730734	18.6191
Chr1	10477000	Chr1	10497000	40	2.60368e-05	0.0018103	0.917083	0.851057	19.3368
Chr1	10479000	Chr1	10483000	182	9.94203e-19	5.28055e-16	1.18508	0.77237	87.6969
Chr1	10479000	Chr1	10485000	207	1.21714e-11	3.00808e-09	1.18508	1.10035	124.936
Chr1	10479000	Chr1	10495000	65	4.92635e-10	9.64094e-08	1.18508	0.730734	27.114
Chr1	10479000	Chr1	10497000	67	3.00817e-10	6.08966e-08	1.18508	0.851057	28.0218
Chr1	10479000	Chr1	10499000	68	2.47502e-06	0.00022923	1.18508	1.2506	36.7182
Chr1	10481000	Chr1	10485000	272	4.5829e-37	9.09762e-34	1.06814	1.10035	112.609
Chr1	10481000	Chr1	10493000	66	0.000133227	0.00734852	1.06814	0.893602	40.3875
Chr1	10481000	Chr1	10495000	58	4.05537e-07	4.55241e-05	1.06814	0.730734	27.8549
Chr1	10481000	Chr1	10497000	57	1.62789e-06	0.000157868	1.06814	0.851057	28.4627
Chr1	10483000	Chr1	10487000	178	4.8892e-12	1.27323e-09	0.77237	1.37382	101.664
Chr1	10485000	Chr1	10489000	154	5.0713e-05	0.00321947	1.10035	1.04708	110.388
Chr1	10493000	Chr1	10497000	113	8.00152e-06	0.000645767	0.893602	0.851057	72.8644
Chr1	10497000	Chr1	10561000	22	8.87532e-05	0.00519897	0.851057	1.53879	8.5679
Chr1	10501000	Chr1	10547000	26	1.62461e-05	0.00120078	0.998452	1.09661	9.9491
Chr1	10505000	Chr1	10543000	32	6.79359e-05	0.00413715	1.08752	1.20855	14.7631
Chr1	10507000	Chr1	10511000	170	4.42221e-11	1.01262e-08	1.00263	1.02641	98.5999
Chr1	10507000	Chr1	10543000	31	0.000119314	0.00669141	1.00263	1.20855	14.5629
Chr1	10507000	Chr1	10545000	27	1.27527e-05	0.000971423	1.00263	0.923756	10.4034
Chr1	10507000	Chr1	10547000	26	0.000188586	0.00985748	1.00263	1.09661	11.6122
Chr1	10509000	Chr1	10513000	174	4.48592e-13	1.33071e-10	0.952385	1.04887	95.7076
Chr1	10509000	Chr1	10543000	43	2.29657e-09	4.02984e-07	0.952385	1.20855	14.8869
Chr1	10509000	Chr1	10545000	52	7.18829e-20	4.21929e-17	0.952385	0.923756	10.5734
Chr1	10509000	Chr1	10561000	37	4.25113e-09	7.11059e-07	0.952385	1.53879	11.8777
Chr1	10509000	Chr1	10583000	13	0.000108577	0.0061734	0.952385	0.690378	3.63051
Chr1	10511000	Chr1	10543000	44	6.07986e-08	8.16147e-06	1.02641	1.20855	17.3592
Chr1	10511000	Chr1	10545000	43	6.97541e-12	1.78045e-09	1.02641	0.923756	12.2633
Chr1	10511000	Chr1	10547000	31	3.23652e-05	0.00218428	1.02641	1.09661	13.5275
Chr1	10511000	Chr1	10557000	27	5.53518e-05	0.00347062	1.02641	1.21778	11.3579
Chr1	10511000	Chr1	10561000	29	0.000125885	0.00700241	1.02641	1.53879	13.2709
Chr1	10511000	Chr1	10585000	24	2.79365e-06	0.000255294	1.02641	1.38717	7.86175
Chr1	10513000	Chr1	10517000	143	3.53475e-09	6.00481e-07	1.04887	0.838071	84.2199
Chr1	10513000	Chr1	10543000	79	2.11463e-24	1.77623e-21	1.04887	1.20855	19.2855
Chr1	10513000	Chr1	10545000	58	3.32679e-19	1.84159e-16	1.04887	0.923756	13.5589
Chr1	10513000	Chr1	10547000	44	7.52904e-10	1.42734e-07	1.04887	1.09661	14.8765
Chr1	10513000	Chr1	10551000	24	3.91441e-07	4.40889e-05	1.04887	0.594374	7.00258
Chr1	10513000	Chr1	10553000	27	4.80649e-05	0.00307446	1.04887	1.01648	11.2601
Chr1	10513000	Chr1	10559000	22	4.32377e-05	0.00280525	1.04887	0.854518	8.14422
Chr1	10513000	Chr1	10561000	38	1.01368e-07	1.29803e-05	1.04887	1.53879	14.0815
Chr1	10513000	Chr1	10609000	18	5.67625e-05	0.0035458	1.04887	1.35259	5.99869
Chr1	10515000	Chr1	10535000	78	9.67339e-05	0.00559405	1.91932	1.03648	49.2864
Chr1	10515000	Chr1	10539000	62	4.79747e-05	0.00306976	1.91932	0.93277	35.895
Chr1	10515000	Chr1	10543000	154	1.28118e-44	3.91944e-41	1.91932	1.20855	38.5255
Chr1	10515000	Chr1	10545000	134	6.75467e-49	2.66278e-45	1.91932	0.923756	26.9743
Chr1	10515000	Chr1	10547000	116	1.67423e-33	2.64109e-30	1.91932	1.09661	29.4539
Chr1	10515000	Chr1	10553000	42	8.82355e-05	0.00517389	1.91932	1.01648	21.9141
Chr1	10515000	Chr1	10557000	51	5.07139e-07	5.564e-05	1.91932	1.21778	23.3501
Chr1	10515000	Chr1	10561000	59	5.63969e-08	7.6254e-06	1.91932	1.53879	26.837
Chr1	10515000	Chr1	10585000	35	1.85668e-05	0.00134864	1.91932	1.38717	15.7044
Chr1	10515000	Chr1	10591000	20	2.40673e-05	0.00169124	1.91932	0.651817	6.69203
Chr1	10515000	Chr1	10609000	34	2.79628e-08	4.01877e-06	1.91932	1.35259	11.1364
Chr1	10515000	Chr1	10613000	24	0.000141112	0.00771803	1.91932	1.26077	10.1111
Chr1	10517000	Chr1	10531000	44	2.37114e-06	0.000220707	0.838071	0.668109	19.9821
Chr1	10517000	Chr1	10539000	46	8.78003e-09	1.38902e-06	0.838071	0.93277	17.3694
Chr1	10517000	Chr1	10543000	101	8.64337e-41	2.12136e-37	0.838071	1.20855	18.4355
Chr1	10517000	Chr1	10545000	63	1.24058e-23	9.82783e-21	0.838071	0.923756	12.8581
Chr1	10517000	Chr1	10547000	45	3.60099e-11	8.35532e-09	0.838071	1.09661	13.9823
Chr1	10517000	Chr1	10561000	30	1.31003e-05	0.000994283	0.838071	1.53879	12.2559
Chr1	1053000	Chr1	1057000	201	3.61887e-19	1.99609e-16	0.805715	1.2923	99.7598
Chr1	10523000	Chr1	10531000	64	4.26469e-08	5.91427e-06	0.645349	0.668109	29.9249
Chr1	10523000	Chr1	10535000	80	1.5312e-15	5.96105e-13	0.645349	1.03648	28.3027
Chr1	10523000	Chr1	10539000	37	0.000140759	0.00770172	0.645349	0.93277	18.8476
Chr1	10523000	Chr1	10543000	54	7.5627e-11	1.67442e-08	0.645349	1.20855	19.3231
Chr1	10523000	Chr1	10545000	30	5.26587e-05	0.00332506	0.645349	0.923756	13.2459
Chr1	10523000	Chr1	10561000	27	4.11752e-05	0.00268883	0.645349	1.53879	11.1545
Chr1	10531000	Chr1	10535000	143	2.4347e-16	1.02748e-13	0.668109	1.03648	66.347
Chr1	10543000	Chr1	10561000	83	3.67871e-05	0.00244006	1.20855	1.53879	51.6694
Chr1	10545000	Chr1	10561000	80	1.06987e-06	0.000108609	0.923756	1.53879	44.5066
Chr1	10545000	Chr1	10607000	28	3.6314e-08	5.10455e-06	0.923756	1.29144	8.0855
Chr1	10545000	Chr1	10613000	20	5.4488e-05	0.0034238	0.923756	1.26077	7.10757
Chr1	10547000	Chr1	10559000	69	1.5113e-05	0.00112697	1.09661	0.854518	39.6501
Chr1	10547000	Chr1	10561000	113	8.52874e-10	1.60363e-07	1.09661	1.53879	60.2203
Chr1	10547000	Chr1	10583000	23	7.82969e-05	0.0046719	1.09661	0.690378	9.09873
Chr1	10547000	Chr1	10609000	25	5.09692e-05	0.00323314	1.09661	1.35259	10.0529
Chr1	10547000	Chr1	10611000	24	1.75432e-05	0.00128335	1.09661	1.22785	8.80913
Chr1	10547000	Chr1	10615000	15	0.00017425	0.00922142	1.09661	0.728736	4.87693
Chr1	10553000	Chr1	10557000	173	1.69258e-06	0.000163405	1.01648	1.21778	118.599
Chr1	10557000	Chr1	10561000	233	7.51416e-05	0.00451074	1.21778	1.53879	179.541
Chr1	10559000	Chr1	10607000	29	3.62982e-07	4.1193e-05	0.854518	1.29144	9.62811
Chr1	1057000	Chr1	1061000	285	5.27016e-07	5.75743e-05	1.2923	1.69656	210.06
Chr1	10563000	Chr1	10567000	153	5.75757e-11	1.2978e-08	0.945324	0.95219	86.2416
Chr1	10563000	Chr1	10579000	53	4.66713e-09	7.75263e-07	0.945324	0.716144	21.1967
Chr1	10565000	Chr1	10569000	49	0.000174349	0.00922603	0.519724	0.55827	27.799
Chr1	10565000	Chr1	10579000	32	9.43578e-06	0.000746036	0.519724	0.716144	13.2827
Chr1	10565000	Chr1	10609000	19	7.19475e-05	0.00434708	0.519724	1.35259	6.68072
Chr1	10569000	Chr1	10579000	42	4.04634e-05	0.00264842	0.55827	0.716144	21.1304
Chr1	10571000	Chr1	10575000	103	2.42861e-05	0.00170435	1.04849	0.665181	66.8216
Chr1	10571000	Chr1	10611000	31	3.55047e-05	0.00236735	1.04849	1.22785	13.5967
Chr1	10575000	Chr1	10579000	92	1.07939e-09	1.99827e-07	0.665181	0.716144	45.6407
Chr1	10583000	Chr1	10587000	129	1.25768e-06	0.000125405	0.690378	1.24576	82.4011
Chr1	10583000	Chr1	10607000	36	0.000106078	0.00605071	0.690378	1.29144	17.876
Chr1	10585000	Chr1	10603000	69	3.47426e-05	0.00232237	1.38717	1.05768	40.7639
Chr1	10585000	Chr1	10607000	67	5.22246e-05	0.00330135	1.38717	1.29144	39.8043
Chr1	10585000	Chr1	10609000	69	2.8797e-06	0.000262218	1.38717	1.35259	37.6189
Chr1	10587000	Chr1	10607000	76	2.31569e-07	2.74164e-05	1.24576	1.29144	39.8588
Chr1	10587000	Chr1	10609000	62	0.000147192	0.00799761	1.24576	1.35259	37.4392
Chr1	10589000	Chr1	10603000	90	1.76977e-09	3.16491e-07	1.18517	1.05768	44.7353
Chr1	10589000	Chr1	10607000	106	2.12282e-16	9.01151e-14	1.18517	1.29144	42.525
Chr1	10589000	Chr1	10609000	87	6.24032e-11	1.3995e-08	1.18517	1.35259	39.7159
Chr1	10591000	Chr1	10603000	61	1.81512e-07	2.19988e-05	0.651817	1.05768	29.1712
Chr1	10599000	Chr1	10603000	236	1.18034e-23	9.36165e-21	1.12429	1.05768	113.932
Chr1	10599000	Chr1	10609000	127	9.65785e-07	9.90955e-05	1.12429	1.35259	80.3721
Chr1	1061000	Chr1	1065000	233	8.06315e-06	0.000650019	1.69656	1.06392	172.939
Chr1	10601000	Chr1	10607000	170	3.60183e-09	6.10843e-07	0.848855	1.29144	105.031
Chr1	10601000	Chr1	10609000	146	1.82083e-11	4.39673e-09	0.848855	1.35259	79.6872
Chr1	10601000	Chr1	10613000	76	1.92685e-05	0.0013935	0.848855	1.26077	45.2838
Chr1	10603000	Chr1	10607000	260	1.81897e-23	1.42528e-20	1.05768	1.29144	130.87
Chr1	10603000	Chr1	10609000	230	2.91329e-13	8.83476e-11	1.05768	1.35259	137.067
Chr1	10603000	Chr1	10613000	105	7.31851e-05	0.00441082	1.05768	1.26077	70.4784
Chr1	10603000	Chr1	10615000	56	0.000123492	0.00688948	1.05768	0.728736	32.6136
Chr1	10607000	Chr1	10611000	250	2.07752e-13	6.4032e-11	1.29144	1.22785	151.926
Chr1	10609000	Chr1	10613000	270	1.52859e-14	5.34155e-12	1.35259	1.26077	163.386
Chr1	10611000	Chr1	10615000	200	5.46266e-26	5.21407e-23	1.22785	0.728736	85.7292
Chr1	10613000	Chr1	10617000	152	1.48192e-15	5.7815e-13	1.26077	0.612937	74.0399
Chr1	10613000	Chr1	10619000	161	3.79799e-05	0.0025076	1.26077	0.956972	115.598
Chr1	10615000	Chr1	10619000	101	5.88558e-05	0.00365757	0.728736	0.956972	66.8162
Chr1	1063000	Chr1	1067000	210	1.67557e-08	2.51572e-06	1.21189	1.20179	139.542
Chr1	10621000	Chr1	10625000	205	5.30398e-05	0.00334604	1.08144	1.48736	154.111
Chr1	10625000	Chr1	10629000	161	8.11927e-07	8.48727e-05	1.48736	0.752985	107.304
Chr1	10633000	Chr1	10637000	179	5.68608e-10	1.10043e-07	1.25328	0.908994	109.15
Chr1	10639000	Chr1	10643000	240	1.45241e-12	4.03147e-10	1.31229	1.17064	147.186
Chr1	1065000	Chr1	1069000	331	3.37189e-47	1.20126e-43	1.06392	1.30541	133.067
Chr1	1065000	Chr1	1071000	161	2.15161e-05	0.00153444	1.06392	1.12078	114.246
Chr1	10641000	Chr1	10657000	66	0.000130197	0.00720692	1.64701	0.782514	40.3531
Chr1	10641000	Chr1	10671000	68	3.80078e-06	0.000335205	1.64701	1.48504	37.2119
Chr1	10641000	Chr1	10741000	23	3.145e-05	0.0021308	1.64701	1.24269	8.55215
Chr1	10643000	Chr1	10663000	61	1.76645e-05	0.00129111	1.17064	1.16868	33.8952
Chr1	10649000	Chr1	10745000	18	2.89578e-05	0.00198421	0.965291	1.39313	5.68615
Chr1	10657000	Chr1	10661000	101	1.51595e-10	3.2099e-08	0.782514	0.66646	49.9665
Chr1	10659000	Chr1	10663000	115	6.65155e-08	8.85731e-06	0.598936	1.16868	67.0638
Chr1	1067000	Chr1	1071000	290	3.53048e-34	5.82882e-31	1.20179	1.12078	129.051
Chr1	10661000	Chr1	10665000	78	3.25031e-05	0.00219277	0.66646	0.745201	47.5839
Chr1	10663000	Chr1	10667000	142	1.84253e-05	0.00133979	1.16868	0.875808	98.0655
Chr1	10663000	Chr1	10737000	24	3.95948e-09	6.6626e-07	1.16868	0.842314	5.43548
Chr1	10665000	Chr1	10711000	21	7.1748e-05	0.00433681	0.745201	1.15824	7.84292
Chr1	10665000	Chr1	10719000	24	8.72641e-06	0.000696914	0.745201	1.44672	8.43014
Chr1	10667000	Chr1	10671000	191	2.06195e-08	3.04231e-06	0.875808	1.48504	124.612
Chr1	10667000	Chr1	10719000	24	0.000176533	0.00932247	0.875808	1.44672	10.2691
Chr1	10667000	Chr1	10739000	13	0.000184963	0.00970145	0.875808	0.768056	3.83744
Chr1	10669000	Chr1	10673000	211	6.45172e-17	2.88739e-14	0.810308	1.44565	112.234
Chr1	10669000	Chr1	10719000	30	1.84015e-07	2.22753e-05	0.810308	1.44672	9.84992
Chr1	10669000	Chr1	10737000	18	4.40799e-07	4.90697e-05	0.810308	0.842314	4.16534
Chr1	10669000	Chr1	10749000	15	7.63192e-06	0.000619423	0.810308	0.901405	3.67871
Chr1	10671000	Chr1	10675000	268	6.11771e-16	2.48353e-13	1.48504	1.10468	157.176
Chr1	10671000	Chr1	10711000	40	6.57089e-06	0.000542987	1.48504	1.15824	18.166
Chr1	10671000	Chr1	10719000	46	7.72999e-08	1.01585e-05	1.48504	1.44672	18.7444
Chr1	10671000	Chr1	10723000	32	0.000138838	0.00761208	1.48504	1.27709	15.371
Chr1	10671000	Chr1	10725000	20	6.50121e-05	0.00398495	1.48504	0.620238	7.20235
Chr1	10671000	Chr1	10737000	30	1.59683e-09	2.87639e-07	1.48504	0.842314	7.90227
Chr1	10671000	Chr1	10741000	27	2.74599e-05	0.00189584	1.48504	1.24269	10.8854
Chr1	10671000	Chr1	10743000	25	1.17757e-05	0.00090628	1.48504	1.08246	9.17044
Chr1	10671000	Chr1	10747000	22	2.16412e-05	0.00154218	1.48504	0.977597	7.76575
Chr1	10671000	Chr1	10767000	24	8.74035e-06	0.00069787	1.48504	1.34267	8.43098
Chr1	10673000	Chr1	10739000	19	0.000133243	0.00734932	1.44565	0.768056	7.01446
Chr1	10673000	Chr1	10745000	28	2.67814e-05	0.001855	1.44565	1.39313	11.4893
Chr1	10673000	Chr1	10747000	21	6.69672e-05	0.00408705	1.44565	0.977597	7.80353
Chr1	10673000	Chr1	10755000	36	4.44302e-07	4.94173e-05	1.44565	1.94501	13.7678
Chr1	10673000	Chr1	10759000	17	5.85956e-05	0.00364326	1.44565	0.81309	5.46511
Chr1	10675000	Chr1	10715000	32	1.65483e-08	2.48681e-06	1.10468	0.84211	9.8249
Chr1	10675000	Chr1	10717000	25	3.2714e-06	0.000293455	1.10468	0.769481	8.49189
Chr1	10675000	Chr1	10721000	32	6.2202e-05	0.00383547	1.10468	1.46355	14.691
Chr1	10675000	Chr1	10723000	28	8.49229e-05	0.00500815	1.10468	1.27709	12.3085
Chr1	10675000	Chr1	10739000	20	1.66486e-06	0.000161036	1.10468	0.768056	5.55092
Chr1	10677000	Chr1	10719000	24	2.88675e-05	0.0019789	0.629312	1.44672	9.09539
Chr1	10681000	Chr1	10711000	53	9.88926e-14	3.16047e-11	0.886289	1.15824	15.6178
Chr1	10683000	Chr1	10711000	33	1.93806e-05	0.00140042	0.750418	1.15824	14.4357
Chr1	10683000	Chr1	10715000	27	6.96498e-07	7.39559e-05	0.750418	0.84211	8.84335
Chr1	10683000	Chr1	10717000	20	0.000104822	0.00598908	0.750418	0.769481	7.46841
Chr1	10683000	Chr1	10719000	32	6.66595e-06	0.000549987	0.750418	1.44672	13.0476
Chr1	10683000	Chr1	10721000	29	3.66624e-05	0.0024335	0.750418	1.46355	12.3364
Chr1	10683000	Chr1	10729000	18	6.75881e-05	0.0041191	0.750418	0.892199	6.08374
Chr1	10685000	Chr1	10689000	135	2.00712e-09	3.55565e-07	0.969501	0.833466	77.4191
Chr1	10685000	Chr1	10709000	44	6.95506e-08	9.22553e-06	0.969501	0.897465	17.4452
Chr1	10685000	Chr1	10711000	54	5.2972e-10	1.03077e-07	0.969501	1.15824	20.4388
Chr1	10685000	Chr1	10715000	39	1.34198e-09	2.44461e-07	0.969501	0.84211	12.4212
Chr1	10685000	Chr1	10719000	45	7.89802e-08	1.03593e-05	0.969501	1.44672	18.141
Chr1	10685000	Chr1	10723000	33	9.36728e-06	0.000741303	0.969501	1.27709	13.9075
Chr1	10685000	Chr1	10729000	23	1.72913e-05	0.00126742	0.969501	0.892199	8.22044
Chr1	10687000	Chr1	10691000	164	2.14031e-16	9.08427e-14	1.11581	0.752367	80.4324
Chr1	10687000	Chr1	10705000	47	1.47848e-08	2.2415e-06	1.11581	0.589813	18.285
Chr1	10687000	Chr1	10709000	86	8.93346e-25	7.72699e-22	1.11581	0.897465	22.2502
Chr1	10687000	Chr1	10711000	109	5.9529e-34	9.68836e-31	1.11581	1.15824	25.9119
Chr1	10687000	Chr1	10719000	47	4.79326e-06	0.000410933	1.11581	1.44672	22.5901
Chr1	10687000	Chr1	10721000	59	1.07213e-11	2.66831e-09	1.11581	1.46355	21.1215
Chr1	10687000	Chr1	10741000	28	9.75609e-06	0.00076813	1.11581	1.24269	10.8425
Chr1	10689000	Chr1	10703000	42	0.000116438	0.00655498	0.833466	0.746591	22.2067
Chr1	10689000	Chr1	10705000	32	0.000142157	0.00776636	0.833466	0.589813	15.3918
Chr1	10689000	Chr1	10709000	44	3.48231e-07	3.96546e-05	0.833466	0.897465	18.532
Chr1	10689000	Chr1	10711000	66	9.73476e-15	3.4702e-12	0.833466	1.15824	21.4493
Chr1	10689000	Chr1	10715000	37	2.65411e-08	3.83159e-06	0.833466	0.84211	12.7752
Chr1	10689000	Chr1	10719000	47	1.62743e-08	2.44864e-06	0.833466	1.44672	18.345
Chr1	10689000	Chr1	10721000	38	8.6536e-06	0.000691904	0.833466	1.46355	17.0703
Chr1	10691000	Chr1	10703000	45	6.69647e-05	0.00408697	0.752367	0.746591	23.7676
Chr1	10691000	Chr1	10715000	32	3.93155e-06	0.000345306	0.752367	0.84211	12.7031
Chr1	10693000	Chr1	10701000	120	3.02919e-06	0.000274158	0.935104	1.18271	76.7587
Chr1	10693000	Chr1	10703000	73	1.02543e-07	1.31161e-05	0.935104	0.746591	36.8982
Chr1	10693000	Chr1	10705000	50	1.10741e-06	0.000111975	0.935104	0.589813	23.3371
Chr1	10693000	Chr1	10711000	54	5.47314e-05	0.00343736	0.935104	1.15824	30.0918
Chr1	10695000	Chr1	10699000	292	1.61088e-15	6.25374e-13	1.14207	1.61694	176.929
Chr1	10695000	Chr1	10701000	224	3.16583e-14	1.06736e-11	1.14207	1.18271	129.414
Chr1	10695000	Chr1	10703000	93	2.92922e-05	0.00200424	1.14207	0.746591	59.1786
Chr1	10695000	Chr1	10705000	69	4.56063e-07	5.05987e-05	1.14207	0.589813	35.6015
Chr1	10699000	Chr1	10703000	246	4.55035e-26	4.36961e-23	1.61694	0.746591	115.662
Chr1	10699000	Chr1	10705000	128	0.000171424	0.00909598	1.61694	0.589813	91.3738
Chr1	10701000	Chr1	10705000	114	9.77868e-08	1.25633e-05	1.18271	0.589813	66.8351
Chr1	10717000	Chr1	10721000	210	2.28091e-18	1.17145e-15	0.769481	1.46355	107.899
Chr1	1073000	Chr1	1077000	174	9.86817e-14	3.15408e-11	0.907874	1.07975	93.9207
Chr1	10723000	Chr1	10727000	143	7.97987e-05	0.00474915	1.27709	0.835236	102.199
Chr1	10723000	Chr1	10733000	95	5.28541e-06	0.00044793	1.27709	0.859682	58.0261
Chr1	10725000	Chr1	10737000	44	2.6233e-05	0.00182213	0.620238	0.842314	22.1057
Chr1	10729000	Chr1	10733000	173	4.0659e-23	3.10111e-20	0.892199	0.859682	73.4872
Chr1	10729000	Chr1	10735000	197	6.76127e-12	1.72821e-09	0.892199	1.36203	116.429
Chr1	10729000	Chr1	10737000	99	5.11045e-09	8.4339e-07	0.892199	0.842314	52.1586
Chr1	10729000	Chr1	10739000	63	3.45048e-05	0.00230861	0.892199	0.768056	36.2173
Chr1	10729000	Chr1	10747000	54	1.3133e-07	1.64182e-05	0.892199	0.977597	24.2333
Chr1	10731000	Chr1	10735000	168	2.66312e-22	1.90215e-19	0.549455	1.36203	71.702
Chr1	10731000	Chr1	10737000	75	1.69684e-05	0.00124693	0.549455	0.842314	44.3424
Chr1	10731000	Chr1	10745000	51	3.30057e-05	0.00222163	0.549455	1.39313	27.3172
Chr1	10733000	Chr1	10737000	184	3.23484e-30	4.15272e-27	0.859682	0.842314	69.3784
Chr1	10733000	Chr1	10745000	87	2.23848e-06	0.00020969	0.859682	1.39313	50.6758
Chr1	10733000	Chr1	10747000	53	9.25512e-05	0.00538761	0.859682	0.977597	29.9923
Chr1	10733000	Chr1	10755000	68	3.61154e-06	0.000320357	0.859682	1.94501	37.1524
Chr1	10735000	Chr1	10745000	151	1.43309e-06	0.000140939	1.36203	1.39313	100.286
Chr1	10735000	Chr1	10751000	71	5.67263e-05	0.00354392	1.36203	1.00818	42.9946
Chr1	10737000	Chr1	10741000	140	0.000103436	0.00592172	0.842314	1.24269	100.288
Chr1	10737000	Chr1	10745000	121	2.51566e-05	0.0017569	0.842314	1.39313	81.4432
Chr1	10739000	Chr1	10743000	162	4.0009e-16	1.65172e-13	0.768056	1.08246	79.6555
Chr1	10739000	Chr1	10745000	156	5.48213e-07	5.96604e-05	0.768056	1.39313	102.517
Chr1	10739000	Chr1	10747000	107	1.88261e-11	4.53711e-09	0.768056	0.977597	52.1125
Chr1	10739000	Chr1	10753000	78	0.000167578	0.00892563	0.768056	1.83159	50.2035
Chr1	10739000	Chr1	10755000	101	4.42376e-12	1.15839e-09	0.768056	1.94501	46.7736
Chr1	1075000	Chr1	1079000	413	1.57953e-45	5.11309e-42	1.31969	1.4882	188.168
Chr1	1075000	Chr1	1095000	62	9.44737e-05	0.00548298	1.31969	1.12586	36.8106
Chr1	10741000	Chr1	10745000	414	6.6067e-59	4.33491e-55	1.24269	1.39313	165.869
Chr1	10741000	Chr1	10747000	217	5.61987e-17	2.5308e-14	1.24269	0.977597	116.395
Chr1	10741000	Chr1	10751000	108	1.52161e-06	0.00014862	1.24269	1.00818	66.2163
Chr1	10741000	Chr1	10753000	173	1.33914e-12	3.73251e-10	1.24269	1.83159	96.3083
Chr1	10741000	Chr1	10755000	127	2.39881e-05	0.00168642	1.24269	1.94501	86.2574
Chr1	10741000	Chr1	10757000	52	0.000173671	0.00919486	1.24269	0.772119	30.0424
Chr1	10741000	Chr1	10779000	24	8.01224e-05	0.00476575	1.24269	0.696998	9.72907
Chr1	10743000	Chr1	10747000	282	5.29406e-49	2.09831e-45	1.08246	0.977597	101.387
Chr1	10743000	Chr1	10753000	173	6.79282e-10	1.2974e-07	1.08246	1.83159	104.786
Chr1	10743000	Chr1	10755000	178	7.54875e-17	3.35243e-14	1.08246	1.94501	89.0848
Chr1	10745000	Chr1	10749000	166	4.62592e-05	0.00297423	1.39313	0.901405	120.316
Chr1	10745000	Chr1	10753000	246	5.7181e-07	6.19688e-05	1.39313	1.83159	177.096
Chr1	10745000	Chr1	10755000	216	9.02728e-09	1.42485e-06	1.39313	1.94501	143.21
Chr1	10749000	Chr1	10753000	307	7.75845e-26	7.31453e-23	0.901405	1.83159	158.184
Chr1	10749000	Chr1	10755000	275	2.46534e-14	8.40694e-12	0.901405	1.94501	167.978
Chr1	10749000	Chr1	10757000	83	3.63021e-06	0.000321798	0.901405	0.772119	48.3052
Chr1	10751000	Chr1	10755000	435	1.74498e-53	8.77925e-50	1.00818	1.94501	187.877
Chr1	10751000	Chr1	10757000	113	2.07916e-05	0.00148944	1.00818	0.772119	74.5824
Chr1	10751000	Chr1	10767000	68	0.000177073	0.00934678	1.00818	1.34267	42.3835
Chr1	10753000	Chr1	10757000	287	7.84649e-30	9.8206e-27	1.83159	0.772119	135.496
Chr1	10753000	Chr1	10767000	124	0.000153901	0.00830464	1.83159	1.34267	87.763
Chr1	10753000	Chr1	10769000	130	0.000134893	0.00742729	1.83159	1.61288	92.4949
Chr1	10753000	Chr1	10773000	65	7.71515e-06	0.000625371	1.83159	0.789987	35.8481
Chr1	1077000	Chr1	1081000	278	5.57353e-21	3.5917e-18	1.07975	1.4483	149.829
Chr1	10763000	Chr1	10767000	323	3.86923e-31	5.28017e-28	1.22143	1.34267	157.127
Chr1	10763000	Chr1	10769000	284	6.5423e-11	1.46194e-08	1.22143	1.61288	188.749
Chr1	10763000	Chr1	10771000	164	1.73782e-07	2.11404e-05	1.22143	1.26029	106.839
Chr1	10767000	Chr1	10771000	293	1.76067e-20	1.08981e-17	1.34267	1.26029	162.126
Chr1	10769000	Chr1	10773000	197	2.8845e-10	5.85387e-08	1.61288	0.789987	122.077
Chr1	10771000	Chr1	10775000	251	8.40331e-23	6.25905e-20	1.26029	1.04468	126.144
Chr1	10773000	Chr1	10777000	160	3.07703e-10	6.21979e-08	0.789987	1.23808	93.7088
Chr1	10775000	Chr1	10779000	111	3.25602e-06	0.000292294	1.04468	0.696998	69.7636
Chr1	10777000	Chr1	10781000	160	5.82497e-05	0.00362457	1.23808	0.976237	115.802
Chr1	1079000	Chr1	1083000	221	8.05673e-05	0.00478909	1.4882	1.18711	169.264
Chr1	10781000	Chr1	10785000	120	6.16336e-17	2.76575e-14	0.976237	0.538487	50.3666
Chr1	10781000	Chr1	10787000	118	8.90339e-06	0.000709024	0.976237	0.823836	77.0564
Chr1	10785000	Chr1	10789000	54	8.57769e-07	8.91245e-05	0.538487	0.500254	25.8094
Chr1	10787000	Chr1	10791000	209	1.51067e-15	5.88816e-13	0.823836	1.44987	114.441
Chr1	10795000	Chr1	10799000	136	9.18361e-09	1.44789e-06	0.817054	1.02502	80.2407
Chr1	10797000	Chr1	10801000	139	2.24407e-17	1.04979e-14	0.904672	0.712467	61.7544
Chr1	10801000	Chr1	10805000	102	1.21912e-06	0.000121978	0.712467	0.897316	61.2523
Chr1	10811000	Chr1	10815000	171	0.000134855	0.00742537	0.782851	1.69857	127.401
Chr1	10813000	Chr1	10817000	268	1.91645e-21	1.28177e-18	1.2485	1.18234	141.43
Chr1	10815000	Chr1	10819000	373	5.71697e-34	9.31767e-31	1.69857	1.13806	185.208
Chr1	10815000	Chr1	10821000	184	8.19653e-05	0.00485895	1.69857	0.843163	137.217
Chr1	10817000	Chr1	10821000	178	3.19186e-14	1.07552e-11	1.18234	0.843163	95.514
Chr1	10821000	Chr1	10825000	95	8.52929e-05	0.0050266	0.843163	0.77556	62.6526
Chr1	10823000	Chr1	10827000	161	1.5625e-10	3.30308e-08	0.975898	1.00035	93.534
Chr1	10829000	Chr1	10833000	175	6.81578e-17	3.04263e-14	0.928504	0.976913	86.9064
Chr1	10829000	Chr1	10835000	103	3.11298e-05	0.00211163	0.928504	0.756113	67.264
Chr1	10831000	Chr1	10835000	218	1.59802e-14	5.56885e-12	1.71195	0.756113	124.02
Chr1	10833000	Chr1	10837000	175	3.54328e-09	6.01751e-07	0.976913	1.16358	108.909
Chr1	10835000	Chr1	10839000	131	2.61721e-14	8.8999e-12	0.756113	0.861396	62.4024
Chr1	10839000	Chr1	10843000	165	7.35644e-05	0.00443003	0.861396	1.46182	120.644
Chr1	10841000	Chr1	10845000	79	1.5951e-09	2.87346e-07	0.690806	0.561124	37.1387
Chr1	10847000	Chr1	10851000	127	4.52133e-16	1.85726e-13	0.906901	0.648376	56.3377
Chr1	10847000	Chr1	10857000	93	0.000174867	0.00924894	0.906901	1.30145	62.3807
Chr1	10847000	Chr1	10859000	100	9.20193e-06	0.000729887	0.906901	1.63651	62.7987
Chr1	10849000	Chr1	10857000	176	1.10366e-08	1.71459e-06	1.23516	1.30145	111.568
Chr1	10849000	Chr1	10859000	150	4.68973e-05	0.00300963	1.23516	1.63651	106.833
Chr1	10851000	Chr1	10855000	70	0.000155637	0.00838384	0.648376	0.704268	43.7499
Chr1	10855000	Chr1	10859000	184	1.02154e-10	2.21895e-08	0.704268	1.63651	110.425
Chr1	10861000	Chr1	10865000	100	0.000107835	0.0061377	0.697394	1.00503	67.1535
Chr1	10863000	Chr1	10867000	50	6.95755e-05	0.00422402	0.512567	0.558642	27.4345
Chr1	10863000	Chr1	10877000	40	9.50636e-07	9.77298e-05	0.512567	0.913933	16.7177
Chr1	10865000	Chr1	10869000	221	6.6325e-07	7.07647e-05	1.00503	1.62438	156.415
Chr1	10867000	Chr1	10871000	105	4.91e-07	5.40448e-05	0.558642	1.16294	62.245
Chr1	10869000	Chr1	10873000	214	2.34993e-16	9.93357e-14	1.62438	0.744571	115.879
Chr1	10869000	Chr1	10875000	160	0.000102337	0.00586699	1.62438	0.753273	117.234
Chr1	10871000	Chr1	10875000	133	4.76249e-07	5.25895e-05	1.16294	0.753273	83.9312
Chr1	10871000	Chr1	10965000	15	2.76431e-05	0.00190649	1.16294	0.825423	4.11784
Chr1	1089000	Chr1	1093000	370	1.05403e-62	8.2491e-59	1.99137	0.703866	134.293
Chr1	1089000	Chr1	1095000	496	2.26787e-60	1.60319e-56	1.99137	1.12586	214.807
Chr1	1089000	Chr1	1097000	164	6.73213e-06	0.000554656	1.99137	0.825701	114.121
Chr1	10883000	Chr1	10887000	147	1.57212e-19	8.94494e-17	0.645829	1.01959	63.0893
Chr1	10885000	Chr1	10889000	184	7.69899e-07	8.09469e-05	1.21499	1.08242	126.004
Chr1	10885000	Chr1	10981000	20	9.53459e-06	0.000752809	1.21499	1.21895	6.26222
Chr1	10885000	Chr1	10983000	15	2.22643e-05	0.00158108	1.21499	0.795653	4.03937
Chr1	10889000	Chr1	10985000	19	7.07858e-07	7.50312e-05	1.08242	1.04193	4.76875
Chr1	10889000	Chr1	10987000	17	0.000140584	0.00769371	1.08242	1.30169	5.88736
Chr1	10889000	Chr1	10989000	19	4.97422e-06	0.000424517	1.08242	1.20934	5.46964
Chr1	10891000	Chr1	10987000	15	0.000103556	0.00592775	0.843773	1.30169	4.64412
Chr1	10893000	Chr1	10897000	162	3.19084e-10	6.43388e-08	0.824962	1.20541	95.2751
Chr1	10893000	Chr1	10925000	29	3.84801e-06	0.00033893	0.824962	0.942803	10.8843
Chr1	10893000	Chr1	10937000	30	3.68917e-07	4.18065e-05	0.824962	1.29985	10.1909
Chr1	10893000	Chr1	10987000	16	2.67304e-05	0.00185191	0.824962	1.30169	4.60656
Chr1	10893000	Chr1	10989000	14	0.000131617	0.007272	0.824962	1.20934	4.21842
Chr1	10893000	Chr1	10993000	17	4.53115e-06	0.000391083	0.824962	1.2902	4.44739
Chr1	10895000	Chr1	10899000	478	1.73154e-36	3.31139e-33	1.33651	1.97598	253.029
Chr1	10895000	Chr1	10933000	37	4.14416e-05	0.00270406	1.33651	1.17949	17.7069
Chr1	10895000	Chr1	10985000	19	2.68082e-05	0.00185672	1.33651	1.04193	6.19266
Chr1	10895000	Chr1	10987000	23	4.99289e-06	0.000425942	1.33651	1.30169	7.58989
Chr1	10895000	Chr1	10989000	19	0.000115217	0.00649558	1.33651	1.20934	6.93353
Chr1	10897000	Chr1	10901000	255	1.26735e-06	0.000126275	1.20541	1.61725	186.777
Chr1	10897000	Chr1	10985000	19	8.89579e-06	0.000708554	1.20541	1.04193	5.70525
Chr1	10897000	Chr1	10995000	17	2.39207e-05	0.00168239	1.20541	1.00776	5.07582
Chr1	10897000	Chr1	10997000	17	6.41586e-05	0.00394047	1.20541	1.09333	5.50683
Chr1	10899000	Chr1	10903000	417	2.71724e-08	3.91451e-06	1.97598	1.66558	315.327
Chr1	10899000	Chr1	10925000	59	5.90404e-05	0.00366712	1.97598	0.942803	33.909
Chr1	10899000	Chr1	10977000	25	8.0385e-06	0.000648317	1.97598	0.874124	8.95995
Chr1	10899000	Chr1	10981000	30	6.41371e-06	0.000531433	1.97598	1.21895	11.7936
Chr1	10899000	Chr1	10983000	22	1.2788e-05	0.00097386	1.97598	0.795653	7.49528
Chr1	10899000	Chr1	10987000	31	1.99241e-06	0.00018903	1.97598	1.30169	11.6841
Chr1	1091000	Chr1	1095000	200	6.5793e-34	1.06814e-30	0.683628	1.12586	73.7421
Chr1	10901000	Chr1	10905000	211	1.31718e-07	1.64586e-05	1.61725	0.932673	144.517
Chr1	10901000	Chr1	10981000	26	1.56987e-05	0.00116525	1.61725	1.21895	9.92859
Chr1	10901000	Chr1	10985000	27	1.12454e-07	1.42582e-05	1.61725	1.04193	8.03336
Chr1	10901000	Chr1	10987000	39	1.57441e-12	4.35231e-10	1.61725	1.30169	9.78778
Chr1	10901000	Chr1	10991000	15	4.45012e-05	0.00287682	1.61725	0.597589	4.29779
Chr1	10901000	Chr1	10993000	24	2.9245e-05	0.00200133	1.61725	1.2902	9.10304
Chr1	10903000	Chr1	10907000	299	2.52204e-12	6.79995e-10	1.66558	1.22	194.688
Chr1	10903000	Chr1	10925000	72	2.58921e-08	3.74613e-06	1.66558	0.942803	34.8911
Chr1	10903000	Chr1	10933000	57	6.64701e-06	0.000548528	1.66558	1.17949	29.8885
Chr1	10903000	Chr1	10935000	38	3.20549e-05	0.00216594	1.66558	0.77912	18.16
Chr1	10903000	Chr1	10981000	25	0.000103967	0.00594778	1.66558	1.21895	10.5317
Chr1	10903000	Chr1	10987000	32	5.14019e-08	7.00645e-06	1.66558	1.30169	10.3361
Chr1	10903000	Chr1	10993000	30	9.82305e-08	1.26159e-05	1.66558	1.2902	9.55622
Chr1	10905000	Chr1	10927000	59	1.50124e-05	0.00112057	0.932673	1.55557	32.2365
Chr1	10905000	Chr1	10933000	39	1.66872e-05	0.00122914	0.932673	1.17949	18.2709
Chr1	10905000	Chr1	10973000	12	9.47445e-05	0.0054964	0.932673	0.543456	3.09328
Chr1	10905000	Chr1	10981000	18	6.72572e-05	0.00410214	0.932673	1.21895	6.08133
Chr1	10905000	Chr1	10987000	18	5.06974e-05	0.00321869	0.932673	1.30169	5.94453
Chr1	10905000	Chr1	10999000	14	4.22541e-06	0.000367822	0.932673	0.764456	3.05855
Chr1	10907000	Chr1	10919000	95	1.18213e-05	0.00090931	1.22	1.14824	59.2745
Chr1	10907000	Chr1	10921000	63	3.59721e-07	4.08532e-05	1.22	0.715937	31.1708
Chr1	10907000	Chr1	10923000	77	2.72969e-06	0.000250031	1.22	1.13726	43.4418
Chr1	10907000	Chr1	10925000	72	8.12821e-10	1.53253e-07	1.22	0.942803	31.9575
Chr1	10907000	Chr1	10927000	77	3.73889e-05	0.00247364	1.22	1.55557	47.0185
Chr1	10907000	Chr1	10933000	49	4.407e-05	0.00285223	1.22	1.17949	26.1917
Chr1	10907000	Chr1	10935000	33	0.000102789	0.00589022	1.22	0.77912	15.7871
Chr1	10907000	Chr1	10967000	29	1.17656e-06	0.000118187	1.22	1.19338	10.225
Chr1	10907000	Chr1	10971000	21	5.49173e-05	0.00344718	1.22	0.963682	7.69186
Chr1	10907000	Chr1	10983000	18	8.9346e-06	0.000711122	1.22	0.795653	5.19242
Chr1	10907000	Chr1	10985000	24	1.36178e-07	1.69597e-05	1.22	1.04193	6.59401
Chr1	10907000	Chr1	10991000	14	1.72553e-05	0.00126521	1.22	0.597589	3.47572
Chr1	10907000	Chr1	10995000	17	7.58421e-05	0.00454696	1.22	1.00776	5.58497
Chr1	10907000	Chr1	10997000	18	4.9346e-05	0.00314471	1.22	1.09333	5.93169
Chr1	10907000	Chr1	10999000	15	2.41628e-05	0.00169696	1.22	0.764456	4.06881
Chr1	10907000	Chr1	11003000	19	3.70185e-06	0.000327354	1.22	1.03807	5.35496
Chr1	10909000	Chr1	10919000	69	4.6662e-05	0.00299679	0.678494	1.14824	41.1759
Chr1	10909000	Chr1	10925000	44	2.5121e-06	0.00023224	0.678494	0.942803	20.0288
Chr1	10909000	Chr1	10929000	38	4.47934e-05	0.00289306	0.678494	1.09808	18.4586
Chr1	10909000	Chr1	10977000	13	0.000105415	0.00601841	0.678494	0.874124	3.61947
Chr1	10909000	Chr1	10981000	15	0.000122663	0.00685045	0.678494	1.21895	4.71814
Chr1	10909000	Chr1	10987000	16	2.50674e-05	0.00175157	0.678494	1.30169	4.58146
Chr1	10909000	Chr1	10993000	18	4.52879e-07	5.02957e-05	0.678494	1.2902	4.17333
Chr1	10911000	Chr1	10915000	88	2.08609e-06	0.00019686	0.777074	0.689526	51.3363
Chr1	10911000	Chr1	10979000	14	1.20051e-05	0.000921701	0.777074	0.708849	3.36157
Chr1	10911000	Chr1	10981000	18	2.31424e-05	0.00163548	0.777074	1.21895	5.58715
Chr1	10911000	Chr1	10989000	17	1.45005e-05	0.00108702	0.777074	1.20934	4.87482
Chr1	10913000	Chr1	10917000	69	2.61746e-07	3.06491e-05	0.606012	0.603415	35.0356
Chr1	10913000	Chr1	10923000	61	0.000123935	0.00691016	0.606012	1.13726	36.4252
Chr1	10913000	Chr1	11005000	13	0.000178694	0.00941943	0.606012	1.44622	3.82357
Chr1	10915000	Chr1	10919000	118	4.52049e-06	0.000390248	0.689526	1.14824	75.8573
Chr1	10915000	Chr1	10933000	43	8.55949e-05	0.0050412	0.689526	1.17949	22.5961
Chr1	10915000	Chr1	10977000	14	9.48177e-05	0.00549991	0.689526	0.874124	4.08508
Chr1	10915000	Chr1	10987000	19	1.96791e-06	0.000186984	0.689526	1.30169	5.12034
Chr1	10917000	Chr1	11001000	12	5.59449e-05	0.0035024	0.603415	1.01594	2.92256
Chr1	10919000	Chr1	10923000	244	3.68621e-21	2.40946e-18	1.14824	1.13726	125.114
Chr1	10919000	Chr1	10925000	148	2.50686e-05	0.00175161	1.14824	0.942803	103.721
Chr1	10919000	Chr1	10959000	22	0.000117883	0.0066236	1.14824	0.721074	8.74456
Chr1	10919000	Chr1	10973000	17	1.46753e-05	0.00109858	1.14824	0.543456	4.8795
Chr1	10919000	Chr1	10975000	27	2.19624e-05	0.00156219	1.14824	1.24001	10.7415
Chr1	10919000	Chr1	10987000	28	3.95849e-07	4.45366e-05	1.14824	1.30169	9.12157
Chr1	10919000	Chr1	10995000	20	8.08526e-06	0.000651576	1.14824	1.00776	6.1898
Chr1	1093000	Chr1	1097000	88	3.8673e-05	0.00254729	0.703866	0.825701	55.6833
Chr1	10921000	Chr1	10925000	141	1.61136e-16	6.92873e-14	0.715937	0.942803	64.6707
Chr1	10921000	Chr1	10933000	73	3.0596e-08	4.36172e-06	0.715937	1.17949	35.7305
Chr1	10921000	Chr1	10937000	51	0.000154013	0.00830956	0.715937	1.29985	29.1377
Chr1	10921000	Chr1	10977000	16	3.56321e-05	0.0023745	0.715937	0.874124	4.72118
Chr1	10921000	Chr1	10981000	28	1.0068e-10	2.18955e-08	0.715937	1.21895	6.12891
Chr1	10921000	Chr1	10987000	24	1.75258e-08	2.62177e-06	0.715937	1.30169	5.88738
Chr1	10921000	Chr1	10989000	22	4.69005e-08	6.44826e-06	0.715937	1.20934	5.28381
Chr1	10921000	Chr1	10993000	16	0.000124724	0.00694784	0.715937	1.2902	5.26952
Chr1	10923000	Chr1	10927000	219	0.000150897	0.0081689	1.13726	1.55557	169.497
Chr1	10923000	Chr1	10973000	16	0.000105907	0.00604255	1.13726	0.543456	5.19304
Chr1	10923000	Chr1	10975000	30	3.53858e-06	0.000314577	1.13726	1.24001	11.4294
Chr1	10923000	Chr1	10981000	24	0.000136861	0.00751969	1.13726	1.21895	10.0899
Chr1	10923000	Chr1	10983000	19	3.76728e-05	0.00248974	1.13726	0.795653	6.35487
Chr1	10923000	Chr1	10985000	27	1.11843e-07	1.41886e-05	1.13726	1.04193	8.0311
Chr1	10923000	Chr1	10987000	23	0.000190164	0.00992764	1.13726	1.30169	9.68509
Chr1	10923000	Chr1	10989000	24	1.41164e-05	0.00106166	1.13726	1.20934	8.68849
Chr1	10925000	Chr1	10929000	171	3.92158e-11	9.05427e-09	0.942803	1.09808	99.19
Chr1	10925000	Chr1	10933000	111	0.000173412	0.0091832	0.942803	1.17949	77.1798
Chr1	10925000	Chr1	10973000	19	2.74191e-07	3.19553e-05	0.942803	0.543456	4.47025
Chr1	10925000	Chr1	10975000	31	5.43621e-08	7.37518e-06	0.942803	1.24001	9.82301
Chr1	10925000	Chr1	10981000	29	4.32919e-08	5.99547e-06	0.942803	1.21895	8.66978
Chr1	10925000	Chr1	10987000	25	2.29776e-06	0.000214619	0.942803	1.30169	8.31776
Chr1	10925000	Chr1	10989000	21	3.58263e-05	0.00238577	0.942803	1.20934	7.45939
Chr1	10925000	Chr1	10993000	24	1.06674e-06	0.000108327	0.942803	1.2902	7.4234
Chr1	10927000	Chr1	10933000	246	3.3579e-07	3.83761e-05	1.55557	1.17949	175.79
Chr1	10927000	Chr1	10935000	144	1.90089e-09	3.38191e-07	1.55557	0.77912	84.1171
Chr1	10927000	Chr1	10937000	155	7.39379e-06	0.000602387	1.55557	1.29985	106.867
Chr1	10927000	Chr1	10963000	54	3.2213e-08	4.57107e-06	1.55557	1.23883	23.1603
Chr1	10927000	Chr1	10965000	34	7.92406e-06	0.000640174	1.55557	0.825423	14.4226
Chr1	10927000	Chr1	10975000	48	4.25333e-10	8.41027e-08	1.55557	1.24001	16.8291
Chr1	10927000	Chr1	10977000	40	3.81333e-11	8.82002e-09	1.55557	0.874124	11.4251
Chr1	10927000	Chr1	10979000	22	0.000158937	0.00853535	1.55557	0.708849	8.93681
Chr1	10927000	Chr1	10981000	45	2.2244e-10	4.59256e-08	1.55557	1.21895	14.8269
Chr1	10927000	Chr1	10983000	37	6.69118e-12	1.71112e-09	1.55557	0.795653	9.33719
Chr1	10927000	Chr1	10985000	37	3.5706e-09	6.06021e-07	1.55557	1.04193	11.797
Chr1	10927000	Chr1	10987000	40	1.62742e-08	2.44864e-06	1.55557	1.30169	14.2207
Chr1	10927000	Chr1	10989000	34	5.93015e-07	6.40236e-05	1.55557	1.20934	12.7501
Chr1	10927000	Chr1	10991000	18	6.73149e-05	0.0041051	1.55557	0.597589	6.08175
Chr1	10927000	Chr1	10995000	25	2.3342e-05	0.00164743	1.55557	1.00776	9.56694
Chr1	10927000	Chr1	11007000	26	8.68704e-06	0.000694292	1.55557	1.22337	9.58455
Chr1	10927000	Chr1	11023000	24	0.000156879	0.00844051	1.55557	1.54852	10.1854
Chr1	10929000	Chr1	10933000	263	1.57717e-27	1.69152e-24	1.09808	1.17949	124.091
Chr1	10929000	Chr1	10935000	135	5.10999e-08	6.96964e-06	1.09808	0.77912	81.9693
Chr1	10929000	Chr1	10937000	145	9.12722e-06	0.000724628	1.09808	1.29985	99.0643
Chr1	10929000	Chr1	10973000	17	9.08953e-05	0.00530585	1.09808	0.543456	5.67132
Chr1	10929000	Chr1	10977000	21	0.000173179	0.00917381	1.09808	0.874124	8.37441
Chr1	10929000	Chr1	10981000	38	1.13185e-10	2.44422e-08	1.09808	1.21895	10.8482
Chr1	10929000	Chr1	10983000	19	9.56257e-05	0.0055395	1.09808	0.795653	6.8318
Chr1	10929000	Chr1	10985000	29	3.94773e-08	5.51053e-06	1.09808	1.04193	8.63132
Chr1	10929000	Chr1	10987000	37	1.30713e-10	2.79506e-08	1.09808	1.30169	10.4037
Chr1	10929000	Chr1	10989000	30	5.8917e-08	7.93348e-06	1.09808	1.20934	9.32621
Chr1	10929000	Chr1	10993000	40	7.1523e-14	2.32247e-11	1.09808	1.2902	9.26887
Chr1	10929000	Chr1	10999000	18	4.75399e-06	0.000408002	1.09808	0.764456	4.95144
Chr1	10933000	Chr1	10937000	270	6.43256e-20	3.79513e-17	1.17949	1.29985	146.892
Chr1	10933000	Chr1	10961000	32	9.56117e-05	0.00553879	1.17949	0.768168	15.0483
Chr1	10933000	Chr1	10963000	53	2.13581e-08	3.14154e-06	1.17949	1.23883	22.2305
Chr1	10933000	Chr1	10965000	35	9.38235e-07	9.65976e-05	1.17949	0.825423	13.6243
Chr1	10933000	Chr1	10967000	38	3.37504e-05	0.00226495	1.17949	1.19338	18.2054
Chr1	10933000	Chr1	10971000	37	2.6146e-08	3.77941e-06	1.17949	0.963682	12.7674
Chr1	10933000	Chr1	10975000	42	3.99476e-09	6.7156e-07	1.17949	1.24001	14.6113
Chr1	10933000	Chr1	10977000	34	1.30172e-09	2.37712e-07	1.17949	0.874124	9.79831
Chr1	10933000	Chr1	10979000	20	0.000130886	0.00723812	1.17949	0.708849	7.59719
Chr1	10933000	Chr1	10981000	46	2.97138e-13	9.00113e-11	1.17949	1.21895	12.5436
Chr1	10933000	Chr1	10983000	34	5.09205e-12	1.32289e-09	1.17949	0.795653	7.88523
Chr1	10933000	Chr1	10985000	27	5.98959e-06	0.000500311	1.17949	1.04193	9.96027
Chr1	10933000	Chr1	10987000	35	5.29096e-08	7.19214e-06	1.17949	1.30169	12.0054
Chr1	10933000	Chr1	10989000	28	8.52932e-06	0.000683153	1.17949	1.20934	10.7607
Chr1	10933000	Chr1	10993000	32	1.07026e-07	1.36382e-05	1.17949	1.2902	10.6874
Chr1	10933000	Chr1	10999000	18	2.96142e-05	0.00202333	1.17949	0.764456	5.69618
Chr1	10933000	Chr1	11001000	21	2.70873e-05	0.00187367	1.17949	1.01594	7.31283
Chr1	10935000	Chr1	10939000	136	1.62288e-07	1.98603e-05	0.77912	1.13247	84.5366
Chr1	10935000	Chr1	10961000	31	4.82761e-07	5.32401e-05	0.77912	0.768168	10.8936
Chr1	10935000	Chr1	10963000	40	3.43436e-07	3.9168e-05	0.77912	1.23883	16.0307
Chr1	10935000	Chr1	10965000	24	8.71349e-05	0.00511895	0.77912	0.825423	9.78423
Chr1	10935000	Chr1	10967000	33	2.446e-06	0.000226826	0.77912	1.19338	13.0116
Chr1	10935000	Chr1	10971000	25	9.03562e-06	0.000718205	0.77912	0.963682	9.02364
Chr1	10935000	Chr1	10975000	29	1.12986e-06	0.000114016	0.77912	1.24001	10.2036
Chr1	10935000	Chr1	10979000	16	0.000119308	0.00669119	0.77912	0.708849	5.2486
Chr1	10935000	Chr1	10981000	36	3.103e-12	8.27705e-10	0.77912	1.21895	8.62969
Chr1	10935000	Chr1	10983000	17	5.17249e-05	0.00327379	0.77912	0.795653	5.40847
Chr1	10935000	Chr1	10985000	22	3.02881e-06	0.000274127	0.77912	1.04193	6.8209
Chr1	10935000	Chr1	10987000	21	0.00013521	0.00744238	0.77912	1.30169	8.21963
Chr1	10935000	Chr1	10989000	21	3.01014e-05	0.0020518	0.77912	1.20934	7.36763
Chr1	10935000	Chr1	10991000	17	1.95826e-07	2.35582e-05	0.77912	0.597589	3.51245
Chr1	10935000	Chr1	10993000	20	8.00553e-05	0.00476253	0.77912	1.2902	7.3165
Chr1	10935000	Chr1	11005000	24	1.56669e-07	1.92399e-05	0.77912	1.44622	6.64636
Chr1	10937000	Chr1	10941000	244	7.44934e-21	4.75388e-18	1.29985	1.01055	125.852
Chr1	10937000	Chr1	10961000	50	1.28429e-08	1.97009e-06	1.29985	0.768168	20.0198
Chr1	10937000	Chr1	10963000	67	1.73926e-09	3.11445e-07	1.29985	1.23883	29.3099
Chr1	10937000	Chr1	10967000	49	3.24024e-06	0.000291042	1.29985	1.19338	23.6003
Chr1	10937000	Chr1	10971000	34	7.59442e-05	0.00455189	1.29985	0.963682	16.2015
Chr1	10937000	Chr1	10973000	22	7.80658e-05	0.00466044	1.29985	0.543456	8.48986
Chr1	10937000	Chr1	10975000	57	2.4253e-13	7.42656e-11	1.29985	1.24001	18.1048
Chr1	10937000	Chr1	10977000	41	4.52139e-11	1.03431e-08	1.29985	0.874124	12.0002
Chr1	10937000	Chr1	10981000	40	7.15877e-08	9.46931e-06	1.29985	1.21895	15.0578
Chr1	10937000	Chr1	10983000	29	2.23985e-07	2.66026e-05	1.29985	0.795653	9.39772
Chr1	10937000	Chr1	10985000	35	3.63867e-08	5.11367e-06	1.29985	1.04193	11.8162
Chr1	10937000	Chr1	10987000	44	1.93781e-10	4.03447e-08	1.29985	1.30169	14.2167
Chr1	10937000	Chr1	10989000	32	4.16653e-06	0.000363243	1.29985	1.20934	12.7403
Chr1	10937000	Chr1	10991000	19	2.07299e-05	0.00148562	1.29985	0.597589	6.07396
Chr1	10937000	Chr1	10993000	37	2.0869e-08	3.07579e-06	1.29985	1.2902	12.6518
Chr1	10937000	Chr1	10997000	25	4.55699e-05	0.00293567	1.29985	1.09333	9.9809
Chr1	10937000	Chr1	11005000	32	4.88109e-07	5.3768e-05	1.29985	1.44622	11.4724
Chr1	10939000	Chr1	10961000	53	2.15725e-10	4.46321e-08	1.13247	0.768168	19.3291
Chr1	10939000	Chr1	10963000	84	1.4636e-17	6.97406e-15	1.13247	1.23883	28.1288
Chr1	10939000	Chr1	10965000	44	3.50777e-08	4.94183e-06	1.13247	0.825423	17.0143
Chr1	10939000	Chr1	10967000	46	8.68898e-06	0.000694428	1.13247	1.19338	22.4463
Chr1	10939000	Chr1	10975000	49	1.58693e-10	3.3512e-08	1.13247	1.24001	16.8771
Chr1	10939000	Chr1	10977000	31	7.34993e-07	7.76245e-05	1.13247	0.874124	11.1193
Chr1	10939000	Chr1	10979000	27	3.1565e-07	3.63053e-05	1.13247	0.708849	8.47823
Chr1	10939000	Chr1	10981000	47	2.01497e-12	5.49793e-10	1.13247	1.21895	13.7906
Chr1	10939000	Chr1	10983000	24	1.12101e-05	0.00086792	1.13247	0.795653	8.56322
Chr1	10939000	Chr1	10985000	42	3.89799e-13	1.16559e-10	1.13247	1.04193	10.7219
Chr1	10939000	Chr1	10987000	34	7.16222e-07	7.5834e-05	1.13247	1.30169	12.8613
Chr1	10939000	Chr1	10989000	28	2.75078e-05	0.00189879	1.13247	1.20934	11.5073
Chr1	10939000	Chr1	10993000	37	1.56172e-09	2.8168e-07	1.13247	1.2902	11.4251
Chr1	10939000	Chr1	11011000	23	0.000116345	0.00655033	1.13247	1.44775	9.35323
Chr1	10941000	Chr1	10961000	39	4.91771e-05	0.00313558	1.01055	0.768168	19.2323
Chr1	10941000	Chr1	10963000	66	5.46001e-10	1.06012e-07	1.01055	1.23883	27.8161
Chr1	10941000	Chr1	10965000	36	2.8902e-05	0.00198092	1.01055	0.825423	16.7242
Chr1	10941000	Chr1	10979000	30	2.39043e-09	4.18336e-07	1.01055	0.708849	8.04613
Chr1	10941000	Chr1	10981000	34	9.17812e-07	9.47285e-05	1.01055	1.21895	13.0096
Chr1	10941000	Chr1	10983000	24	3.98214e-06	0.000349255	1.01055	0.795653	8.0325
Chr1	10941000	Chr1	10985000	27	6.49615e-06	0.000537418	1.01055	1.04193	10.0065
Chr1	10941000	Chr1	10987000	39	4.71068e-10	9.25014e-08	1.01055	1.30169	11.9529
Chr1	10943000	Chr1	10947000	246	8.24895e-25	7.15716e-22	1.29009	0.956845	118.27
Chr1	10943000	Chr1	10959000	60	3.66574e-07	4.1562e-05	1.29009	0.721074	29.1265
Chr1	10943000	Chr1	10961000	84	4.36083e-18	2.18473e-15	1.29009	0.768168	27.5339
Chr1	10943000	Chr1	10963000	128	7.50458e-29	8.80812e-26	1.29009	1.23883	39.5959
Chr1	10943000	Chr1	10965000	60	2.85885e-10	5.80467e-08	1.29009	0.825423	23.6606
Chr1	10943000	Chr1	10967000	64	1.24232e-07	1.56056e-05	1.29009	1.19338	30.8683
Chr1	10943000	Chr1	10975000	52	6.37982e-08	8.5283e-06	1.29009	1.24001	22.3868
Chr1	10943000	Chr1	10977000	35	4.06668e-06	0.000355758	1.29009	0.874124	14.5855
Chr1	10943000	Chr1	10981000	35	0.000176153	0.00930661	1.29009	1.21895	17.6637
Chr1	10943000	Chr1	10987000	37	4.70984e-06	0.000404576	1.29009	1.30169	15.9593
Chr1	10945000	Chr1	10949000	103	7.11806e-08	9.42144e-06	0.816925	0.743099	58.1622
Chr1	10945000	Chr1	10959000	45	3.73289e-06	0.00032977	0.816925	0.721074	21.022
Chr1	10945000	Chr1	10961000	51	2.74825e-09	4.76192e-07	0.816925	0.768168	19.6483
Chr1	10945000	Chr1	10963000	103	1.49411e-27	1.60567e-24	0.816925	1.23883	28.1179
Chr1	10945000	Chr1	10965000	37	1.25213e-05	0.000955974	0.816925	0.825423	16.7062
Chr1	10947000	Chr1	10959000	68	6.34542e-10	1.21804e-07	0.956845	0.721074	29.194
Chr1	10947000	Chr1	10961000	61	4.84695e-09	8.02771e-07	0.956845	0.768168	26.2307
Chr1	10947000	Chr1	10963000	107	8.22978e-21	5.23136e-18	0.956845	1.23883	37.1142
Chr1	10947000	Chr1	10979000	23	0.000143281	0.00781949	0.956845	0.708849	9.49162
Chr1	10949000	Chr1	10961000	52	5.99011e-07	6.46161e-05	0.743099	0.768168	24.1532
Chr1	10963000	Chr1	10977000	65	6.80286e-05	0.00414189	1.23883	0.874124	38.6453
Chr1	10963000	Chr1	10981000	71	2.73217e-05	0.00188755	1.23883	1.21895	41.9552
Chr1	10965000	Chr1	10975000	105	5.76306e-10	1.1143e-07	0.825423	1.24001	54.0959
Chr1	10971000	Chr1	10975000	224	1.00174e-19	5.81047e-17	0.963682	1.24001	114.491
Chr1	10971000	Chr1	10977000	126	1.88096e-06	0.000179607	0.963682	0.874124	80.7085
Chr1	10973000	Chr1	10977000	80	2.40483e-06	0.000223444	0.543456	0.874124	45.5145
Chr1	10979000	Chr1	10983000	87	2.2637e-05	0.00160454	0.708849	0.795653	54.0368
Chr1	1099000	Chr1	1103000	152	1.46896e-05	0.00109954	1.38579	0.797348	105.866
Chr1	10981000	Chr1	10985000	277	1.3323e-33	2.11654e-30	1.21895	1.04193	121.685
Chr1	10981000	Chr1	10989000	143	8.36508e-05	0.00494353	1.21895	1.20934	102.311
Chr1	10983000	Chr1	10987000	229	7.11931e-29	8.36768e-26	0.795653	1.30169	99.2304
Chr1	10985000	Chr1	10989000	250	6.20781e-25	5.44517e-22	1.04193	1.20934	120.725
Chr1	10987000	Chr1	10993000	209	0.000159634	0.00856667	1.30169	1.2902	160.908
Chr1	10989000	Chr1	10993000	205	9.71217e-06	0.000765043	1.20934	1.2902	149.491
Chr1	10995000	Chr1	10999000	129	3.92781e-09	6.61216e-07	1.00776	0.764456	73.8112
Chr1	10997000	Chr1	11001000	233	2.26846e-26	2.22776e-23	1.09333	1.01594	106.422
Chr1	11001000	Chr1	11005000	203	4.99307e-07	5.48703e-05	1.01594	1.44622	140.771
Chr1	11005000	Chr1	11009000	131	6.19687e-10	1.19187e-07	1.44622	0.526494	72.9527
Chr1	11007000	Chr1	11011000	371	9.40497e-41	2.30152e-37	1.22337	1.44775	169.692
Chr1	11007000	Chr1	11013000	195	9.97386e-11	2.17005e-08	1.22337	1.01409	118.863
Chr1	11009000	Chr1	11013000	107	6.62749e-12	1.69594e-09	0.526494	1.01409	51.1544
Chr1	11009000	Chr1	11015000	126	0.000110898	0.00628635	0.526494	1.75827	88.6935
Chr1	11009000	Chr1	11017000	65	1.93263e-05	0.00139685	0.526494	1.0118	36.9723
Chr1	11011000	Chr1	11015000	432	1.18709e-27	1.28541e-24	1.44775	1.75827	243.888
Chr1	11011000	Chr1	11017000	206	1.27948e-07	1.60297e-05	1.44775	1.0118	140.345
Chr1	11013000	Chr1	11017000	156	4.96167e-08	6.78554e-06	1.01409	1.0118	98.3065
Chr1	11015000	Chr1	11019000	386	3.4643e-18	1.75168e-15	1.75827	1.4262	240.258
Chr1	11015000	Chr1	11093000	28	6.2115e-05	0.00383095	1.75827	1.32413	12.0772
Chr1	11017000	Chr1	11021000	111	1.53138e-05	0.00114023	1.0118	0.746985	72.4131
Chr1	11021000	Chr1	11093000	18	2.62583e-05	0.00182363	0.746985	1.32413	5.64264
Chr1	11021000	Chr1	11097000	15	1.62061e-05	0.00119824	0.746985	0.982984	3.92774
Chr1	11023000	Chr1	11087000	33	1.40775e-05	0.00105904	1.54852	1.40158	14.1994
Chr1	11023000	Chr1	11091000	24	3.19967e-05	0.00216233	1.54852	0.968897	9.15631
Chr1	11023000	Chr1	11093000	31	3.93025e-06	0.000345202	1.54852	1.32413	12.0946
Chr1	11025000	Chr1	11029000	152	2.49681e-06	0.000230988	1.12444	0.948431	102.177
Chr1	11025000	Chr1	11077000	28	6.267e-08	8.38956e-06	1.12444	0.911536	8.30707
Chr1	11025000	Chr1	11079000	21	0.000161636	0.00865672	1.12444	0.947493	8.33082
Chr1	11025000	Chr1	11093000	30	3.39123e-08	4.793e-06	1.12444	1.32413	9.08639
Chr1	11025000	Chr1	11097000	23	2.36016e-07	2.7891e-05	1.12444	0.982984	6.30553
Chr1	11025000	Chr1	11099000	23	8.54869e-05	0.00503595	1.12444	1.47441	9.15424
Chr1	11027000	Chr1	11031000	78	1.03931e-10	2.25505e-08	0.648527	0.551157	34.2465
Chr1	11027000	Chr1	11037000	94	2.4644e-06	0.000228358	0.648527	1.6377	56.1337
Chr1	11027000	Chr1	11039000	62	1.33989e-05	0.00101425	0.648527	1.24998	34.3007
Chr1	11027000	Chr1	11077000	16	6.39972e-05	0.00393173	0.648527	0.911536	4.96707
Chr1	11027000	Chr1	11085000	16	2.97784e-05	0.00203305	0.648527	0.984928	4.64917
Chr1	11027000	Chr1	11087000	18	0.000121718	0.00680627	0.648527	1.40158	6.38364
Chr1	11027000	Chr1	11091000	16	6.83962e-06	0.000562403	0.648527	0.968897	4.11094
Chr1	11029000	Chr1	11035000	84	0.000107032	0.00609803	0.948431	0.596697	54.2215
Chr1	11029000	Chr1	11037000	180	1.38195e-10	2.94482e-08	0.948431	1.6377	107.803
Chr1	11029000	Chr1	11053000	36	0.000128748	0.00713876	0.948431	0.949738	18.0602
Chr1	11029000	Chr1	11093000	23	1.71563e-05	0.00125891	0.948431	1.32413	8.21622
Chr1	11031000	Chr1	11037000	144	1.00478e-08	1.57345e-06	0.551157	1.6377	86.4811
Chr1	11031000	Chr1	11075000	14	0.000126689	0.00704047	0.551157	0.802339	4.20261
Chr1	11031000	Chr1	11077000	15	8.60822e-05	0.00506576	0.551157	0.911536	4.56515
Chr1	11031000	Chr1	11087000	18	3.95248e-05	0.00259532	0.551157	1.40158	5.82767
Chr1	11031000	Chr1	11097000	16	6.90082e-07	7.33292e-05	0.551157	0.982984	3.42263
Chr1	11035000	Chr1	11093000	17	0.000107003	0.00609658	0.596697	1.32413	5.75078
Chr1	11037000	Chr1	11041000	258	3.62214e-10	7.24179e-08	1.6377	1.08988	171.011
Chr1	11037000	Chr1	11053000	84	2.77356e-06	0.000253661	1.6377	0.949738	48.6995
Chr1	11037000	Chr1	11055000	110	1.52395e-07	1.87579e-05	1.6377	1.41568	64.4155
Chr1	11037000	Chr1	11075000	38	3.15453e-07	3.62852e-05	1.6377	0.802339	14.7594
Chr1	11037000	Chr1	11077000	33	0.000100375	0.00577116	1.6377	0.911536	15.7663
Chr1	11037000	Chr1	11079000	39	3.90767e-07	4.40207e-05	1.6377	0.947493	15.5017
Chr1	11037000	Chr1	11085000	36	7.30102e-07	7.71582e-05	1.6377	0.984928	14.0729
Chr1	11037000	Chr1	11087000	46	1.69922e-07	2.07101e-05	1.6377	1.40158	19.2863
Chr1	11037000	Chr1	11089000	22	0.000160182	0.00859165	1.6377	0.673687	8.94192
Chr1	11037000	Chr1	11131000	20	0.000118015	0.00662993	1.6377	1.07279	7.53674
Chr1	11039000	Chr1	11043000	202	3.17712e-11	7.42516e-09	1.24998	1.02311	122.528
Chr1	11039000	Chr1	11053000	82	4.40658e-08	6.09413e-06	1.24998	0.949738	42.3661
Chr1	11039000	Chr1	11075000	27	0.000142927	0.00780307	1.24998	0.802339	12.0532
Chr1	11039000	Chr1	11085000	27	4.31912e-05	0.00280264	1.24998	0.984928	11.187
Chr1	11039000	Chr1	11089000	19	0.000148444	0.00805575	1.24998	0.673687	7.07553
Chr1	11039000	Chr1	11091000	28	1.5946e-06	0.000154972	1.24998	0.968897	9.81564
Chr1	11039000	Chr1	11133000	21	1.56854e-05	0.00116434	1.24998	1.31262	7.03839
Chr1	11041000	Chr1	11053000	70	0.00016044	0.00860303	1.08988	0.949738	43.7979
Chr1	11041000	Chr1	11055000	92	3.39854e-06	0.000303563	1.08988	1.41568	55.0626
Chr1	11041000	Chr1	11087000	30	0.000117544	0.00660786	1.08988	1.40158	13.8803
Chr1	11041000	Chr1	11091000	26	2.29099e-06	0.000214057	1.08988	0.968897	8.87265
Chr1	11043000	Chr1	11053000	83	3.00966e-05	0.00205152	1.02311	0.949738	51.3556
Chr1	11043000	Chr1	11055000	97	1.54949e-05	0.00115192	1.02311	1.41568	61.2858
Chr1	11049000	Chr1	11053000	103	2.34006e-13	7.1753e-11	0.502067	0.949738	45.6854
Chr1	11049000	Chr1	11055000	102	7.56042e-05	0.00453479	0.502067	1.41568	68.0989
Chr1	11049000	Chr1	11075000	21	2.81161e-05	0.00193474	0.502067	0.802339	7.33212
Chr1	11051000	Chr1	11055000	161	1.6509e-18	8.57986e-16	0.54595	1.41568	74.0511
Chr1	11051000	Chr1	11087000	26	4.28014e-06	0.000372065	0.54595	1.40158	9.19628
Chr1	11053000	Chr1	11057000	113	6.71865e-05	0.00409877	0.949738	0.844592	76.8534
Chr1	11053000	Chr1	11077000	41	9.62242e-07	9.87805e-05	0.949738	0.911536	17.3576
Chr1	11053000	Chr1	11085000	32	7.10665e-06	0.000581705	0.949738	0.984928	13.0904
Chr1	11053000	Chr1	11089000	22	1.87146e-05	0.00135792	0.949738	0.673687	7.68963
Chr1	11053000	Chr1	11097000	22	0.000143935	0.00784932	0.949738	0.982984	8.87229
Chr1	11055000	Chr1	11075000	66	8.56194e-10	1.60922e-07	1.41568	0.802339	28.1412
Chr1	11055000	Chr1	11079000	56	6.31841e-07	6.77677e-05	1.41568	0.947493	26.8939
Chr1	11055000	Chr1	11085000	45	4.67017e-06	0.00040157	1.41568	0.984928	21.2137
Chr1	11055000	Chr1	11089000	29	3.6609e-05	0.00243068	1.41568	0.673687	12.3354
Chr1	11055000	Chr1	11095000	36	9.64929e-05	0.00558226	1.41568	1.18965	17.7873
Chr1	11057000	Chr1	11075000	45	2.16652e-07	2.58166e-05	0.844592	0.802339	18.8276
Chr1	11057000	Chr1	11077000	41	8.84066e-06	0.000704711	0.844592	0.911536	19.0739
Chr1	11059000	Chr1	11075000	48	3.12176e-09	5.35375e-07	0.714174	0.802339	17.9411
Chr1	11059000	Chr1	11077000	36	0.000132404	0.00730983	0.714174	0.911536	18.0871
Chr1	11059000	Chr1	11079000	39	2.46576e-06	0.000228463	0.714174	0.947493	16.7648
Chr1	11059000	Chr1	11085000	29	6.92011e-05	0.00420417	0.714174	0.984928	12.8032
Chr1	11059000	Chr1	11087000	43	4.94444e-08	6.7637e-06	0.714174	1.40158	16.6248
Chr1	11061000	Chr1	11065000	182	5.07784e-13	1.49582e-10	1.05487	1.00662	101.737
Chr1	11061000	Chr1	11067000	150	6.49592e-06	0.000537407	1.05487	1.0139	102.473
Chr1	11061000	Chr1	11075000	63	1.26464e-07	1.58618e-05	1.05487	0.802339	30.2044
Chr1	11061000	Chr1	11079000	55	3.33548e-06	0.000298619	1.05487	0.947493	27.7694
Chr1	11065000	Chr1	11075000	81	1.16214e-07	1.46906e-05	1.00662	0.802339	42.6862
Chr1	11065000	Chr1	11079000	72	1.00016e-08	1.56697e-06	1.00662	0.947493	34.0374
Chr1	11075000	Chr1	11079000	136	2.56449e-11	6.0755e-09	0.802339	0.947493	72.836
Chr1	11077000	Chr1	11091000	54	0.000169207	0.00899852	0.911536	0.968897	31.5184
Chr1	1109000	Chr1	1113000	257	6.92136e-18	3.40631e-15	1.20361	1.24049	143.051
Chr1	11087000	Chr1	11091000	226	1.73718e-14	6.02795e-12	1.40158	0.968897	130.109
Chr1	11087000	Chr1	11093000	242	2.83108e-06	0.000258323	1.40158	1.32413	177.811
Chr1	11087000	Chr1	11095000	184	3.05008e-09	5.24163e-07	1.40158	1.18965	115.725
Chr1	11087000	Chr1	11097000	122	9.03596e-08	1.17019e-05	1.40158	0.982984	72.8157
Chr1	11087000	Chr1	11099000	147	3.99512e-09	6.716e-07	1.40158	1.47441	87.4394
Chr1	11089000	Chr1	11093000	168	2.11581e-15	8.11377e-13	0.673687	1.32413	85.4675
Chr1	11089000	Chr1	11095000	116	1.84781e-05	0.0013431	0.673687	1.18965	76.7876
Chr1	11089000	Chr1	11099000	104	2.39568e-10	4.9241e-08	0.673687	1.47441	52.4976
Chr1	11089000	Chr1	11103000	32	3.17848e-05	0.00214997	0.673687	0.589042	14.1618
Chr1	11089000	Chr1	11105000	49	6.81072e-06	0.000560373	0.673687	1.15138	24.2864
Chr1	11091000	Chr1	11095000	218	1.15672e-19	6.66902e-17	0.968897	1.18965	110.436
Chr1	11091000	Chr1	11097000	131	5.36338e-05	0.00337815	0.968897	0.982984	91.2507
Chr1	11091000	Chr1	11099000	174	7.00312e-12	1.78698e-09	0.968897	1.47441	99.1485
Chr1	11091000	Chr1	11103000	56	2.17842e-08	3.1981e-06	0.968897	0.589042	24.1488
Chr1	11091000	Chr1	11105000	72	2.87317e-06	0.000261698	0.968897	1.15138	39.8114
Chr1	11091000	Chr1	11107000	65	1.55715e-05	0.00115695	0.968897	1.2098	36.7011
Chr1	11091000	Chr1	11133000	29	6.07673e-05	0.00375874	0.968897	1.31262	12.7053
Chr1	11093000	Chr1	11097000	266	3.24562e-28	3.65175e-25	1.32413	0.982984	124.706
Chr1	11093000	Chr1	11099000	320	6.97575e-19	3.75798e-16	1.32413	1.47441	187.052
Chr1	11093000	Chr1	11103000	76	7.91355e-07	8.29463e-05	1.32413	0.589042	41.223
Chr1	11093000	Chr1	11105000	117	2.81511e-09	4.86741e-07	1.32413	1.15138	64.509
Chr1	11093000	Chr1	11113000	44	0.000118086	0.00663312	1.32413	0.721348	23.6643
Chr1	11093000	Chr1	11133000	40	8.30885e-06	0.000667268	1.32413	1.31262	18.3565
Chr1	11095000	Chr1	11099000	383	7.77215e-46	2.56419e-42	1.18965	1.47441	168.055
Chr1	11095000	Chr1	11103000	97	6.65515e-10	1.27285e-07	1.18965	0.589042	48.6359
Chr1	11095000	Chr1	11105000	128	2.33306e-09	4.08981e-07	1.18965	1.15138	72.3936
Chr1	11095000	Chr1	11107000	92	0.000122668	0.00685064	1.18965	1.2098	60.8985
Chr1	11097000	Chr1	11103000	105	2.09574e-09	3.70076e-07	0.982984	0.589042	55.476
Chr1	11097000	Chr1	11105000	125	8.32978e-07	8.68203e-05	0.982984	1.15138	78.5514
Chr1	11097000	Chr1	11107000	94	0.00014626	0.00795556	0.982984	1.2098	62.8525
Chr1	11099000	Chr1	11103000	200	1.70531e-27	1.82293e-24	1.47441	0.589042	83.2104
Chr1	11099000	Chr1	11105000	211	0.000159054	0.0085407	1.47441	1.15138	162.648
Chr1	11099000	Chr1	11107000	167	0.000127109	0.00706062	1.47441	1.2098	123.801
Chr1	11099000	Chr1	11131000	43	5.48448e-05	0.00344334	1.47441	1.07279	22.135
Chr1	1111000	Chr1	1115000	179	1.54282e-08	2.33047e-06	0.956479	1.24964	114.517
Chr1	11103000	Chr1	11107000	119	1.7366e-08	2.6e-06	0.589042	1.2098	68.2767
Chr1	11119000	Chr1	11123000	125	9.87638e-08	1.26802e-05	0.858612	0.914687	75.2457
Chr1	1113000	Chr1	1117000	177	1.09187e-08	1.69767e-06	1.24049	0.945219	112.341
Chr1	11121000	Chr1	11133000	79	5.14661e-05	0.00326013	0.883413	1.31262	49.0651
Chr1	11131000	Chr1	11135000	95	6.69439e-05	0.00408593	1.07279	0.605259	62.2113
Chr1	11135000	Chr1	11139000	96	2.57163e-07	3.01614e-05	0.605259	0.941334	54.588
Chr1	1115000	Chr1	1119000	320	1.39042e-32	2.06783e-29	1.24964	1.26979	152.029
Chr1	1115000	Chr1	1121000	152	7.71946e-06	0.000625703	1.24964	0.872656	104.481
Chr1	11141000	Chr1	11145000	187	2.29503e-14	7.85781e-12	1.03463	1.02543	101.649
Chr1	11143000	Chr1	11147000	93	8.45573e-09	1.34152e-06	0.717538	0.704391	48.4252
Chr1	11145000	Chr1	11159000	60	2.14815e-05	0.00153227	1.02543	0.91252	33.3933
Chr1	11159000	Chr1	11163000	153	1.08716e-23	8.64609e-21	0.91252	0.688404	60.1864
Chr1	1117000	Chr1	1121000	171	2.35146e-19	1.31829e-16	0.945219	0.872656	79.0292
Chr1	1117000	Chr1	1123000	150	1.10955e-06	0.000112167	0.945219	1.0931	98.9929
Chr1	11163000	Chr1	11247000	15	0.00016274	0.00870527	0.688404	1.47642	4.84544
Chr1	11165000	Chr1	11169000	244	3.81818e-13	1.14277e-10	1.70512	0.907288	148.222
Chr1	11167000	Chr1	11177000	63	2.40964e-05	0.00169297	1.02297	0.661394	35.7592
Chr1	11167000	Chr1	11257000	19	8.1392e-05	0.00482903	1.02297	1.48283	6.7456
Chr1	11169000	Chr1	11173000	120	1.04275e-05	0.000814366	0.907288	0.908279	78.9544
Chr1	11169000	Chr1	11179000	71	1.21526e-06	0.000121647	0.907288	0.794274	38.0871
Chr1	11169000	Chr1	11233000	22	0.000146853	0.00798197	0.907288	1.49689	8.88529
Chr1	11169000	Chr1	11247000	20	4.02069e-05	0.00263366	0.907288	1.47642	6.9487
Chr1	11173000	Chr1	11177000	98	7.74174e-07	8.13496e-05	0.908279	0.661394	57.5562
Chr1	11173000	Chr1	11245000	19	1.72601e-05	0.00126544	0.908279	1.15629	5.99136
Chr1	11177000	Chr1	11181000	97	1.41105e-05	0.0010613	0.661394	0.964713	61.1323
Chr1	11179000	Chr1	11235000	20	2.7075e-05	0.00187298	0.794274	1.12645	6.74969
Chr1	11179000	Chr1	11239000	18	0.000155528	0.00837905	0.794274	1.16794	6.51503
Chr1	11179000	Chr1	11245000	17	0.000118656	0.00665967	0.794274	1.15629	5.80196
Chr1	1119000	Chr1	1123000	247	6.83939e-19	3.68791e-16	1.26979	1.0931	132.985
Chr1	11181000	Chr1	11185000	142	2.08565e-06	0.000196828	0.964713	1.01391	93.7155
Chr1	11181000	Chr1	11239000	21	0.000131161	0.00725044	0.964713	1.16794	8.20092
Chr1	11183000	Chr1	11187000	127	1.76386e-07	2.14308e-05	1.12281	0.721893	77.6591
Chr1	11183000	Chr1	11233000	30	0.000156977	0.00844489	1.12281	1.49689	14.122
Chr1	11183000	Chr1	11235000	27	9.88599e-06	0.000777206	1.12281	1.12645	10.2508
Chr1	11183000	Chr1	11239000	24	0.000102601	0.00588055	1.12281	1.16794	9.89309
Chr1	11183000	Chr1	11241000	23	8.10056e-06	0.000652657	1.12281	0.957713	7.82682
Chr1	11185000	Chr1	11189000	149	6.71757e-06	0.000553605	1.01391	1.04711	101.72
Chr1	11185000	Chr1	11215000	47	1.377e-05	0.00103895	1.01391	1.52812	23.5725
Chr1	11185000	Chr1	11219000	30	8.99063e-05	0.0052562	1.01391	1.04187	13.6628
Chr1	11185000	Chr1	11235000	24	6.52787e-05	0.00399895	1.01391	1.12645	9.59642
Chr1	11185000	Chr1	11237000	32	4.9422e-08	6.76146e-06	1.01391	1.25558	10.3177
Chr1	11185000	Chr1	11241000	21	2.77611e-05	0.00191358	1.01391	0.957713	7.32554
Chr1	11185000	Chr1	11249000	23	7.5997e-05	0.00455456	1.01391	1.36883	9.08002
Chr1	11189000	Chr1	11193000	172	3.91042e-13	1.16906e-10	1.04711	0.937787	94.0827
Chr1	11189000	Chr1	11215000	51	0.000152446	0.00824024	1.04711	1.52812	29.1247
Chr1	11189000	Chr1	11217000	38	9.06753e-05	0.00529454	1.04711	1.09932	19.1186
Chr1	11189000	Chr1	11219000	35	5.49579e-05	0.00344929	1.04711	1.04187	16.5978
Chr1	11189000	Chr1	11231000	18	0.000179253	0.00944461	1.04711	0.630257	6.59298
Chr1	11189000	Chr1	11233000	40	5.43005e-08	7.36716e-06	1.04711	1.49689	14.896
Chr1	11189000	Chr1	11237000	34	5.54435e-08	7.50551e-06	1.04711	1.25558	11.4705
Chr1	11189000	Chr1	11245000	34	2.26664e-10	4.67399e-08	1.04711	1.15629	9.13402
Chr1	11189000	Chr1	11247000	33	1.08958e-07	1.38587e-05	1.04711	1.47642	11.2524
Chr1	11189000	Chr1	11249000	24	0.000132267	0.00730348	1.04711	1.36883	10.0662
Chr1	11189000	Chr1	11263000	22	1.19061e-05	0.000915017	1.04711	1.29019	7.4596
Chr1	11191000	Chr1	11195000	303	4.54217e-06	0.000391964	1.62919	1.48556	231.887
Chr1	11191000	Chr1	11215000	87	1.26193e-06	0.000125795	1.62919	1.52812	49.9164
Chr1	11191000	Chr1	11217000	61	5.73977e-06	0.000481839	1.62919	1.09932	32.5993
Chr1	11191000	Chr1	11219000	61	5.85239e-08	7.88563e-06	1.62919	1.04187	28.1918
Chr1	11191000	Chr1	11239000	39	1.96821e-06	0.00018701	1.62919	1.16794	16.6013
Chr1	11191000	Chr1	11245000	32	6.52828e-05	0.00399916	1.62919	1.15629	14.7304
Chr1	11191000	Chr1	11249000	37	6.78849e-06	0.000558757	1.62919	1.36883	16.2318
Chr1	11193000	Chr1	11239000	29	6.96679e-07	7.39737e-05	0.937787	1.16794	9.9525
Chr1	11195000	Chr1	11215000	106	2.19325e-09	3.85989e-07	1.48556	1.52812	56.2427
Chr1	11195000	Chr1	11217000	66	6.01077e-06	0.000501904	1.48556	1.09932	36.2863
Chr1	11195000	Chr1	11219000	60	2.59023e-06	0.00023863	1.48556	1.04187	31.0323
Chr1	11195000	Chr1	11233000	51	3.27273e-06	0.000293563	1.48556	1.49689	24.978
Chr1	11195000	Chr1	11235000	38	1.81846e-05	0.00132436	1.48556	1.12645	17.6735
Chr1	11195000	Chr1	11237000	37	0.000113139	0.0063954	1.48556	1.25558	18.6339
Chr1	11195000	Chr1	11239000	36	2.1728e-05	0.00154731	1.48556	1.16794	16.4891
Chr1	11195000	Chr1	11241000	28	0.000187204	0.00979917	1.48556	0.957713	12.928
Chr1	11195000	Chr1	11245000	34	8.03969e-06	0.000648369	1.48556	1.15629	14.4329
Chr1	11195000	Chr1	11247000	39	9.18618e-06	0.000728814	1.48556	1.47642	17.7762
Chr1	11195000	Chr1	11249000	36	1.03022e-05	0.000805684	1.48556	1.36883	15.9007
Chr1	11199000	Chr1	11203000	97	8.97725e-14	2.8843e-11	0.70591	0.607916	41.1154
Chr1	11199000	Chr1	11215000	66	6.0488e-07	6.51927e-05	0.70591	1.52812	33.775
Chr1	11199000	Chr1	11217000	49	2.76859e-07	3.22288e-05	0.70591	1.09932	21.5608
Chr1	11199000	Chr1	11243000	15	2.66938e-05	0.00184987	0.70591	0.611901	4.10503
Chr1	113000	Chr1	123000	152	1.94785e-05	0.00140646	1.44626	1.39318	106.491
Chr1	11215000	Chr1	11233000	96	8.96632e-05	0.00524408	1.52812	1.49689	63.5536
Chr1	11215000	Chr1	11239000	76	3.40197e-09	5.79706e-07	1.52812	1.16794	35.7842
Chr1	11215000	Chr1	11241000	49	6.56929e-05	0.00402023	1.52812	0.957713	26.6382
Chr1	11217000	Chr1	11235000	70	6.70251e-08	8.91849e-06	1.09932	1.12645	34.4053
Chr1	11217000	Chr1	11237000	63	6.5523e-06	0.00054158	1.09932	1.25558	34.1969
Chr1	11217000	Chr1	11239000	69	1.03655e-10	2.2494e-08	1.09932	1.16794	28.5282
Chr1	11217000	Chr1	11241000	51	2.58467e-08	3.74041e-06	1.09932	0.957713	21.1092
Chr1	11217000	Chr1	11245000	40	0.000160226	0.00859343	1.09932	1.15629	21.1119
Chr1	11217000	Chr1	11247000	52	1.12229e-06	0.000113332	1.09932	1.47642	24.6933
Chr1	11217000	Chr1	11249000	41	7.6488e-05	0.00457971	1.09932	1.36883	21.0581
Chr1	11219000	Chr1	11237000	81	1.25775e-10	2.69561e-08	1.04187	1.25558	36.3451
Chr1	11219000	Chr1	11239000	56	1.62842e-05	0.00120315	1.04187	1.16794	30.1475
Chr1	11219000	Chr1	11241000	47	2.97459e-06	0.000269768	1.04187	0.957713	22.1705
Chr1	11219000	Chr1	11245000	50	1.91878e-07	2.31371e-05	1.04187	1.15629	21.9274
Chr1	1123000	Chr1	1127000	179	4.46174e-05	0.00288341	1.0931	1.2536	131.289
Chr1	1123000	Chr1	1141000	75	1.61868e-05	0.001197	1.0931	1.4579	44.277
Chr1	11221000	Chr1	11231000	39	1.84858e-05	0.00134354	0.551124	0.630257	18.3582
Chr1	11221000	Chr1	11233000	67	9.11238e-07	9.41221e-05	0.551124	1.49689	34.907
Chr1	11221000	Chr1	11235000	63	1.06768e-12	3.01422e-10	0.551124	1.12645	22.155
Chr1	11221000	Chr1	11237000	41	0.000137447	0.00754701	0.551124	1.25558	21.6661
Chr1	11221000	Chr1	11239000	39	1.04869e-05	0.000818371	0.551124	1.16794	17.8839
Chr1	11221000	Chr1	11241000	36	1.35071e-07	1.68329e-05	0.551124	0.957713	13.0768
Chr1	11233000	Chr1	11237000	373	2.63483e-36	4.97536e-33	1.49689	1.25558	180.072
Chr1	11233000	Chr1	11239000	241	5.70039e-08	7.70124e-06	1.49689	1.16794	167.504
Chr1	11233000	Chr1	11241000	176	2.89994e-12	7.76761e-10	1.49689	0.957713	99.4984
Chr1	11233000	Chr1	11243000	82	6.83082e-06	0.000561805	1.49689	0.611901	48.41
Chr1	11233000	Chr1	11247000	138	1.09653e-09	2.02736e-07	1.49689	1.47642	78.8702
Chr1	11235000	Chr1	11239000	265	3.1317e-27	3.28051e-24	1.12645	1.16794	126.05
Chr1	11235000	Chr1	11241000	189	2.85218e-14	9.66128e-12	1.12645	0.957713	103.361
Chr1	11235000	Chr1	11243000	86	4.37153e-07	4.86972e-05	1.12645	0.611901	47.8389
Chr1	11235000	Chr1	11245000	120	1.50732e-08	2.28145e-06	1.12645	1.15629	68.8396
Chr1	11235000	Chr1	11247000	123	8.74119e-09	1.38347e-06	1.12645	1.47642	70.3707
Chr1	11235000	Chr1	11249000	86	6.74777e-05	0.00411359	1.12645	1.36883	55.0266
Chr1	11237000	Chr1	11241000	225	1.018e-19	5.89776e-17	1.25558	0.957713	115.21
Chr1	11237000	Chr1	11243000	126	1.82322e-08	2.7189e-06	1.25558	0.611901	73.6101
Chr1	11237000	Chr1	11247000	151	4.10437e-07	4.60088e-05	1.25558	1.47642	97.975
Chr1	11237000	Chr1	11249000	108	6.59143e-05	0.00403214	1.25558	1.36883	72.722
Chr1	11239000	Chr1	11243000	155	2.17148e-19	1.22101e-16	1.16794	0.611901	68.4724
Chr1	11239000	Chr1	11245000	220	2.78423e-13	8.46226e-11	1.16794	1.15629	129.39
Chr1	11239000	Chr1	11247000	176	8.68825e-07	9.01564e-05	1.16794	1.47642	119.68
Chr1	1125000	Chr1	1129000	151	2.01952e-05	0.00145166	0.816952	1.35091	105.739
Chr1	11241000	Chr1	11245000	227	1.65457e-24	1.40289e-21	0.957713	1.15629	106.1
Chr1	11241000	Chr1	11247000	206	1.07928e-08	1.67945e-06	0.957713	1.47642	135.474
Chr1	11241000	Chr1	11249000	138	2.72536e-06	0.000249664	0.957713	1.36883	90.9861
Chr1	11243000	Chr1	11247000	162	3.07316e-13	9.29594e-11	0.611901	1.47642	86.5572
Chr1	11245000	Chr1	11249000	309	2.90568e-29	3.51047e-26	1.15629	1.36883	151.645
Chr1	11251000	Chr1	11255000	115	5.96718e-13	1.74139e-10	1.05616	0.537631	54.4032
Chr1	11253000	Chr1	11257000	252	2.72278e-22	1.9431e-19	0.901195	1.48283	128.033
Chr1	11255000	Chr1	11259000	65	5.74269e-05	0.00358122	0.537631	0.745676	38.4102
Chr1	11259000	Chr1	11263000	136	1.16527e-05	0.000897941	0.745676	1.29019	92.1757
Chr1	1127000	Chr1	1131000	153	8.08809e-07	8.45816e-05	1.2536	0.839437	100.823
Chr1	1127000	Chr1	1139000	54	4.04646e-05	0.00264844	1.2536	0.560547	29.7332
Chr1	1127000	Chr1	1141000	113	5.18899e-08	7.06535e-06	1.2536	1.4579	65.2227
Chr1	11267000	Chr1	11271000	139	9.88285e-20	5.73583e-17	0.756704	0.795951	57.7065
Chr1	11267000	Chr1	11273000	191	9.0442e-15	3.23488e-12	0.756704	1.42706	103.462
Chr1	11267000	Chr1	11275000	97	4.58219e-10	9.0157e-08	0.756704	0.919106	48.2705
Chr1	11269000	Chr1	11273000	198	2.91488e-22	2.07487e-19	0.667389	1.42706	91.25
Chr1	11269000	Chr1	11275000	94	1.40887e-05	0.00105978	0.667389	0.919106	58.7702
Chr1	11269000	Chr1	11337000	14	1.17043e-05	0.000901427	0.667389	0.823432	3.35377
Chr1	11271000	Chr1	11275000	132	2.88513e-11	6.78781e-09	0.795951	0.919106	70.0913
Chr1	11275000	Chr1	11279000	192	5.85261e-06	0.0004902	0.919106	1.55828	137.222
Chr1	11275000	Chr1	11315000	24	1.02459e-05	0.000801835	0.919106	0.877202	8.51507
Chr1	11275000	Chr1	11319000	20	2.50202e-05	0.00174861	0.919106	0.768305	6.71096
Chr1	11277000	Chr1	11281000	112	5.15637e-08	7.02563e-06	0.513349	1.31066	64.4635
Chr1	11277000	Chr1	11289000	64	4.01239e-10	7.96861e-08	0.513349	1.21293	26.3463
Chr1	11279000	Chr1	11285000	177	2.15227e-05	0.0015348	1.55828	0.855553	127.734
Chr1	11279000	Chr1	11289000	170	1.13272e-10	2.44586e-08	1.55828	1.21293	99.8948
Chr1	11279000	Chr1	11291000	114	2.93259e-08	4.19694e-06	1.55828	0.989165	65.2209
Chr1	11279000	Chr1	11299000	47	1.17609e-05	0.000905311	1.55828	0.606644	23.4206
Chr1	11279000	Chr1	11307000	41	1.50342e-05	0.00112194	1.55828	0.75458	19.5294
Chr1	11279000	Chr1	11311000	48	1.32301e-06	0.00013119	1.55828	1.01586	22.1525
Chr1	11279000	Chr1	11317000	39	1.90219e-05	0.00137752	1.55828	1.05023	18.3827
Chr1	11279000	Chr1	11345000	34	1.04899e-05	0.000818572	1.55828	1.48561	14.6248
Chr1	1129000	Chr1	1139000	75	5.18657e-07	5.67567e-05	1.35091	0.560547	40.0221
Chr1	1129000	Chr1	1141000	122	4.28922e-05	0.00278553	1.35091	1.4579	83.3348
Chr1	11281000	Chr1	11285000	191	2.37852e-13	7.28826e-11	1.31066	0.855553	107.436
Chr1	11281000	Chr1	11291000	102	9.41108e-05	0.00546463	1.31066	0.989165	68.5204
Chr1	11281000	Chr1	11311000	45	1.46963e-06	0.000144133	1.31066	1.01586	20.2566
Chr1	11285000	Chr1	11289000	188	1.73833e-15	6.72487e-13	0.855553	1.21293	99.4246
Chr1	11285000	Chr1	11313000	24	8.87766e-06	0.000707293	0.855553	0.593903	8.43918
Chr1	11289000	Chr1	11293000	262	1.1933e-09	2.19263e-07	1.21293	1.51976	176.613
Chr1	11289000	Chr1	11307000	46	0.000154251	0.00832017	1.21293	0.75458	25.4291
Chr1	11289000	Chr1	11311000	51	3.48545e-05	0.00232902	1.21293	1.01586	27.3776
Chr1	11289000	Chr1	11313000	32	4.56603e-05	0.00294057	1.21293	0.593903	14.4431
Chr1	11289000	Chr1	11315000	41	1.2462e-05	0.000952097	1.21293	0.877202	19.3662
Chr1	11291000	Chr1	11311000	48	2.55688e-05	0.00178156	0.989165	1.01586	24.8954
Chr1	11291000	Chr1	11315000	37	2.8991e-05	0.0019863	0.989165	0.877202	17.3972
Chr1	11293000	Chr1	11297000	295	1.42996e-05	0.00107362	1.51976	1.56968	228.559
Chr1	11293000	Chr1	11311000	69	0.000148688	0.00806663	1.51976	1.01586	42.8942
Chr1	11295000	Chr1	11299000	95	1.45738e-09	2.64133e-07	0.826198	0.606644	48.0209
Chr1	11295000	Chr1	11305000	79	1.73252e-05	0.00126953	0.826198	1.08623	47.4318
Chr1	11295000	Chr1	11311000	72	1.59883e-13	4.98588e-11	0.826198	1.01586	26.2787
Chr1	11295000	Chr1	11313000	38	4.56083e-08	6.28781e-06	0.826198	0.593903	13.633
Chr1	11297000	Chr1	11301000	168	1.50815e-13	4.71773e-11	1.56968	0.59892	90.0724
Chr1	11297000	Chr1	11305000	169	6.90935e-06	0.000567443	1.56968	1.08623	118.338
Chr1	11297000	Chr1	11307000	118	2.87423e-10	5.83428e-08	1.56968	0.75458	62.6005
Chr1	11297000	Chr1	11311000	155	7.09809e-27	7.26102e-24	1.56968	1.01586	56.9056
Chr1	11297000	Chr1	11313000	55	1.31335e-05	0.000996505	1.56968	0.593903	29.1886
Chr1	11297000	Chr1	11315000	89	1.84551e-12	5.0561e-10	1.56968	0.877202	38.2561
Chr1	11299000	Chr1	11303000	79	2.32425e-06	0.000216839	0.606644	0.769515	44.7263
Chr1	11299000	Chr1	11305000	137	6.04132e-16	2.45337e-13	0.606644	1.08623	63.1349
Chr1	11299000	Chr1	11307000	65	1.57627e-07	1.9343e-05	0.606644	0.75458	31.7709
Chr1	11299000	Chr1	11311000	67	1.61862e-11	3.93167e-09	0.606644	1.01586	26.0758
Chr1	11299000	Chr1	11313000	32	4.99642e-06	0.000426206	0.606644	0.593903	12.8577
Chr1	11301000	Chr1	11305000	121	3.07583e-11	7.20689e-09	0.59892	1.08623	62.331
Chr1	11301000	Chr1	11307000	75	7.84093e-06	0.000634361	0.59892	0.75458	43.2998
Chr1	11301000	Chr1	11311000	69	1.16311e-08	1.7984e-06	0.59892	1.01586	32.1561
Chr1	11301000	Chr1	11315000	44	4.71567e-07	5.21276e-05	0.59892	0.877202	18.7491
Chr1	11303000	Chr1	11307000	157	9.43342e-29	1.09882e-25	0.769515	0.75458	55.6332
Chr1	11303000	Chr1	11311000	142	3.18555e-23	2.44882e-20	0.769515	1.01586	54.2549
Chr1	11303000	Chr1	11313000	50	2.81269e-06	0.000256818	0.769515	0.593903	24.1543
Chr1	11303000	Chr1	11315000	56	3.65679e-06	0.000323864	0.769515	0.877202	28.562
Chr1	11305000	Chr1	11311000	256	3.6989e-35	6.50165e-32	1.08623	1.01586	105.723
Chr1	11305000	Chr1	11313000	73	6.62407e-05	0.00404948	1.08623	0.593903	44.7743
Chr1	11307000	Chr1	11311000	187	1.2428e-28	1.43646e-25	0.75458	1.01586	73.4429
Chr1	11311000	Chr1	11315000	126	2.32828e-05	0.00164391	1.01586	0.877202	85.3776
Chr1	11317000	Chr1	11323000	206	9.2105e-08	1.19058e-05	1.05023	1.38803	139.668
Chr1	11319000	Chr1	11323000	188	1.9361e-14	6.69038e-12	0.768305	1.38803	102.175
Chr1	1133000	Chr1	1137000	103	3.6927e-06	0.000326644	0.610279	1.08936	63.696
Chr1	11323000	Chr1	11327000	201	1.8438e-12	5.05189e-10	1.38803	0.884578	117.638
Chr1	11335000	Chr1	11339000	191	4.89853e-18	2.44308e-15	0.857611	1.161	95.3972
Chr1	11335000	Chr1	11345000	106	8.17188e-06	0.000657614	0.857611	1.48561	67.3377
Chr1	11335000	Chr1	11347000	89	2.47724e-08	3.59758e-06	0.857611	1.28771	46.7284
Chr1	11337000	Chr1	11341000	192	1.69769e-21	1.13963e-18	0.823432	1.12517	88.7687
Chr1	11337000	Chr1	11343000	91	3.3709e-05	0.00226266	0.823432	0.733	57.8288
Chr1	11337000	Chr1	11345000	145	1.94198e-09	3.44852e-07	0.823432	1.48561	84.9031
Chr1	11337000	Chr1	11347000	107	9.47768e-10	1.77052e-07	0.823432	1.28771	56.0414
Chr1	11337000	Chr1	11351000	53	2.01058e-05	0.00144612	0.823432	0.960136	28.2146
Chr1	11339000	Chr1	11343000	141	1.50278e-09	2.71839e-07	1.161	0.733	81.536
Chr1	11339000	Chr1	11345000	279	5.03798e-16	2.06008e-13	1.161	1.48561	165.254
Chr1	11339000	Chr1	11347000	187	1.33341e-13	4.19942e-11	1.161	1.28771	103.763
Chr1	11341000	Chr1	11345000	293	3.45619e-21	2.26418e-18	1.12517	1.48561	160.154
Chr1	11341000	Chr1	11347000	197	1.93862e-06	0.000184522	1.12517	1.28771	138.82
Chr1	11343000	Chr1	11347000	141	5.26009e-07	5.74773e-05	0.733	1.28771	90.4346
Chr1	11343000	Chr1	11367000	34	2.50029e-05	0.00174757	0.733	1.03986	15.2824
Chr1	11351000	Chr1	11355000	99	1.57147e-06	0.00015298	0.960136	0.644825	59.3181
Chr1	11355000	Chr1	11359000	135	4.47564e-10	8.81645e-08	0.644825	1.22206	75.4999
Chr1	11355000	Chr1	11393000	14	0.000189596	0.00990259	0.644825	0.603886	4.37395
Chr1	11359000	Chr1	11363000	268	1.55164e-09	2.80027e-07	1.22206	1.55491	182.058
Chr1	11361000	Chr1	11365000	205	8.39658e-12	2.12208e-09	1.51011	0.84909	122.85
Chr1	11361000	Chr1	11367000	209	3.70508e-06	0.00032763	1.51011	1.03986	150.452
Chr1	11361000	Chr1	11373000	106	1.31313e-05	0.000996351	1.51011	1.06646	68.1437
Chr1	11361000	Chr1	11395000	50	5.57661e-05	0.003493	1.51011	1.3916	27.1801
Chr1	11361000	Chr1	11399000	42	9.10625e-05	0.00531417	1.51011	1.29386	21.947
Chr1	11361000	Chr1	11401000	30	2.36677e-05	0.00166728	1.51011	0.793867	12.6613
Chr1	11361000	Chr1	11403000	29	1.31486e-06	0.000130466	1.51011	0.681701	10.2843
Chr1	11363000	Chr1	11367000	295	1.00938e-23	8.03952e-21	1.55491	1.03986	154.915
Chr1	11363000	Chr1	11369000	146	3.96706e-07	4.46261e-05	1.55491	0.630457	93.9232
Chr1	11363000	Chr1	11371000	104	3.21978e-08	4.56935e-06	1.55491	0.536655	57.9149
Chr1	11363000	Chr1	11373000	127	4.68217e-05	0.00300559	1.55491	1.06646	87.642
Chr1	11363000	Chr1	11395000	62	2.90273e-07	3.36457e-05	1.55491	1.3916	30.2807
Chr1	11363000	Chr1	11405000	35	2.16861e-07	2.58384e-05	1.55491	0.821477	12.7606
Chr1	11363000	Chr1	11415000	31	3.56483e-05	0.00237547	1.55491	1.07916	13.5998
Chr1	11365000	Chr1	11369000	111	3.58954e-13	1.07749e-10	0.84909	0.630457	51.2886
Chr1	11365000	Chr1	11371000	84	3.91046e-08	5.46151e-06	0.84909	0.536655	43.6577
Chr1	11365000	Chr1	11401000	24	4.5777e-06	0.000394652	0.84909	0.793867	8.10111
Chr1	11367000	Chr1	11371000	123	3.10875e-16	1.29807e-13	1.03986	0.536655	53.4667
Chr1	11367000	Chr1	11373000	153	1.19815e-05	0.000920131	1.03986	1.06646	106.251
Chr1	11367000	Chr1	11403000	22	8.19799e-05	0.00485957	1.03986	0.681701	8.51948
Chr1	11369000	Chr1	11373000	96	0.000141567	0.00773868	0.630457	1.06646	64.4187
Chr1	11373000	Chr1	11395000	64	1.09825e-06	0.000111168	1.06646	1.3916	32.9753
Chr1	11373000	Chr1	11397000	55	2.48819e-07	2.92672e-05	1.06646	1.18854	25.4138
Chr1	11373000	Chr1	11399000	55	1.73551e-07	2.11148e-05	1.06646	1.29386	25.1156
Chr1	11373000	Chr1	11401000	37	2.68334e-07	3.13464e-05	1.06646	0.793867	14.0614
Chr1	11373000	Chr1	11403000	26	8.94171e-05	0.00523157	1.06646	0.681701	11.0607
Chr1	11373000	Chr1	11405000	27	0.000186172	0.00975399	1.06646	0.821477	12.2598
Chr1	11373000	Chr1	11411000	24	9.18859e-05	0.00535426	1.06646	0.819715	9.81939
Chr1	11377000	Chr1	11389000	58	3.50908e-07	3.99353e-05	0.94634	0.692404	27.7255
Chr1	11377000	Chr1	11391000	129	9.47745e-25	8.18755e-22	0.94634	1.3241	44.7178
Chr1	11377000	Chr1	11393000	48	2.87643e-09	4.96418e-07	0.94634	0.603886	17.8932
Chr1	11377000	Chr1	11395000	95	6.6174e-16	2.67987e-13	0.94634	1.3916	36.5892
Chr1	11377000	Chr1	11405000	33	2.08631e-06	0.000196878	0.94634	0.821477	12.9116
Chr1	11379000	Chr1	11383000	136	2.3169e-12	6.2752e-10	0.978761	0.748733	70.2128
Chr1	11379000	Chr1	11389000	74	1.60618e-08	2.41874e-06	0.978761	0.692404	35.8178
Chr1	11379000	Chr1	11391000	105	1.1617e-09	2.13899e-07	0.978761	1.3241	54.8365
Chr1	11379000	Chr1	11393000	52	1.01214e-08	1.58407e-06	0.978761	0.603886	21.0933
Chr1	11391000	Chr1	11395000	332	1.30877e-25	1.21142e-22	1.3241	1.3916	176.542
Chr1	11395000	Chr1	11399000	237	1.90454e-06	0.000181612	1.3916	1.29386	172.511
Chr1	11397000	Chr1	11401000	224	2.4915e-32	3.65149e-29	1.18854	0.793867	90.4011
Chr1	11397000	Chr1	11403000	161	9.56156e-17	4.20133e-14	1.18854	0.681701	77.6283
Chr1	11397000	Chr1	11405000	128	4.69762e-11	1.07249e-08	1.18854	0.821477	67.764
Chr1	11399000	Chr1	11403000	200	1.03931e-26	1.05012e-23	1.29386	0.681701	84.5075
Chr1	11399000	Chr1	11405000	179	3.14631e-12	8.38336e-10	1.29386	0.821477	101.835
Chr1	115000	Chr1	119000	187	8.42916e-06	0.000675927	1.21927	1.14612	133.889
Chr1	11401000	Chr1	11405000	166	1.61414e-27	1.72958e-24	0.793867	0.821477	62.4821
Chr1	11401000	Chr1	11413000	71	8.98963e-05	0.00525566	0.793867	1.3004	43.6814
Chr1	11415000	Chr1	11419000	250	7.42412e-08	9.79327e-06	1.07916	1.69822	175.587
Chr1	11417000	Chr1	11421000	211	5.38689e-08	7.31217e-06	1.46791	1.01441	142.667
Chr1	11425000	Chr1	11433000	277	5.54509e-07	6.02682e-05	1.59375	1.83846	203.358
Chr1	11425000	Chr1	11435000	121	8.01485e-08	1.04991e-05	1.59375	0.853347	71.8799
Chr1	11431000	Chr1	11435000	282	5.41613e-25	4.76648e-22	1.7448	0.853347	142.654
Chr1	11437000	Chr1	11441000	95	1.49224e-06	0.000146117	1.00922	0.581083	56.1873
Chr1	11439000	Chr1	11443000	142	6.47459e-06	0.00053579	1.2269	0.81588	95.906
Chr1	11439000	Chr1	11449000	130	5.00479e-06	0.000426795	1.2269	1.32104	85.6615
Chr1	11441000	Chr1	11449000	86	2.29631e-05	0.00162463	0.581083	1.32104	53.2775
Chr1	11441000	Chr1	11451000	45	2.20702e-06	0.000207039	0.581083	0.670249	20.5843
Chr1	11441000	Chr1	11455000	55	0.000103719	0.00593555	0.581083	1.52537	31.632
Chr1	11447000	Chr1	11451000	88	7.61669e-05	0.00456292	0.884933	0.670249	56.8275
Chr1	11449000	Chr1	11453000	145	6.14056e-10	1.18168e-07	1.32104	0.658498	83.3455
Chr1	11451000	Chr1	11455000	138	7.84706e-05	0.00468083	0.670249	1.52537	97.9545
Chr1	11457000	Chr1	11461000	194	1.45682e-19	8.31725e-17	0.729399	1.34632	94.086
Chr1	11457000	Chr1	11463000	166	2.18625e-05	0.00155584	0.729399	1.69547	118.486
Chr1	11459000	Chr1	11463000	278	3.39104e-32	4.9205e-29	0.768936	1.69547	124.908
Chr1	1147000	Chr1	1151000	212	2.30253e-07	2.72755e-05	1.30625	1.17087	146.537
Chr1	11467000	Chr1	11471000	139	5.31277e-17	2.39878e-14	0.99358	0.65595	62.4433
Chr1	11467000	Chr1	11539000	27	1.44616e-06	0.000142086	0.99358	1.62325	9.20088
Chr1	11475000	Chr1	11479000	176	2.43654e-18	1.24776e-15	0.841041	1.04798	84.4463
Chr1	11477000	Chr1	11481000	440	7.60463e-22	5.23037e-19	1.52826	1.83615	268.854
Chr1	11477000	Chr1	11537000	24	0.000126819	0.00704664	1.52826	0.935174	10.0372
Chr1	11477000	Chr1	11539000	45	9.32277e-09	1.46864e-06	1.52826	1.62325	16.8136
Chr1	11477000	Chr1	11541000	19	3.92872e-05	0.00258192	1.52826	0.637628	6.37529
Chr1	11477000	Chr1	11559000	23	2.88573e-06	0.000262711	1.52826	0.980051	7.33374
Chr1	11477000	Chr1	11577000	19	0.000133895	0.00737987	1.52826	1.09888	7.0172
Chr1	11479000	Chr1	11483000	160	1.83902e-05	0.00133752	1.04798	1.12586	113.044
Chr1	11479000	Chr1	11515000	52	1.43752e-10	3.05423e-08	1.04798	1.47099	18.527
Chr1	11479000	Chr1	11527000	22	8.50127e-06	0.000681214	1.04798	0.797832	7.29474
Chr1	11479000	Chr1	11535000	28	8.43381e-07	8.77762e-05	1.04798	1.20025	9.48908
Chr1	11479000	Chr1	11559000	16	0.000101364	0.00581947	1.04798	0.980051	5.1728
Chr1	1149000	Chr1	1153000	292	1.79949e-30	2.35245e-27	1.61957	0.886404	137.545
Chr1	1149000	Chr1	1157000	195	3.57286e-09	6.06353e-07	1.61957	1.10924	124.685
Chr1	1149000	Chr1	1167000	85	6.12191e-05	0.00378264	1.61957	1.20161	54.0697
Chr1	11481000	Chr1	11521000	56	1.10724e-06	0.000111961	1.83615	1.41326	27.4065
Chr1	11481000	Chr1	11529000	32	8.25098e-05	0.00488642	1.83615	0.931609	14.9241
Chr1	11481000	Chr1	11535000	43	1.28859e-07	1.61341e-05	1.83615	1.20025	17.2327
Chr1	11483000	Chr1	11493000	75	7.03216e-05	0.00426325	1.12586	0.78018	46.4239
Chr1	11483000	Chr1	11521000	37	4.99312e-05	0.00317684	1.12586	1.41326	17.8725
Chr1	11483000	Chr1	11533000	27	5.51605e-05	0.00346056	1.12586	1.2004	11.3555
Chr1	11485000	Chr1	11489000	184	7.95522e-10	1.50219e-07	0.847309	1.39876	113.553
Chr1	11485000	Chr1	11493000	74	8.19851e-05	0.00485978	0.847309	0.78018	45.8803
Chr1	11485000	Chr1	11503000	56	0.000164778	0.00879933	0.847309	1.40183	33.0009
Chr1	11485000	Chr1	11515000	43	1.48895e-06	0.000145817	0.847309	1.47099	18.9626
Chr1	11485000	Chr1	11519000	32	1.00383e-05	0.000787751	0.847309	1.21592	13.3253
Chr1	11485000	Chr1	11521000	46	2.7498e-11	6.48796e-09	0.847309	1.41326	14.3916
Chr1	11485000	Chr1	11527000	29	1.93331e-10	4.02554e-08	0.847309	0.797832	6.75342
Chr1	11485000	Chr1	11533000	25	6.84951e-06	0.000563137	0.847309	1.2004	8.87386
Chr1	11485000	Chr1	11537000	19	4.32158e-05	0.00280396	0.847309	0.935174	6.42204
Chr1	11489000	Chr1	11493000	203	1.0392e-17	5.02222e-15	1.39876	0.78018	104.556
Chr1	11489000	Chr1	11511000	48	8.63947e-05	0.00508154	1.39876	0.843705	26.2218
Chr1	11489000	Chr1	11513000	71	1.1332e-08	1.75652e-06	1.39876	1.19358	33.4739
Chr1	11489000	Chr1	11515000	86	8.13926e-12	2.0615e-09	1.39876	1.47099	37.451
Chr1	11489000	Chr1	11519000	64	2.00391e-10	4.1635e-08	1.39876	1.21592	25.8759
Chr1	11489000	Chr1	11521000	67	1.80256e-10	3.77141e-08	1.39876	1.41326	27.6638
Chr1	11489000	Chr1	11527000	33	1.12598e-06	0.000113669	1.39876	0.797832	12.5352
Chr1	11489000	Chr1	11529000	34	3.02662e-06	0.000273951	1.39876	0.931609	13.7626
Chr1	11491000	Chr1	11495000	70	1.0241e-05	0.000801513	0.612564	0.679814	39.8982
Chr1	11491000	Chr1	11519000	28	9.22196e-05	0.00537125	0.612564	1.21592	12.3707
Chr1	11491000	Chr1	11521000	50	8.06433e-15	2.90055e-12	0.612564	1.41326	13.171
Chr1	11491000	Chr1	11527000	19	1.32116e-05	0.00100167	0.612564	0.797832	5.87362
Chr1	11493000	Chr1	11515000	53	1.29644e-06	0.000128841	0.78018	1.47099	25.4996
Chr1	11493000	Chr1	11519000	38	1.10766e-05	0.000858785	0.78018	1.21592	17.2668
Chr1	11493000	Chr1	11521000	48	5.82785e-09	9.52627e-07	0.78018	1.41326	18.3128
Chr1	11493000	Chr1	11527000	23	1.25526e-05	0.000957966	0.78018	0.797832	8.0507
Chr1	11493000	Chr1	11529000	25	5.26672e-06	0.000446527	0.78018	0.931609	8.73518
Chr1	11495000	Chr1	11499000	63	1.32344e-05	0.00100315	0.679814	0.537696	35.0218
Chr1	11495000	Chr1	11503000	101	4.07425e-05	0.00266462	0.679814	1.40183	66.1414
Chr1	11495000	Chr1	11511000	40	5.06279e-06	0.000431144	0.679814	0.843705	17.9584
Chr1	11495000	Chr1	11513000	62	6.16069e-12	1.58238e-09	0.679814	1.19358	22.544
Chr1	11495000	Chr1	11515000	66	5.10446e-12	1.326e-09	0.679814	1.47099	24.7752
Chr1	11495000	Chr1	11519000	36	2.40849e-05	0.00169225	0.679814	1.21592	16.5733
Chr1	11495000	Chr1	11521000	49	5.00334e-10	9.77786e-08	0.679814	1.41326	17.4873
Chr1	11495000	Chr1	11527000	20	0.000129311	0.00716522	0.679814	0.797832	7.59008
Chr1	11499000	Chr1	11503000	138	4.01717e-12	1.05703e-09	0.537696	1.40183	72.2175
Chr1	11499000	Chr1	11505000	91	0.000127183	0.00706412	0.537696	1.1677	60.1564
Chr1	11499000	Chr1	11509000	38	9.62547e-05	0.0055708	0.537696	0.674792	19.1765
Chr1	11499000	Chr1	11511000	59	2.48974e-13	7.61232e-11	0.537696	0.843705	19.1955
Chr1	11499000	Chr1	11513000	77	5.67018e-19	3.08104e-16	0.537696	1.19358	22.9034
Chr1	11499000	Chr1	11515000	67	1.83831e-12	5.03826e-10	0.537696	1.47099	24.7648
Chr1	11499000	Chr1	11519000	43	2.43948e-08	3.54767e-06	0.537696	1.21592	16.198
Chr1	11499000	Chr1	11521000	63	6.8208e-18	3.36022e-15	0.537696	1.41326	16.8845
Chr1	11499000	Chr1	11527000	20	5.6303e-05	0.00352131	0.537696	0.797832	7.12501
Chr1	1151000	Chr1	1155000	236	1.01502e-15	4.03507e-13	1.17087	1.19305	133.838
Chr1	1151000	Chr1	1157000	178	3.70177e-06	0.000327352	1.17087	1.10924	124.436
Chr1	1151000	Chr1	1167000	76	7.83368e-06	0.000633854	1.17087	1.20161	44.0514
Chr1	11503000	Chr1	11507000	191	1.67282e-31	2.32682e-28	1.40183	0.534078	71.7316
Chr1	11503000	Chr1	11509000	211	3.28817e-27	3.4401e-24	1.40183	0.674792	90.6308
Chr1	11503000	Chr1	11511000	233	3.7731e-42	9.96757e-39	1.40183	0.843705	82.0869
Chr1	11503000	Chr1	11513000	283	1.17664e-60	8.41963e-57	1.40183	1.19358	88.4315
Chr1	11503000	Chr1	11515000	227	1.15188e-35	2.08939e-32	1.40183	1.47099	87.2521
Chr1	11503000	Chr1	11519000	152	2.73972e-28	3.09804e-25	1.40183	1.21592	53.3689
Chr1	11503000	Chr1	11521000	151	1.58527e-26	1.5783e-23	1.40183	1.41326	55.0437
Chr1	11503000	Chr1	11531000	37	0.000190992	0.00996331	1.40183	0.822681	19.1541
Chr1	11505000	Chr1	11509000	231	8.48332e-47	2.94858e-43	1.1677	0.674792	75.4944
Chr1	11505000	Chr1	11511000	249	7.21905e-40	1.67476e-36	1.1677	0.843705	94.392
Chr1	11505000	Chr1	11513000	278	6.78233e-51	2.93492e-47	1.1677	1.19358	96.7327
Chr1	11505000	Chr1	11515000	186	1.45951e-18	7.62381e-16	1.1677	1.47099	90.7831
Chr1	11505000	Chr1	11519000	148	1.1739e-28	1.35818e-25	1.1677	1.21592	50.6701
Chr1	11505000	Chr1	11521000	119	8.55158e-16	3.42285e-13	1.1677	1.41326	51.6705
Chr1	11507000	Chr1	11511000	111	5.27417e-18	2.6246e-15	0.534078	0.843705	43.1725
Chr1	11507000	Chr1	11513000	114	9.61744e-10	1.7949e-07	0.534078	1.19358	61.0756
Chr1	11507000	Chr1	11515000	93	1.3473e-06	0.000133329	0.534078	1.47099	54.5261
Chr1	11507000	Chr1	11519000	60	5.50748e-08	7.462e-06	0.534078	1.21592	27.4779
Chr1	11507000	Chr1	11521000	59	6.36952e-08	8.51569e-06	0.534078	1.41326	26.9364
Chr1	11509000	Chr1	11513000	214	1.80202e-37	3.64784e-34	0.674792	1.19358	77.1673
Chr1	11509000	Chr1	11519000	85	1.492e-08	2.26037e-06	0.674792	1.21592	43.365
Chr1	11509000	Chr1	11521000	103	1.24545e-16	5.40947e-14	0.674792	1.41326	40.352
Chr1	11511000	Chr1	11515000	165	3.69074e-05	0.00244673	0.843705	1.47099	118.908
Chr1	11511000	Chr1	11519000	107	4.56758e-05	0.00294144	0.843705	1.21592	71.2012
Chr1	11511000	Chr1	11521000	125	3.8772e-12	1.022e-09	0.843705	1.41326	63.0196
Chr1	11513000	Chr1	11521000	179	6.47291e-08	8.64147e-06	1.19358	1.41326	117.075
Chr1	11513000	Chr1	11527000	58	0.000110841	0.00628354	1.19358	0.797832	33.984
Chr1	11515000	Chr1	11519000	377	6.15915e-42	1.60461e-38	1.47099	1.21592	171.368
Chr1	11515000	Chr1	11521000	330	1.56414e-17	7.42635e-15	1.47099	1.41326	199.18
Chr1	11515000	Chr1	11527000	84	5.60825e-06	0.000472128	1.47099	0.797832	49.6585
Chr1	1153000	Chr1	1157000	148	1.85736e-07	2.24622e-05	0.886404	1.10924	94.2039
Chr1	1153000	Chr1	1165000	97	0.000182349	0.00958315	0.886404	1.75255	65.7316
Chr1	11533000	Chr1	11537000	177	5.50489e-10	1.06834e-07	1.2004	0.935174	107.555
Chr1	11533000	Chr1	11559000	41	0.000108145	0.00615271	1.2004	0.980051	21.4133
Chr1	11535000	Chr1	11539000	287	6.01206e-12	1.54672e-09	1.20025	1.62325	186.667
Chr1	11535000	Chr1	11553000	61	1.19855e-05	0.000920416	1.20025	1.00266	33.4361
Chr1	11535000	Chr1	11559000	46	2.83231e-05	0.00194679	1.20025	0.980051	23.5847
Chr1	11537000	Chr1	11541000	151	5.54307e-25	4.87379e-22	0.935174	0.637628	57.131
Chr1	11537000	Chr1	11553000	52	0.000101178	0.00581022	0.935174	1.00266	29.3586
Chr1	11539000	Chr1	11559000	70	6.97019e-06	0.000571868	1.62325	0.980051	39.4142
Chr1	11553000	Chr1	11557000	253	6.53986e-12	1.67484e-09	1.00266	1.66339	159.795
Chr1	11561000	Chr1	11565000	169	0.000131439	0.00726356	1.08123	1.21254	125.61
Chr1	11563000	Chr1	11567000	161	9.31697e-17	4.09786e-14	0.969649	0.835334	77.6045
Chr1	11565000	Chr1	11569000	97	6.30758e-05	0.00388222	1.21254	0.548435	63.7139
Chr1	11567000	Chr1	11651000	12	2.92107e-05	0.00199959	0.835334	0.685061	2.72816
Chr1	11579000	Chr1	11583000	253	2.28108e-30	2.96216e-27	1.28303	0.911245	112.017
Chr1	11579000	Chr1	11585000	191	1.45966e-07	1.80495e-05	1.28303	1.04404	128.342
Chr1	11581000	Chr1	11585000	227	7.67768e-23	5.73393e-20	1.09512	1.04404	109.545
Chr1	11593000	Chr1	11601000	66	9.20653e-06	0.000730201	0.593258	0.893645	36.7958
Chr1	11593000	Chr1	11603000	95	2.24089e-08	3.2819e-06	0.593258	1.62411	50.9237
Chr1	11593000	Chr1	11605000	55	2.35303e-08	3.43435e-06	0.593258	0.938844	23.5673
Chr1	11601000	Chr1	11605000	154	2.0433e-13	6.30104e-11	0.893645	0.938844	80.3842
Chr1	11609000	Chr1	11653000	48	4.11618e-06	0.00035948	1.28631	1.89245	23.1344
Chr1	11613000	Chr1	11643000	46	5.92181e-06	0.000495216	1.13978	1.27439	22.0989
Chr1	11613000	Chr1	11647000	28	1.58755e-05	0.00117685	1.13978	0.756146	11.1469
Chr1	11613000	Chr1	11655000	36	4.0195e-05	0.00263312	1.13978	1.49329	17.0034
Chr1	11615000	Chr1	11641000	79	5.04909e-07	5.54297e-05	1.678	1.40416	42.8862
Chr1	11615000	Chr1	11647000	42	6.92165e-07	7.35332e-05	1.678	0.756146	17.7559
Chr1	11615000	Chr1	11651000	35	1.27233e-06	0.000126736	1.678	0.685061	13.8154
Chr1	11615000	Chr1	11653000	63	2.24289e-05	0.00159148	1.678	1.89245	35.6692
Chr1	11617000	Chr1	11641000	74	2.27258e-11	5.42283e-09	1.08674	1.40416	30.5952
Chr1	11617000	Chr1	11643000	79	9.67017e-18	4.68887e-15	1.08674	1.27439	25.208
Chr1	11617000	Chr1	11645000	38	2.87951e-08	4.12743e-06	1.08674	0.741548	13.3845
Chr1	11617000	Chr1	11651000	30	1.1506e-07	1.45598e-05	1.08674	0.685061	9.62902
Chr1	11617000	Chr1	11653000	61	5.63275e-10	1.09127e-07	1.08674	1.89245	24.7169
Chr1	11623000	Chr1	11637000	48	5.93806e-06	0.000496447	1.05284	0.624616	23.4685
Chr1	11623000	Chr1	11641000	85	1.39084e-09	2.52778e-07	1.05284	1.40416	41.0741
Chr1	11627000	Chr1	11635000	40	0.000125731	0.00699525	0.587044	0.511915	20.8573
Chr1	11627000	Chr1	11637000	42	5.73494e-06	0.000481496	0.587044	0.624616	19.3796
Chr1	11629000	Chr1	11639000	48	6.16567e-06	0.000513281	0.575109	0.773245	23.5033
Chr1	11629000	Chr1	11641000	58	0.00012712	0.00706113	0.575109	1.40416	34.1695
Chr1	11637000	Chr1	11641000	131	1.28834e-06	0.000128154	0.624616	1.40416	84.0314
Chr1	11639000	Chr1	11643000	136	3.40212e-05	0.00228106	0.773245	1.27439	94.413
Chr1	11641000	Chr1	11645000	142	3.99818e-05	0.002621	1.40416	0.741548	99.7627
Chr1	11643000	Chr1	11647000	146	1.5568e-07	1.91273e-05	1.27439	0.756146	92.3253
Chr1	11651000	Chr1	11655000	170	2.86082e-11	6.73332e-09	0.685061	1.49329	98.0134
Chr1	11655000	Chr1	11659000	213	2.3384e-07	2.76573e-05	1.49329	1.03024	147.398
Chr1	11655000	Chr1	11681000	46	2.88045e-05	0.00197521	1.49329	0.868339	23.6017
Chr1	11657000	Chr1	11661000	145	9.8344e-17	4.31667e-14	0.863429	0.808743	66.9036
Chr1	11657000	Chr1	11679000	36	7.09621e-06	0.000580936	0.863429	0.814197	15.6201
Chr1	11663000	Chr1	11667000	131	1.08872e-07	1.38492e-05	0.896314	0.931829	80.0218
Chr1	11663000	Chr1	11685000	31	1.71208e-05	0.00125672	0.896314	0.656106	13.0666
Chr1	11673000	Chr1	11677000	178	4.10361e-05	0.00268134	0.938986	1.44744	130.218
Chr1	11675000	Chr1	11679000	114	2.34446e-06	0.000218473	0.9177	0.814197	71.5884
Chr1	11677000	Chr1	11681000	218	9.1789e-16	3.66266e-13	1.44744	0.868339	120.421
Chr1	1169000	Chr1	1181000	73	0.000145194	0.00790715	1.34795	0.806509	45.9997
Chr1	1169000	Chr1	1183000	60	7.38175e-06	0.000601482	1.34795	0.668479	32.1569
Chr1	11681000	Chr1	11777000	11	5.00765e-05	0.00318477	0.868339	0.664985	2.44158
Chr1	11683000	Chr1	11687000	102	1.00822e-05	0.000790869	1.00453	0.670427	64.5247
Chr1	11685000	Chr1	11743000	19	1.20442e-05	0.000924259	0.656106	1.22158	5.83363
Chr1	11687000	Chr1	11691000	117	1.23053e-09	2.25596e-07	0.670427	0.989044	63.5301
Chr1	11687000	Chr1	11739000	15	5.95819e-05	0.0036959	0.670427	0.812227	4.41334
Chr1	11689000	Chr1	11783000	10	5.15732e-05	0.00326586	0.943004	0.500689	2.02542
Chr1	11691000	Chr1	11741000	29	5.63647e-05	0.00352456	0.989044	1.52213	12.6492
Chr1	11695000	Chr1	11699000	138	2.50862e-07	2.94862e-05	1.22657	0.738703	86.8113
Chr1	11695000	Chr1	11739000	33	2.02246e-09	3.58115e-07	1.22657	0.812227	9.46796
Chr1	11695000	Chr1	11741000	47	1.56798e-09	2.82741e-07	1.22657	1.52213	16.9649
Chr1	11695000	Chr1	11743000	30	4.18061e-05	0.00272456	1.22657	1.22158	13.0726
Chr1	11697000	Chr1	11713000	57	0.000191381	0.00998053	1.48898	0.728666	33.9706
Chr1	11697000	Chr1	11717000	65	1.40207e-07	1.74099e-05	1.48898	0.858291	31.6622
Chr1	11697000	Chr1	11733000	30	0.000101227	0.00581279	1.48898	0.768837	13.7583
Chr1	11697000	Chr1	11739000	36	2.03423e-08	3.00491e-06	1.48898	0.812227	12.0819
Chr1	11697000	Chr1	11741000	57	1.70187e-10	3.57573e-08	1.48898	1.52213	21.5389
Chr1	11697000	Chr1	11747000	39	6.46023e-05	0.00396375	1.48898	1.55784	19.4898
Chr1	11697000	Chr1	11759000	22	1.9631e-05	0.0014161	1.48898	0.764445	7.71456
Chr1	11697000	Chr1	11781000	19	0.000157914	0.00848821	1.48898	1.00174	7.11085
Chr1	11699000	Chr1	11739000	19	3.62951e-05	0.00241265	0.738703	0.812227	6.33681
Chr1	11703000	Chr1	11719000	44	4.86997e-05	0.00310921	0.930529	0.779873	22.7217
Chr1	11703000	Chr1	11727000	29	3.69943e-06	0.00032717	0.930529	0.58216	10.8613
Chr1	11703000	Chr1	11731000	34	7.72204e-06	0.000625877	0.930529	0.932013	14.4042
Chr1	11703000	Chr1	11733000	36	1.50292e-09	2.71856e-07	0.930529	0.768837	10.8845
Chr1	11703000	Chr1	11739000	26	3.45498e-06	0.000308039	0.930529	0.812227	9.08344
Chr1	11703000	Chr1	11741000	38	1.81106e-06	0.000173634	0.930529	1.52213	15.9095
Chr1	11703000	Chr1	11745000	28	7.10673e-07	7.52873e-05	0.930529	1.01161	9.40403
Chr1	11705000	Chr1	11715000	71	0.000161583	0.00865441	0.65043	1.29727	44.5957
Chr1	11705000	Chr1	11717000	54	5.97358e-08	8.03319e-06	0.65043	0.858291	23.6215
Chr1	11705000	Chr1	11719000	36	0.000134534	0.00741038	0.65043	0.779873	18.1024
Chr1	11705000	Chr1	11723000	28	1.09175e-06	0.000110587	0.65043	0.532303	9.61945
Chr1	11705000	Chr1	11731000	26	8.61031e-05	0.00506676	0.65043	0.932013	11.034
Chr1	11705000	Chr1	11733000	28	6.2453e-08	8.36363e-06	0.65043	0.768837	8.30563
Chr1	11705000	Chr1	11747000	26	2.16184e-05	0.00154081	0.65043	1.55784	10.1226
Chr1	11713000	Chr1	11717000	139	2.07851e-18	1.07108e-15	0.728666	0.858291	59.9205
Chr1	11713000	Chr1	11723000	40	8.85792e-05	0.00519055	0.728666	0.532303	20.4998
Chr1	11713000	Chr1	11741000	36	0.000186236	0.00975629	0.728666	1.52213	18.4211
Chr1	11715000	Chr1	11729000	55	4.21717e-06	0.000367184	1.29727	0.604861	28.0026
Chr1	11715000	Chr1	11731000	65	3.81684e-05	0.00251831	1.29727	0.932013	37.8564
Chr1	11715000	Chr1	11739000	40	0.00016237	0.00868907	1.29727	0.812227	21.1261
Chr1	11715000	Chr1	11741000	60	0.000151414	0.00819243	1.29727	1.52213	35.941
Chr1	11717000	Chr1	11727000	47	0.000188631	0.00985903	0.858291	0.58216	26.4082
Chr1	11717000	Chr1	11733000	46	1.07141e-06	0.000108744	0.858291	0.768837	20.6612
Chr1	11717000	Chr1	11739000	34	3.24459e-05	0.0021893	0.858291	0.812227	15.4896
Chr1	11717000	Chr1	11741000	59	2.5175e-08	3.65105e-06	0.858291	1.52213	26.1937
Chr1	11719000	Chr1	11725000	80	2.00925e-06	0.00019043	0.779873	0.606085	45.2866
Chr1	11719000	Chr1	11727000	58	1.50521e-05	0.00112305	0.779873	0.58216	31.5105
Chr1	11719000	Chr1	11729000	46	0.000100074	0.00575716	0.779873	0.604861	24.9311
Chr1	11719000	Chr1	11733000	51	3.90649e-08	5.45638e-06	0.779873	0.768837	21.3979
Chr1	11719000	Chr1	11739000	37	3.26284e-06	0.000292807	0.779873	0.812227	15.6935
Chr1	1173000	Chr1	1177000	129	4.99099e-07	5.48484e-05	0.553796	1.52396	80.8601
Chr1	11723000	Chr1	11727000	58	2.77463e-06	0.000253747	0.532303	0.58216	29.6902
Chr1	11723000	Chr1	11731000	76	6.82974e-10	1.3042e-07	0.532303	0.932013	34.4327
Chr1	11723000	Chr1	11733000	44	1.58995e-05	0.00117842	0.532303	0.768837	21.63
Chr1	11725000	Chr1	11729000	62	2.62949e-05	0.00182584	0.606085	0.604861	35.1238
Chr1	11725000	Chr1	11733000	55	0.000177514	0.00936678	0.606085	0.768837	32.3413
Chr1	11727000	Chr1	11731000	91	6.18605e-07	6.65051e-05	0.58216	0.932013	51.9848
Chr1	11729000	Chr1	11733000	79	2.02886e-06	0.000192076	0.604861	0.768837	44.5556
Chr1	11739000	Chr1	11743000	158	2.30431e-09	4.04253e-07	0.812227	1.22158	95.063
Chr1	1175000	Chr1	1179000	142	4.66241e-18	2.32929e-15	0.668216	0.975665	62.464
Chr1	1175000	Chr1	1183000	63	3.01111e-07	3.47827e-05	0.668216	0.668479	31.0023
Chr1	11741000	Chr1	11745000	360	2.24837e-49	9.06512e-46	1.52213	1.01161	147.529
Chr1	11741000	Chr1	11747000	359	4.58651e-16	1.88205e-13	1.52213	1.55784	227.188
Chr1	11741000	Chr1	11749000	159	4.77094e-09	7.91078e-07	1.52213	0.917489	96.9262
Chr1	11741000	Chr1	11781000	38	2.38406e-06	0.000221719	1.52213	1.00174	16.1037
Chr1	11743000	Chr1	11747000	429	1.715e-54	9.16472e-51	1.22158	1.55784	182.329
Chr1	11743000	Chr1	11749000	194	3.85662e-14	1.28639e-11	1.22158	0.917489	107.383
Chr1	11745000	Chr1	11749000	178	6.42651e-17	2.87677e-14	1.01161	0.917489	88.9256
Chr1	11747000	Chr1	11843000	22	4.30905e-05	0.00279704	1.55784	1.2361	8.14229
Chr1	11751000	Chr1	11845000	11	0.000132087	0.00729483	0.911433	0.698314	2.73029
Chr1	11753000	Chr1	11757000	145	1.14483e-06	0.000115349	0.913494	1.08568	95.0212
Chr1	11757000	Chr1	11761000	302	1.30856e-31	1.83279e-28	1.08568	1.36447	141.932
Chr1	11759000	Chr1	11763000	116	4.93099e-11	1.12248e-08	0.764445	0.809633	59.2989
Chr1	1177000	Chr1	1181000	288	4.71553e-40	1.10804e-36	1.52396	0.806509	117.759
Chr1	1177000	Chr1	1183000	202	1.826e-20	1.12929e-17	1.52396	0.668479	97.6051
Chr1	11761000	Chr1	11773000	81	1.54529e-05	0.00114915	1.36447	0.845314	48.804
Chr1	11761000	Chr1	11779000	50	0.000189842	0.00991341	1.36447	0.755838	28.6539
Chr1	11765000	Chr1	11769000	144	1.32348e-11	3.25672e-09	0.671406	1.21038	77.861
Chr1	11765000	Chr1	11781000	42	3.75635e-05	0.00248353	0.671406	1.00174	21.0584
Chr1	11777000	Chr1	11781000	137	1.35258e-15	5.30097e-13	0.664985	1.00174	63.823
Chr1	11777000	Chr1	11845000	13	8.9639e-06	0.000713202	0.664985	0.698314	2.83393
Chr1	11777000	Chr1	11853000	14	9.79737e-05	0.00565467	0.664985	1.1521	4.09813
Chr1	11779000	Chr1	11783000	66	5.86968e-06	0.000491433	0.755838	0.500689	36.2584
Chr1	11779000	Chr1	11831000	16	4.89976e-05	0.00312581	0.755838	0.79218	4.85279
Chr1	11779000	Chr1	11843000	18	7.1641e-05	0.00433142	0.755838	1.2361	6.11251
Chr1	11779000	Chr1	11847000	17	0.000187747	0.00982108	0.755838	1.30885	6.03733
Chr1	1179000	Chr1	1183000	149	1.22361e-20	7.66879e-18	0.975665	0.668479	62.4886
Chr1	11781000	Chr1	11811000	37	6.81666e-06	0.000560799	1.00174	1.06525	16.2349
Chr1	11781000	Chr1	11813000	45	2.20798e-05	0.00156951	1.00174	1.61475	22.6361
Chr1	11781000	Chr1	11831000	20	2.28904e-05	0.00161994	1.00174	0.79218	6.66769
Chr1	11781000	Chr1	11833000	22	1.92629e-05	0.00139313	1.00174	0.948991	7.70467
Chr1	11781000	Chr1	11841000	19	2.68924e-05	0.001862	1.00174	0.880447	6.19413
Chr1	11781000	Chr1	11849000	19	3.90627e-05	0.00256931	1.00174	1.04239	6.3725
Chr1	11783000	Chr1	11845000	12	7.46114e-06	0.000607206	0.500689	0.698314	2.36971
Chr1	11783000	Chr1	11847000	16	1.13805e-05	0.000879421	0.500689	1.30885	4.2874
Chr1	11783000	Chr1	11857000	9	0.000127983	0.00710263	0.500689	0.664763	1.83782
Chr1	11785000	Chr1	11789000	169	4.2083e-07	4.70664e-05	1.4022	0.837593	112.526
Chr1	11785000	Chr1	11811000	52	1.50537e-05	0.00112312	1.4022	1.06525	27.1875
Chr1	11785000	Chr1	11813000	84	5.24158e-11	1.18869e-08	1.4022	1.61475	37.6054
Chr1	11785000	Chr1	11815000	42	7.58896e-06	0.000616227	1.4022	0.919425	19.6142
Chr1	11785000	Chr1	11831000	29	9.1591e-07	9.45438e-05	1.4022	0.79218	10.0934
Chr1	11785000	Chr1	11833000	33	2.17072e-07	2.58619e-05	1.4022	0.948991	11.6096
Chr1	11785000	Chr1	11839000	27	3.82917e-08	5.35847e-06	1.4022	0.69341	7.60283
Chr1	11785000	Chr1	11841000	38	1.51528e-12	4.19799e-10	1.4022	0.880447	9.31354
Chr1	11785000	Chr1	11843000	31	8.84788e-06	0.000705238	1.4022	1.2361	12.6156
Chr1	11785000	Chr1	11845000	29	2.90348e-10	5.89058e-08	1.4022	0.698314	6.87675
Chr1	11785000	Chr1	11855000	23	3.46703e-06	0.000308945	1.4022	0.896892	7.41809
Chr1	11787000	Chr1	11797000	80	1.7406e-09	3.11657e-07	0.725794	0.987692	37.8876
Chr1	11787000	Chr1	11811000	45	8.57168e-10	1.61094e-07	0.725794	1.06525	15.5016
Chr1	11787000	Chr1	11813000	60	5.52241e-12	1.42734e-09	0.725794	1.61475	21.3318
Chr1	11787000	Chr1	11815000	26	9.22933e-05	0.00537479	0.725794	0.919425	11.0833
Chr1	11787000	Chr1	11825000	18	1.10078e-05	0.000854055	0.725794	0.647116	5.27561
Chr1	11787000	Chr1	11829000	23	1.39246e-06	0.000137329	0.725794	0.967052	7.01187
Chr1	11787000	Chr1	11833000	23	2.07813e-07	2.48596e-05	0.725794	0.948991	6.25866
Chr1	11787000	Chr1	11841000	17	1.9713e-05	0.00142117	0.725794	0.880447	4.99681
Chr1	11787000	Chr1	11845000	16	1.78765e-06	0.000171656	0.725794	0.698314	3.68898
Chr1	11787000	Chr1	11847000	21	7.1885e-06	0.00058757	0.725794	1.30885	6.67155
Chr1	11789000	Chr1	11797000	137	3.84567e-19	2.1164e-16	0.837593	0.987692	57.4175
Chr1	11789000	Chr1	11809000	31	1.22202e-06	0.000122258	0.837593	0.549447	11.4019
Chr1	11789000	Chr1	11811000	60	2.96357e-13	8.97932e-11	0.837593	1.06525	19.825
Chr1	11789000	Chr1	11813000	77	4.02976e-15	1.4997e-12	0.837593	1.61475	27.1174
Chr1	11789000	Chr1	11815000	38	9.06161e-08	1.17323e-05	0.837593	0.919425	14.0172
Chr1	11789000	Chr1	11839000	17	1.46947e-05	0.00109985	0.837593	0.69341	4.88002
Chr1	11789000	Chr1	11841000	24	2.3124e-08	3.3791e-06	0.837593	0.880447	5.97689
Chr1	11789000	Chr1	11843000	34	1.01864e-11	2.54267e-09	0.837593	1.2361	8.09589
Chr1	11789000	Chr1	11847000	24	3.57008e-06	0.000317083	0.837593	1.30885	7.97932
Chr1	11797000	Chr1	11811000	94	7.66212e-15	2.76354e-12	0.987692	1.06525	37.5479
Chr1	11797000	Chr1	11813000	113	1.35925e-14	4.77234e-12	0.987692	1.61475	49.9359
Chr1	11797000	Chr1	11815000	48	3.52065e-05	0.00234999	0.987692	0.919425	25.2307
Chr1	11797000	Chr1	11839000	24	2.61144e-07	3.05847e-05	0.987692	0.69341	6.84199
Chr1	11797000	Chr1	11841000	21	0.000145347	0.00791356	0.987692	0.880447	8.26438
Chr1	11797000	Chr1	11843000	31	7.01425e-07	7.44047e-05	0.987692	1.2361	11.0939
Chr1	11797000	Chr1	11845000	18	5.90195e-05	0.00366615	0.987692	0.698314	6.01754
Chr1	11799000	Chr1	11809000	84	2.61164e-09	4.54261e-07	1.41096	0.549447	40.9735
Chr1	11799000	Chr1	11813000	136	1.93975e-08	2.87734e-06	1.41096	1.61475	81.3077
Chr1	11799000	Chr1	11831000	35	1.71369e-05	0.00125779	1.41096	0.79218	15.6417
Chr1	1181000	Chr1	1185000	94	7.42967e-07	7.83789e-05	0.806509	0.704997	54.4764
Chr1	11805000	Chr1	11809000	63	0.00011349	0.00641285	0.71872	0.549447	37.8353
Chr1	11811000	Chr1	11815000	188	8.30064e-18	4.0527e-15	1.06525	0.919425	93.8382
Chr1	11811000	Chr1	11817000	109	7.12878e-05	0.00431359	1.06525	0.722051	73.6938
Chr1	11811000	Chr1	11829000	52	5.4787e-05	0.00344012	1.06525	0.967052	28.6214
Chr1	11811000	Chr1	11831000	52	7.64575e-09	1.22301e-06	1.06525	0.79218	20.9071
Chr1	11811000	Chr1	11833000	59	1.0947e-10	2.36898e-08	1.06525	0.948991	22.4616
Chr1	11811000	Chr1	11839000	28	8.04684e-05	0.00478409	1.06525	0.69341	12.2681
Chr1	11811000	Chr1	11841000	33	1.54864e-05	0.00115138	1.06525	0.880447	14.2692
Chr1	11811000	Chr1	11843000	37	9.11393e-05	0.00531754	1.06525	1.2361	18.4268
Chr1	11813000	Chr1	11817000	165	1.44811e-06	0.000142246	1.61475	0.722051	111.708
Chr1	11813000	Chr1	11831000	68	8.46158e-07	8.80464e-05	1.61475	0.79218	35.5401
Chr1	11813000	Chr1	11833000	85	3.62902e-11	8.41605e-09	1.61475	0.948991	37.965
Chr1	11813000	Chr1	11839000	43	8.46051e-06	0.000678246	1.61475	0.69341	20.38
Chr1	11815000	Chr1	11839000	32	4.44974e-06	0.000384891	0.919425	0.69341	12.7826
Chr1	11815000	Chr1	11841000	40	4.10075e-08	5.70546e-06	0.919425	0.880447	14.7343
Chr1	11817000	Chr1	11839000	30	2.10226e-06	0.000198187	0.722051	0.69341	11.1246
Chr1	1183000	Chr1	1187000	146	7.44902e-06	0.000606346	0.668479	1.55304	99.4677
Chr1	11841000	Chr1	11907000	18	9.48365e-05	0.0055007	0.880447	1.12436	6.25384
Chr1	11845000	Chr1	11855000	56	0.000177429	0.00936286	0.698314	0.896892	33.1019
Chr1	11847000	Chr1	11851000	399	1.95984e-59	1.33228e-55	1.30885	1.24372	155.964
Chr1	11847000	Chr1	11853000	272	2.25305e-21	1.4979e-18	1.30885	1.1521	144.475
Chr1	11847000	Chr1	11855000	165	3.09695e-16	1.29343e-13	1.30885	0.896892	81.4741
Chr1	11847000	Chr1	11857000	78	1.0681e-05	0.000831687	1.30885	0.664763	45.9853
Chr1	11847000	Chr1	11921000	37	9.80398e-10	1.82727e-07	1.30885	1.55293	11.223
Chr1	11849000	Chr1	11853000	298	7.3155e-46	2.42173e-42	1.04239	1.1521	115.062
Chr1	11849000	Chr1	11855000	186	3.99007e-19	2.19442e-16	1.04239	0.896892	89.5742
Chr1	11849000	Chr1	11857000	78	4.55023e-05	0.00293188	1.04239	0.664763	48.0936
Chr1	11851000	Chr1	11855000	269	1.50719e-39	3.43656e-36	1.24372	0.896892	106.875
Chr1	11851000	Chr1	11857000	127	4.75893e-07	5.25551e-05	1.24372	0.664763	79.2141
Chr1	11853000	Chr1	11857000	134	1.42936e-10	3.03821e-08	1.1521	0.664763	73.3785
Chr1	11853000	Chr1	11915000	28	5.72612e-05	0.00357267	1.1521	1.53912	12.0182
Chr1	11853000	Chr1	11941000	18	0.000116532	0.00655916	1.1521	1.21538	6.36071
Chr1	11859000	Chr1	11873000	54	1.12153e-05	0.000868254	0.925964	0.856493	28.3028
Chr1	11859000	Chr1	11881000	42	2.94989e-06	0.000267794	0.925964	0.915827	18.8424
Chr1	11859000	Chr1	11945000	15	5.3819e-05	0.00338825	0.925964	1.01566	4.37259
Chr1	11861000	Chr1	11865000	86	4.13367e-06	0.000360787	0.963825	0.549646	50.7567
Chr1	11861000	Chr1	11873000	59	0.00012696	0.00705336	0.963825	0.856493	34.9296
Chr1	11861000	Chr1	11881000	42	8.44931e-05	0.0049868	0.963825	0.915827	21.869
Chr1	11863000	Chr1	11867000	99	3.34516e-14	1.12471e-11	0.558313	0.778899	41.665
Chr1	11863000	Chr1	11873000	56	9.35938e-08	1.2079e-05	0.558313	0.856493	25.2734
Chr1	11863000	Chr1	11903000	12	0.000187172	0.00979813	0.558313	0.565349	3.33364
Chr1	11865000	Chr1	11869000	88	6.77537e-09	1.09432e-06	0.549646	0.848229	44.6692
Chr1	11865000	Chr1	11871000	97	1.95703e-07	2.35449e-05	0.549646	1.0441	54.9842
Chr1	11865000	Chr1	11881000	34	4.52315e-05	0.00291726	0.549646	0.915827	15.761
Chr1	11865000	Chr1	11953000	12	5.04013e-05	0.00320217	0.549646	1.15755	2.89018
Chr1	11867000	Chr1	11871000	153	3.82011e-14	1.27508e-11	0.778899	1.0441	77.9177
Chr1	11867000	Chr1	11873000	102	6.95021e-06	0.000570397	0.778899	0.856493	63.9171
Chr1	11869000	Chr1	11873000	200	3.86576e-37	7.70542e-34	0.848229	0.856493	69.6064
Chr1	11869000	Chr1	11907000	26	5.40434e-05	0.00340018	0.848229	1.12436	10.7126
Chr1	11877000	Chr1	11905000	31	0.000129415	0.00717007	1.38071	0.638064	14.632
Chr1	11881000	Chr1	11885000	201	6.54317e-20	3.85883e-17	0.915827	1.1182	98.1171
Chr1	11881000	Chr1	11903000	27	6.81175e-05	0.00414652	0.915827	0.565349	11.5042
Chr1	11881000	Chr1	11907000	45	1.91825e-07	2.31317e-05	0.915827	1.12436	18.7425
Chr1	11881000	Chr1	11909000	41	1.29821e-05	0.000986609	0.915827	1.27551	19.4015
Chr1	11881000	Chr1	11917000	37	1.3778e-05	0.00103945	0.915827	1.52475	16.7824
Chr1	11881000	Chr1	11919000	31	0.000109613	0.00622472	0.915827	1.40871	14.4915
Chr1	11881000	Chr1	11921000	33	4.12025e-05	0.00269047	0.915827	1.55293	15.0207
Chr1	11883000	Chr1	11903000	61	4.74953e-15	1.75195e-12	1.31842	0.565349	18.4667
Chr1	11883000	Chr1	11905000	46	7.14584e-08	9.45477e-06	1.31842	0.638064	18.6917
Chr1	11883000	Chr1	11907000	77	3.6563e-13	1.09657e-10	1.31842	1.12436	29.7216
Chr1	11883000	Chr1	11913000	44	3.61683e-05	0.00240544	1.31842	1.1178	22.4214
Chr1	11883000	Chr1	11915000	53	2.37304e-05	0.00167106	1.31842	1.53912	28.397
Chr1	11883000	Chr1	11919000	49	7.25961e-07	7.67678e-05	1.31842	1.40871	22.3214
Chr1	11883000	Chr1	11939000	34	3.11948e-06	0.000281337	1.31842	1.38571	13.7826
Chr1	11883000	Chr1	11943000	31	0.000167858	0.00893822	1.31842	1.60454	14.857
Chr1	11885000	Chr1	11903000	45	3.22079e-08	4.57046e-06	1.1182	0.565349	17.5641
Chr1	11885000	Chr1	11905000	58	2.84833e-14	9.64881e-12	1.1182	0.638064	17.6767
Chr1	11885000	Chr1	11907000	81	2.64574e-16	1.11261e-13	1.1182	1.12436	27.9352
Chr1	11885000	Chr1	11909000	58	9.0748e-07	9.3773e-05	1.1182	1.27551	28.5967
Chr1	11885000	Chr1	11917000	51	9.3181e-07	9.60155e-05	1.1182	1.52475	23.8596
Chr1	11885000	Chr1	11919000	40	7.80606e-05	0.00466017	1.1182	1.40871	20.3737
Chr1	11885000	Chr1	11947000	27	3.08751e-06	0.000278754	1.1182	1.26604	9.59494
Chr1	11885000	Chr1	11951000	27	1.44162e-07	1.78476e-05	1.1182	1.15193	8.13739
Chr1	11885000	Chr1	11959000	19	2.33496e-05	0.00164789	1.1182	0.992582	6.12849
Chr1	11885000	Chr1	11963000	22	0.000153117	0.0082696	1.1182	1.53649	8.91245
Chr1	11903000	Chr1	11907000	179	1.35191e-34	2.29888e-31	0.565349	1.12436	60.9024
Chr1	11903000	Chr1	11919000	47	5.22134e-05	0.00330074	0.565349	1.40871	24.936
Chr1	11903000	Chr1	11945000	17	0.000103901	0.00594442	0.565349	1.01566	5.73634
Chr1	11905000	Chr1	11909000	121	3.86638e-06	0.000340323	0.638064	1.27551	77.9762
Chr1	11905000	Chr1	11917000	70	2.67543e-05	0.00185343	0.638064	1.52475	41.1656
Chr1	11905000	Chr1	11919000	58	2.44883e-05	0.00171673	0.638064	1.40871	32.0774
Chr1	11905000	Chr1	11943000	31	1.4511e-06	0.000142499	0.638064	1.60454	11.4999
Chr1	11907000	Chr1	11919000	104	1.72259e-05	0.00126324	1.12436	1.40871	67.0193
Chr1	11907000	Chr1	11949000	37	7.37507e-07	7.78619e-05	1.12436	1.30759	14.6875
Chr1	11913000	Chr1	11917000	352	1.35894e-37	2.77008e-34	1.1178	1.52475	163.295
Chr1	11913000	Chr1	11919000	257	2.59105e-15	9.84068e-13	1.1178	1.40871	150.868
Chr1	11913000	Chr1	11921000	201	1.34524e-11	3.30749e-09	1.1178	1.55293	120.477
Chr1	11913000	Chr1	11923000	94	1.94001e-05	0.00140162	1.1178	1.00355	59.2876
Chr1	11913000	Chr1	11927000	81	0.000100976	0.00580011	1.1178	1.29686	51.7331
Chr1	11913000	Chr1	11939000	66	9.19351e-10	1.72128e-07	1.1178	1.38571	28.1932
Chr1	11913000	Chr1	11941000	42	0.000161785	0.00866317	1.1178	1.21538	22.5639
Chr1	11913000	Chr1	11943000	57	4.59208e-07	5.09164e-05	1.1178	1.60454	27.2872
Chr1	11913000	Chr1	11949000	35	0.000159217	0.00854746	1.1178	1.30759	17.5662
Chr1	11915000	Chr1	11919000	469	1.30312e-54	6.99569e-51	1.53912	1.40871	207.734
Chr1	11915000	Chr1	11921000	356	5.09951e-15	1.87313e-12	1.53912	1.55293	229.001
Chr1	11915000	Chr1	11923000	158	2.65088e-06	0.000243577	1.53912	1.00355	107.202
Chr1	11915000	Chr1	11939000	72	2.81957e-05	0.00193958	1.53912	1.38571	42.7618
Chr1	11915000	Chr1	11941000	62	1.08219e-05	0.00084153	1.53912	1.21538	34.0484
Chr1	11915000	Chr1	11943000	80	4.67995e-08	6.43686e-06	1.53912	1.60454	41.0167
Chr1	11915000	Chr1	11945000	48	8.30916e-06	0.000667284	1.53912	1.01566	23.7829
Chr1	11915000	Chr1	11947000	59	9.50813e-08	1.22515e-05	1.53912	1.26604	27.2686
Chr1	11915000	Chr1	11949000	61	3.68746e-09	6.23989e-07	1.53912	1.30759	26.0299
Chr1	11915000	Chr1	11953000	43	5.50275e-06	0.000464255	1.53912	1.15755	20.0119
Chr1	11917000	Chr1	11921000	580	2.25516e-85	4.22568e-81	1.52475	1.55293	226.863
Chr1	11917000	Chr1	11923000	241	6.04041e-13	1.76144e-10	1.52475	1.00355	146.605
Chr1	11917000	Chr1	11939000	90	1.56166e-08	2.35704e-06	1.52475	1.38571	46.946
Chr1	11917000	Chr1	11941000	84	2.96374e-11	6.9621e-09	1.52475	1.21538	37.1556
Chr1	11917000	Chr1	11943000	99	1.44932e-12	4.02307e-10	1.52475	1.60454	44.5307
Chr1	11917000	Chr1	11945000	56	1.62011e-07	1.98294e-05	1.52475	1.01566	25.7207
Chr1	11917000	Chr1	11947000	68	8.03239e-10	1.51593e-07	1.52475	1.26604	29.3691
Chr1	11917000	Chr1	11949000	65	1.46864e-09	2.66033e-07	1.52475	1.30759	27.9008
Chr1	11917000	Chr1	11951000	43	9.59188e-05	0.00555411	1.52475	1.15193	22.7171
Chr1	11917000	Chr1	11953000	44	1.00655e-05	0.000789736	1.52475	1.15755	21.212
Chr1	11917000	Chr1	11961000	33	4.52785e-06	0.000390838	1.52475	0.925465	13.4105
Chr1	11919000	Chr1	11923000	317	2.36535e-40	5.6419e-37	1.40871	1.00355	135.449
Chr1	11919000	Chr1	11939000	115	3.03014e-16	1.26634e-13	1.40871	1.38571	48.3629
Chr1	11919000	Chr1	11941000	88	3.25913e-12	8.67369e-10	1.40871	1.21538	38.0421
Chr1	11919000	Chr1	11943000	77	1.14394e-05	0.000883345	1.40871	1.60454	45.3196
Chr1	11919000	Chr1	11945000	54	1.11229e-06	0.000112413	1.40871	1.01566	26.0423
Chr1	11919000	Chr1	11947000	56	1.00984e-05	0.000791848	1.40871	1.26604	29.6215
Chr1	11919000	Chr1	11949000	64	4.07084e-09	6.83366e-07	1.40871	1.30759	28.0247
Chr1	11919000	Chr1	11953000	44	8.78682e-06	0.00070105	1.40871	1.15755	21.0907
Chr1	1193000	Chr1	1209000	80	1.50707e-05	0.00112423	1.38862	1.10398	47.999
Chr1	1193000	Chr1	1211000	98	2.5497e-08	3.69491e-06	1.38862	1.38007	53.2445
Chr1	1193000	Chr1	1213000	104	3.25082e-08	4.60915e-06	1.38862	1.68374	57.9267
Chr1	11921000	Chr1	11925000	235	1.14929e-05	0.000887001	1.55293	1.18055	175.65
Chr1	11921000	Chr1	11933000	78	0.000121251	0.00678413	1.55293	0.75573	49.6582
Chr1	11921000	Chr1	11939000	111	2.08474e-09	3.68301e-07	1.55293	1.38571	59.7881
Chr1	11921000	Chr1	11941000	97	9.24069e-11	2.01962e-08	1.55293	1.21538	46.761
Chr1	11921000	Chr1	11943000	103	6.8811e-09	1.10984e-06	1.55293	1.60454	55.3646
Chr1	11923000	Chr1	11939000	93	5.14799e-11	1.16901e-08	1.00355	1.38571	43.541
Chr1	11923000	Chr1	11941000	59	5.80801e-05	0.00361544	1.00355	1.21538	33.8878
Chr1	11923000	Chr1	11943000	75	4.62027e-07	5.11998e-05	1.00355	1.60454	39.8941
Chr1	11923000	Chr1	11945000	49	1.07814e-06	0.000109368	1.00355	1.01566	22.6472
Chr1	11925000	Chr1	11939000	94	1.10215e-05	0.000855011	1.18055	1.38571	58.3806
Chr1	11925000	Chr1	11941000	80	1.50432e-06	0.000147164	1.18055	1.21538	44.9247
Chr1	11925000	Chr1	11945000	59	1.39743e-06	0.000137775	1.18055	1.01566	29.7064
Chr1	11927000	Chr1	11941000	100	9.12819e-08	1.18093e-05	1.29686	1.21538	56.2497
Chr1	11939000	Chr1	11943000	488	1.7822e-58	1.14874e-54	1.38571	1.60454	213.027
Chr1	11939000	Chr1	11945000	224	1.46334e-12	4.06044e-10	1.38571	1.01566	134.844
Chr1	11939000	Chr1	11947000	195	6.2571e-10	1.20237e-07	1.38571	1.26604	121.761
Chr1	11939000	Chr1	11949000	169	9.10408e-12	2.28882e-09	1.38571	1.30759	95.7651
Chr1	11939000	Chr1	11951000	107	5.74051e-06	0.000481888	1.38571	1.15193	67.5416
Chr1	11939000	Chr1	11953000	96	1.83558e-06	0.000175731	1.38571	1.15755	57.2433
Chr1	11939000	Chr1	11955000	74	2.93256e-05	0.00200605	1.38571	1.02216	44.3486
Chr1	11941000	Chr1	11945000	270	5.44928e-33	8.29839e-30	1.21538	1.01566	118.27
Chr1	11941000	Chr1	11947000	226	1.16454e-09	2.14345e-07	1.21538	1.26604	147.425
Chr1	11941000	Chr1	11949000	202	3.38634e-15	1.26978e-12	1.21538	1.30759	110.3
Chr1	11941000	Chr1	11951000	119	9.14564e-07	9.44283e-05	1.21538	1.15193	73.9952
Chr1	11943000	Chr1	11947000	425	2.80649e-46	9.48946e-43	1.60454	1.26604	194.63
Chr1	11943000	Chr1	11949000	336	2.44407e-18	1.2514e-15	1.60454	1.30759	201.019
Chr1	11943000	Chr1	11951000	216	1.08505e-12	3.0603e-10	1.60454	1.15193	128.283
Chr1	11945000	Chr1	11949000	284	4.80859e-33	7.34568e-30	1.01566	1.30759	127.243
Chr1	11945000	Chr1	11951000	183	5.14735e-10	1.00408e-07	1.01566	1.15193	112.095
Chr1	11945000	Chr1	11953000	131	2.98307e-07	3.44901e-05	1.01566	1.15755	81.5976
Chr1	11947000	Chr1	11951000	367	2.06701e-57	1.26403e-53	1.26604	1.15193	139.729
Chr1	11947000	Chr1	11953000	235	2.09655e-13	6.45909e-11	1.26604	1.15755	140.41
Chr1	11947000	Chr1	11955000	138	1.43959e-06	0.000141514	1.26604	1.02216	89.8168
Chr1	11949000	Chr1	11953000	259	1.02723e-17	4.96844e-15	1.30759	1.15755	145.019
Chr1	11949000	Chr1	11955000	173	9.13589e-05	0.00532862	1.30759	1.02216	128.058
Chr1	11951000	Chr1	11955000	218	1.13959e-18	6.01231e-16	1.15193	1.02216	112.813
Chr1	11951000	Chr1	11961000	90	2.20162e-05	0.00156552	1.15193	0.925465	56.3443
Chr1	11953000	Chr1	11957000	153	6.66876e-06	0.000550149	1.15755	0.946736	104.998
Chr1	11953000	Chr1	11961000	108	0.000147522	0.00801301	1.15755	0.925465	74.3516
Chr1	11953000	Chr1	11963000	133	8.70372e-05	0.00511401	1.15755	1.53649	94.0007
Chr1	11957000	Chr1	11961000	235	1.40158e-41	3.58439e-38	0.946736	0.925465	83.9462
Chr1	11957000	Chr1	11963000	216	1.12839e-09	2.08213e-07	0.946736	1.53649	139.37
Chr1	11957000	Chr1	11965000	109	4.73444e-10	9.29213e-08	0.946736	0.863216	56.7202
Chr1	11957000	Chr1	12027000	16	1.60808e-05	0.00119032	0.946736	0.790234	4.41294
Chr1	11959000	Chr1	11963000	325	2.86273e-37	5.73938e-34	0.992582	1.53649	146.119
Chr1	11959000	Chr1	11965000	141	2.26597e-09	3.98032e-07	0.992582	0.863216	82.0914
Chr1	11959000	Chr1	12015000	20	9.55993e-05	0.00553824	0.992582	0.990374	7.41598
Chr1	11959000	Chr1	12027000	15	0.000143065	0.00780919	0.992582	0.790234	4.78683
Chr1	1197000	Chr1	1201000	130	3.29505e-06	0.000295394	0.625733	1.41605	84.8944
Chr1	1197000	Chr1	1209000	52	9.10882e-05	0.0053153	0.625733	1.10398	29.2295
Chr1	11961000	Chr1	11965000	134	1.81623e-09	3.24196e-07	0.925465	0.863216	76.5406
Chr1	11963000	Chr1	11967000	208	3.10361e-09	5.32544e-07	1.53649	0.915639	134.792
Chr1	11963000	Chr1	12033000	22	0.000175652	0.00928419	1.53649	0.99334	9.00265
Chr1	11977000	Chr1	12003000	48	0.000159259	0.00854926	1.16596	1.26961	26.9441
Chr1	11985000	Chr1	11989000	247	1.77102e-33	2.78925e-30	0.965672	1.11146	102.834
Chr1	11985000	Chr1	11993000	95	2.3398e-06	0.000218102	0.965672	0.847856	56.8253
Chr1	11985000	Chr1	11995000	122	7.8132e-13	2.24294e-10	0.965672	1.1638	59.3979
Chr1	11985000	Chr1	11997000	72	3.7173e-10	7.4196e-08	0.965672	0.767364	31.3547
Chr1	11985000	Chr1	11999000	94	7.66097e-20	4.48547e-17	0.965672	0.900364	31.0285
Chr1	11985000	Chr1	12001000	45	0.000157081	0.00844958	0.965672	0.817456	24.7162
Chr1	11985000	Chr1	12007000	50	5.84846e-05	0.00363713	0.965672	1.26929	27.2344
Chr1	11985000	Chr1	12009000	44	5.85429e-08	7.88747e-06	0.965672	0.895337	17.3351
Chr1	11987000	Chr1	11993000	150	3.24591e-07	3.72265e-05	1.19113	0.847856	96.7595
Chr1	11987000	Chr1	11995000	150	2.37283e-07	2.80266e-05	1.19113	1.1638	96.2117
Chr1	11987000	Chr1	11997000	111	8.7737e-15	3.14178e-12	1.19113	0.767364	48.3084
Chr1	11987000	Chr1	11999000	106	1.24932e-14	4.4004e-12	1.19113	0.900364	45.3784
Chr1	11987000	Chr1	12001000	75	2.21871e-09	3.90105e-07	1.19113	0.817456	34.7485
Chr1	11989000	Chr1	11993000	182	1.53269e-17	7.28547e-15	1.11146	0.847856	90.2879
Chr1	11989000	Chr1	11995000	215	8.16851e-14	2.63692e-11	1.11146	1.1638	123.933
Chr1	11989000	Chr1	11997000	99	1.44301e-06	0.000141822	1.11146	0.767364	59.1952
Chr1	11989000	Chr1	12001000	63	0.00017245	0.0091409	1.11146	0.817456	38.4443
Chr1	11993000	Chr1	11997000	120	6.04637e-11	1.35913e-08	0.847856	0.767364	62.3355
Chr1	11993000	Chr1	11999000	109	5.37456e-05	0.00338417	0.847856	0.900364	73.1396
Chr1	11993000	Chr1	12007000	64	9.87854e-05	0.0056936	0.847856	1.26929	38.4057
Chr1	11993000	Chr1	12009000	52	3.76935e-07	4.26235e-05	0.847856	0.895337	23.7682
Chr1	11995000	Chr1	11999000	172	5.45158e-11	1.23316e-08	1.1638	0.900364	100.394
Chr1	11995000	Chr1	12001000	142	5.02209e-07	5.5156e-05	1.1638	0.817456	91.1497
Chr1	11995000	Chr1	12007000	93	0.000186459	0.00976622	1.1638	1.26929	62.5046
Chr1	11997000	Chr1	12001000	121	3.359e-12	8.91957e-10	0.767364	0.817456	60.1004
Chr1	11997000	Chr1	12003000	135	3.04194e-05	0.0020706	0.767364	1.26961	93.3435
Chr1	11999000	Chr1	12003000	166	3.10894e-07	3.58074e-05	0.900364	1.26961	109.522
Chr1	11999000	Chr1	12009000	74	8.19114e-06	0.00065889	0.900364	0.895337	42.6056
Chr1	121000	Chr1	125000	188	1.2759e-21	8.63525e-19	1.17477	0.763011	85.8809
Chr1	12015000	Chr1	12019000	192	1.59931e-54	8.55433e-51	0.990374	0.511372	48.523
Chr1	1203000	Chr1	1207000	216	5.09654e-08	6.95276e-06	1.39678	1.0958	146.647
Chr1	12025000	Chr1	12029000	137	7.49916e-05	0.00450363	1.58465	0.638961	97.0109
Chr1	12025000	Chr1	12037000	129	2.37621e-05	0.00167296	1.58465	1.31064	87.8796
Chr1	12025000	Chr1	12043000	82	3.89489e-07	4.38877e-05	1.58465	1.01685	44.7694
Chr1	12025000	Chr1	12049000	56	3.87633e-07	4.36988e-05	1.58465	0.832862	26.4617
Chr1	12025000	Chr1	12067000	44	1.48102e-06	0.000145128	1.58465	1.23864	19.6087
Chr1	12025000	Chr1	12071000	43	6.32587e-07	6.78386e-05	1.58465	1.27268	18.3257
Chr1	12025000	Chr1	12101000	21	7.64879e-05	0.00457971	1.58465	0.929594	7.87974
Chr1	12027000	Chr1	12031000	199	3.51293e-19	1.93967e-16	0.790234	1.299	98.3508
Chr1	12027000	Chr1	12033000	124	1.61831e-07	1.98098e-05	0.790234	0.99334	75.2084
Chr1	12027000	Chr1	12037000	107	2.75075e-10	5.60116e-08	0.790234	1.31064	54.7394
Chr1	12027000	Chr1	12039000	54	1.21876e-05	0.000933764	0.790234	0.849097	28.3913
Chr1	12027000	Chr1	12041000	43	7.75294e-07	8.1447e-05	0.790234	0.655068	18.4737
[truncated: 110,147 more rows]

## Sheet: chromatin_loops_emf2_T0
chr1	fragmentMid1	chr2	fragmentMid2	contactCount	p-value	q-value	bias1	bias2	ExpCC
Chr1	11000	Chr1	31000	80	2.44385e-09	6.03142e-07	1.40926	1.13992	38.1891
Chr1	1001000	Chr1	1005000	61	2.19144e-05	0.00202152	0.771285	0.522441	34.1562
Chr1	10003000	Chr1	10007000	67	1.95436e-07	3.22555e-05	0.618063	0.636648	33.3541
Chr1	10003000	Chr1	10011000	89	4.35359e-08	8.35119e-06	0.618063	1.20529	47.345
Chr1	10003000	Chr1	10013000	44	3.67684e-06	0.000431238	0.618063	0.666297	20.3415
Chr1	10005000	Chr1	10009000	141	1.84863e-09	4.66542e-07	1.06953	0.902446	81.8151
Chr1	10005000	Chr1	10011000	171	2.92247e-08	5.81687e-06	1.06953	1.20529	109.271
Chr1	10007000	Chr1	10011000	114	2.55998e-08	5.16074e-06	0.636648	1.20529	65.0443
Chr1	10009000	Chr1	10013000	99	1.67077e-09	4.2518e-07	0.902446	0.666297	50.969
Chr1	1003000	Chr1	1007000	163	2.44163e-11	8.4769e-09	1.20698	0.904831	92.5727
Chr1	10021000	Chr1	10025000	95	8.89924e-05	0.00662595	0.994677	0.744016	62.7309
Chr1	10029000	Chr1	10033000	126	1.32675e-10	4.09247e-08	0.887311	0.897292	67.488
Chr1	10031000	Chr1	10035000	202	6.70898e-11	2.17068e-08	1.45732	1.00116	123.673
Chr1	10033000	Chr1	10037000	132	1.86717e-05	0.0017623	0.897292	1.18134	89.8513
Chr1	10035000	Chr1	10039000	129	5.66251e-06	0.00062834	1.00116	1.0026	85.0841
Chr1	10039000	Chr1	10043000	218	3.46474e-10	9.93599e-08	1.0026	1.63433	138.895
Chr1	10041000	Chr1	10045000	136	1.90958e-07	3.15869e-05	0.604909	1.65377	84.7972
Chr1	10047000	Chr1	10051000	153	3.61838e-08	7.05971e-06	1.46355	0.769265	95.4334
Chr1	10049000	Chr1	10053000	176	9.95863e-10	2.64685e-07	1.36191	0.932828	107.688
Chr1	10053000	Chr1	10057000	106	4.42556e-06	0.000507058	0.932828	0.838877	66.331
Chr1	10055000	Chr1	10069000	76	3.4381e-06	0.000406903	1.68261	0.750249	42.988
Chr1	10059000	Chr1	10063000	167	1.44899e-11	5.22066e-09	1.20208	0.931123	94.8763
Chr1	10059000	Chr1	10073000	59	7.14592e-06	0.000769547	1.20208	0.767079	31.4001
Chr1	1007000	Chr1	1011000	79	3.62673e-05	0.003104	0.904831	0.632681	48.5254
Chr1	10067000	Chr1	10073000	87	4.44458e-10	1.25237e-07	0.636711	0.767079	41.3999
Chr1	10069000	Chr1	10073000	126	2.34013e-20	2.35147e-17	0.750249	0.767079	48.7824
Chr1	10069000	Chr1	10079000	102	2.2018e-08	4.49525e-06	0.750249	1.51081	55.9885
Chr1	10079000	Chr1	10083000	253	8.03342e-11	2.56835e-08	1.51081	1.28198	164.176
Chr1	10081000	Chr1	10085000	187	5.2293e-10	1.45662e-07	1.23273	1.10273	115.227
Chr1	10083000	Chr1	10087000	320	2.88537e-31	7.58473e-28	1.28198	1.42459	154.807
Chr1	10083000	Chr1	10089000	111	2.91857e-05	0.00258069	1.28198	0.67728	73.5983
Chr1	10085000	Chr1	10089000	128	6.25322e-13	2.75386e-10	1.10273	0.67728	63.3075
Chr1	10085000	Chr1	10099000	61	0.000119143	0.00846243	1.10273	0.968531	36.3698
Chr1	10087000	Chr1	10091000	263	2.26618e-23	3.06395e-20	1.42459	1.10293	133.185
Chr1	10091000	Chr1	10095000	98	0.000102071	0.00743261	1.10293	0.699751	65.4197
Chr1	10093000	Chr1	10097000	191	2.95655e-07	4.66634e-05	1.26132	1.21373	129.768
Chr1	10097000	Chr1	10101000	273	2.12597e-24	3.14335e-21	1.21373	1.33903	137.762
Chr1	10099000	Chr1	10165000	15	5.0224e-05	0.00409722	0.968531	0.788482	4.34519
Chr1	10101000	Chr1	10105000	155	7.71359e-06	0.000821644	1.33903	0.942336	106.958
Chr1	10113000	Chr1	10117000	98	4.45638e-08	8.5299e-06	1.07163	0.593382	53.9012
Chr1	10113000	Chr1	10119000	195	1.48517e-06	0.000194799	1.07163	1.50317	136.544
Chr1	10113000	Chr1	10121000	174	7.13494e-11	2.29971e-08	1.07163	1.50177	102.282
Chr1	10113000	Chr1	10123000	72	1.93655e-06	0.000245888	1.07163	0.743309	39.3458
Chr1	10113000	Chr1	10125000	91	6.58632e-07	9.48653e-05	1.07163	1.21236	52.0659
Chr1	10117000	Chr1	10121000	154	1.69337e-15	1.02059e-12	0.593382	1.50177	75.5363
Chr1	10117000	Chr1	10123000	63	8.25595e-05	0.00622183	0.593382	0.743309	37.387
Chr1	10117000	Chr1	10129000	47	1.04952e-05	0.00107249	0.593382	0.980328	23.3121
Chr1	10119000	Chr1	10123000	189	9.93374e-18	7.62633e-15	1.50317	0.743309	94.7099
Chr1	10119000	Chr1	10125000	209	1.75783e-05	0.00167276	1.50317	1.21236	154.475
Chr1	1013000	Chr1	1017000	178	8.23985e-05	0.00621202	1.18344	1.31657	132.07
Chr1	10121000	Chr1	10125000	231	5.27809e-09	1.22579e-06	1.50177	1.21236	154.331
Chr1	10123000	Chr1	10127000	96	1.90902e-05	0.00179579	0.743309	0.965618	60.8403
Chr1	10125000	Chr1	10129000	222	1.48751e-25	2.42912e-22	1.21236	0.980328	100.744
Chr1	10125000	Chr1	10131000	130	7.37894e-10	2.00511e-07	1.21236	0.704817	72.4311
Chr1	10127000	Chr1	10131000	126	5.36625e-15	3.04525e-12	0.965618	0.704817	57.6898
Chr1	10131000	Chr1	10135000	116	1.81251e-08	3.76934e-06	0.704817	1.10623	66.0902
Chr1	1015000	Chr1	1019000	184	4.38055e-09	1.03272e-06	1.17025	1.17271	116.328
Chr1	10151000	Chr1	10173000	38	2.52119e-06	0.000310191	1.08149	0.699262	16.1437
Chr1	10153000	Chr1	10157000	77	2.31672e-10	6.85563e-08	0.622646	0.648408	34.2221
Chr1	10153000	Chr1	10163000	65	0.000127037	0.00892797	0.622646	1.28567	39.5416
Chr1	10153000	Chr1	10165000	42	8.14994e-06	0.000862389	0.622646	0.788482	19.6747
Chr1	10157000	Chr1	10165000	57	6.29483e-05	0.00496255	0.648408	0.788482	32.4929
Chr1	10157000	Chr1	10167000	52	1.3277e-06	0.000176597	0.648408	0.775621	24.8417
Chr1	10157000	Chr1	10169000	51	3.10915e-09	7.53813e-07	0.648408	0.75907	19.7245
Chr1	1017000	Chr1	1021000	194	1.50824e-06	0.000197426	1.31657	1.21637	135.746
Chr1	10163000	Chr1	10167000	121	0.000111128	0.00798467	1.28567	0.775621	84.5273
Chr1	10169000	Chr1	10173000	86	3.60266e-08	7.03023e-06	0.75907	0.699262	44.9924
Chr1	10175000	Chr1	10179000	220	4.2639e-14	2.17765e-11	1.3073	1.14437	126.812
Chr1	10181000	Chr1	10193000	118	5.54418e-08	1.03956e-05	1.54649	1.11469	69.0836
Chr1	10189000	Chr1	10193000	104	3.23038e-06	0.000385024	0.680173	1.11469	64.2672
Chr1	10191000	Chr1	10195000	150	3.15047e-14	1.6347e-11	1.34433	0.663657	75.625
Chr1	10191000	Chr1	10275000	26	5.23548e-06	0.000586971	1.34433	1.63055	9.30435
Chr1	10199000	Chr1	10211000	76	1.00561e-05	0.00103374	1.05133	1.05349	44.3857
Chr1	10207000	Chr1	10211000	131	1.71083e-12	7.07143e-10	0.743409	1.05349	66.3857
Chr1	10209000	Chr1	10213000	180	7.228e-10	1.96724e-07	1.82653	0.712375	110.294
Chr1	10209000	Chr1	10261000	30	1.45063e-07	2.46717e-05	1.82653	0.712454	9.73713
Chr1	10211000	Chr1	10245000	28	0.000113388	0.00812161	1.05349	0.958272	12.5291
Chr1	10211000	Chr1	10257000	32	1.8309e-05	0.00173273	1.05349	1.5324	13.7508
Chr1	10211000	Chr1	10265000	28	4.88842e-05	0.004003	1.05349	1.57257	11.9048
Chr1	10215000	Chr1	10219000	172	1.10563e-19	1.03752e-16	1.11426	0.836974	79.0527
Chr1	10215000	Chr1	10259000	38	4.79676e-09	1.12247e-06	1.11426	1.25071	12.4779
Chr1	10215000	Chr1	10267000	25	2.79215e-06	0.000339004	1.11426	1.00908	8.41317
Chr1	10217000	Chr1	10247000	42	4.22856e-06	0.000487209	1.64445	0.794696	19.1301
Chr1	10217000	Chr1	10253000	56	5.96461e-05	0.00474109	1.64445	1.6745	31.6795
Chr1	10217000	Chr1	10259000	41	1.37308e-05	0.00135321	1.64445	1.25071	19.4502
Chr1	10217000	Chr1	10261000	25	9.79028e-05	0.00717475	1.64445	0.712454	10.49
Chr1	10219000	Chr1	10259000	27	1.52057e-05	0.00147692	0.836974	1.25071	10.511
Chr1	10225000	Chr1	10245000	66	1.10722e-05	0.00112316	1.62513	0.958272	37.021
Chr1	10225000	Chr1	10247000	50	7.81162e-05	0.00594189	1.62513	0.794696	27.5695
Chr1	10225000	Chr1	10259000	57	3.8532e-08	7.47545e-06	1.62513	1.25071	25.2258
Chr1	10227000	Chr1	10257000	45	2.45131e-05	0.00222407	1.01365	1.5324	22.7383
Chr1	10227000	Chr1	10259000	37	1.92281e-05	0.00180676	1.01365	1.25071	17.0531
Chr1	10229000	Chr1	10233000	78	5.588e-05	0.00448824	0.899382	0.635019	48.4114
Chr1	10229000	Chr1	10239000	53	1.50716e-07	2.55293e-05	0.899382	0.533227	23.6886
Chr1	10253000	Chr1	10257000	332	3.48963e-13	1.58677e-10	1.6745	1.5324	217.508
Chr1	10257000	Chr1	10261000	172	1.04785e-13	5.1075e-11	1.5324	0.712454	92.5434
Chr1	10277000	Chr1	10281000	112	1.89964e-13	8.96559e-11	0.929669	0.652453	51.4155
Chr1	10277000	Chr1	10305000	35	9.14329e-05	0.00677801	0.929669	1.14712	17.0487
Chr1	10277000	Chr1	10313000	34	0.000129913	0.00909701	0.929669	1.5597	16.6817
Chr1	10289000	Chr1	10293000	210	8.53144e-10	2.29412e-07	1.23208	1.2841	134.108
Chr1	10291000	Chr1	10295000	101	3.29003e-10	9.47215e-08	1.03658	0.577274	50.7225
Chr1	10291000	Chr1	10299000	124	3.42601e-06	0.000405612	1.03658	1.21674	80.1585
Chr1	10301000	Chr1	10305000	173	1.084e-16	7.4591e-14	0.884208	1.14712	85.9769
Chr1	10301000	Chr1	10307000	140	1.87301e-07	3.10594e-05	0.884208	1.17285	87.9048
Chr1	10303000	Chr1	10307000	269	4.02082e-40	1.92047e-36	1.06635	1.17285	106.013
Chr1	10303000	Chr1	10309000	98	3.93994e-05	0.00333218	1.06635	0.704426	63.6728
Chr1	10305000	Chr1	10309000	133	3.39584e-12	1.34267e-09	1.14712	0.704426	68.4956
Chr1	10307000	Chr1	10311000	191	5.55673e-09	1.28346e-06	1.17285	1.22993	122.276
Chr1	10309000	Chr1	10313000	157	1.03152e-09	2.73377e-07	0.704426	1.5597	93.1307
Chr1	10315000	Chr1	10319000	119	9.38443e-10	2.5046e-07	0.578642	1.31844	64.6679
Chr1	10315000	Chr1	10321000	100	1.9233e-06	0.000244419	0.578642	1.23105	60.3813
Chr1	10315000	Chr1	10327000	49	8.91455e-05	0.00663588	0.578642	1.16391	26.9902
Chr1	10317000	Chr1	10321000	337	2.34999e-42	1.28277e-38	1.38686	1.23105	144.719
Chr1	10317000	Chr1	10323000	152	2.02966e-13	9.53995e-11	1.38686	0.671653	78.9576
Chr1	10317000	Chr1	10325000	141	3.76227e-17	2.71542e-14	1.38686	0.720113	63.4718
Chr1	10317000	Chr1	10327000	141	3.78625e-10	1.07971e-07	1.38686	1.16391	79.7326
Chr1	10317000	Chr1	10391000	18	6.55603e-05	0.00513378	1.38686	0.885892	6.06878
Chr1	10319000	Chr1	10323000	159	2.49287e-17	1.83943e-14	1.31844	0.671653	75.0626
Chr1	10319000	Chr1	10325000	151	1.56437e-12	6.50933e-10	1.31844	0.720113	80.4784
Chr1	10319000	Chr1	10367000	24	1.59032e-05	0.0015355	1.31844	0.81609	8.75433
Chr1	10321000	Chr1	10325000	180	9.01625e-25	1.38167e-21	1.23105	0.720113	75.1439
Chr1	10321000	Chr1	10327000	191	3.44845e-09	8.29335e-07	1.23105	1.16391	121.454
Chr1	10323000	Chr1	10327000	127	2.283e-11	7.95831e-09	0.671653	1.16391	66.2648
Chr1	10327000	Chr1	10375000	19	1.8838e-05	0.00177513	1.16391	0.636821	6.03061
Chr1	10327000	Chr1	10387000	25	3.77532e-06	0.000441195	1.16391	1.15345	8.56403
Chr1	10331000	Chr1	10335000	275	4.53641e-23	5.94635e-20	1.37292	1.22312	142.341
Chr1	10331000	Chr1	10337000	212	2.33021e-10	6.8938e-08	1.37292	1.14702	133.486
Chr1	10331000	Chr1	10373000	29	1.84584e-05	0.00174526	1.37292	0.913696	11.863
Chr1	10331000	Chr1	10375000	22	2.43405e-05	0.002211	1.37292	0.636821	7.82815
Chr1	10331000	Chr1	10377000	39	2.22003e-06	0.000277382	1.37292	1.42705	16.6883
Chr1	10331000	Chr1	10399000	24	5.99254e-07	8.72132e-05	1.37292	0.95311	7.17718
Chr1	10333000	Chr1	10337000	254	1.98581e-33	6.08142e-30	1.10373	1.14702	107.313
Chr1	10333000	Chr1	10339000	179	2.21316e-12	9.00624e-10	1.10373	1.08361	101.38
Chr1	10333000	Chr1	10341000	139	3.46645e-05	0.0029869	1.10373	1.38203	96.9457
Chr1	10333000	Chr1	10371000	31	6.46407e-06	0.000705646	1.10373	1.04893	12.4098
Chr1	10333000	Chr1	10373000	24	0.000144152	0.00992464	1.10373	0.913696	10.126
Chr1	10333000	Chr1	10377000	40	1.30624e-08	2.80054e-06	1.10373	1.42705	14.1026
Chr1	10333000	Chr1	10381000	32	1.27977e-06	0.000170965	1.10373	1.33816	12.017
Chr1	10333000	Chr1	10387000	24	3.1577e-05	0.00275946	1.10373	1.15345	9.14846
Chr1	10333000	Chr1	10411000	18	5.64406e-05	0.0045257	1.10373	1.17304	5.99594
Chr1	10335000	Chr1	10339000	233	1.92805e-23	2.62561e-20	1.22312	1.08361	112.346
Chr1	10335000	Chr1	10369000	34	1.08457e-05	0.00110329	1.22312	0.965037	14.6492
Chr1	10335000	Chr1	10371000	32	6.76832e-05	0.00527128	1.22312	1.04893	14.76
Chr1	10335000	Chr1	10373000	32	1.19964e-06	0.000161393	1.22312	0.913696	11.9792
Chr1	10335000	Chr1	10377000	42	1.07617e-07	1.88747e-05	1.22312	1.42705	16.5065
Chr1	10335000	Chr1	10389000	26	1.69866e-05	0.00162423	1.22312	1.135	9.97587
Chr1	10335000	Chr1	10391000	21	3.72519e-05	0.00317614	1.22312	0.885892	7.48019
Chr1	10335000	Chr1	10397000	19	1.06319e-05	0.00108441	1.22312	0.770102	5.7803
Chr1	10337000	Chr1	10341000	183	3.92806e-05	0.00332347	1.14702	1.38203	134.371
Chr1	10337000	Chr1	10373000	35	5.85253e-08	1.09146e-05	1.14702	0.913696	12.0572
Chr1	10337000	Chr1	10375000	23	8.14765e-06	0.000862193	1.14702	0.636821	7.82973
Chr1	10337000	Chr1	10377000	45	4.82958e-09	1.12957e-06	1.14702	1.42705	16.4356
Chr1	10337000	Chr1	10379000	31	3.14675e-06	0.000376483	1.14702	1.10238	11.9578
Chr1	10337000	Chr1	10395000	26	2.62429e-05	0.00235637	1.14702	1.34601	10.2431
Chr1	10339000	Chr1	10367000	31	7.11946e-05	0.0054979	1.08361	0.81609	14.1372
Chr1	10339000	Chr1	10373000	32	2.01679e-06	0.000254892	1.08361	0.913696	12.2878
Chr1	10339000	Chr1	10377000	34	0.000115664	0.00825632	1.08361	1.42705	16.5756
Chr1	10339000	Chr1	10395000	25	5.22448e-05	0.0042373	1.08361	1.34601	10.0689
Chr1	10339000	Chr1	10399000	19	6.01712e-05	0.0047764	1.08361	0.95311	6.58831
Chr1	1035000	Chr1	1039000	127	5.78312e-08	1.07982e-05	1.2097	0.741159	75.9987
Chr1	10341000	Chr1	10345000	196	5.87052e-09	1.34998e-06	1.38203	1.07856	126.35
Chr1	10341000	Chr1	10365000	45	0.000109266	0.00787114	1.38203	0.911964	24.3031
Chr1	10341000	Chr1	10367000	39	8.50577e-05	0.00637795	1.38203	0.81609	19.7562
Chr1	10341000	Chr1	10369000	53	5.64195e-09	1.30186e-06	1.38203	0.965037	21.3213
Chr1	10341000	Chr1	10371000	46	2.13562e-06	0.000268067	1.38203	1.04893	21.2206
Chr1	10341000	Chr1	10373000	49	1.95421e-10	5.85761e-08	1.38203	0.913696	16.9853
Chr1	10341000	Chr1	10375000	31	5.10123e-07	7.5715e-05	1.38203	0.636821	10.9228
Chr1	10341000	Chr1	10377000	56	2.74049e-09	6.7083e-07	1.38203	1.42705	22.6896
Chr1	10341000	Chr1	10379000	43	3.04822e-08	6.04534e-06	1.38203	1.10238	16.3307
Chr1	10341000	Chr1	10381000	37	0.000105818	0.00766096	1.38203	1.33816	18.5694
Chr1	10341000	Chr1	10399000	25	5.30722e-06	0.000593807	1.38203	0.95311	8.73917
Chr1	10343000	Chr1	10365000	29	1.97346e-05	0.00184791	0.611663	0.911964	11.9078
Chr1	10343000	Chr1	10369000	28	4.15852e-06	0.00048018	0.611663	0.965037	10.3396
Chr1	10343000	Chr1	10375000	18	1.00585e-05	0.00103397	0.611663	0.636821	5.23943
Chr1	10343000	Chr1	10377000	29	3.52351e-06	0.000415682	0.611663	1.42705	10.8331
Chr1	10343000	Chr1	10381000	22	0.000123404	0.00871321	0.611663	1.33816	8.77358
Chr1	10345000	Chr1	10351000	125	7.41456e-06	0.000794249	1.07856	0.900821	82.3567
Chr1	10345000	Chr1	10353000	118	1.61148e-05	0.00155283	1.07856	1.14007	78.1491
Chr1	10345000	Chr1	10365000	47	1.1303e-05	0.0011434	1.07856	0.911964	23.3827
Chr1	10345000	Chr1	10367000	48	1.26167e-08	2.71365e-06	1.07856	0.81609	18.7898
Chr1	10345000	Chr1	10369000	71	9.46932e-19	8.07696e-16	1.07856	0.965037	20.0703
Chr1	10345000	Chr1	10371000	61	9.40025e-14	4.60497e-11	1.07856	1.04893	19.817
Chr1	10345000	Chr1	10373000	58	2.34368e-16	1.55277e-13	1.07856	0.913696	15.7543
Chr1	10345000	Chr1	10375000	27	7.06263e-06	0.000761868	1.07856	0.636821	10.0544
Chr1	10345000	Chr1	10377000	40	0.000108266	0.00780967	1.07856	1.42705	20.7032
Chr1	10345000	Chr1	10387000	37	3.3298e-09	8.03113e-07	1.07856	1.15345	11.7649
Chr1	10351000	Chr1	10365000	62	2.01136e-08	4.14042e-06	0.900821	0.911964	27.9752
Chr1	10351000	Chr1	10367000	77	6.54024e-20	6.25888e-17	0.900821	0.81609	22.0205
Chr1	10351000	Chr1	10369000	56	5.33276e-09	1.23735e-06	0.900821	0.965037	23.1418
Chr1	10351000	Chr1	10371000	63	1.88406e-12	7.74745e-10	0.900821	1.04893	22.4624
Chr1	10351000	Chr1	10373000	50	2.02539e-10	6.05173e-08	0.900821	0.913696	17.5704
Chr1	10351000	Chr1	10383000	21	1.79392e-05	0.0017025	0.900821	0.586321	7.10443
Chr1	10353000	Chr1	10365000	102	2.30665e-15	1.36599e-12	1.14007	0.911964	41.6663
Chr1	10353000	Chr1	10367000	80	4.62435e-13	2.06989e-10	1.14007	0.81609	31.6831
Chr1	10353000	Chr1	10369000	72	2.80788e-09	6.86148e-07	1.14007	0.965037	32.9554
Chr1	10353000	Chr1	10371000	65	1.68684e-07	2.82527e-05	1.14007	1.04893	31.8341
Chr1	10353000	Chr1	10373000	48	2.24861e-05	0.0020664	1.14007	0.913696	24.7632
Chr1	10353000	Chr1	10377000	58	1.33235e-05	0.00131799	1.14007	1.42705	31.3717
Chr1	10355000	Chr1	10365000	63	2.58443e-05	0.00232666	0.79579	0.911964	35.8475
Chr1	10355000	Chr1	10367000	54	1.09269e-06	0.000148636	0.79579	0.81609	26.0263
Chr1	10357000	Chr1	10361000	311	4.63817e-52	4.65904e-48	1.18469	1.13668	114.146
Chr1	10357000	Chr1	10363000	267	1.32458e-49	1.14722e-45	1.18469	0.917328	92.1186
Chr1	10357000	Chr1	10365000	106	1.77021e-05	0.00168268	1.18469	0.911964	68.6644
Chr1	1037000	Chr1	1041000	344	5.00124e-32	1.39296e-28	1.49466	1.33841	169.57
Chr1	1037000	Chr1	1049000	87	1.89518e-05	0.00178423	1.49466	0.897507	53.7597
Chr1	10369000	Chr1	10373000	134	4.40252e-10	1.24164e-07	0.965037	0.913696	74.7417
Chr1	10375000	Chr1	10379000	94	2.21669e-05	0.00204146	0.636821	1.10238	59.5067
Chr1	10377000	Chr1	10381000	233	8.96549e-08	1.60092e-05	1.42705	1.33816	161.869
Chr1	10381000	Chr1	10401000	62	0.000117328	0.00835405	1.33816	1.16672	37.1147
Chr1	10383000	Chr1	10387000	111	2.1975e-10	6.52995e-08	0.586321	1.15345	57.3262
Chr1	10385000	Chr1	10403000	52	6.60806e-05	0.0051665	0.84032	1.28936	28.8425
Chr1	10387000	Chr1	10391000	127	2.86112e-05	0.00253679	1.15345	0.885892	86.616
Chr1	10389000	Chr1	10393000	176	1.30343e-16	8.89679e-14	1.135	0.917153	88.2381
Chr1	10389000	Chr1	10395000	209	8.54331e-11	2.71962e-08	1.135	1.34601	129.498
Chr1	10389000	Chr1	10397000	103	8.1058e-09	1.81168e-06	1.135	0.770102	55.5513
Chr1	10389000	Chr1	10399000	101	4.43544e-09	1.04461e-06	1.135	0.95311	53.4347
Chr1	10389000	Chr1	10401000	94	2.50905e-07	4.03465e-05	1.135	1.16672	53.0687
Chr1	10389000	Chr1	10403000	90	1.99963e-07	3.29293e-05	1.135	1.28936	49.8342
Chr1	10389000	Chr1	10407000	62	3.01761e-05	0.00265574	1.135	1.16823	35.2972
Chr1	10389000	Chr1	10409000	68	6.91241e-05	0.00536392	1.135	1.51841	40.9694
Chr1	10389000	Chr1	10415000	38	6.94961e-05	0.00538792	1.135	0.948858	18.8645
Chr1	10391000	Chr1	10395000	237	9.31899e-31	2.35439e-27	0.885892	1.34601	101.075
Chr1	10391000	Chr1	10397000	109	1.31526e-09	3.41791e-07	0.885892	0.770102	57.8291
Chr1	10391000	Chr1	10399000	101	5.45298e-09	1.26214e-06	0.885892	0.95311	53.6627
Chr1	10391000	Chr1	10401000	89	9.56686e-07	0.000132099	0.885892	1.16672	51.054
Chr1	10391000	Chr1	10403000	80	2.9464e-06	0.00035535	0.885892	1.28936	45.7751
Chr1	10391000	Chr1	10405000	86	2.03025e-09	5.08841e-07	0.885892	1.39585	42.1091
Chr1	10391000	Chr1	10409000	65	7.46079e-06	0.000798489	0.885892	1.51841	35.8085
Chr1	10391000	Chr1	10411000	50	5.09864e-06	0.000573697	0.885892	1.17304	24.7039
Chr1	10393000	Chr1	10397000	166	1.79e-29	4.08457e-26	0.917153	0.770102	59.8697
Chr1	10393000	Chr1	10399000	134	2.60113e-10	7.63197e-08	0.917153	0.95311	74.0972
Chr1	10393000	Chr1	10401000	116	7.6234e-08	1.38328e-05	0.917153	1.16672	68.0073
Chr1	10393000	Chr1	10403000	108	4.17201e-09	9.87784e-07	0.917153	1.28936	58.4114
Chr1	10395000	Chr1	10399000	240	1.44762e-27	2.78757e-24	1.34601	0.95311	108.745
Chr1	10395000	Chr1	10401000	199	6.05619e-08	1.12556e-05	1.34601	1.16672	133.116
Chr1	10395000	Chr1	10403000	162	2.42284e-06	0.000299598	1.34601	1.28936	110.298
Chr1	10395000	Chr1	10405000	152	1.11469e-08	2.423e-06	1.34601	1.39585	92.8045
Chr1	10395000	Chr1	10415000	57	1.02976e-05	0.00105493	1.34601	0.948858	30.3614
Chr1	10397000	Chr1	10401000	147	4.08948e-13	1.84377e-10	0.770102	1.16672	76.1607
Chr1	10397000	Chr1	10405000	109	3.52075e-06	0.00041539	0.770102	1.39585	68.318
Chr1	10397000	Chr1	10411000	60	1.99168e-06	0.000252007	0.770102	1.17304	30.7623
Chr1	10399000	Chr1	10403000	200	5.30896e-17	3.77811e-14	0.95311	1.28936	104.168
Chr1	10399000	Chr1	10405000	179	5.51131e-09	1.27408e-06	0.95311	1.39585	112.771
Chr1	10399000	Chr1	10415000	59	7.66519e-08	1.3903e-05	0.95311	0.948858	27.0891
Chr1	10401000	Chr1	10405000	379	8.2383e-64	1.39602e-59	1.16672	1.39585	138.045
Chr1	10401000	Chr1	10407000	161	3.69938e-05	0.00315837	1.16672	1.16823	115.534
Chr1	10401000	Chr1	10409000	172	1.204e-07	2.08619e-05	1.16672	1.51841	112.591
Chr1	10401000	Chr1	10411000	105	1.52219e-05	0.00147824	1.16672	1.17304	67.6023
Chr1	10401000	Chr1	10413000	76	1.11538e-06	0.000151377	1.16672	0.890176	41.6214
Chr1	10403000	Chr1	10407000	224	8.5713e-15	4.76281e-12	1.28936	1.16823	127.678
Chr1	10403000	Chr1	10409000	228	2.91037e-06	0.000351534	1.28936	1.51841	165.951
Chr1	10403000	Chr1	10411000	136	7.34277e-05	0.00564156	1.28936	1.17304	96.1246
Chr1	10403000	Chr1	10413000	91	1.67518e-05	0.00160514	1.28936	0.890176	56.6933
Chr1	10405000	Chr1	10409000	265	1.59498e-09	4.07301e-07	1.39585	1.51841	179.657
Chr1	10405000	Chr1	10415000	104	6.66339e-06	0.000724362	1.39585	0.948858	65.4217
Chr1	10405000	Chr1	10417000	79	2.3613e-05	0.00215448	1.39585	0.855988	47.883
Chr1	10405000	Chr1	10419000	83	1.35856e-06	0.000180169	1.39585	0.989297	47.0243
Chr1	10407000	Chr1	10411000	171	1.1534e-06	0.000155893	1.16823	1.17304	116.16
Chr1	10407000	Chr1	10413000	137	8.82078e-07	0.000122949	1.16823	0.890176	88.1495
Chr1	10409000	Chr1	10413000	215	4.01468e-17	2.88904e-14	1.51841	0.890176	114.573
Chr1	10409000	Chr1	10415000	174	5.83507e-06	0.000644869	1.51841	0.948858	122.126
Chr1	10409000	Chr1	10419000	109	9.17531e-05	0.00679727	1.51841	0.989297	74.1993
Chr1	10411000	Chr1	10415000	180	3.09796e-15	1.81076e-12	1.17304	0.948858	94.3476
Chr1	10411000	Chr1	10419000	122	1.71701e-07	2.87119e-05	1.17304	0.989297	73.7544
Chr1	10413000	Chr1	10417000	101	1.68094e-05	0.0016097	0.890176	0.855988	64.5893
Chr1	10415000	Chr1	10419000	188	3.88158e-25	6.14971e-22	0.948858	0.989297	79.5692
Chr1	10423000	Chr1	10427000	289	7.82486e-18	6.08805e-15	1.72328	1.14334	167.012
Chr1	10425000	Chr1	10429000	274	4.45315e-07	6.71272e-05	1.39041	1.69882	200.219
Chr1	10433000	Chr1	10437000	162	8.0058e-10	2.16272e-07	1.40421	0.811434	96.5834
Chr1	10435000	Chr1	10439000	111	5.51397e-07	8.11084e-05	0.78121	1.01194	67.0099
Chr1	10437000	Chr1	10441000	130	1.52752e-10	4.66597e-08	0.811434	1.02563	70.5444
Chr1	10439000	Chr1	10443000	117	2.72985e-05	0.00243723	1.01194	0.913324	78.3423
Chr1	1045000	Chr1	1049000	170	2.92467e-12	1.16815e-09	1.24961	0.897507	95.0673
Chr1	10441000	Chr1	10445000	129	1.87219e-06	0.000238661	1.02563	0.95572	83.0883
Chr1	10443000	Chr1	10447000	141	4.14074e-09	9.8119e-07	0.913324	1.07111	82.9229
Chr1	10457000	Chr1	10461000	133	1.19515e-13	5.79024e-11	0.639002	1.20309	65.1654
Chr1	10459000	Chr1	10463000	233	8.28543e-09	1.84815e-06	1.59519	1.16002	156.855
Chr1	1047000	Chr1	1051000	210	4.49419e-05	0.00372626	1.64638	1.13187	157.958
Chr1	10463000	Chr1	10467000	147	3.56134e-06	0.000419509	1.16002	1.0048	98.8013
Chr1	10469000	Chr1	10473000	283	1.75129e-27	3.33715e-24	1.88023	0.864204	137.735
Chr1	10469000	Chr1	10475000	206	9.04488e-09	2.00159e-06	1.88023	0.847951	135.145
Chr1	10469000	Chr1	10477000	160	1.38639e-05	0.00136438	1.88023	0.940604	112.4
Chr1	10469000	Chr1	10481000	121	5.11004e-05	0.00415792	1.88023	1.09983	82.8725
Chr1	10469000	Chr1	10497000	48	2.44119e-05	0.00221606	1.88023	0.826648	24.8476
Chr1	10471000	Chr1	10475000	205	1.0335e-17	7.91779e-15	1.47422	0.847951	105.962
Chr1	10471000	Chr1	10479000	159	1.25893e-05	0.00125538	1.47422	1.18843	111.349
Chr1	10473000	Chr1	10477000	114	4.15874e-07	6.31304e-05	0.864204	0.940604	68.9033
Chr1	10473000	Chr1	10479000	128	2.37523e-05	0.00216523	0.864204	1.18843	87.0577
Chr1	10475000	Chr1	10479000	130	4.39373e-06	0.000503896	0.847951	1.18843	85.4205
Chr1	10475000	Chr1	10485000	78	3.90438e-06	0.000454326	0.847951	1.06583	44.642
Chr1	10477000	Chr1	10481000	151	5.42923e-10	1.50814e-07	0.940604	1.09983	87.6895
Chr1	10477000	Chr1	10497000	40	9.7002e-06	0.00100243	0.940604	0.826648	18.4842
Chr1	10479000	Chr1	10483000	156	2.33632e-13	1.08807e-10	1.18843	0.813534	81.9533
Chr1	10479000	Chr1	10485000	170	1.5192e-08	3.21108e-06	1.18843	1.06583	107.369
Chr1	10479000	Chr1	10487000	143	7.7602e-05	0.00590947	1.18843	1.3522	102.132
Chr1	10479000	Chr1	10489000	93	8.23684e-05	0.00621039	1.18843	1.03873	60.9761
Chr1	10479000	Chr1	10495000	50	8.25837e-05	0.00622301	1.18843	0.776307	27.6349
Chr1	10481000	Chr1	10485000	221	6.13697e-26	1.03038e-22	1.09983	1.06583	99.3644
Chr1	10481000	Chr1	10495000	58	1.4938e-06	0.00019579	1.09983	0.776307	29.0747
Chr1	10483000	Chr1	10487000	139	5.81909e-06	0.000643346	0.813534	1.3522	93.2466
Chr1	10483000	Chr1	10495000	46	0.000139263	0.00964218	0.813534	0.776307	25.3096
Chr1	10493000	Chr1	10497000	91	0.000124234	0.00876057	0.857889	0.826648	60.1131
Chr1	10493000	Chr1	10565000	10	0.000136318	0.00947217	0.857889	0.52108	2.28432
Chr1	10495000	Chr1	10499000	124	3.68021e-05	0.00314417	0.776307	1.28664	84.6655
Chr1	10505000	Chr1	10551000	19	1.19069e-05	0.00119552	1.14231	0.599048	5.8287
Chr1	10507000	Chr1	10511000	143	2.80612e-07	4.45585e-05	1.02026	1.0516	90.9452
Chr1	10507000	Chr1	10561000	27	7.42645e-05	0.00569546	1.02026	1.57758	11.5661
Chr1	10509000	Chr1	10513000	134	8.99469e-06	0.000938777	0.981434	1.08216	90.0261
Chr1	10509000	Chr1	10543000	45	1.67427e-10	5.07786e-08	0.981434	1.20606	14.6903
Chr1	10509000	Chr1	10545000	33	1.58475e-08	3.33685e-06	0.981434	0.915302	10.3347
Chr1	10509000	Chr1	10589000	16	0.000130119	0.00910825	0.981434	1.19972	5.28958
Chr1	10509000	Chr1	10603000	14	5.69818e-05	0.00456206	0.981434	1.04731	3.88907
Chr1	10511000	Chr1	10543000	44	3.77607e-08	7.34117e-06	1.0516	1.20606	17.0599
Chr1	10511000	Chr1	10545000	40	1.3706e-10	4.22038e-08	1.0516	0.915302	11.9458
Chr1	10511000	Chr1	10557000	26	5.80844e-05	0.00463612	1.0516	1.2014	10.7614
Chr1	10511000	Chr1	10571000	21	1.88043e-05	0.00177267	1.0516	1.06254	7.12781
Chr1	10511000	Chr1	10603000	16	1.02439e-05	0.00105034	1.0516	1.04731	4.25013
Chr1	10513000	Chr1	10517000	125	1.54601e-06	0.000201764	1.08216	0.867559	79.5804
Chr1	10513000	Chr1	10543000	58	6.40959e-13	2.81933e-10	1.08216	1.20606	19.1054
Chr1	10513000	Chr1	10545000	44	2.64773e-11	9.13788e-09	1.08216	0.915302	13.3232
Chr1	10513000	Chr1	10547000	39	9.15498e-08	1.63141e-05	1.08216	1.08791	14.6111
Chr1	10515000	Chr1	10539000	84	1.21359e-12	5.13157e-10	1.90177	0.948921	34.7982
Chr1	10515000	Chr1	10543000	98	3.9829e-17	2.86758e-14	1.90177	1.20606	36.6676
Chr1	10515000	Chr1	10545000	88	3.61703e-22	4.34475e-19	1.90177	0.915302	25.4811
Chr1	10515000	Chr1	10547000	78	5.22736e-15	2.97046e-12	1.90177	1.08791	27.8295
Chr1	10515000	Chr1	10549000	31	3.17481e-06	0.000379383	1.90177	0.50686	11.9632
Chr1	10515000	Chr1	10553000	48	2.04913e-07	3.36581e-05	1.90177	1.015	20.691
Chr1	10515000	Chr1	10561000	51	6.012e-06	0.00066187	1.90177	1.57758	25.5551
Chr1	10515000	Chr1	10583000	26	1.34555e-07	2.30468e-05	1.90177	0.727946	7.59318
Chr1	10515000	Chr1	10607000	25	3.49322e-05	0.00300629	1.90177	1.33712	9.8131
Chr1	10517000	Chr1	10539000	37	3.55984e-05	0.00305539	0.867559	0.948921	17.574
Chr1	10517000	Chr1	10543000	51	2.85073e-10	8.30513e-08	0.867559	1.20606	18.3281
Chr1	10517000	Chr1	10545000	42	6.93956e-11	2.24119e-08	0.867559	0.915302	12.6945
Chr1	10517000	Chr1	10547000	44	8.12163e-11	2.59471e-08	0.867559	1.08791	13.8161
Chr1	10517000	Chr1	10559000	19	9.91555e-05	0.00725246	0.867559	0.835092	6.85141
Chr1	10517000	Chr1	10561000	28	7.8985e-05	0.00599729	0.867559	1.57758	12.2542
Chr1	1053000	Chr1	1057000	164	1.35586e-12	5.69194e-10	0.830393	1.27475	89.7279
Chr1	10523000	Chr1	10531000	58	4.15994e-07	6.31453e-05	0.642961	0.682221	27.8778
Chr1	10523000	Chr1	10535000	49	5.8506e-05	0.00466486	0.642961	1.02873	26.507
Chr1	10523000	Chr1	10539000	42	1.40985e-06	0.00018614	0.642961	0.948921	18.2753
Chr1	10523000	Chr1	10543000	42	1.74098e-06	0.000223935	0.642961	1.20606	18.4343
Chr1	10531000	Chr1	10535000	100	1.03836e-06	0.000141993	0.682221	1.02873	59.4898
Chr1	10543000	Chr1	10547000	164	1.70391e-06	0.000219719	1.20606	1.08791	111.219
Chr1	10545000	Chr1	10561000	77	2.3435e-06	0.000290975	0.915302	1.57758	43.2519
Chr1	10555000	Chr1	10637000	14	2.27142e-06	0.000283077	0.759353	0.873537	2.89456
Chr1	10557000	Chr1	10561000	228	3.30957e-07	5.15682e-05	1.2014	1.57758	160.656
Chr1	1057000	Chr1	1061000	239	1.41752e-05	0.00139029	1.27475	1.66309	179.705
Chr1	10563000	Chr1	10567000	112	1.7639e-05	0.00167769	0.930714	0.931312	73.4732
Chr1	10563000	Chr1	10597000	25	4.3579e-05	0.00363005	0.930714	0.861609	9.95238
Chr1	10585000	Chr1	10607000	74	2.03882e-06	0.000257298	1.43185	1.33712	40.8703
Chr1	10585000	Chr1	10609000	66	1.24833e-05	0.00124614	1.43185	1.34623	37.1691
Chr1	10585000	Chr1	10619000	40	1.02873e-06	0.000140843	1.43185	0.943875	16.773
Chr1	10585000	Chr1	10673000	22	5.8665e-05	0.00467571	1.43185	1.44028	8.31997
Chr1	10587000	Chr1	10603000	66	2.53786e-05	0.00229133	1.21361	1.04731	38.0717
Chr1	10587000	Chr1	10607000	72	9.87117e-07	0.000135785	1.21361	1.33712	38.5764
Chr1	10587000	Chr1	10609000	59	0.00012218	0.00864064	1.21361	1.34623	34.8768
Chr1	10589000	Chr1	10599000	104	1.88637e-05	0.0017772	1.19972	1.1336	67.1774
Chr1	10589000	Chr1	10603000	81	1.27493e-07	2.19652e-05	1.19972	1.04731	42.7869
Chr1	10589000	Chr1	10607000	82	6.07611e-08	1.12887e-05	1.19972	1.33712	42.7038
Chr1	10589000	Chr1	10609000	67	1.82525e-05	0.00172812	1.19972	1.34623	38.3947
Chr1	10589000	Chr1	10611000	60	5.6504e-06	0.000627175	1.19972	1.24409	31.8621
Chr1	10591000	Chr1	10609000	46	6.78256e-05	0.00528061	0.683653	1.34623	24.5002
Chr1	10599000	Chr1	10603000	157	1.22863e-07	2.1249e-05	1.1336	1.04731	100.635
Chr1	1061000	Chr1	1065000	220	1.04064e-07	1.83083e-05	1.66309	1.07422	151.436
Chr1	1061000	Chr1	1069000	197	5.69335e-05	0.00455925	1.66309	1.39457	147.402
Chr1	10601000	Chr1	10609000	119	1.01661e-07	1.79226e-05	0.826236	1.34623	70.692
Chr1	10603000	Chr1	10607000	180	1.00752e-07	1.77811e-05	1.04731	1.33712	118.703
Chr1	10607000	Chr1	10611000	207	1.18484e-07	2.05683e-05	1.33712	1.24409	141.007
Chr1	10607000	Chr1	10615000	92	0.000123374	0.00871168	1.33712	0.716742	60.9091
Chr1	10609000	Chr1	10613000	241	3.67575e-13	1.66686e-10	1.34623	1.27813	145.851
Chr1	10611000	Chr1	10615000	167	8.9765e-20	8.50402e-17	1.24409	0.716742	75.5846
Chr1	10611000	Chr1	10619000	113	2.13363e-05	0.00197605	1.24409	0.943875	74.6305
Chr1	10611000	Chr1	10627000	79	3.34512e-07	5.20624e-05	1.24409	1.13825	42.4171
Chr1	10611000	Chr1	10629000	51	1.81774e-06	0.000232602	1.24409	0.738043	24.4427
Chr1	10613000	Chr1	10617000	109	1.22926e-06	0.000164953	1.27813	0.615341	66.6664
Chr1	10615000	Chr1	10619000	88	0.000102296	0.00744659	0.716742	0.943875	57.3449
Chr1	1063000	Chr1	1067000	201	8.00929e-07	0.000112875	1.29072	1.28102	140.154
Chr1	1063000	Chr1	1075000	107	9.5129e-05	0.00700431	1.29072	1.40414	72.6308
Chr1	10625000	Chr1	10629000	138	3.34261e-06	0.000396887	1.4605	0.738043	91.3691
Chr1	10631000	Chr1	10731000	8	1.15014e-05	0.00116044	0.502721	0.552969	1.01633
Chr1	10633000	Chr1	10637000	147	4.2313e-07	6.41253e-05	1.28075	0.873537	94.8334
Chr1	10639000	Chr1	10643000	206	5.98722e-10	1.65009e-07	1.31419	1.17003	130.339
Chr1	1065000	Chr1	1069000	256	5.92203e-24	8.44422e-21	1.07422	1.39457	126.985
Chr1	10643000	Chr1	10647000	119	7.57575e-06	0.00080898	1.17003	0.782111	77.5681
Chr1	10643000	Chr1	10661000	46	2.67124e-06	0.000326378	1.17003	0.687323	21.4079
Chr1	10643000	Chr1	10719000	24	1.15754e-05	0.00116676	1.17003	1.53421	8.58048
Chr1	10647000	Chr1	10661000	37	8.01416e-05	0.00607124	0.782111	0.687323	18.3057
Chr1	10659000	Chr1	10663000	100	1.91775e-06	0.000243766	0.590176	1.20691	60.3771
Chr1	1067000	Chr1	1071000	227	1.19391e-16	8.18458e-14	1.28102	1.14689	124.536
Chr1	10661000	Chr1	10731000	10	4.86786e-05	0.00398834	0.687323	0.552969	2.0112
Chr1	10663000	Chr1	10725000	15	9.51389e-05	0.00700479	1.20691	0.62212	4.60767
Chr1	10667000	Chr1	10671000	193	3.15833e-14	1.63864e-11	0.845332	1.48499	106.406
Chr1	10669000	Chr1	10673000	172	8.63036e-11	2.74554e-08	0.827546	1.44028	101.031
Chr1	10669000	Chr1	10711000	26	1.53674e-06	0.000200676	0.827546	1.10843	8.67457
Chr1	10669000	Chr1	10719000	26	1.48998e-05	0.00145118	0.827546	1.53421	9.89747
Chr1	10673000	Chr1	10711000	37	2.0663e-05	0.0019228	1.44028	1.10843	17.1125
Chr1	10673000	Chr1	10719000	45	2.14835e-07	3.51271e-05	1.44028	1.53421	18.8217
Chr1	10673000	Chr1	10745000	25	5.39684e-05	0.00435715	1.44028	1.37096	10.09
Chr1	10675000	Chr1	10711000	31	0.000123882	0.00874029	1.1445	1.10843	14.5948
Chr1	10675000	Chr1	10715000	24	8.71426e-05	0.00650974	1.1445	0.851411	9.78428
Chr1	10675000	Chr1	10733000	21	5.66615e-06	0.000628672	1.1445	0.864595	6.56508
Chr1	10681000	Chr1	10711000	38	1.43898e-07	2.44914e-05	0.880415	1.10843	14.2854
Chr1	10681000	Chr1	10719000	42	3.09615e-09	7.5094e-07	0.880415	1.53421	14.4787
Chr1	10683000	Chr1	10703000	36	5.23029e-07	7.74135e-05	0.805087	0.72454	13.8668
Chr1	10683000	Chr1	10709000	32	6.13577e-06	0.000673682	0.805087	0.921305	12.9925
Chr1	10683000	Chr1	10717000	23	1.64248e-05	0.00157828	0.805087	0.819956	8.19283
Chr1	10683000	Chr1	10719000	46	1.82942e-11	6.4819e-09	0.805087	1.53421	14.2102
Chr1	10683000	Chr1	10729000	19	4.60614e-05	0.00380527	0.805087	0.941091	6.4536
Chr1	10685000	Chr1	10689000	132	1.45881e-10	4.47148e-08	0.967074	0.877652	71.9448
Chr1	10685000	Chr1	10703000	40	1.18638e-05	0.00119164	0.967074	0.72454	18.6525
Chr1	10685000	Chr1	10709000	40	1.81632e-06	0.00023245	0.967074	0.921305	17.1803
Chr1	10685000	Chr1	10711000	62	2.91259e-15	1.70702e-12	0.967074	1.10843	18.7766
Chr1	10685000	Chr1	10715000	27	0.000142881	0.00985172	0.967074	0.851411	12.053
Chr1	10685000	Chr1	10719000	44	2.94504e-07	4.65005e-05	0.967074	1.53421	18.4139
Chr1	10685000	Chr1	10721000	43	2.13943e-08	4.37832e-06	0.967074	1.44894	16.1206
Chr1	10685000	Chr1	10737000	22	5.20177e-07	7.7059e-05	0.967074	0.843853	6.10625
Chr1	10687000	Chr1	10691000	110	2.73555e-05	0.00244157	1.12206	0.764035	72.6683
Chr1	10687000	Chr1	10699000	110	6.44938e-05	0.00506492	1.12206	1.65264	74.3135
Chr1	10687000	Chr1	10701000	83	8.10103e-07	0.00011403	1.12206	1.21383	46.38
Chr1	10687000	Chr1	10709000	70	3.64134e-16	2.36323e-13	1.12206	0.921305	22.0678
Chr1	10687000	Chr1	10711000	79	6.28277e-19	5.46826e-16	1.12206	1.10843	23.9823
Chr1	10687000	Chr1	10715000	40	1.02538e-07	1.80625e-05	1.12206	0.851411	15.2724
Chr1	10687000	Chr1	10719000	48	4.21372e-06	0.000485718	1.12206	1.53421	23.1555
Chr1	10687000	Chr1	10721000	43	6.6881e-06	0.000726683	1.12206	1.44894	20.1774
Chr1	10689000	Chr1	10705000	47	5.76616e-11	1.88461e-08	0.877652	0.580868	15.2704
Chr1	10689000	Chr1	10709000	58	8.14174e-13	3.5271e-10	0.877652	0.921305	19.222
Chr1	10689000	Chr1	10711000	68	2.10038e-16	1.40174e-13	0.877652	1.10843	20.767
Chr1	10689000	Chr1	10715000	41	5.55331e-10	1.53975e-07	0.877652	0.851411	13.0891
Chr1	10689000	Chr1	10719000	49	2.04339e-08	4.20103e-06	0.877652	1.53421	19.7107
Chr1	10691000	Chr1	10701000	73	0.000128984	0.00904122	0.764035	1.21383	45.8096
Chr1	10691000	Chr1	10711000	42	1.38012e-05	0.00135921	0.764035	1.10843	20.1324
Chr1	10693000	Chr1	10703000	61	1.47615e-05	0.00143946	0.94111	0.72454	33.6811
Chr1	10695000	Chr1	10699000	260	1.2409e-13	5.99944e-11	1.13406	1.65264	158.866
Chr1	10695000	Chr1	10701000	196	1.37547e-11	4.97234e-09	1.13406	1.21383	116.684
Chr1	10695000	Chr1	10705000	58	3.59016e-05	0.00307703	1.13406	0.580868	32.5384
Chr1	10699000	Chr1	10703000	201	2.08359e-18	1.71565e-15	1.65264	0.72454	101.498
Chr1	10715000	Chr1	10719000	170	1.04332e-07	1.83503e-05	0.851411	1.53421	110.724
Chr1	10717000	Chr1	10721000	158	8.07553e-08	1.45655e-05	0.819956	1.44894	100.707
Chr1	1073000	Chr1	1077000	140	1.16882e-06	0.000157787	0.998132	1.07609	91.0448
Chr1	10723000	Chr1	10727000	148	7.91922e-08	1.43171e-05	1.25419	0.87275	92.7833
Chr1	10729000	Chr1	10733000	151	1.02161e-17	7.83389e-15	0.941091	0.864595	68.9701
Chr1	10729000	Chr1	10735000	154	1.14797e-05	0.00115858	0.941091	1.34117	106.987
Chr1	10729000	Chr1	10737000	109	6.56184e-13	2.88213e-10	0.941091	0.843853	50.4716
Chr1	10729000	Chr1	10745000	70	3.70462e-06	0.000434096	0.941091	1.37096	38.6461
Chr1	10731000	Chr1	10735000	149	2.06078e-20	2.0851e-17	0.552969	1.34117	62.864
Chr1	10733000	Chr1	10737000	139	2.51229e-17	1.85306e-14	0.864595	0.843853	61.8439
Chr1	10733000	Chr1	10743000	80	3.71956e-06	0.000435628	0.864595	1.07895	46.0783
Chr1	10733000	Chr1	10745000	88	9.50624e-08	1.68697e-05	0.864595	1.37096	47.502
Chr1	10733000	Chr1	10753000	64	2.05318e-05	0.00191193	0.864595	1.76627	36.303
Chr1	10735000	Chr1	10745000	149	1.3925e-08	2.96806e-06	1.34117	1.37096	90.822
Chr1	10737000	Chr1	10745000	114	7.39969e-06	0.000792947	0.843853	1.37096	73.5258
Chr1	10737000	Chr1	10757000	42	8.65139e-08	1.55037e-05	0.843853	0.816	16.3693
Chr1	10739000	Chr1	10743000	146	1.07582e-14	5.91114e-12	0.785102	1.07895	71.8032
Chr1	10739000	Chr1	10745000	132	3.62754e-05	0.00310448	0.785102	1.37096	91.2362
Chr1	10739000	Chr1	10747000	83	4.12095e-06	0.000476387	0.785102	0.971525	48.4762
Chr1	10739000	Chr1	10753000	80	8.69011e-06	0.000911267	0.785102	1.76627	47.2216
Chr1	1075000	Chr1	1079000	305	1.36953e-16	9.32835e-14	1.40414	1.5394	183.223
Chr1	10741000	Chr1	10745000	314	8.67253e-36	3.11433e-32	1.21942	1.37096	141.708
Chr1	10741000	Chr1	10747000	200	1.42637e-18	1.19693e-15	1.21942	0.971525	100.421
Chr1	10741000	Chr1	10751000	103	4.17045e-08	8.0331e-06	1.21942	0.954546	57.4954
Chr1	10741000	Chr1	10753000	127	2.46809e-05	0.00223701	1.21942	1.76627	86.315
Chr1	10741000	Chr1	10755000	122	9.15178e-06	0.000952995	1.21942	1.93441	80.3263
Chr1	10743000	Chr1	10747000	237	9.43742e-39	4.15459e-35	1.07895	0.971525	88.8529
Chr1	10743000	Chr1	10753000	152	2.61632e-08	5.26125e-06	1.07895	1.76627	94.1329
Chr1	10743000	Chr1	10755000	141	6.89567e-09	1.56368e-06	1.07895	1.93441	83.6419
Chr1	10745000	Chr1	10755000	203	3.46149e-09	8.32196e-07	1.37096	1.93441	130.995
Chr1	10747000	Chr1	10751000	129	1.18957e-07	2.06425e-05	0.971525	0.954546	78.6082
Chr1	10747000	Chr1	10753000	193	9.65827e-05	0.00709301	0.971525	1.76627	145.455
Chr1	10747000	Chr1	10755000	162	0.000123679	0.00872903	0.971525	1.93441	119.44
Chr1	10749000	Chr1	10753000	238	8.75818e-16	5.44934e-13	0.902593	1.76627	135.135
Chr1	10749000	Chr1	10755000	227	1.02772e-09	2.72459e-07	0.902593	1.93441	147.998
Chr1	10749000	Chr1	10771000	53	9.5207e-07	0.00013155	0.902593	1.30916	25.2246
Chr1	10751000	Chr1	10755000	335	2.58127e-35	8.99321e-32	0.954546	1.93441	156.517
Chr1	10753000	Chr1	10757000	236	4.77658e-20	4.62714e-17	1.76627	0.816	122.17
Chr1	1077000	Chr1	1081000	254	1.394e-18	1.17159e-15	1.07609	1.52279	138.902
Chr1	10763000	Chr1	10767000	258	1.83539e-19	1.6842e-16	1.21894	1.34932	139.417
Chr1	10763000	Chr1	10769000	219	2.27634e-05	0.00208785	1.21894	1.58519	163.788
Chr1	10763000	Chr1	10771000	145	2.74049e-05	0.00244524	1.21894	1.30916	101.42
Chr1	10767000	Chr1	10771000	259	3.80919e-16	2.46396e-13	1.34932	1.30916	149.735
Chr1	10767000	Chr1	10775000	134	5.04066e-06	0.000568059	1.34932	1.03677	88.9086
Chr1	10769000	Chr1	10773000	187	1.32786e-12	5.58363e-10	1.58519	0.793899	106.676
Chr1	10771000	Chr1	10775000	191	6.15675e-11	2.00287e-08	1.30916	1.03677	115.051
Chr1	10771000	Chr1	10777000	195	2.37884e-06	0.000294888	1.30916	1.24013	137.619
Chr1	10771000	Chr1	10785000	49	6.69439e-06	0.000727258	1.30916	0.544406	24.2701
Chr1	10771000	Chr1	10787000	59	2.00644e-05	0.00187429	1.30916	0.830723	32.576
Chr1	10773000	Chr1	10777000	123	3.03833e-05	0.00267127	0.793899	1.24013	83.4549
Chr1	10777000	Chr1	10781000	162	5.59867e-08	1.04897e-05	1.24013	0.982212	103.25
Chr1	1079000	Chr1	1083000	258	9.16519e-12	3.39984e-09	1.5394	1.25928	164.32
Chr1	10781000	Chr1	10785000	108	2.04151e-15	1.21711e-12	0.982212	0.544406	45.3257
Chr1	10787000	Chr1	10791000	153	5.89981e-06	0.000650919	0.830723	1.48746	104.742
Chr1	10795000	Chr1	10799000	110	8.07189e-05	0.00610879	0.839287	1.05088	74.7616
Chr1	10797000	Chr1	10801000	94	4.60841e-06	0.000525363	0.900756	0.74715	57.0469
Chr1	10811000	Chr1	10815000	180	2.27656e-08	4.63525e-06	0.801935	1.70638	115.993
Chr1	10813000	Chr1	10817000	238	2.42807e-20	2.43565e-17	1.21726	1.19078	122.866
Chr1	10815000	Chr1	10819000	271	6.21462e-15	3.49984e-12	1.70638	1.12559	162.806
Chr1	10817000	Chr1	10821000	127	8.51731e-06	0.000895781	1.19078	0.834514	84.2331
Chr1	10823000	Chr1	10827000	136	9.47948e-08	1.68293e-05	0.960437	1.02798	83.6897
Chr1	10829000	Chr1	10833000	170	6.05754e-17	4.28321e-14	0.975381	1.00811	83.3491
Chr1	10831000	Chr1	10835000	195	3.07997e-12	1.22566e-09	1.75178	0.766463	113.812
Chr1	10831000	Chr1	10839000	145	1.31512e-06	0.000175136	1.75178	0.855773	95.2769
Chr1	10833000	Chr1	10837000	144	1.35473e-05	0.00133748	1.00811	1.1593	99.0655
Chr1	10835000	Chr1	10839000	94	1.68895e-06	0.000218049	0.766463	0.855773	55.599
Chr1	10841000	Chr1	10845000	63	5.08012e-06	0.000571901	0.686195	0.582961	33.9082
Chr1	10855000	Chr1	10859000	149	6.8815e-07	9.86841e-05	0.728052	1.57672	97.305
Chr1	10857000	Chr1	10883000	31	0.000144279	0.0099315	1.3213	0.63623	14.7253
Chr1	10867000	Chr1	10871000	88	8.66014e-06	0.000908613	0.566644	1.11072	53.3499
Chr1	10869000	Chr1	10873000	140	6.24997e-05	0.00493243	1.57339	0.7431	99.1062
Chr1	1089000	Chr1	1093000	309	3.43246e-48	2.7154e-44	1.94038	0.719221	118.295
Chr1	1089000	Chr1	1095000	362	2.91171e-32	8.26731e-29	1.94038	1.10339	181.482
Chr1	10883000	Chr1	10887000	95	4.45752e-07	6.71845e-05	0.63623	1.01154	54.5525
Chr1	10893000	Chr1	10897000	123	4.41835e-05	0.00367379	0.850399	1.16834	84.2191
Chr1	10895000	Chr1	10899000	343	2.27831e-16	1.51254e-13	1.3094	1.92316	213.455
Chr1	10897000	Chr1	10901000	227	1.24597e-05	0.00124407	1.16834	1.70634	168.987
Chr1	10897000	Chr1	10993000	18	2.18923e-05	0.00202002	1.16834	1.2813	5.563
Chr1	10899000	Chr1	10903000	351	6.21825e-06	0.000681688	1.92316	1.68744	275.081
Chr1	1091000	Chr1	1095000	148	2.11692e-19	1.93162e-16	0.68375	1.10339	63.9503
Chr1	10903000	Chr1	10907000	241	7.56339e-07	0.000107297	1.68744	1.21344	173.565
Chr1	10903000	Chr1	10925000	61	6.33862e-05	0.00499175	1.68744	0.985739	35.5084
Chr1	10903000	Chr1	10929000	60	5.57326e-06	0.000619695	1.68744	1.07744	31.8471
Chr1	10905000	Chr1	10925000	42	9.53859e-05	0.00701943	0.93864	0.985739	21.9955
Chr1	10905000	Chr1	10927000	54	0.00011864	0.00843162	0.93864	1.54981	31.054
Chr1	10907000	Chr1	10919000	91	3.45908e-05	0.00298169	1.21344	1.19007	57.8718
Chr1	10907000	Chr1	10923000	72	2.43798e-06	0.000301235	1.21344	1.08995	39.6162
Chr1	10911000	Chr1	10981000	15	0.000113324	0.00811768	0.721023	1.22747	4.68332
Chr1	10913000	Chr1	10917000	78	9.89024e-12	3.65027e-09	0.598582	0.640831	32.515
Chr1	10915000	Chr1	10925000	67	3.29884e-07	5.14229e-05	0.69555	0.985739	33.8668
Chr1	10915000	Chr1	10987000	17	9.71381e-06	0.0010036	0.69555	1.32844	4.72164
Chr1	10917000	Chr1	10933000	49	2.1308e-06	0.000267549	0.640831	1.21014	23.2288
Chr1	10919000	Chr1	10923000	169	1.05956e-07	1.86113e-05	1.19007	1.08995	109.95
Chr1	10919000	Chr1	10925000	158	3.79683e-08	7.37808e-06	1.19007	0.985739	99.4382
Chr1	10921000	Chr1	10925000	130	1.36757e-16	9.31607e-14	0.686276	0.985739	57.3427
Chr1	10923000	Chr1	10927000	205	7.01824e-07	0.000100421	1.08995	1.54981	143.186
Chr1	10925000	Chr1	10929000	128	9.54458e-05	0.0070225	0.985739	1.07744	90.0273
Chr1	10925000	Chr1	10979000	17	2.18007e-05	0.00201275	0.985739	0.711191	5.03771
Chr1	10925000	Chr1	10983000	17	3.01663e-05	0.00265496	0.985739	0.79096	5.17282
Chr1	10925000	Chr1	10987000	22	3.56507e-05	0.00305889	0.985739	1.32844	8.03598
Chr1	10927000	Chr1	10935000	111	0.000132981	0.00927574	1.54981	0.777826	76.6141
Chr1	10927000	Chr1	10987000	34	1.12509e-06	0.000152515	1.54981	1.32844	13.1334
Chr1	10929000	Chr1	10933000	236	2.66907e-25	4.2762e-22	1.07744	1.21014	110.521
Chr1	10929000	Chr1	10963000	33	0.00012485	0.00879806	1.07744	1.19348	15.9592
Chr1	10929000	Chr1	10973000	18	1.04781e-05	0.00107092	1.07744	0.544811	5.25578
Chr1	10929000	Chr1	10977000	23	4.62957e-06	0.000527502	1.07744	0.861687	7.55384
Chr1	10929000	Chr1	10985000	23	6.06783e-06	0.0006672	1.07744	1.03308	7.68409
Chr1	10929000	Chr1	10989000	21	0.000108982	0.00785311	1.07744	1.17681	8.08836
Chr1	10929000	Chr1	11021000	12	0.000143657	0.009896	1.07744	0.778621	3.23741
Chr1	10933000	Chr1	10937000	255	1.00697e-21	1.15953e-18	1.21014	1.28198	131.502
Chr1	10933000	Chr1	10963000	44	9.30788e-06	0.000966869	1.21014	1.19348	21.142
Chr1	10933000	Chr1	10965000	36	2.38261e-07	3.85359e-05	1.21014	0.823179	13.3993
Chr1	10933000	Chr1	10967000	37	6.61804e-05	0.00517333	1.21014	1.20703	18.1281
Chr1	10933000	Chr1	10975000	35	2.40601e-06	0.00029779	1.21014	1.24337	14.2293
Chr1	10933000	Chr1	10979000	22	9.15885e-06	0.000953513	1.21014	0.711191	7.33075
Chr1	10935000	Chr1	10939000	112	1.66958e-05	0.00160061	0.777826	1.11285	73.373
Chr1	10935000	Chr1	10961000	26	7.24234e-05	0.00557755	0.777826	0.800951	10.9128
Chr1	10935000	Chr1	10963000	34	1.40499e-05	0.00137967	0.777826	1.19348	14.8406
Chr1	10935000	Chr1	10967000	30	2.25899e-05	0.00207463	0.777826	1.20703	12.6286
Chr1	10935000	Chr1	10981000	22	4.23492e-05	0.00354341	0.777826	1.22747	8.13246
Chr1	10935000	Chr1	10989000	23	4.82348e-07	7.20335e-05	0.777826	1.17681	6.57772
Chr1	10935000	Chr1	10993000	19	6.30394e-05	0.00496777	0.777826	1.2813	6.6122
Chr1	10937000	Chr1	10941000	215	6.5654e-20	6.2809e-17	1.28198	0.991799	107.776
Chr1	10937000	Chr1	10961000	40	4.30635e-05	0.00359366	1.28198	0.800951	19.7994
Chr1	10937000	Chr1	10963000	68	1.95482e-11	6.88988e-09	1.28198	1.19348	26.8005
Chr1	10937000	Chr1	10965000	43	7.32962e-08	1.3359e-05	1.28198	0.823179	16.8705
Chr1	10937000	Chr1	10975000	37	2.00096e-05	0.00187004	1.28198	1.24337	17.0859
Chr1	10937000	Chr1	10983000	24	1.28477e-05	0.00127743	1.28198	0.79096	8.63698
Chr1	10937000	Chr1	10985000	29	3.18884e-06	0.000380787	1.28198	1.03308	10.7755
Chr1	10939000	Chr1	10963000	53	1.46602e-06	0.000192569	1.11285	1.19348	25.6106
Chr1	10939000	Chr1	10967000	46	2.8876e-06	0.00034918	1.11285	1.20703	21.4737
Chr1	10939000	Chr1	10975000	41	1.10627e-07	1.93508e-05	1.11285	1.24337	15.9188
Chr1	10939000	Chr1	10977000	31	1.43447e-07	2.44203e-05	1.11285	0.861687	10.2788
Chr1	10941000	Chr1	10963000	48	3.64832e-05	0.00312011	0.991799	1.19348	25.2686
Chr1	10941000	Chr1	10965000	34	4.42553e-05	0.00367862	0.991799	0.823179	15.7429
Chr1	10941000	Chr1	10967000	46	1.57334e-06	0.000204879	0.991799	1.20703	20.9696
Chr1	10941000	Chr1	10975000	32	0.000128755	0.00902742	0.991799	1.24337	15.3047
Chr1	10941000	Chr1	10983000	20	9.60516e-05	0.00705944	0.991799	0.79096	7.41865
Chr1	10943000	Chr1	10947000	205	6.15503e-20	5.9057e-17	1.23881	0.959949	100.802
Chr1	10943000	Chr1	10959000	50	3.8358e-05	0.00325573	1.23881	0.72118	26.7608
Chr1	10943000	Chr1	10961000	51	1.4172e-05	0.00139004	1.23881	0.800951	26.4136
Chr1	10943000	Chr1	10963000	87	1.33026e-13	6.41028e-11	1.23881	1.19348	35.1475
Chr1	10943000	Chr1	10965000	46	4.07331e-06	0.000471692	1.23881	0.823179	21.7691
Chr1	10943000	Chr1	10967000	53	3.4965e-05	0.0030088	1.23881	1.20703	28.8331
Chr1	10943000	Chr1	10971000	45	3.49983e-07	5.42306e-05	1.23881	0.967933	19.1692
Chr1	10943000	Chr1	10977000	30	5.28188e-05	0.00427821	1.23881	0.861687	13.2482
Chr1	10943000	Chr1	10987000	33	2.86852e-05	0.00254232	1.23881	1.32844	14.7348
Chr1	10945000	Chr1	10949000	91	9.3661e-07	0.000129683	0.832994	0.743914	52.5269
Chr1	10945000	Chr1	10961000	56	3.11427e-11	1.06186e-08	0.832994	0.800951	19.9847
Chr1	10945000	Chr1	10963000	57	1.7816e-07	2.96799e-05	0.832994	1.19348	26.465
Chr1	10945000	Chr1	10973000	20	7.16134e-05	0.00552516	0.832994	0.544811	7.25505
Chr1	10947000	Chr1	10959000	77	1.26542e-14	6.89523e-12	0.959949	0.72118	27.7439
Chr1	10947000	Chr1	10961000	60	1.07001e-08	2.33379e-06	0.959949	0.800951	26.1825
Chr1	10947000	Chr1	10963000	74	2.92723e-09	7.12484e-07	0.959949	1.19348	34.3174
Chr1	10947000	Chr1	10967000	55	2.65127e-06	0.000324176	0.959949	1.20703	27.5447
Chr1	10949000	Chr1	10961000	48	9.18631e-06	0.000955961	0.743914	0.800951	23.8784
Chr1	10963000	Chr1	10973000	60	7.12615e-06	0.000767715	1.19348	0.544811	32.1177
Chr1	10965000	Chr1	10975000	81	4.90667e-05	0.00401592	0.823179	1.24337	50.5567
Chr1	10971000	Chr1	10975000	173	1.01286e-10	3.18473e-08	0.967933	1.24337	102.015
Chr1	10981000	Chr1	10985000	231	3.78999e-25	6.01438e-22	1.22747	1.03308	107.489
Chr1	10981000	Chr1	10987000	205	6.75044e-08	1.24082e-05	1.22747	1.32844	138.22
Chr1	10981000	Chr1	10989000	135	1.455e-05	0.00142159	1.22747	1.17681	91.8056
Chr1	10983000	Chr1	10987000	199	9.35064e-24	1.31187e-20	0.79096	1.32844	89.0666
Chr1	10985000	Chr1	10989000	196	2.61577e-16	1.72346e-13	1.03308	1.17681	103.053
Chr1	10989000	Chr1	10993000	175	4.35344e-05	0.00362669	1.17681	1.2813	127.814
Chr1	10997000	Chr1	11001000	154	5.65301e-09	1.3041e-06	1.06443	1.03429	93.3208
Chr1	10999000	Chr1	11003000	100	6.58949e-05	0.00515508	0.753636	1.03656	66.2174
Chr1	11007000	Chr1	11011000	264	1.61248e-21	1.82162e-18	1.17283	1.39201	138.387
Chr1	11009000	Chr1	11013000	84	5.87352e-09	1.35039e-06	0.505104	0.974961	41.7431
Chr1	11011000	Chr1	11015000	299	2.04679e-11	7.19193e-09	1.39201	1.68348	198.64
Chr1	11017000	Chr1	11021000	102	5.44727e-05	0.00439204	1.02244	0.778621	67.4811
Chr1	11017000	Chr1	11089000	13	7.50424e-05	0.00574644	1.02244	0.669069	3.49568
Chr1	11023000	Chr1	11093000	26	1.88651e-05	0.00177731	1.46637	1.2938	10.0393
Chr1	11025000	Chr1	11097000	17	4.59477e-05	0.00379716	1.0739	0.975912	5.35545
Chr1	11027000	Chr1	11037000	82	5.58008e-05	0.00448288	0.626831	1.66487	51.5482
Chr1	11029000	Chr1	11037000	147	3.56065e-06	0.000419437	0.933755	1.66487	98.8009
Chr1	11031000	Chr1	11035000	54	3.37722e-06	0.000400517	0.538424	0.59343	27.0839
Chr1	11031000	Chr1	11037000	113	4.33795e-05	0.00361564	0.538424	1.66487	75.9838
Chr1	11037000	Chr1	11041000	243	3.75503e-09	8.96721e-07	1.66487	1.15801	163.422
Chr1	11037000	Chr1	11055000	112	5.52754e-10	1.53319e-07	1.66487	1.33178	59.024
Chr1	11037000	Chr1	11075000	31	8.21898e-05	0.00619908	1.66487	0.798698	14.2534
Chr1	11039000	Chr1	11043000	202	2.6737e-15	1.57127e-12	1.23201	1.05352	110.02
Chr1	11039000	Chr1	11051000	57	5.08571e-07	7.5508e-05	1.23201	0.554527	27.3787
Chr1	11039000	Chr1	11053000	83	1.98014e-09	4.9739e-07	1.23201	0.954269	40.0352
Chr1	11039000	Chr1	11055000	90	1.12166e-07	1.95908e-05	1.23201	1.33178	49.1471
Chr1	11039000	Chr1	11075000	28	2.07628e-05	0.00193061	1.23201	0.798698	11.3206
Chr1	11039000	Chr1	11087000	30	3.85826e-05	0.00327248	1.23201	1.29822	13.0133
Chr1	11039000	Chr1	11095000	24	0.000134219	0.00934757	1.23201	1.18475	10.0764
Chr1	11039000	Chr1	11105000	21	0.000107904	0.00778705	1.23201	1.15298	8.08239
Chr1	11041000	Chr1	11055000	98	1.3506e-08	2.88665e-06	1.15801	1.33178	52.5175
Chr1	11043000	Chr1	11055000	110	1.50386e-10	4.5997e-08	1.05352	1.33178	56.2279
Chr1	11051000	Chr1	11075000	22	8.48336e-05	0.00636376	0.554527	0.798698	8.5403
Chr1	11053000	Chr1	11057000	116	3.14652e-07	4.9311e-05	0.954269	0.865768	70.0309
Chr1	11053000	Chr1	11075000	34	8.21615e-05	0.00619743	0.954269	0.798698	16.2703
Chr1	11053000	Chr1	11077000	46	5.28611e-10	1.47146e-07	0.954269	0.859403	15.8138
Chr1	11053000	Chr1	11095000	27	2.03065e-05	0.00189388	0.954269	1.18475	10.6916
Chr1	11053000	Chr1	11103000	15	4.71575e-05	0.00388164	0.954269	0.580773	4.32041
Chr1	11053000	Chr1	11105000	24	5.95198e-06	0.000656115	0.954269	1.15298	8.23269
Chr1	11055000	Chr1	11075000	53	1.02118e-06	0.000139918	1.33178	0.798698	25.2865
Chr1	11055000	Chr1	11079000	46	1.39045e-05	0.00136762	1.33178	0.891209	22.8866
Chr1	11055000	Chr1	11089000	26	8.91636e-05	0.00663705	1.33178	0.669069	11.0587
Chr1	11055000	Chr1	11093000	41	4.21722e-06	0.000486055	1.33178	1.2938	18.4696
Chr1	11055000	Chr1	11099000	35	0.000107439	0.00775969	1.33178	1.44213	17.1963
Chr1	11057000	Chr1	11075000	40	8.84295e-06	0.00092507	0.865768	0.798698	18.4077
Chr1	11057000	Chr1	11079000	39	1.6405e-06	0.000212517	0.865768	0.891209	16.4711
Chr1	11057000	Chr1	11099000	29	1.69786e-05	0.00162365	0.865768	1.44213	11.8073
Chr1	11059000	Chr1	11075000	38	4.3727e-05	0.0036402	0.770642	0.798698	18.4368
Chr1	11059000	Chr1	11077000	43	2.34293e-07	3.79508e-05	0.770642	0.859403	17.6305
Chr1	11059000	Chr1	11085000	29	4.57631e-05	0.00378421	0.770642	0.925705	12.4961
Chr1	11059000	Chr1	11097000	23	1.28171e-05	0.00127486	0.770642	0.975912	8.06159
Chr1	11061000	Chr1	11065000	140	1.60967e-08	3.38395e-06	0.994873	0.997295	84.1023
Chr1	11061000	Chr1	11067000	124	7.56013e-05	0.00578257	0.994873	1.02196	86.182
Chr1	11061000	Chr1	11075000	50	5.0101e-05	0.00408878	0.994873	0.798698	27.0587
Chr1	11061000	Chr1	11081000	27	0.000112875	0.00809105	0.994873	0.502048	11.8737
Chr1	11061000	Chr1	11103000	17	5.84693e-05	0.00466244	0.994873	0.580773	5.46413
Chr1	1109000	Chr1	1113000	189	1.94029e-07	3.20396e-05	1.21119	1.23972	127.278
Chr1	11085000	Chr1	11099000	74	6.23631e-05	0.00492299	0.925705	1.44213	45.4604
Chr1	11085000	Chr1	11103000	37	4.05416e-07	6.17497e-05	0.925705	0.580773	14.3118
Chr1	11087000	Chr1	11091000	196	2.92619e-16	1.91804e-13	1.29822	0.937589	103.176
Chr1	11087000	Chr1	11093000	213	2.05545e-08	4.22301e-06	1.29822	1.2938	142.374
Chr1	11087000	Chr1	11095000	151	3.62174e-07	5.58739e-05	1.29822	1.18475	97.7518
Chr1	11087000	Chr1	11099000	123	2.39897e-07	3.87705e-05	1.29822	1.44213	75.0289
Chr1	11087000	Chr1	11133000	37	1.93259e-07	3.19287e-05	1.29822	1.25404	13.8672
Chr1	11089000	Chr1	11093000	145	1.07943e-13	5.25572e-11	0.669069	1.2938	73.3759
Chr1	11089000	Chr1	11095000	110	1.04293e-06	0.000142551	0.669069	1.18475	67.1916
Chr1	11089000	Chr1	11097000	68	9.91556e-05	0.00725246	0.669069	0.975912	41.4983
Chr1	11089000	Chr1	11099000	94	2.04175e-09	5.11549e-07	0.669069	1.44213	47.6605
Chr1	11089000	Chr1	11103000	30	5.17244e-05	0.00420162	0.669069	0.580773	13.2323
Chr1	11091000	Chr1	11095000	172	4.16539e-13	1.87566e-10	0.937589	1.18475	94.1579
Chr1	11091000	Chr1	11097000	116	2.77524e-05	0.00247193	0.937589	0.975912	77.5605
Chr1	11091000	Chr1	11099000	145	4.05181e-09	9.61973e-07	0.937589	1.44213	85.934
Chr1	11093000	Chr1	11097000	220	8.60071e-22	9.9692e-19	1.2938	0.975912	107.027
Chr1	11093000	Chr1	11099000	230	5.09085e-08	9.62737e-06	1.2938	1.44213	158.157
Chr1	11093000	Chr1	11103000	69	1.85346e-06	0.000236566	1.2938	0.580773	37.1155
Chr1	11093000	Chr1	11105000	114	2.98339e-10	8.65581e-08	1.2938	1.15298	59.7811
Chr1	11095000	Chr1	11099000	315	1.6657e-34	5.48311e-31	1.18475	1.44213	144.827
Chr1	11095000	Chr1	11103000	89	1.27365e-09	3.31951e-07	1.18475	0.580773	43.7303
Chr1	11095000	Chr1	11105000	106	8.86089e-06	0.000926765	1.18475	1.15298	67.4735
Chr1	11095000	Chr1	11107000	95	1.16175e-05	0.00117033	1.18475	1.24785	59.2468
Chr1	11097000	Chr1	11103000	96	7.38686e-10	2.00702e-07	0.975912	0.580773	48.0435
Chr1	11097000	Chr1	11105000	106	8.18148e-05	0.0061763	0.975912	1.15298	71.5125
Chr1	11097000	Chr1	11107000	98	4.63014e-06	0.000527551	0.975912	1.24785	60.1529
Chr1	11099000	Chr1	11103000	175	2.01538e-25	3.25478e-22	1.44213	0.580773	70.995
Chr1	11099000	Chr1	11107000	161	2.26943e-05	0.00208268	1.44213	1.24785	114.371
Chr1	1111000	Chr1	1115000	177	8.23249e-12	3.07748e-09	0.96552	1.24144	101.603
Chr1	11103000	Chr1	11107000	93	0.000105639	0.00765011	0.580773	1.24785	61.4308
Chr1	11105000	Chr1	11109000	99	2.7257e-05	0.00243421	1.15298	0.653076	63.8269
Chr1	1113000	Chr1	1117000	159	1.06948e-07	1.87692e-05	1.23972	0.970493	101.985
Chr1	11131000	Chr1	11135000	85	2.41956e-05	0.0022	1.07195	0.578647	52.578
Chr1	1115000	Chr1	1119000	257	1.81e-21	2.03571e-18	1.24144	1.26902	133.54
Chr1	11141000	Chr1	11145000	146	2.16037e-07	3.53018e-05	1.05377	1.03978	92.8768
Chr1	11143000	Chr1	11147000	73	6.84183e-05	0.00531904	0.724813	0.729558	44.8232
Chr1	11145000	Chr1	11161000	43	4.86041e-05	0.00398358	1.03978	0.706785	22.013
Chr1	11159000	Chr1	11163000	119	3.91352e-13	1.76906e-10	0.933796	0.716642	56.7246
Chr1	1117000	Chr1	1121000	150	8.24806e-15	4.5906e-12	0.970493	0.903229	74.3032
Chr1	1117000	Chr1	1123000	141	1.82501e-06	0.000233388	0.970493	1.12638	92.6605
Chr1	1117000	Chr1	1127000	97	5.44561e-05	0.00439088	0.970493	1.32355	63.4478
Chr1	11163000	Chr1	11251000	12	7.03093e-05	0.00544044	0.716642	1.03593	2.99509
Chr1	11165000	Chr1	11169000	172	7.84885e-05	0.00596573	1.62689	0.919444	126.794
Chr1	11167000	Chr1	11179000	57	0.000111063	0.00798069	1.0031	0.826609	33.2291
Chr1	11169000	Chr1	11203000	20	4.44921e-05	0.00369489	0.919444	0.613532	7.00105
Chr1	11173000	Chr1	11177000	79	5.69597e-05	0.00456079	0.91289	0.636127	49.2243
Chr1	11179000	Chr1	11183000	119	7.65615e-05	0.00584333	0.826609	1.17125	82.0663
Chr1	1119000	Chr1	1123000	228	3.50219e-18	2.81978e-15	1.26902	1.12638	121.163
Chr1	11181000	Chr1	11185000	133	4.78168e-06	0.000542562	0.98699	1.05184	87.9997
Chr1	11183000	Chr1	11187000	123	3.36623e-07	5.2352e-05	1.17125	0.760949	75.5476
Chr1	11189000	Chr1	11193000	163	5.42281e-14	2.73441e-11	1.0587	0.951094	85.3523
Chr1	11189000	Chr1	11215000	54	1.3081e-05	0.00129701	1.0587	1.53504	28.467
Chr1	11189000	Chr1	11219000	34	6.70074e-05	0.00522778	1.0587	1.03841	16.093
Chr1	11191000	Chr1	11195000	273	1.42082e-06	0.000187389	1.61943	1.47511	202.49
Chr1	11191000	Chr1	11215000	79	2.4451e-05	0.00221924	1.61943	1.53504	47.9344
Chr1	11191000	Chr1	11233000	53	7.22456e-08	1.31881e-05	1.61943	1.50974	23.1212
Chr1	11191000	Chr1	11237000	36	6.01202e-05	0.00477319	1.61943	1.25822	17.3558
Chr1	11191000	Chr1	11243000	20	7.56904e-05	0.00578818	1.61943	0.601242	7.28549
Chr1	11191000	Chr1	11245000	31	3.38384e-05	0.00292628	1.61943	1.16529	13.5607
Chr1	11191000	Chr1	11247000	37	5.46375e-06	0.000609024	1.61943	1.43736	16.0691
Chr1	11191000	Chr1	11249000	32	7.14518e-05	0.00551469	1.61943	1.37792	14.8046
Chr1	11193000	Chr1	11237000	31	3.42697e-07	5.31948e-05	0.951094	1.25822	10.7146
Chr1	11193000	Chr1	11239000	28	8.99049e-07	0.000125054	0.951094	1.17527	9.52112
Chr1	11195000	Chr1	11215000	111	6.31478e-12	2.39973e-09	1.47511	1.53504	53.8291
Chr1	11195000	Chr1	11217000	71	1.90584e-07	3.15348e-05	1.47511	1.14701	36.1188
Chr1	11195000	Chr1	11235000	36	3.71027e-05	0.0031661	1.47511	1.14336	16.9349
Chr1	11195000	Chr1	11241000	28	6.94761e-05	0.00538666	1.47511	0.967722	12.1592
Chr1	11195000	Chr1	11245000	34	1.727e-06	0.000222353	1.47511	1.16529	13.4001
Chr1	11199000	Chr1	11203000	59	0.000107732	0.00777712	0.667324	0.613532	34.7049
Chr1	11199000	Chr1	11215000	65	4.71905e-08	8.98794e-06	0.667324	1.53504	30.6836
Chr1	11199000	Chr1	11217000	48	1.33034e-07	2.28171e-05	0.667324	1.14701	20.376
Chr1	113000	Chr1	117000	145	8.52123e-05	0.00638749	1.48064	0.828977	104.042
Chr1	113000	Chr1	123000	160	1.47113e-06	0.000193161	1.48064	1.47196	107.654
Chr1	11203000	Chr1	11235000	23	0.000131802	0.00920627	0.613532	1.14336	9.43573
Chr1	11215000	Chr1	11237000	92	7.08996e-12	2.67518e-09	1.53504	1.25822	41.2303
Chr1	11215000	Chr1	11239000	62	2.00465e-05	0.00187282	1.53504	1.17527	34.7875
Chr1	11215000	Chr1	11241000	51	9.63636e-06	0.000996621	1.53504	0.967722	26.0206
Chr1	11215000	Chr1	11247000	52	0.000130696	0.00914063	1.53504	1.43736	29.6783
Chr1	11217000	Chr1	11237000	62	1.34811e-05	0.00133177	1.14701	1.25822	34.3079
Chr1	11217000	Chr1	11241000	48	5.22918e-07	7.74022e-05	1.14701	0.967722	21.4034
Chr1	11219000	Chr1	11237000	59	0.000113905	0.00815268	1.03841	1.25822	34.7808
Chr1	11219000	Chr1	11241000	44	1.31077e-05	0.00129939	1.03841	0.967722	21.4516
Chr1	11221000	Chr1	11233000	58	8.4731e-05	0.00635704	0.555787	1.50974	33.6269
Chr1	11221000	Chr1	11235000	49	3.06774e-07	4.8219e-05	0.555787	1.14336	21.6396
Chr1	11231000	Chr1	11235000	96	1.4959e-05	0.00145615	0.623622	1.14336	60.4396
Chr1	11233000	Chr1	11237000	295	2.10379e-21	2.35616e-18	1.50974	1.25822	161.018
Chr1	11233000	Chr1	11239000	202	3.568e-05	0.00306105	1.50974	1.17527	150.403
Chr1	11233000	Chr1	11241000	177	5.59505e-15	3.16832e-12	1.50974	0.967722	92.8541
Chr1	11233000	Chr1	11249000	100	6.7983e-06	0.000736863	1.50974	1.37792	62.3126
Chr1	11235000	Chr1	11239000	255	4.77184e-30	1.13866e-26	1.14336	1.17527	113.904
Chr1	11235000	Chr1	11241000	140	5.06291e-06	0.000570226	1.14336	0.967722	93.7888
Chr1	11235000	Chr1	11245000	110	4.10651e-07	6.24445e-05	1.14336	1.16529	65.8115
Chr1	11235000	Chr1	11247000	121	7.50034e-10	2.03511e-07	1.14336	1.43736	65.8604
Chr1	11237000	Chr1	11241000	213	2.39885e-21	2.67228e-18	1.25822	0.967722	103.21
Chr1	11237000	Chr1	11247000	155	1.96704e-10	5.89153e-08	1.25822	1.43736	89.3316
Chr1	11237000	Chr1	11249000	111	2.7326e-06	0.00033266	1.25822	1.37792	69.4793
Chr1	11239000	Chr1	11243000	124	3.07476e-13	1.40897e-10	1.17527	0.601242	59.8968
Chr1	11239000	Chr1	11245000	175	2.13866e-07	3.49863e-05	1.17527	1.16529	116.089
Chr1	11239000	Chr1	11247000	176	8.05842e-10	2.17573e-07	1.17527	1.43736	107.362
Chr1	11239000	Chr1	11249000	116	9.28092e-05	0.00686319	1.17527	1.37792	79.9915
Chr1	11241000	Chr1	11245000	193	1.45005e-18	1.21608e-15	0.967722	1.16529	95.588
Chr1	11241000	Chr1	11247000	177	2.36789e-07	3.8317e-05	0.967722	1.43736	117.905
Chr1	11241000	Chr1	11249000	124	3.82847e-05	0.00325026	0.967722	1.37792	84.7467
Chr1	11243000	Chr1	11247000	148	1.16108e-14	6.34917e-12	0.601242	1.43736	73.2541
Chr1	11243000	Chr1	11249000	105	6.41686e-05	0.00504345	0.601242	1.37792	70.2247
Chr1	11245000	Chr1	11249000	253	2.38797e-19	2.16678e-16	1.16529	1.37792	136.106
Chr1	11251000	Chr1	11255000	89	6.60189e-07	9.50568e-05	1.03593	0.575963	50.5757
Chr1	11251000	Chr1	11257000	182	6.68267e-06	0.00072616	1.03593	1.47056	129.131
Chr1	11251000	Chr1	11259000	79	8.0138e-05	0.00607104	1.03593	0.755937	49.7696
Chr1	11253000	Chr1	11257000	181	8.60592e-09	1.91307e-06	0.923367	1.47056	115.1
Chr1	1127000	Chr1	1131000	140	5.29018e-07	7.82081e-05	1.32355	0.799079	89.6495
Chr1	1127000	Chr1	1141000	111	6.17337e-07	8.95551e-05	1.32355	1.49047	67.1772
Chr1	11267000	Chr1	11271000	120	5.14782e-16	3.28514e-13	0.77294	0.792555	51.9269
Chr1	11267000	Chr1	11273000	144	1.03119e-07	1.81538e-05	0.77294	1.37478	90.0731
Chr1	11267000	Chr1	11275000	79	1.40114e-06	0.000185082	0.77294	0.897683	44.0978
Chr1	11267000	Chr1	11319000	15	7.92348e-05	0.00601329	0.77294	0.783316	4.53034
Chr1	11269000	Chr1	11273000	180	1.13359e-21	1.29869e-18	0.691122	1.37478	80.5386
Chr1	11269000	Chr1	11275000	95	9.34083e-08	1.66099e-05	0.691122	0.897683	52.589
Chr1	11271000	Chr1	11275000	118	3.35072e-11	1.13612e-08	0.792555	0.897683	60.3072
Chr1	11275000	Chr1	11279000	159	7.10085e-05	0.00548626	0.897683	1.51722	115.449
Chr1	11275000	Chr1	11319000	19	3.3337e-05	0.00288835	0.897683	0.783316	6.29588
Chr1	11277000	Chr1	11281000	103	4.64919e-10	1.30598e-07	0.514745	1.20248	52.4672
Chr1	11279000	Chr1	11285000	165	1.41741e-07	2.41643e-05	1.51722	0.834101	107.272
Chr1	11279000	Chr1	11289000	137	1.0169e-06	0.000139396	1.51722	1.17954	88.3987
Chr1	11279000	Chr1	11291000	91	9.53378e-05	0.00701668	1.51722	0.980711	59.6302
Chr1	11279000	Chr1	11293000	121	3.76963e-06	0.000440619	1.51722	1.50838	77.9321
Chr1	11279000	Chr1	11315000	36	6.59191e-06	0.000717672	1.51722	0.891754	15.5656
Chr1	11279000	Chr1	11317000	39	5.75207e-06	0.000637081	1.51722	1.07017	17.4044
Chr1	11281000	Chr1	11285000	148	3.97786e-10	1.13022e-07	1.20248	0.834101	85.0186
Chr1	11281000	Chr1	11289000	149	8.88866e-09	1.97001e-06	1.20248	1.17954	90.1447
Chr1	11285000	Chr1	11289000	153	5.61812e-12	2.15022e-09	0.834101	1.17954	83.3967
Chr1	11285000	Chr1	11305000	47	1.34055e-06	0.00017808	0.834101	1.0843	21.5
Chr1	11289000	Chr1	11293000	204	2.21404e-05	0.00203931	1.17954	1.50838	150.813
Chr1	11289000	Chr1	11311000	50	4.85631e-06	0.000549753	1.17954	0.979275	24.6581
Chr1	11293000	Chr1	11297000	252	9.85293e-05	0.00721253	1.50838	1.54188	197.141
Chr1	11295000	Chr1	11299000	88	1.80113e-09	4.55635e-07	0.854538	0.598759	43.3711
Chr1	11295000	Chr1	11307000	51	3.07413e-05	0.00269776	0.854538	0.795392	27.2388
Chr1	11295000	Chr1	11311000	55	1.63352e-07	2.74501e-05	0.854538	0.979275	25.0661
Chr1	11295000	Chr1	11315000	36	0.000136362	0.00947467	0.854538	0.891754	18.1155
Chr1	11297000	Chr1	11301000	128	9.68216e-09	2.13052e-06	1.54188	0.568173	74.259
Chr1	11297000	Chr1	11305000	182	1.59184e-11	5.69431e-09	1.54188	1.0843	106.255
Chr1	11297000	Chr1	11307000	102	7.62122e-07	0.000108041	1.54188	0.795392	60.5782
Chr1	11297000	Chr1	11311000	130	3.30119e-20	3.25563e-17	1.54188	0.979275	51.4178
Chr1	11297000	Chr1	11313000	53	8.59967e-06	0.000903355	1.54188	0.591436	27.3155
Chr1	11297000	Chr1	11315000	61	0.00014048	0.00971343	1.54188	0.891754	36.6026
Chr1	11297000	Chr1	11319000	50	1.52806e-05	0.00148303	1.54188	0.783316	25.7828
Chr1	11299000	Chr1	11307000	59	2.44882e-06	0.000302392	0.598759	0.795392	30.2679
Chr1	11299000	Chr1	11311000	60	2.21482e-10	6.57808e-08	0.598759	0.979275	23.4981
Chr1	11299000	Chr1	11323000	34	8.9276e-05	0.00664429	0.598759	1.41555	16.3435
Chr1	11301000	Chr1	11305000	82	8.41138e-05	0.00631934	0.568173	1.0843	52.2211
Chr1	11301000	Chr1	11307000	68	9.44297e-06	0.000979392	0.568173	0.795392	38.3071
Chr1	11301000	Chr1	11311000	53	1.01186e-05	0.00103914	0.568173	0.979275	27.4833
Chr1	11301000	Chr1	11315000	42	3.36398e-07	5.23183e-05	0.568173	0.891754	17.2537
Chr1	11303000	Chr1	11307000	161	4.54676e-35	1.56637e-31	0.750237	0.795392	50.5822
Chr1	11303000	Chr1	11311000	117	4.38938e-18	3.50586e-15	0.750237	0.979275	46.6931
Chr1	11305000	Chr1	11311000	212	6.00401e-28	1.19634e-24	1.0843	0.979275	90.0057
Chr1	11305000	Chr1	11315000	88	1.19138e-07	2.06709e-05	1.0843	0.891754	47.7614
Chr1	11307000	Chr1	11311000	162	1.78844e-23	2.44632e-20	0.795392	0.979275	66.0242
Chr1	11317000	Chr1	11323000	174	7.56539e-05	0.00578614	1.07017	1.41555	128.409
Chr1	11319000	Chr1	11323000	168	4.02414e-12	1.57227e-09	0.783316	1.41555	93.9895
Chr1	1133000	Chr1	1137000	110	2.63701e-08	5.29945e-06	0.643943	1.13777	62.1042
Chr1	11323000	Chr1	11327000	159	4.43744e-07	6.69198e-05	1.41555	0.871257	104.541
Chr1	11327000	Chr1	11331000	109	7.24357e-05	0.00557818	0.871257	0.998285	73.7255
Chr1	11337000	Chr1	11341000	139	4.89919e-10	1.37094e-07	0.8174	1.13406	78.5757
Chr1	11337000	Chr1	11345000	112	2.94937e-05	0.00260438	0.8174	1.4327	74.4284
Chr1	11339000	Chr1	11343000	116	1.8328e-06	0.000234272	1.15604	0.742515	72.7603
Chr1	11339000	Chr1	11345000	189	5.4516e-05	0.00439511	1.15604	1.4327	140.393
Chr1	11339000	Chr1	11419000	25	4.13651e-06	0.000478025	1.15604	1.65797	8.6105
Chr1	11341000	Chr1	11345000	285	4.0294e-28	8.16521e-25	1.13406	1.4327	137.724
Chr1	11343000	Chr1	11347000	128	1.59652e-07	2.68793e-05	0.742515	1.24377	78.2818
Chr1	11345000	Chr1	11425000	26	1.96329e-05	0.00183995	1.4327	1.56357	10.0636
Chr1	11357000	Chr1	11415000	19	3.68245e-05	0.00314589	0.862629	1.10845	6.34382
Chr1	11359000	Chr1	11363000	215	4.6805e-05	0.00385743	1.21175	1.58114	162.406
Chr1	11359000	Chr1	11401000	23	7.39799e-05	0.0056778	1.21175	0.790897	9.06319
Chr1	11359000	Chr1	11421000	21	5.58048e-05	0.004483	1.21175	1.03559	7.70079
Chr1	11361000	Chr1	11365000	186	5.9106e-11	1.9274e-08	1.51995	0.862752	111.156
Chr1	11361000	Chr1	11373000	108	7.92346e-07	0.00011183	1.51995	1.07096	65.235
Chr1	11361000	Chr1	11395000	58	1.15472e-07	2.00944e-05	1.51995	1.41893	26.7664
Chr1	11361000	Chr1	11399000	40	0.000123849	0.00873893	1.51995	1.27922	20.8417
Chr1	11361000	Chr1	11405000	32	6.43318e-07	9.28793e-05	1.51995	0.854175	11.6245
Chr1	11363000	Chr1	11367000	227	6.05647e-14	3.03717e-11	1.58114	0.989071	132.561
Chr1	11363000	Chr1	11373000	124	2.21612e-05	0.00204104	1.58114	1.07096	83.643
Chr1	11363000	Chr1	11393000	35	2.09382e-06	0.000263408	1.58114	0.610801	14.1373
Chr1	11363000	Chr1	11395000	63	1.2275e-07	2.12301e-05	1.58114	1.41893	30.1777
Chr1	11363000	Chr1	11397000	59	9.63791e-10	2.56733e-07	1.58114	1.215	23.8423
Chr1	11363000	Chr1	11399000	61	5.81677e-11	1.89967e-08	1.58114	1.27922	23.2695
Chr1	11363000	Chr1	11401000	33	4.48677e-06	0.000513222	1.58114	0.790897	13.4044
Chr1	11363000	Chr1	11411000	27	2.05242e-05	0.00191137	1.58114	0.831619	10.6984
Chr1	11363000	Chr1	11413000	35	3.43378e-05	0.00296355	1.58114	1.31429	16.1999
Chr1	11363000	Chr1	11415000	31	1.83109e-05	0.00173286	1.58114	1.10845	13.114
Chr1	11365000	Chr1	11369000	109	1.61527e-15	9.76156e-13	0.862752	0.626095	45.7871
Chr1	11365000	Chr1	11395000	56	5.18855e-13	2.30753e-10	0.862752	1.41893	17.9202
Chr1	11365000	Chr1	11397000	33	1.22736e-05	0.00122803	0.862752	1.215	14.1
Chr1	11365000	Chr1	11399000	33	6.92358e-06	0.000748651	0.862752	1.27922	13.6972
Chr1	11365000	Chr1	11401000	36	2.18044e-13	1.02068e-10	0.862752	0.790897	7.85014
Chr1	11365000	Chr1	11419000	27	1.03658e-05	0.00106086	0.862752	1.65797	10.2789
Chr1	11367000	Chr1	11371000	93	1.70869e-08	3.57362e-06	0.989071	0.586653	49.1842
Chr1	11367000	Chr1	11395000	42	0.000143954	0.00991341	0.989071	1.41893	22.4357
Chr1	11367000	Chr1	11397000	44	8.719e-08	1.56129e-05	0.989071	1.215	17.5914
Chr1	11367000	Chr1	11399000	38	8.10389e-06	0.000858267	0.989071	1.27922	17.0187
Chr1	11367000	Chr1	11401000	25	2.94849e-05	0.00260372	0.989071	0.790897	9.7084
Chr1	11367000	Chr1	11405000	24	2.69893e-05	0.00241418	0.989071	0.854175	9.05589
Chr1	11369000	Chr1	11395000	35	1.54508e-05	0.00149734	0.626095	1.41893	15.5614
Chr1	11369000	Chr1	11413000	20	8.77435e-05	0.00654713	0.626095	1.31429	7.36766
Chr1	11371000	Chr1	11395000	36	1.25255e-05	0.00124979	0.586653	1.41893	16.0512
Chr1	11373000	Chr1	11393000	33	7.81892e-05	0.00594652	1.07096	0.610801	15.5506
Chr1	11373000	Chr1	11395000	82	2.27029e-13	1.05968e-10	1.07096	1.41893	32.4397
Chr1	11373000	Chr1	11397000	50	7.63913e-06	0.000814662	1.07096	1.215	25.0911
Chr1	11373000	Chr1	11399000	61	1.87363e-10	5.63397e-08	1.07096	1.27922	23.9976
Chr1	11373000	Chr1	11401000	36	3.03666e-07	4.77807e-05	1.07096	0.790897	13.5409
Chr1	11373000	Chr1	11405000	31	5.48947e-06	0.000611542	1.07096	0.854175	12.3049
Chr1	11377000	Chr1	11387000	65	6.142e-07	8.91554e-05	0.972126	0.689064	33.0876
Chr1	11377000	Chr1	11391000	97	1.33666e-12	5.61819e-10	0.972126	1.30382	43.1616
Chr1	11377000	Chr1	11395000	85	7.22054e-12	2.72182e-09	0.972126	1.41893	36.7196
Chr1	11379000	Chr1	11383000	98	7.05173e-06	0.000760847	0.992414	0.722824	60.8055
Chr1	11379000	Chr1	11391000	110	1.49979e-12	6.25887e-10	0.992414	1.30382	51.8545
Chr1	11379000	Chr1	11395000	75	3.26155e-06	0.000388367	0.992414	1.41893	42.1797
Chr1	11385000	Chr1	11389000	60	8.22511e-05	0.00620291	0.566162	0.73138	35.0995
Chr1	11391000	Chr1	11395000	264	4.02988e-15	2.32434e-12	1.30382	1.41893	156.818
Chr1	11395000	Chr1	11401000	133	0.000141086	0.00974696	1.41893	0.790897	95.1255
Chr1	11397000	Chr1	11401000	184	1.36658e-22	1.71407e-19	1.215	0.790897	81.4543
Chr1	11397000	Chr1	11403000	136	3.23834e-11	1.10082e-08	1.215	0.709793	73.1015
Chr1	11397000	Chr1	11405000	115	2.90954e-08	5.79488e-06	1.215	0.854175	65.9588
Chr1	11399000	Chr1	11403000	174	1.70543e-21	1.92291e-18	1.27922	0.709793	76.9651
Chr1	11399000	Chr1	11405000	149	4.41044e-08	8.44999e-06	1.27922	0.854175	92.6209
Chr1	11401000	Chr1	11405000	135	1.78085e-18	1.47886e-15	0.790897	0.854175	57.2643
Chr1	11417000	Chr1	11421000	197	1.73155e-08	3.61559e-06	1.47081	1.03559	129.11
Chr1	11425000	Chr1	11435000	111	5.87521e-07	8.57276e-05	1.56357	0.86885	67.1038
Chr1	11431000	Chr1	11435000	260	4.80919e-26	8.18499e-23	1.69938	0.86885	125.157
Chr1	11433000	Chr1	11437000	217	1.52258e-05	0.00147852	1.87652	1.01184	160.947
Chr1	11437000	Chr1	11441000	77	8.51145e-05	0.00638131	1.01184	0.563044	48.2917
Chr1	11457000	Chr1	11461000	136	4.78778e-08	9.10727e-06	0.710252	1.37271	82.6435
Chr1	11459000	Chr1	11463000	234	1.05686e-23	1.47567e-20	0.784302	1.69177	112.472
Chr1	11463000	Chr1	11467000	197	2.99615e-05	0.00263939	1.69177	1.01553	145.63
Chr1	11465000	Chr1	11469000	114	1.51069e-12	6.30079e-10	0.511871	1.25745	54.5592
Chr1	11467000	Chr1	11471000	106	9.46021e-08	1.67986e-05	1.01553	0.705895	60.7645
Chr1	11469000	Chr1	11535000	22	6.97851e-05	0.00540654	1.25745	1.1772	8.42255
Chr1	11471000	Chr1	11533000	17	5.40788e-05	0.00436455	0.705895	1.25318	5.42859
Chr1	11473000	Chr1	11529000	20	1.86133e-05	0.0017578	1.03116	0.922749	6.56862
Chr1	11475000	Chr1	11479000	142	1.06953e-10	3.35048e-08	0.841256	1.10631	78.8903
Chr1	11475000	Chr1	11531000	19	7.25663e-07	0.000103417	0.841256	0.822539	4.77691
Chr1	11477000	Chr1	11481000	369	9.57452e-18	7.36215e-15	1.52372	1.77015	228.629
Chr1	11477000	Chr1	11527000	23	8.44427e-05	0.00633916	1.52372	0.770015	9.14644
Chr1	11477000	Chr1	11553000	21	3.5122e-05	0.00302018	1.52372	1.02271	7.44884
Chr1	11477000	Chr1	11561000	19	8.1706e-05	0.00616952	1.52372	1.04328	6.74764
Chr1	11479000	Chr1	11519000	29	0.000108023	0.00779426	1.10631	1.18365	13.1485
Chr1	11479000	Chr1	11535000	28	2.99133e-07	4.71485e-05	1.10631	1.1772	8.99066
Chr1	1149000	Chr1	1153000	249	1.19126e-20	1.23394e-17	1.66562	0.920018	129.894
Chr1	1149000	Chr1	1157000	183	3.51152e-07	5.43974e-05	1.66562	1.16731	123.569
Chr1	11481000	Chr1	11485000	174	2.00336e-05	0.00187183	1.77015	0.833213	125.021
Chr1	11481000	Chr1	11519000	47	4.13671e-06	0.000478029	1.77015	1.18365	22.459
Chr1	11481000	Chr1	11521000	54	8.55364e-08	1.53469e-05	1.77015	1.3445	23.8969
Chr1	11481000	Chr1	11541000	23	4.97838e-06	0.000561854	1.77015	0.672031	7.58849
Chr1	11483000	Chr1	11519000	34	5.51107e-05	0.00443607	1.16955	1.18365	15.9264
Chr1	11483000	Chr1	11529000	26	4.24938e-06	0.000489287	1.16955	0.922749	9.19245
Chr1	11483000	Chr1	11531000	26	2.3712e-07	3.83609e-05	1.16955	0.822539	7.82708
Chr1	11485000	Chr1	11493000	72	4.57772e-06	0.000522343	0.833213	0.762471	40.3765
Chr1	11485000	Chr1	11509000	26	6.60614e-05	0.00516534	0.833213	0.675269	10.8493
Chr1	11485000	Chr1	11511000	30	1.25729e-05	0.00125388	0.833213	0.837858	12.2285
Chr1	11485000	Chr1	11519000	28	7.74906e-05	0.00590268	0.833213	1.18365	12.24
Chr1	11485000	Chr1	11535000	24	1.7578e-06	0.00022586	0.833213	1.1772	7.64635
Chr1	11489000	Chr1	11493000	154	1.568e-11	5.61865e-09	1.32073	0.762471	85.36
Chr1	11489000	Chr1	11505000	78	1.01076e-05	0.00103814	1.32073	1.16048	45.9093
Chr1	11489000	Chr1	11515000	64	2.03253e-06	0.000256621	1.32073	1.45332	33.622
Chr1	11489000	Chr1	11521000	70	1.56308e-14	8.42606e-12	1.32073	1.3445	23.8852
Chr1	11489000	Chr1	11531000	25	7.12495e-05	0.00550118	1.32073	0.822539	10.2735
Chr1	11489000	Chr1	11535000	34	1.3442e-06	0.00017848	1.32073	1.1772	13.2431
Chr1	11491000	Chr1	11521000	30	6.18917e-06	0.000678754	0.598093	1.3445	11.7713
Chr1	11493000	Chr1	11513000	42	1.92599e-05	0.00180945	0.762471	1.12724	20.4321
Chr1	11493000	Chr1	11519000	36	9.12818e-06	0.000950944	0.762471	1.18365	15.8087
Chr1	11493000	Chr1	11521000	34	9.39136e-05	0.00693123	0.762471	1.3445	16.3884
Chr1	11493000	Chr1	11527000	25	2.23075e-07	3.6336e-05	0.762471	0.770015	7.28657
Chr1	11495000	Chr1	11513000	48	5.94078e-07	8.65525e-05	0.716608	1.12724	21.5038
Chr1	11495000	Chr1	11519000	39	1.39352e-06	0.0001842	0.716608	1.18365	16.3559
Chr1	11495000	Chr1	11521000	42	1.91252e-07	3.1632e-05	0.716608	1.3445	16.8768
Chr1	11499000	Chr1	11503000	107	5.64635e-08	1.05726e-05	0.53557	1.34022	60.8429
Chr1	11499000	Chr1	11515000	66	3.8562e-13	1.74436e-10	0.53557	1.45332	23.3146
Chr1	11499000	Chr1	11519000	40	7.3081e-08	1.33248e-05	0.53557	1.18365	15.07
Chr1	11499000	Chr1	11521000	48	2.26206e-11	7.89047e-09	0.53557	1.3445	15.3715
Chr1	1151000	Chr1	1155000	205	3.69253e-11	1.24415e-08	1.18931	1.24068	125.075
Chr1	11503000	Chr1	11507000	157	1.27018e-23	1.75798e-20	1.34022	0.552106	62.7214
Chr1	11503000	Chr1	11509000	195	1.08305e-29	2.5096e-26	1.34022	0.675269	76.7132
Chr1	11503000	Chr1	11511000	214	3.12223e-42	1.69011e-38	1.34022	0.837858	71.3667
Chr1	11503000	Chr1	11513000	203	1.47688e-34	4.88633e-31	1.34022	1.12724	74.6236
Chr1	11503000	Chr1	11515000	174	6.71582e-21	7.14373e-18	1.34022	1.45332	78.0573
Chr1	11503000	Chr1	11519000	110	7.19106e-15	4.02223e-12	1.34022	1.18365	47.5172
Chr1	11503000	Chr1	11521000	99	7.80208e-11	2.50013e-08	1.34022	1.3445	47.968
Chr1	11503000	Chr1	11529000	42	6.91066e-05	0.00536272	1.34022	0.922749	21.6625
Chr1	11505000	Chr1	11509000	160	1.91089e-22	2.36883e-19	1.16048	0.675269	66.4249
Chr1	11505000	Chr1	11511000	208	3.74824e-31	9.76947e-28	1.16048	0.837858	82.4184
Chr1	11505000	Chr1	11513000	215	1.56563e-33	4.82497e-30	1.16048	1.12724	83.1386
Chr1	11505000	Chr1	11515000	165	1.98806e-15	1.18682e-12	1.16048	1.45332	83.307
Chr1	11505000	Chr1	11519000	90	1.32997e-08	2.84674e-06	1.16048	1.18365	46.7755
Chr1	11505000	Chr1	11521000	110	2.50392e-15	1.47624e-12	1.16048	1.3445	46.7355
Chr1	11505000	Chr1	11531000	35	6.3256e-05	0.00498271	1.16048	0.822539	16.7202
Chr1	11507000	Chr1	11511000	108	1.34702e-19	1.25198e-16	0.552106	0.837858	39.2112
Chr1	11507000	Chr1	11513000	117	1.77583e-14	9.50459e-12	0.552106	1.12724	52.7541
Chr1	11509000	Chr1	11513000	171	3.53456e-28	7.18987e-25	0.675269	1.12724	64.5225
Chr1	11509000	Chr1	11515000	127	4.85094e-06	0.000549273	0.675269	1.45332	83.187
Chr1	11509000	Chr1	11519000	72	2.17322e-06	0.000272256	0.675269	1.18365	39.4807
Chr1	11509000	Chr1	11521000	69	9.55468e-07	0.000131947	0.675269	1.3445	36.3842
Chr1	11511000	Chr1	11515000	170	1.1132e-09	2.93284e-07	0.837858	1.45332	103.217
Chr1	11511000	Chr1	11519000	95	0.000104514	0.00758133	0.837858	1.18365	63.0295
Chr1	11511000	Chr1	11521000	90	1.41198e-05	0.00138572	0.837858	1.3445	55.6434
Chr1	11513000	Chr1	11519000	167	1.28248e-06	0.000171272	1.12724	1.18365	113.099
Chr1	11513000	Chr1	11521000	146	1.49507e-06	0.000195925	1.12724	1.3445	96.322
Chr1	11515000	Chr1	11519000	295	1.49165e-27	2.86764e-24	1.45332	1.18365	145.815
Chr1	11515000	Chr1	11521000	315	4.01698e-25	6.35219e-22	1.45332	1.3445	165.63
Chr1	11515000	Chr1	11527000	73	6.95135e-05	0.00538899	1.45332	0.770015	44.8473
Chr1	11519000	Chr1	11523000	91	1.54964e-07	2.61812e-05	1.18365	0.500951	50.2617
Chr1	11519000	Chr1	11527000	96	2.94169e-06	0.000354819	1.18365	0.770015	57.9259
Chr1	1153000	Chr1	1157000	130	7.09204e-05	0.00548084	0.920018	1.16731	91.0332
Chr1	11535000	Chr1	11539000	270	6.16465e-15	3.47438e-12	1.1772	1.62376	162.028
Chr1	11537000	Chr1	11541000	93	8.64692e-07	0.000120769	0.946651	0.672031	53.9258
Chr1	11553000	Chr1	11557000	211	2.10499e-09	5.25973e-07	1.02271	1.57448	136.493
Chr1	11567000	Chr1	11607000	25	2.54015e-05	0.00229274	0.847166	1.13066	9.61777
Chr1	11579000	Chr1	11583000	145	9.20003e-07	0.000127674	1.22999	0.907559	94.6219
Chr1	11579000	Chr1	11585000	154	9.39229e-06	0.000974758	1.22999	1.02199	106.553
Chr1	11581000	Chr1	11585000	166	2.36383e-12	9.57554e-10	1.06039	1.02199	91.8606
Chr1	11593000	Chr1	11601000	61	0.000108056	0.00779624	0.610359	0.93406	36.2334
Chr1	11593000	Chr1	11607000	44	0.000101747	0.00741456	0.610359	1.13066	23.5004
Chr1	11601000	Chr1	11605000	111	3.10365e-05	0.00271926	0.93406	0.931019	73.7141
Chr1	11613000	Chr1	11617000	139	4.66085e-05	0.00384389	1.11174	1.03572	97.6031
Chr1	11615000	Chr1	11641000	73	1.17653e-05	0.00118319	1.6998	1.42168	42.3299
Chr1	11615000	Chr1	11653000	60	3.99827e-05	0.00337345	1.6998	1.87483	34.1598
Chr1	11615000	Chr1	11655000	50	3.0201e-05	0.00265745	1.6998	1.55264	26.4997
Chr1	11617000	Chr1	11641000	80	1.80794e-15	1.08528e-12	1.03572	1.42168	28.393
Chr1	11617000	Chr1	11643000	52	1.81011e-07	3.0112e-05	1.03572	1.2777	23.1803
Chr1	11617000	Chr1	11653000	47	3.61234e-06	0.00042473	1.03572	1.87483	22.3396
Chr1	11623000	Chr1	11635000	42	9.57308e-05	0.00703997	1.02446	0.535845	21.9993
Chr1	11623000	Chr1	11639000	43	6.75144e-05	0.0052601	1.02446	0.728275	22.348
Chr1	11623000	Chr1	11641000	83	4.75749e-10	1.33384e-07	1.02446	1.42168	38.7712
Chr1	11623000	Chr1	11643000	55	6.90201e-05	0.00535699	1.02446	1.2777	31.1167
Chr1	11627000	Chr1	11641000	55	2.15956e-06	0.000270747	0.564872	1.42168	27.3469
Chr1	11643000	Chr1	11647000	130	1.59803e-06	0.000207609	1.2777	0.771985	83.6091
Chr1	11645000	Chr1	11681000	20	0.000122812	0.0086798	0.746463	0.880313	7.55992
Chr1	11651000	Chr1	11655000	137	8.73735e-05	0.00652415	0.7398	1.55264	97.3647
Chr1	11655000	Chr1	11659000	201	2.1384e-07	3.4983e-05	1.55264	1.04329	137.307
Chr1	11659000	Chr1	11663000	115	4.93516e-05	0.00403591	1.04329	0.880576	77.8734
Chr1	11663000	Chr1	11667000	109	4.28662e-05	0.00357975	0.880576	0.974037	72.7042
Chr1	11663000	Chr1	11681000	44	5.2119e-06	0.000584563	0.880576	0.880313	20.6357
Chr1	11673000	Chr1	11677000	160	1.02451e-05	0.00105043	0.921402	1.43046	111.723
Chr1	11673000	Chr1	11761000	16	9.59436e-05	0.00705274	0.921402	1.38477	5.14759
Chr1	11675000	Chr1	11679000	95	1.22295e-05	0.00122405	0.87722	0.797882	59.3286
Chr1	11677000	Chr1	11681000	190	2.46477e-13	1.1447e-10	1.43046	0.880313	106.741
Chr1	11685000	Chr1	11689000	98	2.7794e-07	4.41738e-05	0.697715	0.949963	56.1826
Chr1	11685000	Chr1	11743000	17	9.02141e-05	0.00670312	0.697715	1.22439	5.6677
Chr1	11687000	Chr1	11691000	94	2.81511e-06	0.000341474	0.650147	1.02205	56.3249
Chr1	11695000	Chr1	11699000	121	9.18523e-08	1.6364e-05	1.2317	0.690333	72.0745
Chr1	11695000	Chr1	11741000	38	5.78005e-07	8.45163e-05	1.2317	1.4433	15.1423
Chr1	11697000	Chr1	11715000	80	5.59064e-05	0.00448971	1.40681	1.33455	49.979
Chr1	11697000	Chr1	11733000	35	4.28039e-08	8.22319e-06	1.40681	0.735117	11.8978
Chr1	11697000	Chr1	11735000	27	4.20155e-08	8.08768e-06	1.40681	0.506551	7.63866
Chr1	11697000	Chr1	11741000	38	3.27887e-05	0.00284773	1.40681	1.4433	18.1799
Chr1	11697000	Chr1	11743000	44	4.98909e-10	1.39429e-07	1.40681	1.22439	14.6718
Chr1	11697000	Chr1	11747000	40	5.52548e-07	8.12552e-05	1.40681	1.49046	16.3457
Chr1	11697000	Chr1	11769000	24	1.28372e-05	0.00127647	1.40681	1.20138	8.63654
Chr1	11699000	Chr1	11715000	54	5.66212e-06	0.000628309	0.690333	1.33455	27.5959
Chr1	11699000	Chr1	11743000	20	0.000124495	0.00877689	0.690333	1.22439	7.56786
Chr1	11703000	Chr1	11715000	82	9.28019e-06	0.000964425	0.913186	1.33455	48.8394
Chr1	11703000	Chr1	11717000	50	1.59734e-05	0.00154121	0.913186	0.830574	25.8283
Chr1	11703000	Chr1	11729000	24	4.18097e-05	0.00350363	0.913186	0.582505	9.31766
Chr1	11703000	Chr1	11733000	26	1.32209e-05	0.00130917	0.913186	0.735117	9.82679
Chr1	11703000	Chr1	11747000	31	4.55277e-06	0.00051983	0.913186	1.49046	12.1864
Chr1	11705000	Chr1	11715000	70	8.18734e-05	0.00617976	0.648716	1.33455	42.7635
Chr1	11705000	Chr1	11725000	26	2.05467e-06	0.000259052	0.648716	0.571798	8.818
Chr1	11705000	Chr1	11743000	22	8.12318e-05	0.0061395	0.648716	1.22439	8.51392
Chr1	11713000	Chr1	11717000	145	5.21463e-25	8.16655e-22	0.760838	0.830574	53.5658
Chr1	11713000	Chr1	11731000	35	0.000128351	0.00900505	0.760838	0.857207	17.3617
Chr1	11713000	Chr1	11745000	28	2.12187e-06	0.000266548	0.760838	0.97396	9.96754
Chr1	11715000	Chr1	11719000	149	4.01826e-11	1.3453e-08	1.33455	0.732278	82.8378
Chr1	11715000	Chr1	11731000	66	9.73887e-07	0.000134158	1.33455	0.857207	34.2666
Chr1	11715000	Chr1	11733000	53	2.53427e-06	0.000311643	1.33455	0.735117	26.1161
Chr1	11715000	Chr1	11735000	40	3.65029e-07	5.62816e-05	1.33455	0.506551	16.0706
Chr1	11715000	Chr1	11739000	42	3.86578e-05	0.00327803	1.33455	0.819397	21.0861
Chr1	11715000	Chr1	11741000	74	1.46505e-09	3.76764e-07	1.33455	1.4433	33.7397
Chr1	11715000	Chr1	11743000	55	5.68206e-07	8.32625e-05	1.33455	1.22439	26.122
Chr1	11715000	Chr1	11745000	41	8.36062e-06	0.000881539	1.33455	0.97396	19.0271
Chr1	11715000	Chr1	11747000	60	2.2464e-08	4.57814e-06	1.33455	1.49046	26.7553
Chr1	11717000	Chr1	11735000	28	1.7244e-05	0.00164569	0.830574	0.506551	11.2
Chr1	11717000	Chr1	11739000	35	3.74313e-06	0.000437932	0.830574	0.819397	14.5283
Chr1	11717000	Chr1	11741000	44	7.11255e-05	0.00549356	0.830574	1.4433	23.1155
Chr1	11717000	Chr1	11743000	42	7.50086e-07	0.000106503	0.830574	1.22439	17.8133
Chr1	11719000	Chr1	11723000	68	5.51385e-08	1.03447e-05	0.732278	0.529299	32.8544
Chr1	11719000	Chr1	11733000	40	8.05494e-06	0.000853944	0.732278	0.735117	18.3312
Chr1	11719000	Chr1	11735000	26	9.59379e-05	0.00705242	0.732278	0.506551	11.1109
Chr1	11719000	Chr1	11739000	34	6.33059e-06	0.000692562	0.732278	0.819397	14.264
Chr1	11723000	Chr1	11727000	48	9.00577e-05	0.00669338	0.529299	0.58551	26.2695
Chr1	11731000	Chr1	11735000	73	9.3511e-08	1.66266e-05	0.857207	0.506551	36.8066
Chr1	11739000	Chr1	11743000	128	8.50829e-06	0.000895016	0.819397	1.22439	85.0412
Chr1	1175000	Chr1	1179000	109	3.54061e-09	8.49507e-07	0.72365	0.960991	58.9474
Chr1	1175000	Chr1	1181000	79	8.98656e-05	0.00668122	0.72365	0.814407	49.956
Chr1	1175000	Chr1	1183000	62	1.6775e-06	0.000216701	0.72365	0.695745	31.9983
Chr1	11741000	Chr1	11745000	243	1.88776e-23	2.57374e-20	1.4433	0.97396	119.156
Chr1	11741000	Chr1	11747000	312	1.82677e-18	1.51498e-15	1.4433	1.49046	182.345
Chr1	11741000	Chr1	11749000	155	2.57629e-12	1.03722e-09	1.4433	0.915055	83.9371
Chr1	11743000	Chr1	11747000	345	1.13323e-39	5.27893e-36	1.22439	1.49046	154.687
Chr1	11743000	Chr1	11749000	164	8.50624e-11	2.70826e-08	1.22439	0.915055	94.9691
Chr1	11745000	Chr1	11749000	139	4.08941e-11	1.36708e-08	0.97396	0.915055	75.545
Chr1	11753000	Chr1	11757000	118	1.88137e-05	0.00177335	0.894766	1.03423	78.4414
Chr1	11757000	Chr1	11761000	221	3.35986e-16	2.18808e-13	1.03423	1.38477	121.398
Chr1	1177000	Chr1	1181000	272	1.14577e-40	5.63366e-37	1.55024	0.814407	107.018
Chr1	1177000	Chr1	1183000	161	3.17993e-11	1.08267e-08	1.55024	0.695745	91.425
Chr1	11773000	Chr1	11841000	14	8.30692e-05	0.00625331	0.8466	0.868509	4.03291
Chr1	11775000	Chr1	11779000	71	1.53204e-06	0.000200125	0.598607	0.755772	38.3486
Chr1	11777000	Chr1	11781000	134	6.84304e-18	5.35408e-15	0.700429	0.970551	57.6235
Chr1	11777000	Chr1	11841000	14	2.46924e-05	0.00223793	0.700429	0.868509	3.59343
Chr1	11779000	Chr1	11783000	59	2.40951e-05	0.00219166	0.755772	0.511903	32.7941
Chr1	1179000	Chr1	1183000	144	2.20815e-22	2.71489e-19	0.960991	0.695745	56.6743
Chr1	11783000	Chr1	11813000	27	0.000120291	0.00853102	0.511903	1.59093	11.9216
Chr1	11783000	Chr1	11831000	13	3.70117e-05	0.00315976	0.511903	0.781629	3.25546
Chr1	11785000	Chr1	11789000	193	3.69003e-16	2.39262e-13	1.40731	0.849105	101.29
Chr1	11785000	Chr1	11811000	60	2.78846e-08	5.57463e-06	1.40731	1.0923	26.9264
Chr1	11785000	Chr1	11813000	71	1.37508e-07	2.35071e-05	1.40731	1.59093	35.7927
Chr1	11785000	Chr1	11841000	28	8.56578e-08	1.53649e-05	1.40731	0.868509	8.43775
Chr1	11787000	Chr1	11811000	39	1.12286e-06	0.000152262	0.769401	1.0923	16.2055
Chr1	11787000	Chr1	11813000	73	2.32755e-18	1.90766e-15	0.769401	1.59093	21.4414
Chr1	11787000	Chr1	11839000	14	8.89215e-05	0.00662198	0.769401	0.70516	4.05964
Chr1	11787000	Chr1	11851000	19	5.76445e-06	0.000638235	0.769401	1.21634	5.52812
Chr1	11787000	Chr1	11863000	10	6.83992e-05	0.00531795	0.769401	0.570113	2.09673
Chr1	11789000	Chr1	11797000	85	4.32579e-05	0.00360725	0.849105	0.991376	53.4994
Chr1	11789000	Chr1	11809000	26	7.36032e-05	0.00565289	0.849105	0.541189	10.924
Chr1	11789000	Chr1	11811000	51	3.50587e-09	8.41827e-07	0.849105	1.0923	19.799
Chr1	11789000	Chr1	11813000	79	5.65263e-17	4.0095e-14	0.849105	1.59093	26.0484
Chr1	11789000	Chr1	11839000	15	0.000109322	0.00787491	0.849105	0.70516	4.66763
Chr1	11789000	Chr1	11847000	22	1.28303e-05	0.00127589	0.849105	1.33079	7.49693
Chr1	11789000	Chr1	11859000	14	0.000137016	0.00951228	0.849105	0.942578	4.23517
Chr1	11797000	Chr1	11809000	43	2.88629e-05	0.00255598	0.991376	0.541189	21.5012
Chr1	11797000	Chr1	11811000	85	8.88324e-12	3.3009e-09	0.991376	1.0923	36.8754
Chr1	11797000	Chr1	11813000	102	3.51553e-12	1.38662e-09	0.991376	1.59093	47.2434
Chr1	11797000	Chr1	11815000	49	6.75926e-06	0.000733297	0.991376	0.919985	24.2792
Chr1	11799000	Chr1	11811000	122	3.60904e-11	1.21777e-08	1.44391	1.0923	63.2058
Chr1	11799000	Chr1	11813000	121	4.45764e-06	0.000510274	1.44391	1.59093	78.2257
Chr1	11799000	Chr1	11839000	25	6.61119e-05	0.0051686	1.44391	0.70516	10.2235
Chr1	11799000	Chr1	11841000	30	7.11814e-06	0.000766965	1.44391	0.868509	11.8593
Chr1	1181000	Chr1	1185000	80	6.26641e-05	0.00494314	0.814407	0.726618	50.1609
Chr1	11801000	Chr1	11839000	24	8.6776e-05	0.00648719	1.29408	0.70516	9.7815
Chr1	11809000	Chr1	11833000	25	4.73973e-05	0.00389834	0.541189	0.958846	10.0061
Chr1	11811000	Chr1	11815000	144	4.07458e-09	9.66869e-07	1.0923	0.919985	85.1804
Chr1	11811000	Chr1	11829000	55	3.32548e-06	0.000395086	1.0923	0.954912	27.7664
Chr1	11811000	Chr1	11833000	50	3.34531e-07	5.20641e-05	1.0923	0.958846	22.3579
Chr1	11811000	Chr1	11841000	31	5.18941e-05	0.00421324	1.0923	0.868509	13.8871
Chr1	11813000	Chr1	11833000	68	1.64992e-06	0.000213572	1.59093	0.958846	36.2638
Chr1	11813000	Chr1	11839000	43	3.55955e-06	0.000419315	1.59093	0.70516	19.6511
Chr1	11843000	Chr1	11905000	17	1.10074e-05	0.00111742	1.20827	0.643138	4.76874
Chr1	11847000	Chr1	11851000	343	2.7772e-49	2.35989e-45	1.33079	1.21634	137.209
Chr1	11847000	Chr1	11853000	227	5.37281e-15	3.04867e-12	1.33079	1.14627	129.304
Chr1	11847000	Chr1	11855000	150	4.6628e-15	2.66468e-12	1.33079	0.872021	73.7542
Chr1	11847000	Chr1	11857000	91	1.83178e-09	4.62711e-07	1.33079	0.691597	45.4619
Chr1	11847000	Chr1	11921000	28	4.18265e-06	0.000482584	1.33079	1.57341	10.3429
Chr1	11849000	Chr1	11853000	253	4.16067e-36	1.52789e-32	1.0535	1.14627	102.362
Chr1	11849000	Chr1	11855000	141	8.47185e-11	2.69878e-08	1.0535	0.872021	77.8718
Chr1	11849000	Chr1	11857000	75	6.5149e-05	0.00510623	1.0535	0.691597	46.3061
Chr1	11851000	Chr1	11855000	215	3.85788e-29	8.56911e-26	1.21634	0.872021	89.908
Chr1	11853000	Chr1	11857000	125	1.93969e-10	5.81769e-08	1.14627	0.691597	67.1978
Chr1	11859000	Chr1	11885000	43	1.44589e-06	0.000190253	0.942578	1.14714	18.9401
Chr1	11859000	Chr1	11887000	20	0.000124799	0.00879523	0.942578	0.502325	7.56929
Chr1	11859000	Chr1	11903000	16	5.0477e-05	0.00411493	0.942578	0.5765	4.86534
Chr1	11861000	Chr1	11871000	80	2.13163e-05	0.00197454	0.948954	1.03479	48.5042
Chr1	11861000	Chr1	11873000	57	4.73336e-05	0.00389399	0.948954	0.845039	32.1364
Chr1	11861000	Chr1	11907000	28	3.36842e-07	5.23762e-05	0.948954	1.11911	9.04581
Chr1	11863000	Chr1	11867000	71	8.40518e-07	0.00011779	0.570113	0.779675	37.6783
Chr1	11865000	Chr1	11869000	75	1.4451e-06	0.000190166	0.580843	0.836695	41.1949
Chr1	11865000	Chr1	11871000	88	1.56172e-06	0.000203581	0.580843	1.03479	50.948
Chr1	11865000	Chr1	11873000	58	1.1389e-05	0.00115075	0.580843	0.845039	31.195
Chr1	11867000	Chr1	11871000	103	5.73859e-05	0.00458889	0.779675	1.03479	68.3883
Chr1	11867000	Chr1	11873000	88	4.27291e-05	0.00356989	0.779675	0.845039	55.848
Chr1	11869000	Chr1	11873000	143	6.66062e-20	6.36782e-17	0.836695	0.845039	59.9323
Chr1	11871000	Chr1	11947000	21	4.04268e-06	0.000468525	1.03479	1.29755	6.41808
Chr1	11871000	Chr1	11959000	14	6.09636e-05	0.0048296	1.03479	0.937624	3.91434
Chr1	11881000	Chr1	11885000	169	1.75741e-13	8.33332e-11	0.935536	1.14714	90.9694
Chr1	11881000	Chr1	11903000	27	6.89913e-05	0.00535497	0.935536	0.5765	11.5133
Chr1	11881000	Chr1	11905000	30	4.70759e-06	0.000535187	0.935536	0.643138	11.602
Chr1	11881000	Chr1	11907000	41	3.57523e-06	0.000420883	0.935536	1.11911	18.3393
Chr1	11881000	Chr1	11919000	32	2.63702e-05	0.00236649	0.935536	1.39811	14.0203
Chr1	11881000	Chr1	11967000	13	9.57039e-05	0.00703849	0.935536	0.926385	3.58369
Chr1	11883000	Chr1	11887000	138	4.27734e-20	4.16561e-17	1.32696	0.502325	56.5016
Chr1	11883000	Chr1	11903000	50	6.23101e-10	1.71263e-07	1.32696	0.5765	18.1857
Chr1	11883000	Chr1	11905000	38	3.42403e-05	0.00295614	1.32696	0.643138	18.2181
Chr1	11883000	Chr1	11907000	72	7.72048e-12	2.89999e-09	1.32696	1.11911	28.6352
Chr1	11883000	Chr1	11909000	58	1.9826e-06	0.000250978	1.32696	1.26283	29.353
Chr1	11883000	Chr1	11923000	33	7.86535e-06	0.000836058	1.32696	1.03463	13.7853
Chr1	11885000	Chr1	11903000	50	2.16034e-10	6.42638e-08	1.14714	0.5765	17.6048
Chr1	11885000	Chr1	11905000	55	7.25679e-13	3.16743e-10	1.14714	0.643138	17.5386
Chr1	11885000	Chr1	11907000	61	2.23725e-08	4.56092e-06	1.14714	1.11911	27.4052
Chr1	11885000	Chr1	11909000	63	8.37167e-09	1.86582e-06	1.14714	1.26283	27.9339
Chr1	11885000	Chr1	11913000	41	9.38573e-05	0.0069276	1.14714	1.15965	21.2666
Chr1	11885000	Chr1	11917000	58	2.80149e-09	6.8473e-07	1.14714	1.55186	23.9456
Chr1	11885000	Chr1	11921000	40	0.00011499	0.00821622	1.14714	1.57341	20.765
Chr1	11887000	Chr1	11903000	37	8.32381e-13	3.60143e-10	0.502325	0.5765	8.6743
Chr1	11887000	Chr1	11905000	25	4.0532e-06	0.000469567	0.502325	0.643138	8.60012
Chr1	11887000	Chr1	11909000	30	7.71891e-05	0.00588378	0.502325	1.26283	13.5417
Chr1	11887000	Chr1	11915000	28	5.93171e-05	0.00471943	0.502325	1.49976	12.0437
Chr1	11887000	Chr1	11919000	23	0.00013399	0.00933467	0.502325	1.39811	9.4467
Chr1	11903000	Chr1	11907000	146	1.2954e-24	1.95688e-21	0.5765	1.11911	54.6878
Chr1	11903000	Chr1	11909000	108	6.20515e-08	1.15043e-05	0.5765	1.26283	61.711
Chr1	11903000	Chr1	11913000	57	9.49676e-05	0.0069941	0.5765	1.15965	33.0225
Chr1	11903000	Chr1	11917000	54	7.43811e-05	0.00570327	0.5765	1.55186	30.4656
Chr1	11903000	Chr1	11921000	47	2.45728e-05	0.00222859	0.5765	1.57341	24.1467
Chr1	11903000	Chr1	11941000	20	7.32576e-05	0.00563079	0.5765	1.17606	7.26751
Chr1	11905000	Chr1	11909000	118	4.65531e-08	8.87956e-06	0.643138	1.26283	68.8443
Chr1	11905000	Chr1	11919000	68	4.0431e-09	9.6018e-07	0.643138	1.39811	30.6198
Chr1	11905000	Chr1	11921000	54	6.55712e-05	0.00513443	0.643138	1.57341	30.3108
Chr1	11905000	Chr1	11939000	27	4.40414e-05	0.00366345	0.643138	1.40321	11.2003
Chr1	11905000	Chr1	11947000	29	5.95738e-09	1.36795e-06	0.643138	1.29755	7.89179
Chr1	11907000	Chr1	11943000	43	4.84074e-06	0.000548286	1.11911	1.54599	19.9046
Chr1	11907000	Chr1	11949000	31	4.98399e-05	0.00407043	1.11911	1.3092	13.8557
Chr1	11909000	Chr1	11945000	35	4.80512e-06	0.000544749	1.26283	1.01194	14.7018
Chr1	11909000	Chr1	11947000	39	7.04863e-06	0.000760597	1.26283	1.29755	17.5642
Chr1	11913000	Chr1	11917000	323	2.59467e-33	7.86363e-30	1.15965	1.55186	152.545
Chr1	11913000	Chr1	11919000	217	2.3353e-10	6.90747e-08	1.15965	1.39811	137.431
Chr1	11913000	Chr1	11921000	193	4.04128e-11	1.35254e-08	1.15965	1.57341	115.963
Chr1	11913000	Chr1	11923000	104	9.42173e-08	1.67369e-05	1.15965	1.03463	59.2644
Chr1	11913000	Chr1	11943000	60	1.16018e-08	2.51273e-06	1.15965	1.54599	26.2439
Chr1	11913000	Chr1	11947000	42	2.38073e-06	0.000295096	1.15965	1.29755	18.6746
Chr1	11913000	Chr1	11951000	32	1.67008e-05	0.00160103	1.15965	1.10087	13.6843
Chr1	11913000	Chr1	11963000	35	1.01883e-06	0.000139632	1.15965	1.51276	13.6756
Chr1	11915000	Chr1	11919000	427	1.71511e-56	2.09767e-52	1.49976	1.39811	177.738
Chr1	11915000	Chr1	11921000	350	6.04729e-22	7.11218e-19	1.49976	1.57341	200.024
Chr1	11915000	Chr1	11923000	161	5.23333e-09	1.21621e-06	1.49976	1.03463	98.6175
Chr1	11915000	Chr1	11941000	72	2.01304e-10	6.01698e-08	1.49976	1.17606	30.8957
Chr1	11915000	Chr1	11947000	55	6.04043e-07	8.78414e-05	1.49976	1.29755	26.1759
Chr1	11915000	Chr1	11949000	45	0.000115834	0.00826633	1.49976	1.3092	24.3686
Chr1	11915000	Chr1	11953000	40	7.01817e-06	0.000757659	1.49976	1.13331	18.2191
Chr1	11915000	Chr1	11959000	29	5.20711e-05	0.00422532	1.49976	0.937624	12.5906
Chr1	11917000	Chr1	11921000	458	3.64193e-51	3.46766e-47	1.55186	1.57341	206.973
Chr1	11917000	Chr1	11923000	228	4.27989e-13	1.92396e-10	1.55186	1.03463	136.099
Chr1	11917000	Chr1	11939000	87	7.32834e-08	1.33571e-05	1.55186	1.40321	46.4855
Chr1	11917000	Chr1	11943000	74	5.21546e-06	0.000584895	1.55186	1.54599	42.025
Chr1	11917000	Chr1	11949000	68	4.3979e-11	1.46401e-08	1.55186	1.3092	27.3285
Chr1	11917000	Chr1	11953000	49	4.44351e-08	8.50776e-06	1.55186	1.13331	20.2336
Chr1	11917000	Chr1	11955000	33	0.00013031	0.00911921	1.55186	0.961708	15.9975
Chr1	11919000	Chr1	11923000	296	3.9978e-40	1.91103e-36	1.39811	1.03463	122.614
Chr1	11919000	Chr1	11939000	95	3.51956e-10	1.00833e-07	1.39811	1.40321	46.6376
Chr1	11919000	Chr1	11941000	73	1.54303e-08	3.25581e-06	1.39811	1.17606	35.1003
Chr1	11919000	Chr1	11943000	71	2.23369e-05	0.00205472	1.39811	1.54599	41.6787
Chr1	11919000	Chr1	11947000	65	6.21343e-09	1.42194e-06	1.39811	1.29755	29.0013
Chr1	11919000	Chr1	11949000	49	7.53003e-05	0.00576365	1.39811	1.3092	26.7944
Chr1	11919000	Chr1	11953000	47	1.18957e-07	2.06425e-05	1.39811	1.13331	19.6648
Chr1	1193000	Chr1	1209000	81	4.81793e-06	0.00054599	1.41605	1.1122	47.1749
Chr1	11921000	Chr1	11925000	212	8.47705e-05	0.00635985	1.57341	1.21144	161.571
Chr1	11921000	Chr1	11939000	125	4.15132e-14	2.12294e-11	1.57341	1.40321	58.7735
Chr1	11921000	Chr1	11949000	58	4.92796e-05	0.00403069	1.57341	1.3092	32.9309
Chr1	11923000	Chr1	11943000	68	7.5063e-06	0.000802576	1.03463	1.54599	38.0244
Chr1	11939000	Chr1	11943000	392	1.24291e-40	6.09078e-37	1.40321	1.54599	183.885
Chr1	11939000	Chr1	11945000	178	5.4369e-07	8.0136e-05	1.40321	1.01194	120.363
Chr1	11939000	Chr1	11947000	188	4.35248e-10	1.22861e-07	1.40321	1.29755	115.717
Chr1	11939000	Chr1	11949000	156	3.20718e-10	9.25048e-08	1.40321	1.3092	90.7432
Chr1	11939000	Chr1	11951000	119	7.86914e-11	2.51969e-08	1.40321	1.10087	61.9065
Chr1	11939000	Chr1	11953000	90	5.2416e-06	0.000587567	1.40321	1.13331	54.1539
Chr1	11941000	Chr1	11945000	236	1.68238e-30	4.15918e-27	1.17606	1.01194	100.879
Chr1	11941000	Chr1	11947000	223	5.26275e-14	2.65806e-11	1.17606	1.29755	129.351
Chr1	11941000	Chr1	11949000	182	1.98131e-14	1.05435e-11	1.17606	1.3092	97.8555
Chr1	11941000	Chr1	11951000	130	2.91096e-13	1.33821e-10	1.17606	1.10087	63.9513
Chr1	11941000	Chr1	11955000	75	1.26531e-07	2.18176e-05	1.17606	0.961708	38.5149
Chr1	11943000	Chr1	11947000	318	3.0174e-24	4.40237e-21	1.54599	1.29755	170.039
Chr1	11943000	Chr1	11949000	275	2.35496e-13	1.0964e-10	1.54599	1.3092	171.566
Chr1	11943000	Chr1	11951000	182	6.19005e-11	2.01303e-08	1.54599	1.10087	108.166
Chr1	11943000	Chr1	11953000	125	6.08466e-05	0.00482163	1.54599	1.13331	86.5444
Chr1	11943000	Chr1	11955000	96	8.76116e-06	0.000917729	1.54599	0.961708	59.5834
Chr1	11945000	Chr1	11949000	277	3.30926e-39	1.5044e-35	1.01194	1.3092	112.3
Chr1	11945000	Chr1	11951000	162	1.73274e-10	5.24188e-08	1.01194	1.10087	94.4295
Chr1	11945000	Chr1	11953000	122	9.49524e-08	1.68532e-05	1.01194	1.13331	72.8872
Chr1	11945000	Chr1	11955000	76	0.000120908	0.0085663	1.01194	0.961708	48.0706
Chr1	11947000	Chr1	11951000	327	7.61649e-54	8.24582e-50	1.29755	1.10087	121.082
Chr1	11947000	Chr1	11953000	186	1.76881e-07	2.9492e-05	1.29755	1.13331	124.649
Chr1	11947000	Chr1	11955000	121	8.15127e-06	0.000862498	1.29755	0.961708	79.3078
Chr1	11947000	Chr1	11961000	67	5.69283e-05	0.00455891	1.29755	0.903578	39.9252
Chr1	11949000	Chr1	11953000	232	1.57014e-17	1.18397e-14	1.3092	1.13331	125.769
Chr1	11949000	Chr1	11955000	148	9.0547e-05	0.00672334	1.3092	0.961708	106.725
Chr1	11949000	Chr1	11961000	83	1.8346e-06	0.000234467	1.3092	0.903578	47.4077
Chr1	11951000	Chr1	11955000	163	2.52586e-12	1.01832e-09	1.10087	0.961708	89.7424
Chr1	11955000	Chr1	11959000	115	2.35472e-05	0.00214914	0.961708	0.937624	76.4344
Chr1	11957000	Chr1	11961000	187	7.96098e-29	1.71423e-25	0.955158	0.903578	73.1573
Chr1	11957000	Chr1	11963000	196	6.01145e-10	1.65626e-07	0.955158	1.51276	122.48
Chr1	11957000	Chr1	11965000	87	1.47363e-05	0.00143748	0.955158	0.879225	53.3733
Chr1	11959000	Chr1	11963000	252	8.25017e-26	1.37218e-22	0.937624	1.51276	120.231
Chr1	11959000	Chr1	11965000	125	1.84805e-09	4.66415e-07	0.937624	0.879225	69.8789
Chr1	11961000	Chr1	11965000	127	6.12749e-11	1.99402e-08	0.903578	0.879225	67.3415
Chr1	11963000	Chr1	11967000	174	1.25072e-06	0.00016751	1.51276	0.926385	118.79
Chr1	11967000	Chr1	11971000	72	1.41346e-05	0.00138698	0.926385	0.53256	41.8194
Chr1	11977000	Chr1	12009000	30	0.000132731	0.00926023	1.19198	0.871992	13.981
Chr1	11985000	Chr1	11989000	177	6.00791e-18	4.73043e-15	0.959253	1.05718	85.9606
Chr1	11985000	Chr1	11993000	77	0.00012383	0.00873781	0.959253	0.80211	48.9008
Chr1	11985000	Chr1	11995000	98	3.12322e-08	6.17837e-06	0.959253	1.12872	53.4812
Chr1	11985000	Chr1	11997000	67	3.26005e-09	7.87622e-07	0.959253	0.775087	29.7961
Chr1	11985000	Chr1	11999000	54	4.27673e-05	0.00357256	0.959253	0.912222	29.7982
Chr1	11987000	Chr1	11995000	128	1.92807e-06	0.000244955	1.14787	1.12872	82.3427
Chr1	11987000	Chr1	11999000	70	4.7339e-05	0.00389431	1.14787	0.912222	41.9631
Chr1	11989000	Chr1	11993000	149	1.30943e-15	7.99663e-13	1.05718	0.80211	71.8788
Chr1	11989000	Chr1	11997000	83	4.75409e-05	0.00390844	1.05718	0.775087	52.0773
Chr1	11989000	Chr1	12001000	61	1.95102e-05	0.00182984	1.05718	0.80287	34.015
Chr1	11993000	Chr1	11997000	86	1.57626e-05	0.00152346	0.80211	0.775087	52.6989
Chr1	11995000	Chr1	11999000	159	3.70422e-12	1.45544e-09	1.12872	0.912222	87.2774
Chr1	11995000	Chr1	12009000	59	4.33719e-05	0.00361511	1.12872	0.871992	33.5162
Chr1	11997000	Chr1	12001000	86	1.62892e-05	0.00156744	0.775087	0.80287	52.7488
Chr1	11999000	Chr1	12009000	67	3.59743e-05	0.0030824	0.912222	0.871992	39.2913
Chr1	121000	Chr1	125000	154	7.08835e-15	3.96743e-12	1.2166	0.745916	76.9227
Chr1	12025000	Chr1	12029000	122	2.0169e-05	0.00188277	1.55255	0.621771	81.8261
Chr1	12025000	Chr1	12033000	136	0.000108808	0.00784287	1.55255	0.98344	97.0379
Chr1	12025000	Chr1	12037000	137	1.37954e-08	2.94292e-06	1.55255	1.3112	81.5808
Chr1	12025000	Chr1	12039000	79	8.69947e-07	0.000121436	1.55255	0.823224	43.5231
Chr1	12025000	Chr1	12041000	63	7.1774e-08	1.31102e-05	1.55255	0.638728	29.7037
Chr1	12025000	Chr1	12067000	38	4.12164e-05	0.00346235	1.55255	1.25209	18.3835
Chr1	12027000	Chr1	12031000	171	1.50815e-13	7.21751e-11	0.83963	1.29602	92.2396
Chr1	12027000	Chr1	12033000	120	3.56798e-08	6.96977e-06	0.83963	0.98344	69.9927
Chr1	12027000	Chr1	12035000	69	4.37677e-06	0.000502157	0.83963	0.71418	38.1105
Chr1	12027000	Chr1	12037000	87	2.81219e-05	0.00249994	0.83963	1.3112	54.38
Chr1	12027000	Chr1	12039000	58	3.4107e-07	5.29632e-05	0.83963	0.823224	27.7001
Chr1	12027000	Chr1	12041000	40	7.40438e-06	0.000793318	0.83963	0.638728	18.2626
Chr1	12027000	Chr1	12043000	55	5.0565e-07	7.512e-05	0.83963	1.03458	26.0198
Chr1	12027000	Chr1	12045000	39	4.50588e-08	8.61731e-06	0.83963	0.635521	14.2047
Chr1	12027000	Chr1	12049000	33	8.22759e-05	0.00620439	0.83963	0.870029	15.5942
Chr1	12027000	Chr1	12071000	25	1.37991e-05	0.0013591	0.83963	1.23177	9.26006
Chr1	12029000	Chr1	12033000	105	5.97471e-11	1.94679e-08	0.621771	0.98344	51.8317
Chr1	12029000	Chr1	12037000	105	5.86516e-11	1.91408e-08	0.621771	1.3112	51.8139
Chr1	12029000	Chr1	12039000	63	2.07196e-10	6.18171e-08	0.621771	0.823224	25.2832
Chr1	12029000	Chr1	12041000	34	5.44106e-05	0.00438775	0.621771	0.638728	15.9156
Chr1	12029000	Chr1	12043000	42	8.75122e-05	0.00653326	0.621771	1.03458	21.9055
Chr1	12029000	Chr1	12045000	34	1.1348e-07	1.97932e-05	0.621771	0.635521	11.8361
Chr1	12029000	Chr1	12049000	31	1.27107e-05	0.00126565	0.621771	0.870029	12.8599
Chr1	12031000	Chr1	12035000	165	1.21004e-17	9.21226e-15	1.29602	0.71418	78.458
Chr1	12031000	Chr1	12037000	315	6.58477e-35	2.23943e-31	1.29602	1.3112	144.045
Chr1	12031000	Chr1	12039000	155	9.23762e-20	8.74149e-17	1.29602	0.823224	67.8077
Chr1	12031000	Chr1	12041000	101	1.82399e-15	1.09391e-12	1.29602	0.638728	40.8895
Chr1	12031000	Chr1	12043000	148	3.36216e-26	5.79135e-23	1.29602	1.03458	53.7346
Chr1	12031000	Chr1	12045000	67	3.12111e-10	9.02046e-08	1.29602	0.635521	28.0478
Chr1	12031000	Chr1	12065000	29	0.000126445	0.00889148	1.29602	0.825285	13.2745
Chr1	12031000	Chr1	12073000	38	1.6889e-06	0.000218047	1.29602	1.29409	15.8608
Chr1	12031000	Chr1	12075000	36	6.86065e-06	0.000742628	1.29602	1.34394	15.5951
Chr1	12033000	Chr1	12037000	302	8.84289e-52	8.73263e-48	0.98344	1.3112	109.303
Chr1	12033000	Chr1	12039000	159	9.32689e-21	9.75783e-18	0.98344	0.823224	68.6251
Chr1	12033000	Chr1	12041000	85	3.82658e-10	1.09057e-07	0.98344	0.638728	39.922
Chr1	12033000	Chr1	12043000	89	5.13402e-07	7.61576e-05	0.98344	1.03458	50.257
Chr1	12033000	Chr1	12045000	47	5.78253e-05	0.00461859	0.98344	0.635521	25.0469
Chr1	12033000	Chr1	12047000	90	5.33363e-07	7.87847e-05	0.98344	1.52434	51.0489
Chr1	12033000	Chr1	12049000	51	6.48665e-06	0.000707728	0.98344	0.870029	25.629
Chr1	12035000	Chr1	12039000	121	1.19519e-17	9.10428e-15	0.71418	0.823224	49.836
Chr1	12035000	Chr1	12041000	73	5.58974e-07	8.20804e-05	0.71418	0.638728	38.6671
Chr1	12035000	Chr1	12043000	98	5.44694e-11	1.78838e-08	0.71418	1.03458	46.9594
Chr1	12035000	Chr1	12045000	47	3.95468e-06	0.000459546	0.71418	0.635521	22.4193
Chr1	12037000	Chr1	12041000	173	1.21914e-24	1.8455e-21	1.3112	0.638728	70.9906
Chr1	12037000	Chr1	12043000	188	2.72353e-10	7.96631e-08	1.3112	1.03458	114.987
Chr1	12037000	Chr1	12045000	86	1.87002e-05	0.00176436	1.3112	0.635521	52.9598
Chr1	12037000	Chr1	12065000	36	5.64075e-05	0.00452327	1.3112	0.825285	17.2992
Chr1	12039000	Chr1	12043000	134	5.18221e-11	1.7076e-08	0.823224	1.03458	72.194
Chr1	1207000	Chr1	1211000	225	4.53146e-14	2.30785e-11	1.1021	1.39856	130.653
Chr1	1207000	Chr1	1213000	232	5.23876e-08	9.8793e-06	1.1021	1.7113	159.869
Chr1	1207000	Chr1	1215000	108	5.99595e-05	0.00476205	1.1021	1.03559	72.5371
Chr1	12061000	Chr1	12065000	84	6.17856e-05	0.00488465	0.761817	0.825285	53.2932
Chr1	12065000	Chr1	12069000	187	1.22288e-16	8.37242e-14	0.825285	1.37037	95.8646
Chr1	12069000	Chr1	12073000	236	6.68755e-11	2.16446e-08	1.37037	1.29409	150.321
Chr1	12071000	Chr1	12083000	123	9.50349e-07	0.00013137	1.23177	1.56379	77.1939
Chr1	12073000	Chr1	12077000	125	1.58049e-06	0.000205668	1.29409	0.725816	79.6178
Chr1	12073000	Chr1	12081000	77	1.29288e-05	0.00128413	1.29409	0.553079	45.4885
Chr1	12073000	Chr1	12083000	169	2.03464e-10	6.0772e-08	1.29409	1.56379	99.9602
Chr1	12075000	Chr1	12079000	199	7.45244e-34	2.3525e-30	1.34394	0.642838	73.2316
Chr1	12075000	Chr1	12081000	99	1.68465e-05	0.00161271	1.34394	0.553079	63.0063
Chr1	12075000	Chr1	12083000	229	4.21059e-14	2.15193e-11	1.34394	1.56379	133.569
Chr1	12077000	Chr1	12081000	76	4.12786e-10	1.17011e-07	0.725816	0.553079	34.0276
Chr1	12077000	Chr1	12083000	176	2.01476e-13	9.47466e-11	0.725816	1.56379	96.2103
Chr1	12079000	Chr1	12083000	180	2.84533e-19	2.56347e-16	0.642838	1.56379	85.2111
Chr1	1209000	Chr1	1213000	350	6.48024e-38	2.69834e-34	1.1122	1.7113	161.333
Chr1	1209000	Chr1	1215000	178	1.95107e-13	9.18975e-11	1.1122	1.03559	97.6312
Chr1	12087000	Chr1	12091000	145	1.36425e-07	2.33377e-05	0.669551	1.60899	91.3176
Chr1	12091000	Chr1	12095000	280	2.6191e-09	6.43568e-07	1.60899	1.4154	193.041
Chr1	12099000	Chr1	12103000	69	4.03052e-06	0.000467246	0.577851	0.77606	38.0126
Chr1	1211000	Chr1	1215000	359	6.32747e-67	1.19328e-62	1.39856	1.03559	122.769
Chr1	12101000	Chr1	12105000	199	1.64258e-19	1.51536e-16	0.989518	1.16386	97.6203
Chr1	12101000	Chr1	12113000	79	4.90607e-05	0.00401555	0.989518	1.23541	48.9905
Chr1	12101000	Chr1	12115000	72	8.47472e-05	0.00635818	0.989518	1.31678	44.3704
Chr1	12105000	Chr1	12109000	141	7.56587e-07	0.000107324	1.16386	0.923122	91.07
Chr1	12105000	Chr1	12115000	110	0.000127549	0.00895862	1.16386	1.31678	75.6999
Chr1	12107000	Chr1	12111000	105	7.87011e-06	0.000836518	0.817595	0.959319	66.4842
Chr1	12109000	Chr1	12113000	200	2.88942e-20	2.86842e-17	0.923122	1.23541	96.6693
Chr1	12109000	Chr1	12115000	160	1.23782e-07	2.13871e-05	0.923122	1.31678	103.036
Chr1	12109000	Chr1	12117000	103	3.98341e-09	9.46772e-07	0.923122	0.933214	54.7506
Chr1	12109000	Chr1	12119000	104	6.09594e-05	0.00482933	0.923122	1.52012	69.3138
Chr1	12111000	Chr1	12115000	265	8.05261e-38	3.32935e-34	0.959319	1.31678	107.076
Chr1	12111000	Chr1	12117000	134	1.09394e-09	2.88576e-07	0.959319	0.933214	75.886
Chr1	12111000	Chr1	12119000	150	2.80063e-08	5.59628e-06	0.959319	1.52012	92.6808
Chr1	12113000	Chr1	12117000	232	7.19178e-31	1.8352e-27	1.23541	0.933214	97.7262
Chr1	12113000	Chr1	12119000	238	3.45738e-09	8.31244e-07	1.23541	1.52012	159.187
Chr1	12113000	Chr1	12121000	152	1.27161e-08	2.73325e-06	1.23541	1.18455	93.0065
Chr1	12115000	Chr1	12119000	319	1.15761e-24	1.75554e-21	1.31678	1.52012	169.671
Chr1	1213000	Chr1	1217000	237	9.01523e-06	0.000940652	1.7113	1.21806	176.689
Chr1	12121000	Chr1	12149000	58	9.30683e-05	0.00687905	1.18455	1.78229	33.7507
Chr1	12127000	Chr1	12131000	134	1.46043e-07	2.4816e-05	0.968137	1.00906	82.8081
Chr1	12129000	Chr1	12133000	121	1.47439e-13	7.06463e-11	1.04471	0.64596	57.2028
Chr1	12129000	Chr1	12147000	66	2.51674e-05	0.002275	1.04471	1.36857	38.0607
Chr1	12141000	Chr1	12145000	73	1.48966e-05	0.00145091	0.683504	0.736062	42.6455
Chr1	12147000	Chr1	12151000	192	2.56309e-10	7.52828e-08	1.36857	1.01715	117.997
Chr1	12151000	Chr1	12155000	142	3.95615e-07	6.0438e-05	1.01715	1.05241	90.7381
Chr1	12153000	Chr1	12157000	267	3.69792e-29	8.22005e-26	1.39199	1.04661	123.491
Chr1	12153000	Chr1	12207000	32	1.09406e-06	0.000148801	1.39199	1.19224	11.9257
Chr1	12155000	Chr1	12201000	33	2.45971e-08	4.97437e-06	1.05241	1.17513	10.5342
Chr1	12155000	Chr1	12203000	41	1.05395e-07	1.85189e-05	1.05241	1.85559	15.8888
Chr1	12155000	Chr1	12205000	22	1.25772e-06	0.000168339	1.05241	0.786286	6.45081
Chr1	12157000	Chr1	12189000	41	6.02304e-05	0.00478038	1.04661	1.47888	20.8196
Chr1	12157000	Chr1	12193000	36	1.22142e-06	0.000164033	1.04661	1.19598	14.4006
Chr1	12157000	Chr1	12199000	27	7.09274e-07	0.000101326	1.04661	0.894356	8.852
Chr1	12159000	Chr1	12163000	182	1.25333e-05	0.00125051	1.42133	1.08428	130.633
Chr1	12159000	Chr1	12195000	26	4.74135e-05	0.0038995	1.42133	0.649776	10.625
Chr1	12159000	Chr1	12199000	37	2.59599e-08	5.22486e-06	1.42133	0.894356	12.7637
Chr1	12159000	Chr1	12203000	50	1.52904e-06	0.000199809	1.42133	1.85559	23.6142
Chr1	1217000	Chr1	1221000	85	1.97012e-05	0.00184526	1.21806	0.506171	52.2614
Chr1	12161000	Chr1	12165000	108	7.81602e-13	3.39454e-10	0.854657	0.689563	49.9554
Chr1	12161000	Chr1	12179000	61	7.82349e-06	0.000832138	0.854657	1.44809	32.946
Chr1	12161000	Chr1	12183000	36	5.09591e-05	0.00414807	0.854657	0.943271	17.2095
Chr1	12161000	Chr1	12193000	37	1.57713e-07	2.65857e-05	0.854657	1.19598	13.749
Chr1	12161000	Chr1	12195000	26	2.11193e-08	4.32711e-06	0.854657	0.649776	6.89217
Chr1	12161000	Chr1	12197000	16	0.00010818	0.00780424	0.854657	0.529152	5.20288
Chr1	12161000	Chr1	12199000	26	5.49947e-07	8.09237e-05	0.854657	0.894356	8.19331
Chr1	12161000	Chr1	12201000	27	7.44047e-06	0.000796674	0.854657	1.17513	10.0844
Chr1	12161000	Chr1	12203000	33	4.00315e-05	0.00337692	0.854657	1.85559	14.9975
Chr1	12161000	Chr1	12205000	18	5.89349e-05	0.004694	0.854657	0.786286	6.01684
Chr1	12163000	Chr1	12179000	88	6.26876e-08	1.1606e-05	1.08428	1.44809	47.0314
Chr1	12163000	Chr1	12191000	45	9.28249e-08	1.65147e-05	1.08428	1.05274	18.2481
Chr1	12163000	Chr1	12197000	21	1.85376e-05	0.00175167	1.08428	0.529152	7.1207
Chr1	12163000	Chr1	12199000	30	2.22176e-06	0.000277568	1.08428	0.894356	11.1564
Chr1	12163000	Chr1	12205000	22	3.73893e-05	0.00318632	1.08428	0.786286	8.06248
Chr1	12165000	Chr1	12179000	58	0.000112474	0.00806663	0.689563	1.44809	34.0037
Chr1	12165000	Chr1	12203000	33	7.11068e-06	0.000766289	0.689563	1.85559	13.7155
Chr1	12169000	Chr1	12173000	108	5.86767e-06	0.000647908	1.46101	0.552049	68.3671
Chr1	12169000	Chr1	12193000	59	4.989e-05	0.00407412	1.46101	1.19598	33.6933
Chr1	12171000	Chr1	12179000	119	2.98912e-05	0.00263403	0.870881	1.44809	80.1499
Chr1	1219000	Chr1	1223000	201	3.01214e-15	1.7636e-12	1.06635	1.2107	109.434
Chr1	12181000	Chr1	12185000	153	5.97795e-10	1.6478e-07	1.43463	0.734585	89.3304
Chr1	12181000	Chr1	12191000	109	0.000111751	0.00802257	1.43463	1.05274	74.6012
Chr1	12181000	Chr1	12193000	103	6.98444e-05	0.00541034	1.43463	1.19598	68.7605
Chr1	12181000	Chr1	12199000	61	2.19093e-05	0.0020212	1.43463	0.894356	34.1559
Chr1	12183000	Chr1	12193000	87	6.36997e-05	0.00501293	0.943271	1.19598	55.7241
Chr1	12189000	Chr1	12193000	227	2.88686e-09	7.03624e-07	1.47888	1.19598	149.925
Chr1	12191000	Chr1	12203000	117	2.65052e-05	0.00237704	1.05274	1.85559	78.2853
Chr1	12193000	Chr1	12199000	128	0.000126511	0.00889539	1.19598	0.894356	90.6673
Chr1	12193000	Chr1	12203000	166	3.27453e-07	5.1089e-05	1.19598	1.85559	109.62
Chr1	12195000	Chr1	12199000	145	1.95134e-28	4.07861e-25	0.649776	0.894356	49.2597
Chr1	12195000	Chr1	12201000	102	1.13718e-05	0.00114933	0.649776	1.17513	64.7244
Chr1	12195000	Chr1	12203000	119	4.45637e-06	0.000510139	0.649776	1.85559	76.6292
Chr1	12197000	Chr1	12201000	129	5.74681e-19	5.01971e-16	0.529152	1.17513	52.709
Chr1	12197000	Chr1	12203000	135	1.1627e-07	2.02195e-05	0.529152	1.85559	83.2299
Chr1	12199000	Chr1	12203000	265	6.66797e-21	7.09413e-18	0.894356	1.85559	140.673
Chr1	12201000	Chr1	12205000	114	9.2047e-05	0.0068161	1.17513	0.786286	78.3222
Chr1	12205000	Chr1	12209000	123	5.6811e-08	1.06298e-05	0.786286	1.09403	72.9164
Chr1	12205000	Chr1	12211000	123	5.06859e-07	7.52882e-05	0.786286	1.14308	76.1862
Chr1	12205000	Chr1	12213000	72	0.000139223	0.00963988	0.786286	0.903397	45.1448
Chr1	12207000	Chr1	12211000	288	1.73721e-41	8.99561e-38	1.19224	1.14308	115.521
Chr1	12207000	Chr1	12213000	160	5.12015e-11	1.68857e-08	1.19224	0.903397	91.2979
Chr1	12207000	Chr1	12265000	21	1.10334e-06	0.000149938	1.19224	0.745034	5.89321
Chr1	12209000	Chr1	12213000	186	4.88683e-22	5.80088e-19	1.09403	0.903397	83.7767
Chr1	12215000	Chr1	12295000	14	9.51489e-05	0.00700516	0.684091	1.3297	4.08646
Chr1	12219000	Chr1	12223000	74	1.88631e-07	3.12525e-05	0.625452	0.720937	38.2215
Chr1	12219000	Chr1	12233000	53	1.86384e-05	0.0017597	0.625452	1.32084	28.132
Chr1	12221000	Chr1	12225000	154	1.68274e-19	1.5507e-16	0.683552	1.16717	67.6273
Chr1	12221000	Chr1	12227000	94	2.13742e-05	0.00197887	0.683552	1.02598	59.4467
Chr1	12221000	Chr1	12235000	46	4.65907e-05	0.0038427	0.683552	1.03527	24.098
Chr1	12221000	Chr1	12281000	13	6.61624e-05	0.005172	0.683552	0.791488	3.45122
Chr1	12221000	Chr1	12297000	11	5.78547e-05	0.00462056	0.683552	0.759639	2.48204
Chr1	12223000	Chr1	12227000	127	6.79443e-13	2.97807e-10	0.720937	1.02598	62.698
Chr1	12225000	Chr1	12229000	107	4.57754e-06	0.000522332	1.16717	0.678943	67.1714
Chr1	12225000	Chr1	12237000	74	7.94987e-06	0.000844106	1.16717	0.910039	42.5666
Chr1	12225000	Chr1	12303000	15	6.74169e-06	0.000731717	1.16717	0.673359	3.63967
Chr1	12225000	Chr1	12315000	14	0.000145171	0.00998348	1.16717	0.92565	4.25943
Chr1	12225000	Chr1	12319000	15	1.51609e-07	2.56611e-05	1.16717	0.602469	2.6606
Chr1	12227000	Chr1	12231000	119	4.18811e-05	0.00350907	1.02598	0.929338	80.8221
Chr1	12227000	Chr1	12235000	102	5.5198e-05	0.00444199	1.02598	1.03527	67.5058
Chr1	12229000	Chr1	12233000	126	9.87791e-08	1.74672e-05	0.678943	1.32084	76.015
Chr1	12229000	Chr1	12301000	11	6.46305e-06	0.000705561	0.678943	0.560973	1.94624
Chr1	12229000	Chr1	12303000	10	0.000124382	0.00876984	0.678943	0.673359	2.25823
Chr1	12231000	Chr1	12235000	158	4.2789e-14	2.18474e-11	0.929338	1.03527	81.5537
Chr1	12231000	Chr1	12295000	21	2.64013e-05	0.00236899	0.929338	1.3297	7.2996
Chr1	12231000	Chr1	12317000	12	9.28752e-05	0.00686717	0.929338	0.803208	3.0866
Chr1	12233000	Chr1	12237000	184	1.74428e-13	8.27642e-11	1.32084	0.910039	101.889
Chr1	12233000	Chr1	12263000	52	8.6986e-05	0.00650028	1.32084	1.50883	29.1733
Chr1	12235000	Chr1	12239000	110	1.12882e-05	0.00114214	1.03527	0.809885	71.0712
Chr1	12235000	Chr1	12309000	24	8.69246e-08	1.55701e-05	1.03527	1.2574	6.43005
Chr1	12235000	Chr1	12311000	20	7.11694e-10	1.93909e-07	1.03527	0.687953	3.40441
Chr1	12237000	Chr1	12275000	31	2.95177e-05	0.00260617	0.910039	1.37975	13.4591
Chr1	12243000	Chr1	12259000	68	7.75689e-05	0.00590749	1.56146	0.879526	41.1366
Chr1	12243000	Chr1	12261000	87	4.96506e-06	0.000560437	1.56146	1.24562	51.7763
Chr1	12243000	Chr1	12265000	52	1.31631e-06	0.000175282	1.56146	0.745034	24.834
Chr1	12243000	Chr1	12267000	44	1.09348e-07	1.91478e-05	1.56146	0.589185	17.7398
Chr1	12243000	Chr1	12269000	53	1.55144e-05	0.00150268	1.56146	1.0213	27.9339
Chr1	12245000	Chr1	12261000	56	7.92834e-06	0.000842037	0.786959	1.24562	29.3621
Chr1	12249000	Chr1	12253000	128	9.50637e-06	0.000984962	0.876637	1.14729	85.2527
Chr1	12253000	Chr1	12257000	93	2.5941e-05	0.00233436	1.14729	0.606442	58.9763
Chr1	12253000	Chr1	12345000	16	0.000140059	0.00968765	1.14729	1.20268	5.32472
Chr1	12265000	Chr1	12317000	21	1.30852e-08	2.80491e-06	0.745034	0.803208	4.47767
Chr1	12265000	Chr1	12345000	15	2.14078e-05	0.00198142	0.745034	1.20268	4.02536
Chr1	12267000	Chr1	12271000	48	0.000124156	0.00875594	0.589185	0.533517	26.6451
Chr1	12267000	Chr1	12309000	21	1.46762e-05	0.00143226	0.589185	1.2574	7.00601
Chr1	12267000	Chr1	12313000	16	2.07659e-05	0.00193084	0.589185	0.898458	4.50896
Chr1	12267000	Chr1	12331000	11	0.000109192	0.00786636	0.589185	0.767267	2.67035
Chr1	12267000	Chr1	12345000	14	9.22166e-06	0.000959161	0.589185	1.20268	3.28157
Chr1	12269000	Chr1	12275000	192	6.388e-10	1.75273e-07	1.0213	1.37975	119.446
Chr1	12269000	Chr1	12281000	64	6.19082e-07	8.97671e-05	1.0213	0.791488	32.3947
Chr1	12269000	Chr1	12283000	46	2.39827e-06	0.000296956	1.0213	0.612944	21.3173
Chr1	12269000	Chr1	12291000	38	2.13183e-05	0.00197467	1.0213	0.816789	17.8076
Chr1	12269000	Chr1	12293000	47	3.86536e-05	0.00327773	1.0213	1.24991	24.6151
Chr1	12269000	Chr1	12295000	49	3.98569e-06	0.000462663	1.0213	1.3297	23.7879
Chr1	12269000	Chr1	12297000	31	6.39253e-06	0.00069858	1.0213	0.759639	12.4026
Chr1	12269000	Chr1	12301000	21	5.63674e-05	0.00452036	1.0213	0.560973	7.70639
Chr1	12269000	Chr1	12305000	29	2.65086e-06	0.000324139	1.0213	0.908123	10.6702
Chr1	12269000	Chr1	12309000	32	5.28557e-06	0.000591781	1.0213	1.2574	12.8944
Chr1	12269000	Chr1	12311000	21	6.76958e-06	0.000734254	1.0213	0.687953	6.64446
Chr1	12269000	Chr1	12313000	24	5.75648e-06	0.000637449	1.0213	0.898458	8.21578
Chr1	12269000	Chr1	12341000	17	9.54136e-07	0.000131804	1.0213	0.75662	3.9487
Chr1	12269000	Chr1	12345000	20	3.7873e-06	0.00044241	1.0213	1.20268	5.87128
Chr1	12269000	Chr1	12347000	16	7.3346e-05	0.00563625	1.0213	1.06282	5.02685
Chr1	12271000	Chr1	12275000	114	3.0157e-09	7.32706e-07	0.533517	1.37975	62.3973
Chr1	12271000	Chr1	12295000	39	1.71904e-08	3.59206e-06	0.533517	1.3297	13.6795
Chr1	12271000	Chr1	12301000	17	3.7335e-06	0.000436964	0.533517	0.560973	4.38112
Chr1	12271000	Chr1	12309000	20	6.36426e-05	0.00500911	0.533517	1.2574	7.19082
Chr1	12271000	Chr1	12315000	15	6.08317e-05	0.00482058	0.533517	0.92565	4.42172
Chr1	12271000	Chr1	12317000	17	3.31062e-07	5.15831e-05	0.533517	0.803208	3.65009
Chr1	12271000	Chr1	12331000	15	1.19861e-07	2.07814e-05	0.533517	0.767267	2.61127
Chr1	12271000	Chr1	12345000	12	0.000118423	0.00841989	0.533517	1.20268	3.16946
Chr1	12273000	Chr1	12281000	63	1.07096e-06	0.000146006	0.641	0.791488	32.2442
Chr1	12273000	Chr1	12285000	41	2.95135e-05	0.00260593	0.641	0.783913	20.1373
Chr1	12273000	Chr1	12293000	40	1.87655e-05	0.00176966	0.641	1.24991	19.0463
Chr1	12273000	Chr1	12303000	24	6.34476e-08	1.17334e-05	0.641	0.673359	6.3183
Chr1	12273000	Chr1	12305000	26	2.38725e-07	3.86024e-05	0.641	0.908123	7.82992
Chr1	12273000	Chr1	12309000	23	0.000102821	0.00748035	0.641	1.2574	9.27263
Chr1	12273000	Chr1	12315000	17	8.01543e-05	0.00607196	0.641	0.92565	5.61114
Chr1	12273000	Chr1	12321000	19	2.20765e-06	0.00027596	0.641	0.989773	5.16199
Chr1	12273000	Chr1	12323000	13	0.000105004	0.00760993	0.641	0.724043	3.61802
Chr1	12275000	Chr1	12281000	149	4.2671e-08	8.20062e-06	1.37975	0.791488	92.5681
Chr1	12275000	Chr1	12293000	84	2.96363e-07	4.67624e-05	1.37975	1.24991	45.9087
Chr1	12275000	Chr1	12295000	99	4.55048e-13	2.0387e-10	1.37975	1.3297	43.6141
Chr1	12275000	Chr1	12297000	49	7.74594e-07	0.000109594	1.37975	0.759639	22.3742
Chr1	12275000	Chr1	12303000	43	2.14959e-09	5.36062e-07	1.37975	0.673359	14.8525
Chr1	12275000	Chr1	12305000	40	8.15977e-06	0.000863272	1.37975	0.908123	18.3417
Chr1	12275000	Chr1	12309000	63	3.24981e-13	1.48499e-10	1.37975	1.2574	21.5315
Chr1	12275000	Chr1	12313000	40	2.65195e-09	6.50927e-07	1.37975	0.898458	13.2879
Chr1	12275000	Chr1	12315000	44	8.0015e-12	2.99726e-09	1.37975	0.92565	12.8239
Chr1	12275000	Chr1	12317000	35	1.97188e-09	4.95507e-07	1.37975	0.803208	10.4803
Chr1	12275000	Chr1	12319000	21	3.47186e-05	0.0029905	1.37975	0.602469	7.44272
Chr1	12275000	Chr1	12321000	45	8.92904e-14	4.38921e-11	1.37975	0.989773	11.6322
Chr1	12275000	Chr1	12323000	22	4.20222e-05	0.00351932	1.37975	0.724043	8.12808
Chr1	12275000	Chr1	12331000	22	8.74173e-06	0.000915928	1.37975	0.767267	7.30819
Chr1	12275000	Chr1	12345000	28	1.88619e-07	3.12513e-05	1.37975	1.20268	8.78095
Chr1	12275000	Chr1	12347000	24	1.25082e-06	0.000167518	1.37975	1.06282	7.49345
Chr1	12275000	Chr1	12349000	15	3.73996e-05	0.00318706	1.37975	0.620786	4.23088
Chr1	12281000	Chr1	12285000	84	4.01634e-05	0.00338669	0.791488	0.783913	52.5932
Chr1	12281000	Chr1	12293000	70	8.391e-06	0.000884247	0.791488	1.24991	39.646
Chr1	12281000	Chr1	12295000	73	3.43418e-08	6.73132e-06	0.791488	1.3297	35.839
Chr1	12281000	Chr1	12301000	27	1.63281e-05	0.00157046	0.791488	0.560973	10.555
Chr1	12281000	Chr1	12303000	34	4.59206e-08	8.76836e-06	0.791488	0.673359	11.3771
Chr1	12281000	Chr1	12305000	31	5.01018e-05	0.0040888	0.791488	0.908123	13.8598
Chr1	12281000	Chr1	12309000	36	1.04282e-05	0.00106644	0.791488	1.2574	15.91
Chr1	12281000	Chr1	12311000	21	8.9417e-05	0.00665286	0.791488	0.687953	7.97074
Chr1	12281000	Chr1	12313000	24	6.21696e-05	0.0049099	0.791488	0.898458	9.56526
Chr1	12281000	Chr1	12315000	23	7.75447e-05	0.00590596	0.791488	0.92565	9.09267
Chr1	12281000	Chr1	12317000	28	4.57287e-09	1.07443e-06	0.791488	0.803208	7.31382
Chr1	12281000	Chr1	12321000	29	5.55302e-09	1.28269e-06	0.791488	0.989773	7.86599
Chr1	12281000	Chr1	12323000	22	7.20573e-08	1.31566e-05	0.791488	0.724043	5.41945
Chr1	12281000	Chr1	12341000	18	1.28293e-07	2.20856e-05	0.791488	0.75662	3.82014
Chr1	12281000	Chr1	12345000	23	3.22883e-08	6.36554e-06	0.791488	1.20268	5.62294
Chr1	12281000	Chr1	12347000	17	1.15304e-05	0.00116285	0.791488	1.06282	4.78639
Chr1	12283000	Chr1	12291000	59	1.04115e-05	0.00106496	0.612944	0.816789	31.8185
Chr1	12283000	Chr1	12295000	63	1.60795e-06	0.000208754	0.612944	1.3297	32.6626
Chr1	12283000	Chr1	12315000	27	4.12691e-08	7.95735e-06	0.612944	0.92565	7.63172
Chr1	12283000	Chr1	12317000	18	7.12961e-05	0.00550391	0.612944	0.803208	6.11012
Chr1	12283000	Chr1	12319000	15	3.91574e-05	0.00331487	0.612944	0.602469	4.24842
Chr1	12283000	Chr1	12341000	12	9.02147e-05	0.00670312	0.612944	0.75662	3.07687
Chr1	12285000	Chr1	12295000	101	7.04804e-10	1.92202e-07	0.783913	1.3297	51.4879
Chr1	12285000	Chr1	12301000	31	1.98768e-05	0.00185955	0.783913	0.560973	13.1722
Chr1	12285000	Chr1	12303000	31	6.39707e-05	0.0050308	0.783913	0.673359	14.0517
Chr1	12285000	Chr1	12305000	45	1.12353e-08	2.44077e-06	0.783913	0.908123	16.9233
Chr1	12285000	Chr1	12309000	39	3.85088e-05	0.00326682	0.783913	1.2574	19.0068
Chr1	12285000	Chr1	12311000	23	0.000133965	0.00933385	0.783913	0.687953	9.44658
Chr1	12285000	Chr1	12313000	29	7.19937e-06	0.000774476	0.783913	0.898458	11.2595
Chr1	12285000	Chr1	12315000	29	2.43433e-06	0.000300847	0.783913	0.92565	10.6221
Chr1	12285000	Chr1	12319000	21	1.01478e-06	0.000139143	0.783913	0.602469	5.86143
Chr1	12285000	Chr1	12321000	24	2.15768e-05	0.00199507	0.783913	0.989773	8.92638
Chr1	12285000	Chr1	12323000	21	1.80057e-06	0.000230662	0.783913	0.724043	6.08401
Chr1	12285000	Chr1	12341000	15	2.59407e-05	0.00233436	0.783913	0.75662	4.09458
Chr1	12285000	Chr1	12347000	20	4.85157e-07	7.23883e-05	0.783913	1.06282	5.11283
Chr1	12287000	Chr1	12291000	98	4.34938e-06	0.000499436	0.867439	0.816789	60.0573
Chr1	12287000	Chr1	12295000	140	2.9472e-12	1.17634e-09	0.867439	1.3297	73.3064
Chr1	12287000	Chr1	12297000	65	3.56419e-07	5.51075e-05	0.867439	0.759639	32.5484
Chr1	12287000	Chr1	12303000	37	3.25255e-05	0.0028289	0.867439	0.673359	17.4959
Chr1	12287000	Chr1	12305000	41	7.00666e-05	0.00542477	0.867439	0.908123	20.97
Chr1	12287000	Chr1	12309000	50	1.0399e-06	0.000142183	0.867439	1.2574	23.2837
Chr1	12287000	Chr1	12311000	32	5.20075e-07	7.70477e-05	0.867439	0.687953	11.5071
Chr1	12287000	Chr1	12321000	27	1.91775e-05	0.0018029	0.867439	0.989773	10.6555
Chr1	12287000	Chr1	12325000	25	2.57172e-08	5.18243e-06	0.867439	0.697162	6.48231
Chr1	12287000	Chr1	12341000	17	9.57597e-06	0.000991164	0.867439	0.75662	4.7163
Chr1	12287000	Chr1	12345000	24	3.1958e-07	4.9998e-05	0.867439	1.20268	6.92147
Chr1	12291000	Chr1	12295000	237	1.74816e-36	6.58934e-33	0.816789	1.3297	92.0622
Chr1	12291000	Chr1	12301000	43	8.85985e-05	0.00660154	0.816789	0.560973	22.6326
Chr1	12291000	Chr1	12309000	49	0.00011976	0.00849957	0.816789	1.2574	27.34
Chr1	12291000	Chr1	12313000	34	4.02954e-05	0.00339641	0.816789	0.898458	15.6657
Chr1	12291000	Chr1	12317000	30	3.92595e-06	0.000456599	0.816789	0.803208	11.4917
Chr1	12291000	Chr1	12331000	21	3.00436e-06	0.000361378	0.816789	0.767267	6.29259
Chr1	12293000	Chr1	12297000	129	3.95272e-07	6.03934e-05	1.24991	0.759639	80.4829
Chr1	12293000	Chr1	12303000	69	6.16012e-05	0.00487238	1.24991	0.673359	41.5728
Chr1	12293000	Chr1	12309000	79	1.35074e-05	0.00133406	1.24991	1.2574	47.0763
Chr1	12293000	Chr1	12311000	46	1.39606e-05	0.00137221	1.24991	0.687953	22.8904
Chr1	12293000	Chr1	12313000	51	1.85753e-05	0.0017548	1.24991	0.898458	26.6962
Chr1	12293000	Chr1	12319000	31	2.03925e-05	0.00190087	1.24991	0.602469	13.1905
Chr1	12293000	Chr1	12325000	28	3.76241e-05	0.00320283	1.24991	0.697162	11.7211
Chr1	12293000	Chr1	12345000	28	1.85752e-05	0.0017548	1.24991	1.20268	11.248
Chr1	12293000	Chr1	12347000	24	6.03213e-05	0.00478656	1.24991	1.06282	9.54606
Chr1	12295000	Chr1	12303000	87	0.000125421	0.00883118	1.3297	0.673359	56.9049
Chr1	12295000	Chr1	12315000	54	2.68452e-05	0.00240307	1.3297	0.92565	29.26
Chr1	12295000	Chr1	12321000	48	3.76157e-06	0.000439764	1.3297	0.989773	23.0536
Chr1	12295000	Chr1	12331000	27	9.39805e-05	0.00693512	1.3297	0.767267	11.7374
Chr1	12295000	Chr1	12341000	25	3.81693e-06	0.000445426	1.3297	0.75662	8.56959
Chr1	12297000	Chr1	12301000	79	4.8072e-10	1.34687e-07	0.759639	0.560973	36.1215
Chr1	12297000	Chr1	12303000	72	4.288e-05	0.00358065	0.759639	0.673359	43.3582
Chr1	12297000	Chr1	12305000	82	1.73103e-07	2.89232e-05	0.759639	0.908123	43.843
Chr1	12297000	Chr1	12309000	71	1.44033e-06	0.000189628	0.759639	1.2574	38.2786
Chr1	12297000	Chr1	12313000	40	8.37328e-05	0.00629507	0.759639	0.898458	20.4435
Chr1	12297000	Chr1	12315000	40	1.28257e-05	0.00127556	0.759639	0.92565	18.7184
Chr1	12297000	Chr1	12317000	33	2.12397e-05	0.00196854	0.759639	0.803208	14.5047
Chr1	12297000	Chr1	12325000	22	7.50734e-05	0.00574837	0.759639	0.697162	8.4663
Chr1	12297000	Chr1	12331000	26	5.36481e-08	1.00926e-05	0.759639	0.767267	7.2336
Chr1	12297000	Chr1	12345000	21	3.4104e-05	0.00294625	0.759639	1.20268	7.43326
Chr1	12301000	Chr1	12305000	84	2.47968e-08	5.01252e-06	0.560973	0.908123	43.182
Chr1	12301000	Chr1	12321000	31	2.0644e-05	0.00192127	0.560973	0.989773	13.1993
Chr1	12301000	Chr1	12341000	16	1.05885e-05	0.00108073	0.560973	0.75662	4.2618
Chr1	12301000	Chr1	12349000	15	3.31971e-07	5.17042e-05	0.560973	0.620786	2.83339
Chr1	12303000	Chr1	12313000	55	2.44964e-05	0.00222277	0.673359	0.898458	29.8832
Chr1	12303000	Chr1	12341000	17	5.80861e-05	0.00463613	0.673359	0.75662	5.46112
Chr1	12303000	Chr1	12345000	21	5.17109e-05	0.0042007	0.673359	1.20268	7.65846
Chr1	12303000	Chr1	12347000	19	4.19766e-05	0.00351606	0.673359	1.06282	6.40772
Chr1	12305000	Chr1	12309000	143	6.69408e-06	0.000727247	0.908123	1.2574	96.7909
Chr1	12305000	Chr1	12331000	32	1.75792e-06	0.000225871	0.908123	0.767267	12.205
Chr1	12305000	Chr1	12347000	23	8.19512e-05	0.00618468	0.908123	1.06282	9.12749
Chr1	12309000	Chr1	12313000	139	2.00112e-05	0.00187012	1.2574	0.898458	95.7608
Chr1	12309000	Chr1	12317000	102	8.21033e-06	0.000867846	1.2574	0.803208	64.1874
Chr1	12309000	Chr1	12321000	98	1.14263e-09	3.00564e-07	1.2574	0.989773	49.8752
Chr1	12309000	Chr1	12341000	49	1.08107e-14	5.93888e-12	1.2574	0.75662	12.7969
Chr1	12309000	Chr1	12345000	47	3.36938e-09	8.12022e-07	1.2574	1.20268	17.3978
Chr1	12309000	Chr1	12347000	35	2.77567e-06	0.000337249	1.2574	1.06282	14.3249
Chr1	12311000	Chr1	12331000	28	0.000116205	0.00828717	0.687953	0.767267	12.5481
Chr1	12311000	Chr1	12345000	31	1.40435e-07	2.39613e-05	0.687953	1.20268	10.2685
Chr1	12313000	Chr1	12317000	133	1.36248e-15	8.30327e-13	0.898458	0.803208	61.1706
Chr1	12313000	Chr1	12321000	91	1.4984e-05	0.00145826	0.898458	0.989773	56.5174
Chr1	12313000	Chr1	12345000	34	9.26268e-06	0.000962883	0.898458	1.20268	14.5345
Chr1	12313000	Chr1	12347000	28	4.53114e-05	0.00375259	0.898458	1.06282	11.8511
Chr1	12315000	Chr1	12319000	92	5.52396e-09	1.27675e-06	0.92565	0.602469	47.2714
Chr1	12315000	Chr1	12321000	129	6.30767e-08	1.16696e-05	0.92565	0.989773	77.6604
Chr1	12315000	Chr1	12323000	71	4.3051e-05	0.00359292	0.92565	0.724043	42.5951
Chr1	12315000	Chr1	12325000	66	8.40896e-08	1.51156e-05	0.92565	0.697162	31.876
Chr1	12315000	Chr1	12331000	41	9.45108e-05	0.00696669	0.92565	0.767267	21.2737
Chr1	12315000	Chr1	12341000	39	9.58823e-10	2.55514e-07	0.92565	0.75662	12.268
Chr1	12315000	Chr1	12345000	42	7.69448e-08	1.39492e-05	0.92565	1.20268	16.2964
Chr1	12317000	Chr1	12321000	116	4.84136e-08	9.20229e-06	0.803208	0.989773	67.3878
Chr1	12317000	Chr1	12345000	40	1.35681e-07	2.32234e-05	0.803208	1.20268	15.4429
Chr1	12319000	Chr1	12323000	66	1.06706e-05	0.0010877	0.602469	0.724043	36.9757
Chr1	12319000	Chr1	12341000	24	8.03495e-05	0.00608509	0.602469	0.75662	9.73092
Chr1	12321000	Chr1	12325000	93	1.92933e-05	0.00181218	0.989773	0.697162	58.4907
Chr1	12321000	Chr1	12341000	54	3.9762e-12	1.55468e-09	0.989773	0.75662	17.8027
Chr1	12321000	Chr1	12345000	51	3.10694e-07	4.87618e-05	0.989773	1.20268	22.9537
Chr1	12323000	Chr1	12341000	33	2.35597e-05	0.00215008	0.724043	0.75662	14.5834
Chr1	12323000	Chr1	12347000	35	5.83027e-06	0.000644399	0.724043	1.06282	14.8386
Chr1	12325000	Chr1	12345000	44	2.22855e-06	0.00027831	0.697162	1.20268	19.9322
Chr1	12325000	Chr1	12347000	43	1.26724e-08	2.72472e-06	0.697162	1.06282	15.8174
Chr1	12331000	Chr1	12341000	60	2.22573e-07	3.62664e-05	0.767267	0.75662	28.6753
Chr1	12331000	Chr1	12345000	61	1.90667e-06	0.000242522	0.767267	1.20268	31.4233
Chr1	12331000	Chr1	12347000	45	0.000121915	0.00862515	0.767267	1.06282	24.4263
Chr1	12341000	Chr1	12345000	135	1.61406e-09	4.11914e-07	0.75662	1.20268	77.1336
Chr1	12345000	Chr1	12349000	99	1.98856e-05	0.0018602	1.20268	0.620786	63.286
Chr1	12347000	Chr1	12351000	127	8.70803e-05	0.00650641	1.06282	0.987764	88.9878
Chr1	12353000	Chr1	12357000	168	2.99374e-06	0.000360316	1.12495	1.21315	115.681
Chr1	12361000	Chr1	12369000	153	1.9218e-05	0.00180598	1.34908	1.25139	107.295
Chr1	12363000	Chr1	12367000	51	8.82098e-05	0.00657767	0.570907	0.587901	28.4503
Chr1	12367000	Chr1	12371000	95	4.34433e-08	8.335e-06	0.587901	1.03709	51.6819
Chr1	12367000	Chr1	12379000	46	8.47127e-05	0.00635591	0.587901	1.05027	24.7446
Chr1	12373000	Chr1	12377000	198	3.43863e-12	1.35839e-09	0.738365	1.85716	116.235
Chr1	12373000	Chr1	12385000	53	2.76189e-05	0.00246155	0.738365	0.965393	28.5661
Chr1	12375000	Chr1	12379000	234	5.59831e-37	2.17322e-33	1.00594	1.05027	89.5552
Chr1	12375000	Chr1	12381000	141	2.18985e-08	4.47258e-06	1.00594	1.00069	85.3273
Chr1	12375000	Chr1	12385000	98	1.62642e-10	4.94622e-08	1.00594	0.965393	47.9689
Chr1	12375000	Chr1	12387000	54	2.35493e-05	0.00214924	1.00594	0.722147	29.1121
Chr1	12377000	Chr1	12381000	371	1.76828e-47	1.33046e-43	1.85716	1.00069	157.53
Chr1	12377000	Chr1	12383000	127	5.48837e-07	8.07786e-05	1.85716	0.504656	79.444
Chr1	12377000	Chr1	12385000	168	1.30072e-06	0.000173443	1.85716	0.965393	113.947
Chr1	12377000	Chr1	12387000	101	4.31542e-05	0.0036002	1.85716	0.722147	66.2457
Chr1	12377000	Chr1	12409000	49	3.91158e-05	0.00331188	1.85716	1.04326	26.0613
Chr1	12379000	Chr1	12383000	81	8.247e-07	0.000115848	1.05027	0.504656	44.9276
Chr1	12379000	Chr1	12385000	137	2.3899e-07	3.86389e-05	1.05027	0.965393	85.9454
Chr1	12379000	Chr1	12393000	38	4.15495e-05	0.00348573	1.05027	0.51421	18.3907
Chr1	12381000	Chr1	12385000	149	1.8381e-11	6.50831e-09	1.00069	0.965393	81.8879
Chr1	12383000	Chr1	12387000	63	2.67581e-07	4.27016e-05	0.504656	0.722147	30.8914
Chr1	12389000	Chr1	12465000	16	9.44958e-05	0.00696585	0.793685	1.355	5.14065
Chr1	12393000	Chr1	12397000	75	3.09162e-05	0.00271067	0.51421	1.03685	45.1933
Chr1	12395000	Chr1	12399000	106	2.38795e-08	4.843e-06	0.932833	0.74644	59.0223
Chr1	12395000	Chr1	12415000	48	7.68918e-05	0.00586471	0.932833	1.17646	26.0887
Chr1	12395000	Chr1	12429000	34	2.85446e-05	0.00253197	0.932833	1.32909	15.3871
Chr1	12397000	Chr1	12401000	132	0.000141556	0.00977434	1.03685	1.07284	94.2908
Chr1	12397000	Chr1	12405000	132	0.000133599	0.00931348	1.03685	1.42881	94.1545
Chr1	12397000	Chr1	12407000	109	1.47485e-05	0.00143836	1.03685	1.38128	70.7426
Chr1	12397000	Chr1	12409000	91	1.91127e-10	5.73774e-08	1.03685	1.04326	43.3495
Chr1	12397000	Chr1	12413000	45	2.38377e-05	0.0021717	1.03685	0.731253	22.7109
Chr1	12397000	Chr1	12415000	57	6.19091e-05	0.00489276	1.03685	1.17646	32.4718
Chr1	12399000	Chr1	12403000	162	4.38229e-07	6.61768e-05	0.74644	1.69013	106.938
Chr1	12399000	Chr1	12409000	66	3.419e-05	0.00295233	0.74644	1.04326	38.4654
Chr1	12399000	Chr1	12411000	56	1.52417e-06	0.000199243	0.74644	0.926223	27.7068
Chr1	12399000	Chr1	12413000	47	2.38568e-08	4.83899e-06	0.74644	0.731253	18.5874
Chr1	12399000	Chr1	12415000	60	1.25507e-08	2.70114e-06	0.74644	1.17646	26.3039
Chr1	12399000	Chr1	12417000	29	9.05162e-06	0.000943994	0.74644	0.573797	11.4017
Chr1	12399000	Chr1	12441000	18	6.5199e-05	0.00510926	0.74644	0.859342	6.06607
Chr1	125000	Chr1	129000	81	4.75206e-07	7.11086e-05	0.745916	0.700207	44.2725
Chr1	12401000	Chr1	12405000	253	8.68057e-22	1.00551e-18	1.07284	1.42881	129.936
Chr1	12401000	Chr1	12407000	200	5.98758e-10	1.65009e-07	1.07284	1.38128	125.613
Chr1	12401000	Chr1	12409000	155	5.76878e-18	4.55318e-15	1.07284	1.04326	71.134
Chr1	12401000	Chr1	12411000	106	1.33949e-12	5.62729e-10	1.07284	0.926223	49.0834
Chr1	12401000	Chr1	12413000	68	1.09663e-08	2.38695e-06	1.07284	0.731253	31.4398
Chr1	12401000	Chr1	12415000	84	2.03769e-08	4.1902e-06	1.07284	1.17646	42.9802
Chr1	12401000	Chr1	12417000	43	7.39674e-07	0.000105198	1.07284	0.573797	18.4393
Chr1	12403000	Chr1	12407000	611	4.26041e-122	4.88376e-117	1.69013	1.38128	197.888
Chr1	12403000	Chr1	12409000	423	1.4323e-74	3.65654e-70	1.69013	1.04326	149.462
Chr1	12403000	Chr1	12411000	280	1.3669e-49	1.18213e-45	1.69013	0.926223	99.4911
Chr1	12403000	Chr1	12413000	143	3.09113e-19	2.77296e-16	1.69013	0.731253	61.0479
Chr1	12403000	Chr1	12415000	216	1.93609e-36	7.26958e-33	1.69013	1.17646	79.684
Chr1	12403000	Chr1	12417000	58	5.30827e-05	0.00429594	1.69013	0.573797	33.0245
Chr1	12403000	Chr1	12429000	69	1.19481e-05	0.00119912	1.69013	1.32909	39.3478
Chr1	12403000	Chr1	12433000	45	4.33052e-06	0.000497495	1.69013	0.854809	21.1487
Chr1	12405000	Chr1	12409000	418	8.26572e-93	3.60619e-88	1.42881	1.04326	126.353
Chr1	12405000	Chr1	12411000	285	1.72804e-42	9.48586e-39	1.42881	0.926223	112.178
Chr1	12405000	Chr1	12413000	128	1.337e-11	4.84374e-09	1.42881	0.731253	66.4037
Chr1	12405000	Chr1	12415000	185	4.35585e-22	5.19676e-19	1.42881	1.17646	83.0299
Chr1	12405000	Chr1	12417000	61	7.22171e-06	0.000776536	1.42881	0.573797	32.8557
Chr1	12405000	Chr1	12433000	39	6.70403e-05	0.00522992	1.42881	0.854809	19.5253
Chr1	12407000	Chr1	12411000	312	5.63262e-57	7.11218e-53	1.38128	0.926223	108.446
Chr1	12407000	Chr1	12413000	174	3.66969e-17	2.65286e-14	1.38128	0.731253	85.6182
Chr1	12407000	Chr1	12415000	214	1.23851e-21	1.41445e-18	1.38128	1.17646	103.277
Chr1	12407000	Chr1	12417000	67	3.23827e-05	0.00281858	1.38128	0.573797	39.1492
Chr1	12407000	Chr1	12433000	41	5.23592e-05	0.0042454	1.38128	0.854809	20.6823
Chr1	12409000	Chr1	12413000	122	1.39253e-10	4.28271e-08	1.04326	0.731253	64.6662
Chr1	12409000	Chr1	12415000	189	5.00758e-14	2.53509e-11	1.04326	1.17646	104.036
Chr1	12411000	Chr1	12415000	196	4.93276e-21	5.31475e-18	0.926223	1.17646	92.3651
Chr1	12411000	Chr1	12417000	77	9.38711e-06	0.000974255	0.926223	0.573797	45.0496
Chr1	12411000	Chr1	12433000	35	7.76449e-05	0.00591228	0.926223	0.854809	16.9015
Chr1	12413000	Chr1	12417000	79	2.43494e-10	7.17747e-08	0.731253	0.573797	35.5667
Chr1	12413000	Chr1	12431000	52	1.61394e-07	2.7146e-05	0.731253	1.18619	23.0906
Chr1	12415000	Chr1	12431000	68	0.000121237	0.00858538	1.17646	1.18619	41.8002
Chr1	12417000	Chr1	12437000	40	1.54453e-06	0.000201589	0.573797	1.25087	17.0625
Chr1	12429000	Chr1	12433000	137	5.49387e-05	0.004424	1.32909	0.854809	96.3028
Chr1	12431000	Chr1	12435000	132	1.25604e-08	2.70303e-06	1.18619	0.772181	77.6405
Chr1	12439000	Chr1	12533000	9	0.000135648	0.00943159	0.72442	0.675816	1.85238
Chr1	1245000	Chr1	1249000	111	3.84621e-08	7.46294e-06	1.00418	0.744034	63.3317
Chr1	1245000	Chr1	1255000	81	2.14242e-05	0.00198281	1.00418	0.993613	49.2846
Chr1	1245000	Chr1	1257000	69	0.000143771	0.00990305	1.00418	1.06459	42.8419
Chr1	12441000	Chr1	12445000	90	1.21683e-10	3.77773e-08	0.859342	0.580406	42.2781
Chr1	12443000	Chr1	12447000	235	1.27034e-31	3.43349e-28	1.18661	0.977933	98.3635
Chr1	12459000	Chr1	12491000	32	2.40879e-05	0.0021911	0.674304	1.53832	13.9526
Chr1	12461000	Chr1	12465000	239	2.06434e-13	9.69124e-11	1.24896	1.355	143.451
Chr1	12461000	Chr1	12489000	61	4.3961e-10	1.23995e-07	1.24896	1.22966	24.5519
Chr1	12461000	Chr1	12491000	61	5.40233e-08	1.01563e-05	1.24896	1.53832	28.1248
Chr1	12461000	Chr1	12511000	21	9.87596e-05	0.00722667	1.24896	0.824692	8.02948
Chr1	12461000	Chr1	12525000	16	0.000104382	0.00757335	1.24896	0.702978	5.18633
Chr1	12465000	Chr1	12489000	61	3.72847e-06	0.000436479	1.355	1.22966	32.1286
Chr1	12465000	Chr1	12491000	77	3.6205e-09	8.67429e-07	1.355	1.53832	36.5119
Chr1	12465000	Chr1	12495000	50	7.17559e-05	0.00553458	1.355	1.38493	27.4703
Chr1	12465000	Chr1	12517000	23	9.66635e-05	0.00709816	1.355	0.910633	9.23276
Chr1	12465000	Chr1	12529000	34	5.98097e-09	1.37299e-06	1.355	1.30351	10.4334
Chr1	12467000	Chr1	12471000	128	9.52906e-19	8.12435e-16	1.07084	0.577687	52.4364
Chr1	12467000	Chr1	12481000	70	1.86937e-05	0.00176383	1.07084	1.11563	40.682
Chr1	12467000	Chr1	12485000	40	2.16641e-07	3.53934e-05	1.07084	0.551975	15.7347
Chr1	12467000	Chr1	12487000	53	2.15021e-09	5.36194e-07	1.07084	0.813145	20.6997
Chr1	12467000	Chr1	12489000	78	8.66767e-15	4.81224e-12	1.07084	1.22966	28.1092
Chr1	12467000	Chr1	12491000	74	1.16167e-10	3.61856e-08	1.07084	1.53832	31.7641
Chr1	12467000	Chr1	12493000	30	8.64994e-05	0.00647001	1.07084	0.726752	13.632
Chr1	12467000	Chr1	12499000	35	1.91944e-05	0.00180411	1.07084	1.0921	15.7305
Chr1	12469000	Chr1	12473000	88	2.56807e-05	0.00231403	1.13911	0.569821	55.02
Chr1	12469000	Chr1	12489000	71	9.25765e-09	2.04481e-06	1.13911	1.22966	33.2983
Chr1	12469000	Chr1	12491000	91	9.69552e-14	4.74166e-11	1.13911	1.53832	37.4069
Chr1	12469000	Chr1	12493000	36	1.11765e-05	0.00113233	1.13911	0.726752	15.9632
Chr1	12469000	Chr1	12495000	56	1.41114e-06	0.000186277	1.13911	1.38493	27.6338
Chr1	12469000	Chr1	12503000	31	1.26564e-06	0.000169267	1.13911	0.80792	11.4218
Chr1	12469000	Chr1	12505000	38	8.47236e-05	0.00635657	1.13911	1.45388	19.0531
Chr1	12469000	Chr1	12521000	27	8.48807e-05	0.00636648	1.13911	1.36833	11.6628
Chr1	12473000	Chr1	12489000	40	0.000142506	0.00982984	0.569821	1.22966	20.9881
Chr1	12475000	Chr1	12479000	100	6.31998e-07	9.14391e-05	0.708367	0.979166	58.7938
Chr1	12477000	Chr1	12519000	12	1.93778e-05	0.00181907	0.53528	0.516336	2.61372
Chr1	12481000	Chr1	12509000	28	2.89304e-05	0.00256087	1.11563	0.647112	11.5413
Chr1	12485000	Chr1	12489000	102	7.78885e-08	1.41006e-05	0.551975	1.22966	57.5335
Chr1	12485000	Chr1	12491000	115	1.83323e-06	0.000234311	0.551975	1.53832	71.9752
Chr1	12485000	Chr1	12527000	11	9.12409e-05	0.00676626	0.551975	0.501026	2.61533
Chr1	12485000	Chr1	12529000	20	1.41994e-05	0.00139229	0.551975	1.30351	6.44213
Chr1	12487000	Chr1	12491000	227	1.52863e-24	2.29617e-21	0.813145	1.53832	106.031
Chr1	12487000	Chr1	12493000	86	2.54322e-06	0.000312611	0.813145	0.726752	50.0924
Chr1	12487000	Chr1	12533000	16	3.22391e-05	0.00280788	0.813145	0.675816	4.68084
Chr1	12489000	Chr1	12493000	134	9.83994e-10	2.61726e-07	1.22966	0.726752	75.7509
Chr1	12489000	Chr1	12505000	89	5.87324e-06	0.000648401	1.22966	1.45388	53.5505
Chr1	12489000	Chr1	12515000	58	4.80752e-06	0.000544979	1.22966	1.4048	30.2584
Chr1	12491000	Chr1	12495000	277	1.72653e-11	6.14004e-09	1.53832	1.38493	180.589
Chr1	12491000	Chr1	12499000	147	0.000129906	0.009097	1.53832	1.0921	106.772
Chr1	12491000	Chr1	12515000	73	7.09321e-06	0.000764659	1.53832	1.4048	41.6703
Chr1	12495000	Chr1	12499000	219	2.053e-13	9.64189e-11	1.38493	1.0921	128.206
Chr1	12495000	Chr1	12513000	51	2.66438e-05	0.00238764	1.38493	0.734591	27.0825
Chr1	12495000	Chr1	12515000	78	1.29247e-05	0.00128384	1.38493	1.4048	46.2503
Chr1	12495000	Chr1	12525000	35	2.48824e-06	0.000306641	1.38493	0.702978	14.2517
Chr1	12497000	Chr1	12515000	60	3.97711e-09	9.4539e-07	0.680555	1.4048	25.4503
Chr1	12499000	Chr1	12511000	67	2.70372e-06	0.000329755	1.0921	0.824692	36.0936
Chr1	12499000	Chr1	12515000	85	1.64486e-07	2.76239e-05	1.0921	1.4048	45.9544
Chr1	1251000	Chr1	1255000	127	6.18036e-05	0.00488601	1.04764	0.993613	88.2365
Chr1	12503000	Chr1	12515000	74	6.33342e-05	0.00498813	0.80792	1.4048	45.4839
Chr1	12503000	Chr1	12517000	48	2.97635e-05	0.00262405	0.80792	0.910633	25.0535
Chr1	12505000	Chr1	12509000	130	1.51114e-07	2.55869e-05	1.45388	0.647112	79.7491
Chr1	12505000	Chr1	12515000	175	1.48076e-11	5.32595e-09	1.45388	1.4048	100.885
Chr1	12505000	Chr1	12517000	83	8.62982e-05	0.00645763	1.45388	0.910633	53.0577
Chr1	12505000	Chr1	12537000	58	0.000124657	0.0087864	1.45388	1.74589	34.1429
Chr1	12509000	Chr1	12513000	112	1.52224e-20	1.5632e-17	0.647112	0.734591	40.2942
Chr1	12509000	Chr1	12515000	167	5.24319e-19	4.60044e-16	0.647112	1.4048	77.0567
Chr1	12509000	Chr1	12517000	79	2.27943e-09	5.65475e-07	0.647112	0.910633	37.4517
Chr1	12509000	Chr1	12523000	45	9.66868e-05	0.00709934	0.647112	1.0967	24.1671
Chr1	12511000	Chr1	12515000	249	3.11877e-37	1.23949e-33	0.824692	1.4048	98.2026
Chr1	12511000	Chr1	12517000	101	9.61658e-06	0.000994892	0.824692	0.910633	63.6579
Chr1	12513000	Chr1	12517000	120	1.79253e-13	8.4909e-11	0.734591	0.910633	56.703
Chr1	12515000	Chr1	12529000	95	7.25495e-05	0.00558533	1.4048	1.30351	62.3569
Chr1	12517000	Chr1	12609000	11	0.000137369	0.00953207	0.910633	0.780517	2.74285
Chr1	1253000	Chr1	1257000	263	6.92057e-40	3.27073e-36	1.13847	1.06459	102.735
Chr1	1253000	Chr1	1259000	155	5.39936e-05	0.00435876	1.13847	1.15421	111.384
Chr1	12521000	Chr1	12525000	131	2.87007e-07	4.54633e-05	1.36833	0.702978	81.5358
Chr1	12521000	Chr1	12529000	181	3.03256e-09	7.36465e-07	1.36833	1.30351	113.358
Chr1	12523000	Chr1	12527000	97	7.54469e-11	2.42248e-08	1.0967	0.501026	46.5762
Chr1	12523000	Chr1	12529000	198	9.91387e-11	3.12237e-08	1.0967	1.30351	121.176
Chr1	12523000	Chr1	12533000	63	4.65666e-05	0.00384093	1.0967	0.675816	36.6099
Chr1	12525000	Chr1	12529000	152	5.96201e-14	2.99313e-11	0.702978	1.30351	77.6734
Chr1	12527000	Chr1	12531000	53	2.17055e-08	4.43602e-06	0.501026	0.523715	22.2419
Chr1	12529000	Chr1	12533000	117	3.60106e-06	0.000423583	1.30351	0.675816	74.6722
Chr1	12529000	Chr1	12573000	22	2.53891e-05	0.00229196	1.30351	0.672666	7.85072
Chr1	12533000	Chr1	12537000	145	1.43531e-05	0.00140524	0.675816	1.74589	100.014
Chr1	12535000	Chr1	12539000	138	3.10451e-10	8.98047e-08	1.04051	0.875973	77.2599
Chr1	12535000	Chr1	12541000	161	9.81942e-07	0.000135131	1.04051	1.2208	107.673
Chr1	12537000	Chr1	12541000	464	2.86554e-69	6.00447e-65	1.74589	1.2208	180.666
Chr1	12537000	Chr1	12573000	31	3.16572e-05	0.00276515	1.74589	0.672666	13.511
Chr1	12537000	Chr1	12581000	34	2.31871e-06	0.000288252	1.74589	0.869281	13.5885
Chr1	12537000	Chr1	12587000	43	4.65337e-05	0.00383849	1.74589	1.61419	21.9694
Chr1	12537000	Chr1	12589000	33	4.4863e-05	0.00372126	1.74589	1.15506	15.0892
Chr1	12539000	Chr1	12587000	27	6.81435e-05	0.00530099	0.875973	1.61419	11.5045
Chr1	1255000	Chr1	1259000	171	8.81382e-12	3.2774e-09	0.993613	1.15421	97.2115
Chr1	12541000	Chr1	12573000	28	1.35371e-05	0.00133661	1.2208	0.672666	11.0458
Chr1	12541000	Chr1	12577000	25	0.00011391	0.00815292	1.2208	0.754425	10.5957
Chr1	12541000	Chr1	12591000	21	1.15178e-05	0.00116177	1.2208	0.723963	6.88982
Chr1	12543000	Chr1	12553000	80	7.87804e-06	0.000837254	1.26585	0.75306	47.0861
Chr1	12545000	Chr1	12553000	84	1.08755e-07	1.90519e-05	0.935329	0.75306	44.7654
Chr1	12545000	Chr1	12589000	27	3.56879e-06	0.000420201	0.935329	1.15506	9.67306
Chr1	12545000	Chr1	12603000	17	0.000125015	0.00880716	0.935329	0.93918	5.82806
Chr1	12555000	Chr1	12559000	101	2.97797e-12	1.18789e-09	0.838008	0.653766	46.4395
Chr1	12555000	Chr1	12577000	31	3.10249e-05	0.00271844	0.838008	0.754425	13.496
Chr1	12557000	Chr1	12569000	69	7.54089e-07	0.000107014	0.75972	1.18669	36.13
Chr1	12557000	Chr1	12575000	33	1.55837e-05	0.00150847	0.75972	0.705782	14.2738
Chr1	12559000	Chr1	12571000	89	2.72171e-08	5.4533e-06	0.653766	1.78742	46.8302
Chr1	12559000	Chr1	12575000	37	1.78604e-07	2.97455e-05	0.653766	0.705782	13.8211
Chr1	12559000	Chr1	12581000	33	5.62563e-07	8.2541e-05	0.653766	0.869281	12.1318
Chr1	1257000	Chr1	1261000	156	0.000142169	0.00981076	1.06459	1.27077	114.674
Chr1	12567000	Chr1	12571000	375	3.60778e-101	1.91744e-96	0.64342	1.78742	97.4853
Chr1	12567000	Chr1	12573000	84	1.61515e-11	5.76958e-09	0.64342	0.672666	36.6869
Chr1	12567000	Chr1	12575000	69	1.66766e-10	5.06017e-08	0.64342	0.705782	28.8612
Chr1	12567000	Chr1	12577000	50	2.30893e-06	0.00028722	0.64342	0.754425	23.977
Chr1	12567000	Chr1	12581000	59	1.81774e-13	8.60331e-11	0.64342	0.869281	19.0464
Chr1	12567000	Chr1	12589000	36	9.83046e-06	0.00101372	0.64342	1.15506	15.865
Chr1	12569000	Chr1	12573000	237	1.19916e-57	1.56136e-53	1.18669	0.672666	67.6636
Chr1	12569000	Chr1	12575000	141	1.62185e-13	7.73442e-11	1.18669	0.705782	70.9948
Chr1	12569000	Chr1	12577000	112	7.33891e-11	2.36149e-08	1.18669	0.754425	56.8988
Chr1	12569000	Chr1	12581000	106	3.41201e-17	2.47331e-14	1.18669	0.869281	41.3404
Chr1	12571000	Chr1	12575000	254	1.17763e-33	3.6679e-30	1.78742	0.705782	106.934
Chr1	12571000	Chr1	12577000	193	1.28944e-11	4.68131e-09	1.78742	0.754425	114.304
Chr1	12571000	Chr1	12581000	168	1.65614e-19	1.52715e-16	1.78742	0.869281	76.7487
Chr1	12573000	Chr1	12577000	89	5.92114e-10	1.63322e-07	0.672666	0.754425	43.0163
Chr1	12573000	Chr1	12581000	63	7.01813e-05	0.00543218	0.672666	0.869281	37.1628
Chr1	12575000	Chr1	12581000	87	5.83198e-06	0.000644576	0.705782	0.869281	52.0054
Chr1	12577000	Chr1	12581000	153	5.40637e-27	9.89564e-24	0.754425	0.869281	55.5896
Chr1	12585000	Chr1	12589000	356	5.54913e-61	8.36115e-57	1.31206	1.15506	128.462
Chr1	12585000	Chr1	12591000	118	5.40031e-05	0.0043594	1.31206	0.723963	80.5171
Chr1	12587000	Chr1	12591000	161	6.94832e-09	1.57416e-06	1.61419	0.723963	99.0576
Chr1	12587000	Chr1	12653000	18	3.1555e-05	0.00275783	1.61419	0.623301	5.72474
Chr1	12591000	Chr1	12601000	49	5.62211e-05	0.00451061	0.723963	0.739991	26.4622
Chr1	12593000	Chr1	12597000	135	4.09999e-09	9.72347e-07	0.76273	1.2122	78.372
Chr1	12593000	Chr1	12599000	109	4.98119e-05	0.00406848	0.76273	1.12899	72.9925
Chr1	12599000	Chr1	12603000	127	0.000129273	0.009059	1.12899	0.93918	89.8785
Chr1	12599000	Chr1	12637000	27	5.47779e-06	0.000610356	1.12899	0.818876	9.90981
Chr1	12599000	Chr1	12641000	27	6.5938e-05	0.00515783	1.12899	1.07534	11.4811
Chr1	1261000	Chr1	1281000	39	9.41636e-05	0.00694548	1.27077	0.657297	19.8564
Chr1	12605000	Chr1	12609000	128	2.31115e-12	9.37839e-10	0.976313	0.780517	64.5935
Chr1	12605000	Chr1	12611000	112	4.53404e-07	6.82077e-05	0.976313	0.815532	67.4912
Chr1	12605000	Chr1	12613000	128	2.15907e-07	3.52845e-05	0.976313	1.2691	78.7469
Chr1	12605000	Chr1	12639000	39	1.43088e-10	4.39119e-08	0.976313	0.944936	11.4496
Chr1	12607000	Chr1	12611000	102	4.97953e-09	1.1618e-06	0.785206	0.815532	54.2802
Chr1	12607000	Chr1	12637000	26	6.38078e-06	0.000697426	0.785206	0.818876	9.41233
Chr1	12609000	Chr1	12613000	166	1.90976e-15	1.14323e-12	0.780517	1.2691	83.9644
Chr1	12609000	Chr1	12617000	100	3.97087e-06	0.000461107	0.780517	1.23921	61.4719
Chr1	12609000	Chr1	12643000	23	0.000103634	0.00752899	0.780517	0.957765	9.27773
Chr1	12609000	Chr1	12651000	28	8.65992e-05	0.00647618	0.780517	1.66953	12.3232
Chr1	12611000	Chr1	12615000	75	5.72438e-05	0.00457966	0.815532	0.666992	46.1083
Chr1	12611000	Chr1	12617000	151	1.17286e-10	3.65149e-08	0.815532	1.23921	85.6651
Chr1	12611000	Chr1	12629000	62	1.43338e-07	2.44052e-05	0.815532	1.3652	29.6382
Chr1	12611000	Chr1	12639000	29	3.58063e-05	0.00307016	0.815532	0.944936	12.3196
Chr1	12613000	Chr1	12617000	251	7.24102e-20	6.90239e-17	1.2691	1.23921	133.309
Chr1	12613000	Chr1	12627000	79	1.28208e-06	0.000171231	1.2691	1.01788	43.9895
Chr1	12613000	Chr1	12629000	83	4.24715e-05	0.00355156	1.2691	1.3652	51.8969
Chr1	12613000	Chr1	12637000	45	1.11506e-06	0.000151338	1.2691	0.818876	20.0392
Chr1	12613000	Chr1	12639000	44	7.98643e-06	0.000847495	1.2691	0.944936	21.0061
Chr1	12613000	Chr1	12641000	42	8.03547e-05	0.00608533	1.2691	1.07534	21.8171
Chr1	12613000	Chr1	12653000	25	1.03394e-06	0.000141444	1.2691	0.623301	7.94268
Chr1	12615000	Chr1	12629000	79	4.15981e-13	1.87329e-10	0.666992	1.3652	31.008
Chr1	12615000	Chr1	12637000	33	2.38412e-07	3.85561e-05	0.666992	0.818876	11.6595
Chr1	12615000	Chr1	12641000	30	2.05826e-05	0.00191601	0.666992	1.07534	12.5637
Chr1	12617000	Chr1	12629000	117	3.75226e-08	7.29826e-06	1.23921	1.3652	67.7981
Chr1	12617000	Chr1	12637000	46	4.77205e-05	0.00392155	1.23921	0.818876	24.1233
Chr1	12617000	Chr1	12639000	66	7.40185e-12	2.78747e-09	1.23921	0.944936	24.9971
Chr1	12617000	Chr1	12641000	52	3.3742e-06	0.000400223	1.23921	1.07534	25.6957
Chr1	12617000	Chr1	12643000	44	6.23561e-06	0.000683387	1.23921	0.957765	20.7899
Chr1	1263000	Chr1	1267000	172	9.36087e-20	8.84809e-17	1.47843	0.629695	78.9126
Chr1	1263000	Chr1	1269000	264	1.63427e-11	5.8343e-09	1.47843	1.35733	170.099
Chr1	1263000	Chr1	1271000	120	6.40324e-10	1.75675e-07	1.47843	0.691245	64.9501
Chr1	1263000	Chr1	1273000	85	9.32271e-05	0.00688879	1.47843	0.750158	54.7817
Chr1	1263000	Chr1	1275000	91	8.51895e-06	0.000895938	1.47843	0.939213	55.6467
Chr1	1263000	Chr1	1279000	56	4.79359e-07	7.16421e-05	1.47843	0.60175	26.648
Chr1	1263000	Chr1	1281000	47	0.000119898	0.00850759	1.47843	0.657297	25.8688
Chr1	1263000	Chr1	1285000	49	2.52233e-05	0.00227932	1.47843	0.810906	25.5924
Chr1	1263000	Chr1	1287000	56	6.22977e-05	0.00491875	1.47843	1.11315	31.7337
Chr1	12623000	Chr1	12637000	57	1.45961e-06	0.000191835	1.01694	0.818876	28.3576
Chr1	12623000	Chr1	12639000	52	6.28862e-05	0.00495806	1.01694	0.944936	28.7837
Chr1	12627000	Chr1	12637000	78	2.07918e-07	3.41106e-05	1.01788	0.818876	41.1716
Chr1	12627000	Chr1	12639000	96	5.43406e-15	3.08133e-12	1.01788	0.944936	38.5456
Chr1	12627000	Chr1	12641000	67	7.42819e-06	0.000795535	1.01788	1.07534	37.2736
Chr1	12627000	Chr1	12705000	15	5.43983e-06	0.000606682	1.01788	0.758056	3.57338
Chr1	12629000	Chr1	12637000	106	6.45376e-05	0.00506762	1.3652	0.818876	71.0498
Chr1	12629000	Chr1	12639000	142	2.2804e-17	1.68883e-14	1.3652	0.944936	63.7208
Chr1	12629000	Chr1	12711000	18	7.77235e-05	0.00591718	1.3652	1.03286	6.15309
Chr1	12629000	Chr1	12713000	19	3.1358e-05	0.00274344	1.3652	1.08142	6.26665
Chr1	12637000	Chr1	12643000	101	4.90762e-05	0.00401647	0.818876	0.957765	66.4805
Chr1	12639000	Chr1	12643000	115	2.72807e-05	0.00243597	0.944936	0.957765	76.7147
Chr1	1265000	Chr1	1269000	390	3.39005e-50	3.05375e-46	1.43364	1.35733	164.946
Chr1	1265000	Chr1	1271000	147	3.24288e-10	9.34653e-08	1.43364	0.691245	84.0019
Chr1	1265000	Chr1	1283000	61	7.53976e-08	1.36968e-05	1.43364	0.744304	28.4057
Chr1	12641000	Chr1	12645000	152	1.85655e-05	0.00175402	1.07534	1.16711	106.384
Chr1	12643000	Chr1	12647000	153	1.10509e-10	3.45243e-08	0.957765	1.07258	87.0776
Chr1	12645000	Chr1	12649000	195	5.91296e-08	1.10118e-05	1.16711	1.31225	129.821
Chr1	12647000	Chr1	12651000	236	1.55288e-10	4.73576e-08	1.07258	1.66953	151.79
Chr1	12647000	Chr1	12655000	75	3.85955e-06	0.000449727	1.07258	0.621844	42.3897
Chr1	12649000	Chr1	12653000	119	3.82328e-08	7.42357e-06	1.31225	0.623301	69.3315
Chr1	12651000	Chr1	12655000	162	1.07886e-12	4.59576e-10	1.66953	0.621844	88.0023
Chr1	12651000	Chr1	12673000	85	9.20555e-07	0.000127738	1.66953	1.34738	48.0204
Chr1	12653000	Chr1	12657000	94	3.11848e-06	0.000373475	0.623301	1.06887	56.4731
Chr1	12653000	Chr1	12673000	52	1.73329e-09	4.3973e-07	0.623301	1.34738	19.9646
Chr1	12655000	Chr1	12671000	50	6.27809e-06	0.000687514	0.621844	1.3369	24.9018
Chr1	12657000	Chr1	12661000	180	1.83606e-12	7.5586e-10	1.06887	1.1245	101.883
Chr1	12657000	Chr1	12667000	125	1.73366e-07	2.89646e-05	1.06887	1.44107	76.0844
Chr1	12657000	Chr1	12669000	62	8.07264e-05	0.0061092	1.06887	0.854282	36.5934
Chr1	12657000	Chr1	12671000	87	4.68363e-07	7.02081e-05	1.06887	1.3369	48.6611
Chr1	12657000	Chr1	12673000	86	5.91895e-09	1.35987e-06	1.06887	1.34738	43.1385
Chr1	12657000	Chr1	12687000	55	9.0846e-14	4.46192e-11	1.06887	1.06181	16.6137
Chr1	12659000	Chr1	12663000	114	2.02914e-06	0.000256265	1.28718	0.653977	71.3541
Chr1	12659000	Chr1	12667000	167	1.18336e-05	0.00118896	1.28718	1.44107	117.889
Chr1	12659000	Chr1	12669000	109	4.47045e-11	1.48664e-08	1.28718	0.854282	54.3155
Chr1	12659000	Chr1	12671000	111	1.97797e-06	0.000250522	1.28718	1.3369	68.9626
Chr1	12659000	Chr1	12673000	117	1.95254e-11	6.8835e-09	1.28718	1.34738	59.0589
Chr1	12659000	Chr1	12687000	52	3.0352e-08	6.02116e-06	1.28718	1.06181	21.8493
Chr1	12659000	Chr1	12689000	36	8.72116e-05	0.00651398	1.28718	0.939025	17.6934
Chr1	12659000	Chr1	12695000	29	1.89082e-06	0.000240746	1.28718	0.707805	10.4815
Chr1	12659000	Chr1	12697000	31	3.99289e-05	0.00336954	1.28718	0.991889	13.6855
Chr1	12659000	Chr1	12705000	22	5.77996e-05	0.00461679	1.28718	0.758056	8.31128
Chr1	1267000	Chr1	1271000	82	1.10589e-10	3.45458e-08	0.629695	0.691245	36.896
Chr1	12661000	Chr1	12665000	311	2.62118e-27	4.93684e-24	1.1245	1.65212	157.477
Chr1	12661000	Chr1	12667000	227	1.68299e-12	6.96275e-10	1.1245	1.44107	137.361
Chr1	12661000	Chr1	12669000	100	3.01798e-06	0.000362852	1.1245	0.854282	61.0535
Chr1	12661000	Chr1	12671000	133	5.40401e-10	1.50156e-07	1.1245	1.3369	74.2579
Chr1	12661000	Chr1	12673000	135	1.59936e-16	1.0797e-13	1.1245	1.34738	60.7191
Chr1	12661000	Chr1	12687000	52	7.73634e-09	1.73667e-06	1.1245	1.06181	20.9148
Chr1	12661000	Chr1	12689000	36	3.48131e-05	0.00299741	1.1245	0.939025	16.8807
Chr1	12661000	Chr1	12701000	20	5.52047e-06	0.000614527	1.1245	0.533753	6.02663
Chr1	12663000	Chr1	12667000	210	1.01263e-33	3.16748e-30	0.653977	1.44107	79.8852
Chr1	12663000	Chr1	12669000	97	1.7586e-10	5.3157e-08	0.653977	0.854282	47.3567
Chr1	12663000	Chr1	12671000	130	1.31987e-17	1.00171e-14	0.653977	1.3369	55.5662
Chr1	12663000	Chr1	12673000	117	2.68745e-20	2.67837e-17	0.653977	1.34738	43.5246
Chr1	12663000	Chr1	12687000	32	1.10194e-05	0.00111848	0.653977	1.06181	13.3899
Chr1	12663000	Chr1	12697000	24	4.13172e-06	0.000477529	0.653977	0.991889	8.05057
Chr1	12663000	Chr1	12701000	16	2.13568e-06	0.000268067	0.653977	0.533753	3.74162
Chr1	12663000	Chr1	12709000	20	6.21819e-05	0.0049106	0.653977	1.28863	7.17828
Chr1	12665000	Chr1	12669000	403	8.97906e-92	3.69671e-87	1.65212	0.854282	119.635
Chr1	12665000	Chr1	12671000	534	9.091e-95	4.05708e-90	1.65212	1.3369	187.222
Chr1	12665000	Chr1	12673000	436	1.74098e-87	6.40133e-83	1.65212	1.34738	141.475
Chr1	12665000	Chr1	12687000	93	1.6628e-14	8.92985e-12	1.65212	1.06181	37.4479
Chr1	12665000	Chr1	12689000	66	8.5846e-09	1.90891e-06	1.65212	0.939025	29.9147
Chr1	12665000	Chr1	12695000	36	4.58851e-05	0.00379291	1.65212	0.707805	17.1179
Chr1	12665000	Chr1	12701000	27	8.25863e-06	0.000872279	1.65212	0.533753	10.145
Chr1	12665000	Chr1	12731000	21	9.26461e-07	0.000128436	1.65212	0.619881	5.8271
Chr1	12667000	Chr1	12671000	583	2.66626e-142	5.19581e-137	1.44107	1.3369	163.306
Chr1	12667000	Chr1	12673000	514	8.93631e-105	5.44202e-100	1.44107	1.34738	164.586
Chr1	12667000	Chr1	12687000	87	7.90617e-13	3.43115e-10	1.44107	1.06181	36.3752
Chr1	12667000	Chr1	12689000	68	4.17296e-10	1.18157e-07	1.44107	0.939025	28.8871
Chr1	12667000	Chr1	12695000	34	8.55882e-05	0.00641173	1.44107	0.707805	16.3062
Chr1	12667000	Chr1	12697000	42	3.26504e-05	0.0028382	1.44107	0.991889	20.924
Chr1	12669000	Chr1	12673000	358	2.80072e-91	1.145e-86	0.854282	1.34738	97.568
Chr1	12669000	Chr1	12687000	66	1.73104e-12	7.14892e-10	0.854282	1.06181	24.147
Chr1	12669000	Chr1	12689000	38	8.62247e-05	0.00645329	0.854282	0.939025	19.07
Chr1	12671000	Chr1	12687000	91	7.42956e-11	2.38875e-08	1.3369	1.06181	42.5202
Chr1	12673000	Chr1	12687000	103	8.9086e-12	3.3097e-09	1.34738	1.06181	48.7183
Chr1	12673000	Chr1	12689000	76	3.38796e-08	6.64899e-06	1.34738	0.939025	37.898
Chr1	1269000	Chr1	1281000	60	0.000132558	0.00925062	1.35733	0.657297	35.7537
Chr1	12687000	Chr1	12697000	82	7.46302e-05	0.00571915	1.06181	0.991889	52.0226
Chr1	12687000	Chr1	12701000	44	9.90992e-07	0.000136254	1.06181	0.533753	19.2994
Chr1	12687000	Chr1	12705000	42	5.47069e-05	0.00440776	1.06181	0.758056	21.4271
Chr1	12687000	Chr1	12731000	17	0.000142205	0.00981302	1.06181	0.619881	5.8932
Chr1	12687000	Chr1	12737000	22	0.000115136	0.00822435	1.06181	1.05464	8.72967
Chr1	12687000	Chr1	12741000	24	5.90824e-06	0.000651736	1.06181	1.07848	8.22895
Chr1	12689000	Chr1	12701000	40	5.81786e-05	0.00464231	0.939025	0.533753	20.086
Chr1	12689000	Chr1	12707000	50	3.73343e-07	5.74181e-05	0.939025	0.897885	22.4447
Chr1	12689000	Chr1	12741000	29	2.47765e-09	6.10737e-07	0.939025	1.07848	7.57773
Chr1	12695000	Chr1	12701000	61	3.38073e-06	0.000400893	0.707805	0.533753	32.0237
Chr1	12695000	Chr1	12705000	56	4.06483e-07	6.18881e-05	0.707805	0.758056	26.5032
Chr1	12695000	Chr1	12707000	54	5.82104e-07	8.50369e-05	0.707805	0.897885	25.4689
Chr1	12695000	Chr1	12709000	56	3.58602e-05	0.00307403	0.707805	1.28863	31.06
Chr1	12695000	Chr1	12711000	45	1.00932e-05	0.00103694	0.707805	1.03286	21.898
Chr1	12695000	Chr1	12713000	50	2.19698e-08	4.48603e-06	0.707805	1.08142	20.3761
Chr1	12695000	Chr1	12735000	19	1.39354e-06	0.0001842	0.707805	0.703244	4.99796
Chr1	12695000	Chr1	12737000	19	0.000144273	0.00993118	0.707805	1.05464	7.05934
Chr1	12695000	Chr1	12745000	22	4.88492e-07	7.28321e-05	0.707805	1.10239	6.08268
Chr1	12695000	Chr1	12765000	14	3.65097e-05	0.00312188	0.707805	0.995301	3.72787
Chr1	12697000	Chr1	12701000	120	1.34103e-20	1.38441e-17	0.991889	0.533753	44.8767
Chr1	12697000	Chr1	12705000	76	0.000101521	0.00740064	0.991889	0.758056	47.7874
Chr1	12697000	Chr1	12707000	72	6.5952e-05	0.00515874	0.991889	0.897885	43.9913
Chr1	12697000	Chr1	12709000	93	1.01662e-07	1.79226e-05	0.991889	1.28863	51.2235
Chr1	12697000	Chr1	12711000	65	3.34732e-06	0.000397358	0.991889	1.03286	34.8868
Chr1	12697000	Chr1	12713000	83	5.38087e-14	2.71467e-11	0.991889	1.08142	32.1297
Chr1	12697000	Chr1	12731000	21	4.91857e-05	0.00402454	0.991889	0.619881	7.63084
Chr1	12697000	Chr1	12735000	20	0.000106402	0.00769549	0.991889	0.703244	7.47698
Chr1	12697000	Chr1	12741000	27	2.99115e-06	0.000360056	0.991889	1.07848	9.57797
Chr1	12701000	Chr1	12705000	80	2.02904e-11	7.13728e-09	0.533753	0.758056	34.2972
Chr1	12701000	Chr1	12711000	55	1.91243e-06	0.000243137	0.533753	1.03286	27.231
Chr1	12701000	Chr1	12713000	59	3.22957e-10	9.31001e-08	0.533753	1.08142	23.1318
Chr1	12701000	Chr1	12731000	25	8.38003e-11	2.67143e-08	0.533753	0.619881	4.84334
Chr1	12705000	Chr1	12709000	168	1.44107e-16	9.79054e-14	0.758056	1.28863	82.8034
Chr1	12707000	Chr1	12711000	140	2.8016e-10	8.1726e-08	0.897885	1.03286	78.61
Chr1	12707000	Chr1	12713000	132	2.84707e-07	4.51365e-05	0.897885	1.08142	82.3059
Chr1	12707000	Chr1	12737000	32	2.13082e-05	0.00197398	0.897885	1.05464	13.8618
Chr1	12707000	Chr1	12745000	25	0.000116221	0.00828789	0.897885	1.10239	10.6099
Chr1	12709000	Chr1	12713000	302	2.06712e-45	1.38746e-41	1.28863	1.08142	118.125
Chr1	12709000	Chr1	12731000	55	2.48217e-13	1.15187e-10	1.28863	0.619881	17.0522
Chr1	12709000	Chr1	12735000	54	5.32498e-14	2.6881e-11	1.28863	0.703244	15.8739
Chr1	12709000	Chr1	12737000	63	4.73921e-13	2.1179e-10	1.28863	1.05464	21.7264
Chr1	12709000	Chr1	12741000	52	1.94839e-10	5.84196e-08	1.28863	1.07848	18.6938
Chr1	12711000	Chr1	12731000	60	3.45889e-18	2.78646e-15	1.03286	0.619881	15.2202
Chr1	12711000	Chr1	12735000	39	3.14933e-08	6.22433e-06	1.03286	0.703244	14.006
Chr1	12711000	Chr1	12737000	50	2.88812e-09	7.03874e-07	1.03286	1.05464	19.0806
Chr1	12711000	Chr1	12741000	39	1.29782e-06	0.000173126	1.03286	1.07848	16.3061
Chr1	12711000	Chr1	12745000	32	3.05296e-05	0.00268208	1.03286	1.10239	14.1311
Chr1	12711000	Chr1	12747000	22	0.000120882	0.00856477	1.03286	0.737251	8.76047
Chr1	12711000	Chr1	12749000	33	2.042e-07	3.35524e-05	1.03286	1.0457	11.5772
[truncated: 83,047 more rows]
