# Supplementary material for: EMF2 deficiency disrupts epigenetic and chromatin organization landscapes, blocking root regeneration competence in Arabidopsis
Source: New Phytol. 2026 May 28;251(4):1792–810. doi: 10.1111/nph.71298 (PMC13373812; doi:10.1111/nph.71298)
Supplement: Supplementary file 7 — Table S7 Information of gene pairs identified in wild‐type and emf2 at T0. Please note: Wiley is not responsible for the content or functionality of any Supporting Information supplied by the authors. Any queries (other than missing material) should be directed to the New Phytologist Central Office. [file NPH-251-1792-s005.xlsx]

## Sheet: gene_pairs_WT_T0_less_than_10Kb
chr1	fragmentMid1	fragment1_geneID	fragment1_RPKM	fragment1_subset	chr2	fragmentMid2	fragment2_geneID	fragment2_RPKM	fragment2_logRPKM.0.01
Chr2	10211000	AT2G24000	0	blue	Chr2	10215000	AT2G24010	0.114141	-3.00995
Chr3	16771000	AT3G45680	0	blue	Chr3	16779000	AT3G45700	0	-6.64386
Chr3	567000	AT3G02645	0	blue	Chr3	571000	AT3G02660	7.47413	2.90383
Chr2	10149000	AT2G23834	0	blue	Chr2	10155000	AT2G23840	0	-6.64386
Chr2	12589000	AT2G29300	0	blue	Chr2	12593000	AT2G29320	0.81143	-0.283791
Chr5	8597000	AT5G24950	0	blue	Chr5	8601000	AT5G24960	11.0812	3.47134
Chr2	7389000	AT2G17000	0	blue	Chr2	7393000	AT2G17010	0.07164	-3.61458
Chr1	9467000	AT1G27240	0	blue	Chr1	9473000	AT1G27270	0	-6.64386
Chr5	14943000	AT5G37620	0	blue	Chr5	14953000	AT5G37640	0	-6.64386
Chr4	14215000	AT4G28775	0	blue	Chr4	14223000	AT4G28800	0.883605	-0.162291
Chr5	22847000	AT5G56400	0	blue	Chr5	22857000	AT5G56440	0	-6.64386
Chr5	19211000	AT5G47340	0	blue	Chr5	19215000	AT5G47360	1.64898	0.730293
Chr3	10995000	AT3G28980	0	blue	Chr3	11003000	AT3G28990	0	-6.64386
Chr5	8197000	AT5G24180	0	blue	Chr5	8205000	AT5G24200	4.00965	2.00707
Chr5	6299000	AT5G18870	0	blue	Chr5	6309000	AT5G18910	0.0212098	-5.00186
Chr2	13743000	AT2G32370	0	blue	Chr2	13747000	AT2G32380	15.0198	3.90976
Chr5	21919000	AT5G54000	0	blue	Chr5	21923000	AT5G54020	3.48043	1.80341
Chr2	19081000	AT2G46493	0	blue	Chr2	19085000	AT2G46495	0.14652	-2.67558
Chr3	4997000	AT3G14850	0	blue	Chr3	5001000	AT3G14860	24.106	4.59192
Chr5	19941000	AT5G49180	0	blue	Chr5	19949000	AT5G49200	0.0456939	-4.16634
Chr3	16153000	AT3G44560	0	blue	Chr3	16159000	AT3G44570	0.0747168	-3.56121
Chr1	11311000	AT1G31580	0	blue	Chr1	11315000	AT1G31600	29.6888	4.89233
Chr4	11135000	AT4G20790	0	blue	Chr4	11143000	AT4G20810	0	-6.64386
Chr4	15535000	AT4G32170	0	blue	Chr4	15539000	AT4G32180	26.4167	4.72393
Chr4	6381000	AT4G10290	0	blue	Chr4	6385000	AT4G10300	4.62725	2.21327
Chr3	21581000	AT3G58290	0	blue	Chr3	21585000	AT3G58310	0	-6.64386
Chr2	7377000	AT2G16980	0	blue	Chr2	7383000	AT2G16990	1.11344	0.167923
Chr2	14721000	AT2G34890	0	blue	Chr2	14725000	AT2G34900	90.7688	6.50428
Chr1	18233000	AT1G49290	0	blue	Chr1	18237000	AT1G49300	42.1888	5.39913
Chr1	11757000	AT1G32510	0	blue	Chr1	11761000	AT1G32530	25.4333	4.66921
Chr4	4457000	AT4G07666	0	blue	Chr4	4463000	AT4G07670	0.165077	-2.51394
Chr5	24329000	AT5G60500	0	blue	Chr5	24333000	AT5G60520	0.968299	-0.0316532
Chr4	10911000	AT4G20200	0	blue	Chr4	10915000	AT4G20210	2.82987	1.50582
Chr5	15377000	AT5G38410	0	blue	Chr5	15381000	AT5G38420	0	-6.64386
Chr2	10405000	AT2G24510	0	blue	Chr2	10415000	AT2G24520	4.48688	2.16892
Chr4	11025000	AT4G20450	0	blue	Chr4	11031000	AT4G20460	3.65076	1.87214
Chr5	8783000	AT5G25300	0	blue	Chr5	8789000	AT5G25320	0	-6.64386
Chr5	7345000	AT5G22150	0	blue	Chr5	7349000	AT5G22160	0	-6.64386
Chr2	10703000	AT2G25150	0	blue	Chr2	10711000	AT2G25160	0	-6.64386
Chr5	21739000	AT5G53510	0	blue	Chr5	21747000	AT5G53530	19.4844	4.28499
Chr4	9091000	AT4G16045	0	blue	Chr4	9095000	AT4G16060	7.59731	2.92739
Chr2	14473000	AT2G34290	0	blue	Chr2	14477000	AT2G34300	68.7218	6.10291
Chr2	5685000	AT2G13630	0	blue	Chr2	5689000	AT2G13650	9.7274	3.28354
Chr1	4273000	AT1G12540	0	blue	Chr1	4277000	AT1G12560	6.3521	2.6695
Chr3	8657000	AT3G23955	0	blue	Chr3	8661000	AT3G23970	0.0372471	-4.40363
Chr1	25981000	AT1G69100	0	blue	Chr1	25985000	AT1G69120	0.0344741	-4.49089
Chr2	18291000	AT2G44240	0	blue	Chr2	18297000	AT2G44260	8.83033	3.1441
Chr1	17367000	AT1G47370	0	blue	Chr1	17373000	AT1G47380	15.3925	3.9451
Chr2	6295000	AT2G14700	0	blue	Chr2	6299000	AT2G14710	0	-6.64386
Chr2	12735000	AT2G29850	0	blue	Chr2	12741000	AT2G29870	2.47268	1.3119
Chr1	5809000	AT1G16980	0	blue	Chr1	5813000	AT1G17000	0	-6.64386
Chr3	21785000	AT3G58950	0	blue	Chr3	21791000	AT3G58970	15.8102	3.9837
Chr1	25637000	AT1G68380	0	blue	Chr1	25643000	AT1G68390	1.27995	0.367319
Chr2	14471000	AT2G34280	0	blue	Chr2	14475000	AT2G34300	68.7218	6.10291
Chr5	23863000	AT5G59105	0	blue	Chr5	23871000	AT5G59130	0	-6.64386
Chr1	24459000	AT1G65760	0	blue	Chr1	24463000	AT1G65780	0	-6.64386
Chr5	1333000	AT5G04640	0	blue	Chr5	1337000	AT5G04670	10.386	3.37796
Chr4	17711000	AT4G37700	0	blue	Chr4	17719000	AT4G37720	0.844877	-0.226212
Chr3	21861000	AT3G59130	0	blue	Chr3	21865000	AT3G59140	0.26548	-1.85998
Chr1	28963000	AT1G77093	0	blue	Chr1	28967000	AT1G77100	0	-6.64386
Chr5	15777000	AT5G39430	0	blue	Chr5	15783000	AT5G39440	0	-6.64386
Chr1	3825000	AT1G11362	0	blue	Chr1	3829000	AT1G11370	0.0186988	-5.12286
Chr5	1493000	AT5G05050	0	blue	Chr5	1497000	AT5G05070	0	-6.64386
Chr1	9389000	AT1G27040	0	blue	Chr1	9393000	AT1G27045	0	-6.64386
Chr1	11905000	AT1G32850	0	blue	Chr1	11909000	AT1G32860	9.03656	3.17737
Chr1	2553000	AT1G08140	0	blue	Chr1	2563000	AT1G08170	0	-6.64386
Chr5	21239000	AT5G52300	0	blue	Chr5	21243000	AT5G52310	0.223887	-2.09612
Chr1	19723000	AT1G52940	0	blue	Chr1	19727000	AT1G52950	0	-6.64386
Chr5	18003000	AT5G44630	0	blue	Chr5	18007000	AT5G44635	14.0172	3.81015
Chr4	12847000	AT4G24980	0	blue	Chr4	12851000	AT4G24990	39.0566	5.28786
Chr4	12843000	AT4G24974	0	blue	Chr4	12847000	AT4G24980	0	-6.64386
Chr1	8945000	AT1G25470	0	blue	Chr1	8949000	AT1G25480	5.79465	2.53721
Chr2	12723000	AT2G29800	0	blue	Chr2	12729000	AT2G29820	0	-6.64386
Chr2	16939000	AT2G40560	0	blue	Chr2	16943000	AT2G40570	7.63197	2.93394
Chr5	20229000	AT5G49780	0	blue	Chr5	20235000	AT5G49800	0.407654	-1.25962
Chr2	9901000	AT2G23260	0	blue	Chr2	9905000	AT2G23290	20.095	4.32948
Chr1	10337000	AT1G29570	0	blue	Chr1	10341000	AT1G29590	1.25909	0.343796
Chr5	18587000	AT5G45820	0	blue	Chr5	18591000	AT5G45830	0.0766377	-3.52886
Chr2	17557000	AT2G42090	0	blue	Chr2	17567000	AT2G42130	12.5687	3.65291
Chr5	8097000	AT5G23970	0	blue	Chr5	8107000	AT5G23990	0.615017	-0.678033
Chr2	19081000	AT2G46493	0	blue	Chr2	19087000	AT2G46500	63.0804	5.97935
Chr1	3235000	AT1G09935	0	blue	Chr1	3239000	AT1G09940	14.4011	3.84911
Chr2	12727000	AT2G29810	0	blue	Chr2	12731000	AT2G29830	0	-6.64386
Chr1	9753000	AT1G27990	0	blue	Chr1	9757000	AT1G28000	0	-6.64386
Chr2	18871000	AT2G45840	0	blue	Chr2	18875000	AT2G45860	30.7699	4.94392
Chr3	18637000	AT3G50270	0	blue	Chr3	18641000	AT3G50290	0.0145934	-5.34559
Chr5	1525000	AT5G05150	0	blue	Chr5	1533000	AT5G05170	79.0826	6.30547
Chr1	13611000	AT1G36230	0	blue	Chr1	13615000	AT1G36240	0.204694	-2.21964
Chr4	2487000	AT4G04900	0	blue	Chr4	2493000	AT4G04910	34.1833	5.09564
Chr1	18485000	AT1G49930	0	blue	Chr1	18489000	AT1G49940	1.19671	0.271081
Chr1	21329000	AT1G57590	0	blue	Chr1	21333000	AT1G57600	7.53772	2.91604
Chr5	22065000	AT5G54330	0	blue	Chr5	22071000	AT5G54350	0	-6.64386
Chr5	25219000	AT5G62800	0	blue	Chr5	25223000	AT5G62810	36.989	5.20941
Chr2	10815000	AT2G25410	0	blue	Chr2	10819000	AT2G25420	6.79183	2.76592
Chr1	8579000	AT1G24220	0	blue	Chr1	8587000	AT1G24240	12.943	3.69521
Chr4	10347000	AT4G18870	0	blue	Chr4	10357000	AT4G18900	0.438726	-1.15609
Chr2	605000	AT2G02290	0	blue	Chr2	609000	AT2G02310	0.68671	-0.52137
Chr1	359000	AT1G02040	0	blue	Chr1	363000	AT1G02060	11.1911	3.48557
Chr1	8265000	AT1G23300	0	blue	Chr1	8269000	AT1G23310	38.6442	5.27255
Chr4	12305000	AT4G23580	0	blue	Chr4	12315000	AT4G23620	19.0374	4.25152
Chr2	15421000	AT2G36790	0	blue	Chr2	15425000	AT2G36800	1.92657	0.953506
Chr3	6813000	AT3G19610	0	blue	Chr3	6819000	AT3G19630	30.7611	4.9435
Chr5	21183000	AT5G52130	0	blue	Chr5	21191000	AT5G52150	0	-6.64386
Chr1	2529000	AT1G08100	0	blue	Chr1	2537000	AT1G08110	96.1497	6.58736
Chr3	9899000	AT3G26855	0	blue	Chr3	9909000	AT3G26890	18.4841	4.20899
Chr4	9561000	AT4G16990	0	blue	Chr4	9569000	AT4G17000	5.0482	2.33863
Chr2	7783000	AT2G17920	0	blue	Chr2	7787000	AT2G17930	15.4024	3.94602
Chr5	22353000	AT5G55080	0	blue	Chr5	22363000	AT5G55100	32.2801	5.01302
Chr1	27557000	AT1G73290	0	blue	Chr1	27561000	AT1G73300	0.0596009	-3.84475
Chr1	21397000	AT1G57770	0	blue	Chr1	21403000	AT1G57780	0	-6.64386
Chr1	6517000	AT1G18870	0	blue	Chr1	6521000	AT1G18880	1.85761	0.901196
Chr3	8027000	AT3G22710	0	blue	Chr3	8033000	AT3G22740	0.0280756	-4.71499
Chr5	21245000	AT5G52320	0	blue	Chr5	21249000	AT5G52330	0.0159606	-5.26753
Chr2	16631000	AT2G39850	0	blue	Chr2	16639000	AT2G39855	0	-6.64386
Chr4	16221000	AT4G33830	0	blue	Chr4	16225000	AT4G33840	0	-6.64386
Chr2	5537000	AT2G13350	0	blue	Chr2	5541000	AT2G13360	0.114868	-3.00153
Chr3	83000	AT3G01270	0	blue	Chr3	87000	AT3G01280	163.74	7.35535
Chr1	5813000	AT1G17000	0	blue	Chr1	5819000	AT1G17010	0	-6.64386
Chr5	4381000	AT5G13600	0	blue	Chr5	4385000	AT5G13610	9.61022	3.26607
Chr4	16669000	AT4G35010	0	blue	Chr4	16673000	AT4G35020	46.688	5.54529
Chr2	7413000	AT2G17050	0	blue	Chr2	7423000	AT2G17060	0.0128467	-5.45187
Chr3	20355000	AT3G54940	0	blue	Chr3	20365000	AT3G54960	24.4455	4.61208
Chr1	26855000	AT1G71235	0	blue	Chr1	26861000	AT1G71250	3.15538	1.66238
Chr4	14483000	AT4G29460	0	blue	Chr4	14487000	AT4G29480	99.1251	6.63132
Chr1	7549000	AT1G21540	0	blue	Chr1	7553000	AT1G21550	0.23067	-2.05487
Chr4	13299000	AT4G26260	0	blue	Chr4	13303000	AT4G26270	43.695	5.44973
Chr2	13813000	AT2G32530	0	blue	Chr2	13821000	AT2G32550	1.62111	0.70585
Chr1	8341000	AT1G23500	0	blue	Chr1	8347000	AT1G23540	0.0997325	-3.18794
Chr3	19199000	AT3G51760	0	blue	Chr3	19203000	AT3G51770	14.8379	3.89218
Chr2	7859000	AT2G18080	0	blue	Chr2	7867000	AT2G18090	38.4982	5.26709
Chr4	6195000	AT4G09860	0	blue	Chr4	6201000	AT4G09870	0	-6.64386
Chr3	7515000	AT3G21340	0	blue	Chr3	7519000	AT3G21351	0.958645	-0.0459598
Chr3	17225000	AT3G46770	0	blue	Chr3	17229000	AT3G46780	0.0124024	-5.4802
Chr1	1637000	AT1G05530	0	blue	Chr1	1641000	AT1G05550	0	-6.64386
Chr5	17999000	AT5G44620	0	blue	Chr5	18003000	AT5G44630	0	-6.64386
Chr3	10985000	AT3G28960	0	blue	Chr3	10989000	AT3G28970	23.4491	4.55207
Chr1	5599000	AT1G16380	0	blue	Chr1	5609000	AT1G16410	0	-6.64386
Chr1	151000	AT1G01400	0	blue	Chr1	155000	AT1G01420	0	-6.64386
Chr5	25339000	AT5G63170	0	blue	Chr5	25343000	AT5G63180	0.0132401	-5.42724
Chr4	7793000	AT4G13410	0	blue	Chr4	7797000	AT4G13420	0.0933483	-3.27441
Chr3	18601000	AT3G50160	0	blue	Chr3	18605000	AT3G50180	0.208568	-2.19385
Chr5	16245000	AT5G40560	0	blue	Chr5	16249000	AT5G40580	58.4194	5.86862
Chr4	14479000	AT4G29450	0	blue	Chr4	14489000	AT4G29490	32.1737	5.00826
Chr4	16817000	AT4G35370	0	blue	Chr4	16821000	AT4G35380	1.54017	0.632424
Chr4	14683000	AT4G30030	0	blue	Chr4	14689000	AT4G30060	2.54921	1.3557
Chr2	7389000	AT2G17000	0	blue	Chr2	7397000	AT2G17020	14.5659	3.86551
Chr1	26015000	AT1G69190	0	blue	Chr1	26019000	AT1G69210	11.2839	3.49747
Chr1	22245000	AT1G60370	0	blue	Chr1	22249000	AT1G60390	15.7521	3.97839
Chr2	14469000	AT2G34270	0	blue	Chr2	14475000	AT2G34300	68.7218	6.10291
Chr1	9107000	AT1G26320	0	blue	Chr1	9111000	AT1G26330	4.00511	2.00544
Chr5	10559000	AT5G28550	0	blue	Chr5	10567000	AT5G28560	0	-6.64386
Chr2	16889000	AT2G40435	0	blue	Chr2	16899000	AT2G40460	0.0363326	-4.43183
Chr5	22987000	AT5G56850	0	blue	Chr5	22991000	AT5G56860	0	-6.64386
Chr1	17595000	AT1G47780	0	blue	Chr1	17599000	AT1G47786	0	-6.64386
Chr3	21579000	AT3G58280	0	blue	Chr3	21583000	AT3G58300	0	-6.64386
Chr1	9465000	AT1G27220	0	blue	Chr1	9469000	AT1G27250	0	-6.64386
Chr5	22271000	AT5G54820	0	blue	Chr5	22275000	AT5G54830	12.0197	3.58853
Chr4	15453000	AT4G31940	0	blue	Chr4	15457000	AT4G31950	0	-6.64386
Chr1	26147000	AT1G69540	0	blue	Chr1	26151000	AT1G69550	2.27201	1.1903
Chr5	23561000	AT5G58260	0	blue	Chr5	23567000	AT5G58270	16.0642	4.00667
Chr1	21113000	AT1G56400	0	blue	Chr1	21119000	AT1G56410	0	-6.64386
Chr5	18807000	AT5G46360	0	blue	Chr5	18811000	AT5G46370	0	-6.64386
Chr5	3875000	AT5G12000	0	blue	Chr5	3879000	AT5G12010	23.1449	4.53325
Chr1	24369000	AT1G65550	0	blue	Chr1	24373000	AT1G65560	4.86563	2.28559
Chr3	6481000	AT3G18810	0	blue	Chr3	6485000	AT3G18820	103.978	6.70027
Chr5	16563000	AT5G41380	0	blue	Chr5	16567000	AT5G41390	0	-6.64386
Chr1	24509000	AT1G65880	0	blue	Chr1	24513000	AT1G65890	0	-6.64386
Chr1	29251000	AT1G77790	0	blue	Chr1	29259000	AT1G77800	25.8842	4.69456
Chr1	2291000	AT1G07460	0	blue	Chr1	2295000	AT1G07473	0.349306	-1.47671
Chr3	1511000	AT3G05310	0	blue	Chr3	1515000	AT3G05320	8.02301	3.00594
Chr5	19191000	AT5G47260	0	blue	Chr5	19195000	AT5G47280	0	-6.64386
Chr5	22185000	AT5G54610	0	blue	Chr5	22189000	AT5G54620	0	-6.64386
Chr2	1345000	AT2G04060	0	blue	Chr2	1355000	AT2G04070	3.22081	1.6919
Chr2	14243000	AT2G33655	0	blue	Chr2	14247000	AT2G33670	0	-6.64386
Chr3	19765000	AT3G53305	0	blue	Chr3	19771000	AT3G53320	8.69804	3.12235
Chr1	24691000	AT1G66245	0	blue	Chr1	24695000	AT1G66250	16.5934	4.05341
Chr1	24061000	AT1G64780	0	blue	Chr1	24065000	AT1G64790	41.9295	5.39024
Chr2	17277000	AT2G41445	0	blue	Chr2	17281000	AT2G41450	2.75577	1.46768
Chr2	14399000	AT2G34110	0	blue	Chr2	14405000	AT2G34100	0.144404	-2.69522
Chr2	9373000	AT2G22030	0	blue	Chr2	9381000	AT2G22060	0.0789231	-3.4913
Chr5	5857000	AT5G17740	0	blue	Chr5	5861000	AT5G17760	100.103	6.64549
Chr1	22457000	AT1G60985	0	blue	Chr1	22461000	AT1G60987	0	-6.64386
Chr4	16727000	AT4G35150	0	blue	Chr4	16731000	AT4G35160	0.373214	-1.38378
Chr5	5401000	AT5G16530	0	blue	Chr5	5405000	AT5G16540	1.50041	0.594937
Chr3	19757000	AT3G53280	0	blue	Chr3	19761000	AT3G53300	0	-6.64386
Chr2	7809000	AT2G17950	0	blue	Chr2	7813000	AT2G17960	0	-6.64386
Chr1	4659000	AT1G13605	0	blue	Chr1	4665000	AT1G13610	0.781337	-0.337636
Chr3	9631000	AT3G26280	0	blue	Chr3	9639000	AT3G26300	0	-6.64386
Chr3	18283000	AT3G49307	0	blue	Chr3	18287000	AT3G49310	16.8797	4.07807
Chr4	9985000	AT4G17990	0	blue	Chr4	9993000	AT4G18010	1.69943	0.773516
Chr1	21381000	AT1G57730	0	blue	Chr1	21385000	AT1G57750	0.280875	-1.78153
Chr1	19005000	AT1G51260	0	blue	Chr1	19013000	AT1G51290	0	-6.64386
Chr3	21071000	AT3G56920	0	blue	Chr3	21075000	AT3G56930	10.4913	3.3925
Chr4	10751000	AT4G19760	0	blue	Chr4	10761000	AT4G19800	0	-6.64386
Chr5	21169000	AT5G52090	0	blue	Chr5	21173000	AT5G52110	10.0003	3.32342
Chr2	677000	AT2G02520	0	blue	Chr2	685000	AT2G02540	0	-6.64386
Chr1	23311000	AT1G62940	0	blue	Chr1	23315000	AT1G62950	2.66821	1.42127
Chr2	13817000	AT2G32540	0	blue	Chr2	13821000	AT2G32550	1.62111	0.70585
Chr4	11493000	AT4G21630	0	blue	Chr4	11503000	AT4G21650	0.00912085	-5.70871
Chr3	18149000	AT3G48950	0	blue	Chr3	18153000	AT3G48970	4.52856	2.18223
Chr1	709000	AT1G03050	0	blue	Chr1	713000	AT1G03060	11.1572	3.48119
Chr1	6577000	AT1G19040	0	blue	Chr1	6583000	AT1G19060	0	-6.64386
Chr4	13963000	AT4G28090	0	blue	Chr4	13967000	AT4G28100	15.372	3.94317
Chr5	5637000	AT5G17130	0	blue	Chr5	5641000	AT5G17160	29.9143	4.90324
Chr3	1847000	AT3G06120	0	blue	Chr3	1857000	AT3G06140	4.72322	2.24282
Chr3	20425000	AT3G55110	0	blue	Chr3	20431000	AT3G55120	0.518664	-0.919577
Chr2	8337000	AT2G19210	0	blue	Chr2	8347000	AT2G19230	0	-6.64386
Chr2	8341000	AT2G19220	0	blue	Chr2	8351000	AT2G19240	1.26411	0.349491
Chr3	10451000	AT3G28070	0	blue	Chr3	10455000	AT3G28080	0	-6.64386
Chr5	4875000	AT5G15060	0	blue	Chr5	4879000	AT5G15070	6.69631	2.74552
Chr1	9469000	AT1G27250	0	blue	Chr1	9473000	AT1G27270	0	-6.64386
Chr3	20949000	AT3G56530	0	blue	Chr3	20953000	AT3G56550	0.812159	-0.282511
Chr3	829000	AT3G03480	0	blue	Chr3	837000	AT3G03510	0	-6.64386
Chr5	1075000	AT5G03980	0	blue	Chr5	1083000	AT5G04020	5.61016	2.49061
Chr1	11319000	AT1G31630	0	blue	Chr1	11323000	AT1G31640	0	-6.64386
Chr3	1095000	AT3G04170	0	blue	Chr3	1099000	AT3G04181	1.47663	0.572048
Chr4	9009000	AT4G15870	0	blue	Chr4	9013000	AT4G15880	19.3976	4.27855
Chr1	18169000	AT1G49100	0	blue	Chr1	18175000	AT1G49130	0.126722	-2.87069
Chr3	16771000	AT3G45680	0	blue	Chr3	16777000	AT3G45690	0	-6.64386
Chr3	5767000	AT3G16880	0	blue	Chr3	5771000	AT3G16895	0	-6.64386
Chr1	9569000	AT1G27550	0	blue	Chr1	9577000	AT1G27570	0	-6.64386
Chr5	24945000	AT5G62110	0	blue	Chr5	24951000	AT5G62130	4.33655	2.11987
Chr5	18305000	AT5G45230	0	blue	Chr5	18315000	AT5G45240	0.0190573	-5.10495
Chr2	12727000	AT2G29810	0	blue	Chr2	12733000	AT2G29840	0	-6.64386
Chr4	235000	AT4G00540	0	blue	Chr4	239000	AT4G00550	10.4723	3.38989
Chr2	6817000	AT2G15640	0	blue	Chr2	6825000	AT2G15660	0	-6.64386
Chr3	16999000	AT3G46260	0	blue	Chr3	17003000	AT3G46270	0	-6.64386
Chr2	7475000	AT2G17170	0	blue	Chr2	7479000	AT2G17190	42.0455	5.39422
Chr3	10641000	AT3G28410	0	blue	Chr3	10649000	AT3G28415	0.0380366	-4.37972
Chr1	4291000	AT1G12610	0	blue	Chr1	4295000	AT1G12620	3.96343	1.99038
Chr4	257000	AT4G00610	0	blue	Chr4	265000	AT4G00630	16.642	4.05763
Chr5	20265000	AT5G49860	0	blue	Chr5	20271000	AT5G49870	1.60367	0.690348
Chr3	77000	AT3G01230	0	blue	Chr3	81000	AT3G01260	0	-6.64386
Chr2	12901000	AT2G30240	0	blue	Chr2	12905000	AT2G30250	11.7755	3.55894
Chr5	1561000	AT5G05260	0	blue	Chr5	1565000	AT5G05270	0.242459	-1.98588
Chr5	20979000	AT5G51650	0	blue	Chr5	20983000	AT5G51660	14.0654	3.81511
Chr5	8201000	AT5G24190	0	blue	Chr5	8205000	AT5G24200	4.00965	2.00707
Chr2	7031000	AT2G16220	0	blue	Chr2	7037000	AT2G16230	0	-6.64386
Chr5	4281000	AT5G13350	0	blue	Chr5	4285000	AT5G13360	37.0304	5.21103
Chr4	11499000	AT4G21640	0	blue	Chr4	11507000	AT4G21660	116.92	6.8695
Chr1	29517000	AT1G78450	0	blue	Chr1	29525000	AT1G78476	3.64437	1.86962
Chr5	9073000	AT5G25980	0	blue	Chr5	9077000	AT5G25990	0	-6.64386
Chr4	15335000	AT4G31660	0	blue	Chr4	15339000	AT4G31670	10.4046	3.38054
Chr2	8505000	AT2G19700	0	blue	Chr2	8509000	AT2G19710	6.95797	2.80074
Chr5	20363000	AT5G50060	0	blue	Chr5	20367000	AT5G50080	0	-6.64386
Chr1	11867000	AT1G32770	0	blue	Chr1	11871000	AT1G32780	0	-6.64386
Chr4	12203000	AT4G23360	0	blue	Chr4	12209000	AT4G23370	0.0160153	-5.2645
Chr3	21905000	AT3G59260	0	blue	Chr3	21909000	AT3G59280	33.1908	5.05315
Chr3	3815000	AT3G11980	0	blue	Chr3	3819000	AT3G12000	0	-6.64386
Chr3	16777000	AT3G45690	0	blue	Chr3	16781000	AT3G45700	0	-6.64386
Chr5	7345000	AT5G22150	0	blue	Chr5	7351000	AT5G22170	0	-6.64386
Chr1	23709000	AT1G63870	0	blue	Chr1	23713000	AT1G63880	0.263882	-1.86838
Chr1	29311000	AT1G77960	0	blue	Chr1	29315000	AT1G77980	0	-6.64386
Chr5	19963000	AT5G49240	0	blue	Chr5	19973000	AT5G49270	1.22385	0.30317
Chr2	12579000	AT2G29250	0	blue	Chr2	12583000	AT2G29260	1.56338	0.653868
Chr1	10119000	AT1G29010	0	blue	Chr1	10125000	AT1G29025	0.155851	-2.59204
Chr4	9087000	AT4G16040	0	blue	Chr4	9091000	AT4G16045	0	-6.64386
Chr4	2729000	AT4G05360	0	blue	Chr4	2737000	AT4G05380	0.423345	-1.20641
Chr5	14245000	AT5G36200	0	blue	Chr5	14249000	AT5G36210	25.8227	4.69112
Chr2	15421000	AT2G36790	0	blue	Chr2	15431000	AT2G36810	11.3989	3.51209
Chr3	21149000	AT3G57130	0	blue	Chr3	21153000	AT3G57140	6.64439	2.73431
Chr4	9403000	AT4G16730	0	blue	Chr4	9411000	AT4G16740	0	-6.64386
Chr3	7039000	AT3G20160	0	blue	Chr3	7043000	AT3G20170	8.77465	3.13498
Chr3	5653000	AT3G16600	0	blue	Chr3	5657000	AT3G16610	1.29996	0.389526
Chr3	21881000	AT3G59180	0	blue	Chr3	21885000	AT3G59190	0.0108672	-5.58262
Chr4	7069000	AT4G11730	0	blue	Chr4	7073000	AT4G11740	20.6334	4.36761
Chr1	23385000	AT1G63060	0	blue	Chr1	23389000	AT1G63080	2.17387	1.12689
Chr5	9105000	AT5G26060	0	blue	Chr5	9111000	AT5G26090	0.894171	-0.145332
Chr2	13949000	AT2G32880	0	blue	Chr2	13953000	AT2G32890	6.06501	2.60289
Chr3	10391000	AT3G27970	0	blue	Chr3	10395000	AT3G27980	1.43054	0.526606
Chr1	3145000	AT1G09720	0	blue	Chr1	3149000	AT1G09730	26.2629	4.71551
Chr1	6211000	AT1G18050	0	blue	Chr1	6215000	AT1G18070	91.0522	6.50878
Chr3	9203000	AT3G25265	0	blue	Chr3	9207000	AT3G25280	0	-6.64386
Chr4	12599000	AT4G24300	0	blue	Chr4	12603000	AT4G24320	2.21376	1.153
Chr4	16717000	AT4G35120	0	blue	Chr4	16725000	AT4G35140	9.7456	3.28623
Chr3	20645000	AT3G55646	0	blue	Chr3	20649000	AT3G55660	7.90367	2.98435
Chr1	2289000	AT1G07450	0	blue	Chr1	2293000	AT1G07470	26.1302	4.7082
Chr5	21573000	AT5G53190	0	blue	Chr5	21583000	AT5G53200	0	-6.64386
Chr1	11241000	AT1G31380	0	blue	Chr1	11247000	AT1G31410	9.2603	3.21262
Chr1	5603000	AT1G16390	0	blue	Chr1	5611000	AT1G16410	0	-6.64386
Chr2	18221000	AT2G44030	0	blue	Chr2	18225000	AT2G44050	39.4143	5.30101
Chr5	22185000	AT5G54610	0	blue	Chr5	22193000	AT5G54630	0	-6.64386
Chr5	18815000	AT5G46380	0	blue	Chr5	18819000	AT5G46390	2.60808	1.38851
Chr5	18607000	AT5G45870	0	blue	Chr5	18611000	AT5G45880	0	-6.64386
Chr4	6965000	AT4G11460	0	blue	Chr4	6973000	AT4G11480	0.725097	-0.443993
Chr5	5629000	AT5G17120	0	blue	Chr5	5639000	AT5G17150	0.945528	-0.0656305
Chr1	25447000	AT1G67865	0	blue	Chr1	25455000	AT1G67880	4.30472	2.10927
Chr4	363000	AT4G00870	0	blue	Chr4	367000	AT4G00880	0.154105	-2.60731
Chr1	6979000	AT1G20130	0	blue	Chr1	6983000	AT1G20132	0	-6.64386
Chr4	12305000	AT4G23580	0	blue	Chr4	12311000	AT4G23600	0.255546	-1.91297
Chr4	16145000	AT4G33600	0	blue	Chr4	16153000	AT4G33625	24.214	4.59837
Chr4	14335000	AT4G29090	0	blue	Chr4	14343000	AT4G29100	30.5687	4.93445
Chr2	9021000	AT2G21010	0	blue	Chr2	9027000	AT2G21040	0	-6.64386
Chr2	16835000	AT2G40310	0	blue	Chr2	16839000	AT2G40316	16.0689	4.0071
Chr1	23211000	AT1G62690	0	blue	Chr1	23217000	AT1G62700	1.72045	0.791143
Chr3	19301000	AT3G52020	0	blue	Chr3	19305000	AT3G52050	10.4173	3.3823
Chr3	22665000	AT3G61230	0	blue	Chr3	22669000	AT3G61240	49.6892	5.63515
Chr2	335000	AT2G01770	0	blue	Chr2	345000	AT2G01800	0	-6.64386
Chr3	22761000	AT3G61500	0	blue	Chr3	22765000	AT3G61510	0	-6.64386
Chr1	18221000	AT1G49250	0	blue	Chr1	18229000	AT1G49270	0	-6.64386
Chr5	7003000	AT5G20690	0	blue	Chr5	7011000	AT5G20710	0.00827731	-5.7738
Chr5	24329000	AT5G60500	0	blue	Chr5	24335000	AT5G60530	19.0126	4.24964
Chr2	10691000	AT2G25120	0	blue	Chr2	10697000	AT2G25130	5.75262	2.52673
Chr1	13109000	AT1G35540	0	blue	Chr1	13113000	AT1G35550	0	-6.64386
Chr1	3769000	AT1G11250	0	blue	Chr1	3779000	AT1G11260	9.19083	3.20176
Chr3	20949000	AT3G56530	0	blue	Chr3	20959000	AT3G56570	13.7208	3.77934
Chr2	8413000	AT2G19420	0	blue	Chr2	8417000	AT2G19430	18.7595	4.23032
Chr4	981000	AT4G02235	0	blue	Chr4	991000	AT4G02260	9.70874	3.28077
Chr1	589000	AT1G02700	0	blue	Chr1	593000	AT1G02720	6.63111	2.73142
Chr4	2727000	AT4G05350	0	blue	Chr4	2731000	AT4G05360	0	-6.64386
Chr1	24575000	AT1G66000	0	blue	Chr1	24579000	AT1G66020	0.0444386	-4.19923
Chr1	1245000	AT1G04560	0	blue	Chr1	1255000	AT1G04580	0.952496	-0.0551482
Chr5	23753000	AT5G58820	0	blue	Chr5	23757000	AT5G58830	0.020106	-5.0538
Chr1	22525000	AT1G61120	0	blue	Chr1	22529000	AT1G61130	0	-6.64386
Chr5	6003000	AT5G18160	0	blue	Chr5	6007000	AT5G18170	24.3286	4.60517
Chr2	13477000	AT2G31690	0	blue	Chr2	13481000	AT2G31700	0	-6.64386
Chr5	9139000	AT5G26150	0	blue	Chr5	9147000	AT5G26170	7.87846	2.97974
Chr5	2969000	AT5G09560	0	blue	Chr5	2973000	AT5G09580	4.06706	2.02753
Chr1	6121000	AT1G17770	0	blue	Chr1	6125000	AT1G17780	11.9516	3.58034
Chr3	16729000	AT3G45577	0	blue	Chr3	16733000	AT3G45590	6.59742	2.72409
Chr2	10395000	AT2G24460	0	blue	Chr2	10399000	AT2G24490	15.3639	3.94241
Chr5	2143000	AT5G06920	0	blue	Chr5	2149000	AT5G06940	4.47033	2.1636
Chr3	4249000	AT3G13220	0	blue	Chr3	4253000	AT3G13222	49.3397	5.62497
Chr3	21903000	AT3G59250	0	blue	Chr3	21907000	AT3G59270	0.0442241	-4.20492
Chr5	1081000	AT5G04010	0	blue	Chr5	1085000	AT5G04020	5.61016	2.49061
Chr5	14943000	AT5G37620	0	blue	Chr5	14949000	AT5G37630	7.91636	2.98666
Chr3	309000	AT3G01880	0	blue	Chr3	313000	AT3G01900	0.782442	-0.335623
Chr3	7605000	AT3G21590	0	blue	Chr3	7609000	AT3G21610	18.6533	4.22213
Chr2	11727000	AT2G27420	0	blue	Chr2	11731000	AT2G27430	0.329809	-1.5572
Chr5	23765000	AT5G58850	0	blue	Chr5	23771000	AT5G58870	17.1896	4.1043
Chr3	9177000	AT3G25200	0	blue	Chr3	9181000	AT3G25210	15.8117	3.98383
Chr3	7407000	AT3G21120	0	blue	Chr3	7411000	AT3G21140	21.2922	4.41293
Chr5	6619000	AT5G19610	0	blue	Chr5	6629000	AT5G19630	9.42016	3.23728
Chr1	27913000	AT1G74220	0	blue	Chr1	27917000	AT1G74230	66.1348	6.04756
Chr1	24453000	AT1G65740	0	blue	Chr1	24461000	AT1G65770	0	-6.64386
Chr2	14365000	AT2G34000	0	blue	Chr2	14369000	AT2G34010	0	-6.64386
Chr3	18255000	AT3G49230	0	blue	Chr3	18259000	AT3G49250	5.36903	2.42734
Chr4	6561000	AT4G10613	0	blue	Chr4	6567000	AT4G10630	22.1879	4.47235
Chr4	1591000	AT4G03570	0	blue	Chr4	1599000	AT4G03580	0	-6.64386
Chr1	25353000	AT1G67640	0	blue	Chr1	25361000	AT1G67650	3.77241	1.91931
Chr1	22239000	AT1G60340	0	blue	Chr1	22243000	AT1G60360	0.0376105	-4.39258
Chr4	12111000	AT4G23110	0	blue	Chr4	12115000	AT4G23120	0	-6.64386
Chr1	19727000	AT1G52950	0	blue	Chr1	19737000	AT1G52970	0	-6.64386
Chr4	11735000	AT4G22165	0	blue	Chr4	11739000	AT4G22180	0	-6.64386
Chr4	13601000	AT4G27110	0	blue	Chr4	13605000	AT4G27130	311.091	8.28124
Chr2	12263000	AT2G28610	0	blue	Chr2	12267000	AT2G28620	11.5485	3.53088
Chr5	19069000	AT5G47000	0	blue	Chr5	19073000	AT5G47010	49.7366	5.63653
Chr4	12387000	AT4G23780	0	blue	Chr4	12391000	AT4G23800	112.314	6.81152
Chr1	5713000	AT1G16705	0	blue	Chr1	5717000	AT1G16710	13.3584	3.74076
Chr1	5809000	AT1G16980	0	blue	Chr1	5819000	AT1G17010	0	-6.64386
Chr5	15285000	AT5G38260	0	blue	Chr5	15295000	AT5G38280	10.6657	3.41626
Chr5	24427000	AT5G60740	0	blue	Chr5	24431000	AT5G60750	11.8732	3.57085
Chr2	17111000	AT2G41997	0	blue	Chr2	17115000	AT2G41010	9.15463	3.19608
Chr4	13327000	AT4G26350	0	blue	Chr4	13335000	AT4G26370	2.76686	1.47345
Chr1	19205000	AT1G51780	0	blue	Chr1	19209000	AT1G51790	0.190814	-2.31607
Chr5	21251000	AT5G52340	0	blue	Chr5	21255000	AT5G52350	0.0131349	-5.43379
Chr3	1573000	AT3G05440	0	blue	Chr3	1581000	AT3G05470	3.59048	1.84819
Chr3	3395000	AT3G10845	0	blue	Chr3	3399000	AT3G10850	79.2916	6.30928
Chr4	14479000	AT4G29450	0	blue	Chr4	14485000	AT4G29470	0.11093	-3.04776
Chr2	12719000	AT2G29780	0	blue	Chr2	12729000	AT2G29820	0	-6.64386
Chr2	18127000	AT2G43740	0	blue	Chr2	18135000	AT2G43770	32.0668	5.00346
Chr3	15895000	AT3G44170	0	blue	Chr3	15901000	AT3G44180	0	-6.64386
Chr5	24795000	AT5G61700	0	blue	Chr5	24805000	AT5G61730	1.69175	0.767016
Chr1	16235000	AT1G43140	0	blue	Chr1	16239000	AT1G43145	0	-6.64386
Chr1	28919000	AT1G76955	0	blue	Chr1	28923000	AT1G76970	13.6117	3.76784
Chr5	2137000	AT5G06900	0	blue	Chr5	2143000	AT5G06920	0	-6.64386
Chr2	13361000	AT2G31335	0	blue	Chr2	13365000	AT2G31340	5.30375	2.40973
Chr5	6609000	AT5G19580	0	blue	Chr5	6613000	AT5G19600	0	-6.64386
Chr2	5629000	AT2G13500	0	blue	Chr2	5637000	AT2G13540	24.8044	4.6331
Chr5	19191000	AT5G47260	0	blue	Chr5	19201000	AT5G47310	30.4072	4.92681
Chr5	18931000	AT5G46650	0	blue	Chr5	18939000	AT5G46670	0	-6.64386
Chr2	11365000	AT2G26695	0	blue	Chr2	11369000	AT2G26700	1.89974	0.933379
Chr4	8589000	AT4G15050	0	blue	Chr4	8593000	AT4G15053	0	-6.64386
Chr5	25003000	AT5G62240	0	blue	Chr5	25007000	AT5G62250	0	-6.64386
Chr1	2379000	AT1G07690	0	blue	Chr1	2387000	AT1G07710	0.74704	-0.401559
Chr1	26159000	AT1G69560	0	blue	Chr1	26163000	AT1G69570	7.13426	2.83679
Chr5	20647000	AT5G50770	0	blue	Chr5	20651000	AT5G50780	14.7589	3.88449
Chr1	11985000	AT1G33070	0	blue	Chr1	11989000	AT1G33080	2.90113	1.54158
Chr1	215000	AT1G01590	0	blue	Chr1	219000	AT1G01600	3.00288	1.59114
Chr1	7431000	AT1G21230	0	blue	Chr1	7437000	AT1G21245	0	-6.64386
Chr4	7815000	AT4G13450	0	blue	Chr4	7825000	AT4G13460	15.4075	3.94649
Chr5	2509000	AT5G07850	0	blue	Chr5	2513000	AT5G07860	6.47153	2.69633
Chr1	8045000	AT1G22720	0	blue	Chr1	8049000	AT1G22730	15.7277	3.97615
Chr4	8119000	AT4G14080	0	blue	Chr4	8123000	AT4G14090	3.31441	1.7331
Chr4	12097000	AT4G23080	0	blue	Chr4	12103000	AT4G23100	94.0971	6.55623
Chr3	2801000	AT3G09140	0	blue	Chr3	2805000	AT3G09150	8.69284	3.12149
Chr1	28967000	AT1G77100	0	blue	Chr1	28971000	AT1G77110	1.09458	0.143502
Chr1	23845000	AT1G64255	0	blue	Chr1	23849000	AT1G64260	3.41314	1.77532
Chr2	1495000	AT2G04300	0	blue	Chr2	1503000	AT2G04305	8.66151	3.11628
Chr4	1965000	AT4G04090	0	blue	Chr4	1973000	AT4G04110	0.0645566	-3.74552
Chr3	31000	AT3G01085	0	blue	Chr3	35000	AT3G01100	16.9708	4.08584
Chr1	24165000	AT1G65050	0	blue	Chr1	24175000	AT1G65070	8.65411	3.11505
Chr5	23867000	AT5G59120	0	blue	Chr5	23875000	AT5G59140	58.0748	5.86009
Chr1	24453000	AT1G65740	0	blue	Chr1	24459000	AT1G65760	0	-6.64386
Chr5	6619000	AT5G19610	0	blue	Chr5	6625000	AT5G19620	14.9824	3.90616
Chr1	26855000	AT1G71235	0	blue	Chr1	26863000	AT1G71260	45.2047	5.49872
Chr4	115000	AT4G00260	0	blue	Chr4	123000	AT4G00290	11.0151	3.46272
Chr1	21359000	AT1G57670	0	blue	Chr1	21363000	AT1G57680	39.314	5.29734
Chr5	9839000	AT5G27780	0	blue	Chr5	9843000	AT5G27800	0	-6.64386
Chr4	16205000	AT4G33790	0	blue	Chr4	16215000	AT4G33810	0	-6.64386
Chr3	16393000	AT3G44910	0	blue	Chr3	16397000	AT3G44920	0	-6.64386
Chr4	6229000	AT4G09930	0	blue	Chr4	6237000	AT4G09960	0.018042	-5.15627
Chr2	10775000	AT2G25305	0	blue	Chr2	10779000	AT2G25310	30.6806	4.93973
Chr3	7735000	AT3G21950	0	blue	Chr3	7743000	AT3G21970	0	-6.64386
Chr1	18229000	AT1G49270	0	blue	Chr1	18233000	AT1G49290	0	-6.64386
Chr1	8253000	AT1G23240	0	blue	Chr1	8257000	AT1G23260	52.5253	5.71522
Chr5	683000	AT5G02930	0	blue	Chr5	687000	AT5G02940	0.394424	-1.30606
Chr5	14193000	AT5G36100	0	blue	Chr5	14197000	AT5G36110	0.142904	-2.7093
Chr2	7953000	AT2G18300	0	blue	Chr2	7957000	AT2G18320	0	-6.64386
Chr2	17679000	AT2G42460	0	blue	Chr2	17689000	AT2G42480	0	-6.64386
Chr1	3911000	AT1G11620	0	blue	Chr1	3915000	AT1G11650	144.142	7.17145
Chr5	1989000	AT5G06520	0	blue	Chr5	1993000	AT5G06530	1.9253	0.952558
Chr3	9631000	AT3G26280	0	blue	Chr3	9641000	AT3G26310	0	-6.64386
Chr1	2553000	AT1G08140	0	blue	Chr1	2557000	AT1G08150	0	-6.64386
Chr4	6329000	AT4G10150	0	blue	Chr4	6337000	AT4G10160	0	-6.64386
Chr1	12509000	AT1G34310	0	blue	Chr1	12515000	AT1G34315	18.1388	4.1818
Chr1	4133000	AT1G12190	0	blue	Chr1	4143000	AT1G12211	0.0365	-4.42663
Chr5	18409000	AT5G45430	0	blue	Chr5	18413000	AT5G45440	2.19857	1.14311
Chr2	6275000	AT2G14670	0	blue	Chr2	6285000	AT2G14690	1.06438	0.1035
Chr2	9835000	AT2G23096	0	blue	Chr2	9839000	AT2G23100	1.81363	0.866815
Chr2	17107000	AT2G40990	0	blue	Chr2	17111000	AT2G41997	0	-6.64386
Chr4	18363000	AT4G39480	0	blue	Chr4	18367000	AT4G39500	0.113251	-3.02033
Chr2	10259000	AT2G24130	0	blue	Chr2	10263000	AT2G24140	1.19822	0.27288
Chr5	22189000	AT5G54620	0	blue	Chr5	22193000	AT5G54630	0	-6.64386
Chr1	987000	AT1G03880	0	blue	Chr1	991000	AT1G03890	0	-6.64386
Chr5	2965000	AT5G09550	0	blue	Chr5	2971000	AT5G09570	1.99788	1.00567
Chr3	2657000	AT3G08750	0	blue	Chr3	2661000	AT3G08760	27.8554	4.8004
Chr5	15803000	AT5G39480	0	blue	Chr5	15807000	AT5G39490	0	-6.64386
Chr5	17849000	AT5G44310	0	blue	Chr5	17853000	AT5G44316	0	-6.64386
Chr4	11323000	AT4G21240	0	blue	Chr4	11329000	AT4G21260	0	-6.64386
Chr1	28109000	AT1G74810	0	blue	Chr1	28117000	AT1G74840	43.49	5.44294
Chr5	20357000	AT5G50040	0	blue	Chr5	20361000	AT5G50050	0	-6.64386
Chr5	16887000	AT5G42235	0	blue	Chr5	16891000	AT5G42240	2.98213	1.58117
Chr1	24267000	AT1G65330	0	blue	Chr1	24277000	AT1G65350	0.0481885	-4.10312
Chr3	9629000	AT3G26270	0	blue	Chr3	9633000	AT3G26290	0.0142605	-5.36525
Chr1	19095000	AT1G51490	0	blue	Chr1	19099000	AT1G51500	24.4376	4.61162
Chr1	22255000	AT1G60400	0	blue	Chr1	22259000	AT1G60410	0	-6.64386
Chr5	7505000	AT5G22590	0	blue	Chr5	7511000	AT5G22600	0	-6.64386
Chr4	16641000	AT4G34940	0	blue	Chr4	16651000	AT4G34960	28.2191	4.81911
Chr1	1695000	AT1G05660	0	blue	Chr1	1699000	AT1G05670	4.96894	2.31584
Chr4	13255000	AT4G26150	0	blue	Chr4	13259000	AT4G26170	0.166402	-2.50306
Chr1	2559000	AT1G08150	0	blue	Chr1	2563000	AT1G08170	0	-6.64386
Chr4	7153000	AT4G11900	0	blue	Chr4	7157000	AT4G11910	0.45607	-1.10138
Chr2	13019000	AT2G30560	0	blue	Chr2	13023000	AT2G30575	4.2028	2.07478
Chr1	7437000	AT1G21245	0	blue	Chr1	7441000	AT1G21250	1.5905	0.678523
Chr2	6977000	AT2G16040	0	blue	Chr2	6981000	AT2G16050	0.43876	-1.15598
Chr1	21607000	AT1G58260	0	blue	Chr1	21611000	AT1G58265	0	-6.64386
Chr1	367000	AT1G02065	0	blue	Chr1	371000	AT1G02070	2.10957	1.08377
Chr4	6735000	AT4G11020	0	blue	Chr4	6739000	AT4G11030	0	-6.64386
Chr5	23863000	AT5G59105	0	blue	Chr5	23867000	AT5G59120	0	-6.64386
Chr1	12931000	AT1G35242	0	blue	Chr1	12937000	AT1G35260	0.422117	-1.21051
Chr2	7025000	AT2G16200	0	blue	Chr2	7029000	AT2G16210	0.0525497	-3.99885
Chr3	4267000	AT3G13228	0	blue	Chr3	4271000	AT3G13230	50.6066	5.66154
Chr5	24329000	AT5G60500	0	blue	Chr5	24337000	AT5G60540	68.0071	6.08783
Chr5	1235000	AT5G04380	0	blue	Chr5	1239000	AT5G04390	0.366208	-1.4104
Chr1	8919000	AT1G25422	0	blue	Chr1	8923000	AT1G25425	0.141016	-2.72723
Chr5	15789000	AT5G39460	0	blue	Chr5	15793000	AT5G39470	0	-6.64386
Chr1	26945000	AT1G71680	0	blue	Chr1	26949000	AT1G71691	0.0640487	-3.75538
Chr4	11497000	AT4G21640	0	blue	Chr4	11503000	AT4G21650	0.00912085	-5.70871
Chr3	21899000	AT3G59240	0	blue	Chr3	21905000	AT3G59260	0	-6.64386
Chr1	13019000	AT1G35400	0	blue	Chr1	13027000	AT1G35420	0.0725662	-3.5983
Chr3	17075000	AT3G46400	0	blue	Chr3	17083000	AT3G46420	0	-6.64386
Chr3	3543000	AT3G11310	0	blue	Chr3	3547000	AT3G11320	10.3163	3.36825
Chr5	3217000	AT5G10250	0	blue	Chr5	3223000	AT5G10270	19.8697	4.31322
Chr2	7371000	AT2G16970	0	blue	Chr2	7379000	AT2G16980	0	-6.64386
Chr3	17469000	AT3G47410	0	blue	Chr3	17473000	AT3G47420	32.054	5.00288
Chr1	5603000	AT1G16390	0	blue	Chr1	5613000	AT1G16420	0.0306898	-4.61919
Chr2	7771000	AT2G17890	0	blue	Chr2	7775000	AT2G17900	5.77683	2.53277
Chr1	2287000	AT1G07440	0	blue	Chr1	2291000	AT1G07460	0	-6.64386
Chr5	16887000	AT5G42235	0	blue	Chr5	16897000	AT5G42250	4.30737	2.11015
Chr4	8745000	AT4G15320	0	blue	Chr4	8753000	AT4G15330	1.96808	0.984101
Chr2	8341000	AT2G19220	0	blue	Chr2	8345000	AT2G19230	0	-6.64386
Chr5	1365000	AT5G04730	0	blue	Chr5	1369000	AT5G04740	76.3173	6.25413
Chr1	25709000	AT1G68520	0	blue	Chr1	25713000	AT1G68530	43.7812	5.45257
Chr5	19141000	AT5G47130	0	blue	Chr5	19151000	AT5G47150	0.0177569	-5.17101
Chr1	7101000	AT1G20500	0	blue	Chr1	7105000	AT1G20510	27.0687	4.75909
Chr3	19929000	AT3G53790	0	blue	Chr3	19933000	AT3G53810	6.27646	2.65225
Chr3	17029000	AT3G46340	0	blue	Chr3	17039000	AT3G46350	0	-6.64386
Chr3	14869000	AT3G42770	0	blue	Chr3	14877000	AT3G42786	0	-6.64386
Chr4	11135000	AT4G20790	0	blue	Chr4	11141000	AT4G20800	0	-6.64386
Chr1	8275000	AT1G23320	0	blue	Chr1	8285000	AT1G23340	7.65397	2.93809
Chr2	12735000	AT2G29850	0	blue	Chr2	12745000	AT2G29890	10.8397	3.43958
Chr3	10925000	AT3G28917	0	blue	Chr3	10933000	AT3G28918	0	-6.64386
Chr1	11279000	AT1G31520	0	blue	Chr1	11289000	AT1G31540	12.8646	3.68645
Chr5	16053000	AT5G40120	0	blue	Chr5	16063000	AT5G40160	6.01997	2.59215
Chr1	3679000	AT1G11040	0	blue	Chr1	3683000	AT1G11050	9.31496	3.2211
Chr5	16145000	AT5G40360	0	blue	Chr5	16149000	AT5G40370	67.0014	6.06633
Chr1	3145000	AT1G09720	0	blue	Chr1	3155000	AT1G09740	29.392	4.87784
Chr5	23909000	AT5G59260	0	blue	Chr5	23913000	AT5G59270	0	-6.64386
Chr5	6299000	AT5G18870	0	blue	Chr5	6303000	AT5G18890	0	-6.64386
Chr3	20729000	AT3G55860	0	blue	Chr3	20733000	AT3G55870	0.011688	-5.52696
Chr1	10083000	AT1G28695	0	blue	Chr1	10087000	AT1G28710	3.96418	1.99066
Chr1	23383000	AT1G63057	0	blue	Chr1	23387000	AT1G63070	0.390103	-1.32156
Chr1	8579000	AT1G24220	0	blue	Chr1	8589000	AT1G24250	0	-6.64386
Chr5	19207000	AT5G47330	0	blue	Chr5	19215000	AT5G47360	1.64898	0.730293
Chr1	20823000	AT1G55700	0	blue	Chr1	20833000	AT1G55730	10.9338	3.45205
Chr1	28029000	AT1G74620	0	blue	Chr1	28033000	AT1G74640	14.882	3.89647
Chr5	19921000	AT5G49140	0	blue	Chr5	19929000	AT5G49150	0	-6.64386
Chr5	9345000	AT5G26650	0	blue	Chr5	9351000	AT5G26630	0.0553971	-3.93463
Chr1	8367000	AT1G23640	0	blue	Chr1	8377000	AT1G23680	0	-6.64386
Chr2	6973000	AT2G16018	0	blue	Chr2	6977000	AT2G16040	0	-6.64386
Chr3	21899000	AT3G59240	0	blue	Chr3	21907000	AT3G59270	0.0442241	-4.20492
Chr4	14811000	AT4G30250	0	blue	Chr4	14817000	AT4G30260	27.0627	4.75877
Chr3	9141000	AT3G25090	0	blue	Chr3	9145000	AT3G25100	3.63605	1.86633
Chr1	10085000	AT1G28700	0	blue	Chr1	10089000	AT1G28710	3.96418	1.99066
Chr3	3157000	AT3G10195	0	blue	Chr3	3161000	AT3G10210	13.8618	3.79408
Chr5	8393000	AT5G24550	0	blue	Chr5	8403000	AT5G24560	0	-6.64386
Chr2	16389000	AT2G39250	0	blue	Chr2	16393000	AT2G39260	21.4807	4.42564
Chr3	4351000	AT3G13390	0	blue	Chr3	4355000	AT3G13400	0	-6.64386
Chr4	10613000	AT4G19470	0	blue	Chr4	10617000	AT4G19490	24.4611	4.613
Chr4	11275000	AT4G21130	0	blue	Chr4	11279000	AT4G21150	56.4447	5.81902
Chr1	18831000	AT1G50820	0	blue	Chr1	18837000	AT1G50830	0.0912525	-3.30397
Chr5	17849000	AT5G44310	0	blue	Chr5	17855000	AT5G44320	54.573	5.77038
Chr5	2981000	AT5G09610	0	blue	Chr5	2985000	AT5G09620	58.7823	5.87755
Chr5	23913000	AT5G59270	0	blue	Chr5	23917000	AT5G59290	67.7558	6.08249
Chr1	20823000	AT1G55700	0	blue	Chr1	20829000	AT1G55720	0.0798153	-3.47689
Chr3	5823000	AT3G17070	0	blue	Chr3	5827000	AT3G17090	36.2564	5.18056
Chr1	12045000	AT1G33220	0	blue	Chr1	12049000	AT1G33230	24.1284	4.59326
Chr4	2545000	AT4G04980	0	blue	Chr4	2549000	AT4G04985	0	-6.64386
Chr2	9203000	AT2G21480	0	blue	Chr2	9207000	AT2G21490	0	-6.64386
Chr1	21119000	AT1G56410	0	blue	Chr1	21123000	AT1G56420	6.16778	2.62709
Chr3	10983000	AT3G28958	0	blue	Chr3	10987000	AT3G28960	0	-6.64386
Chr1	30147000	AT1G80140	0	blue	Chr1	30151000	AT1G80160	1.92501	0.952338
Chr1	4681000	AT1G13650	0	blue	Chr1	4691000	AT1G13680	0.070833	-3.62891
Chr1	17535000	AT1G47660	0	blue	Chr1	17539000	AT1G47670	65.3877	6.03117
Chr2	18285000	AT2G44220	0	blue	Chr2	18291000	AT2G44240	0	-6.64386
Chr4	16027000	AT4G33230	0	blue	Chr4	16031000	AT4G33240	10.0346	3.32835
Chr4	8061000	AT4G13960	0	blue	Chr4	8071000	AT4G13970	11.2531	3.49353
Chr3	17355000	AT3G47130	0	blue	Chr3	17359000	AT3G47150	0	-6.64386
Chr4	12179000	AT4G23290	0	blue	Chr4	12187000	AT4G23310	0	-6.64386
Chr3	609000	AT3G02810	0	blue	Chr3	613000	AT3G02820	12.6747	3.66501
Chr5	49000	AT5G01130	0	blue	Chr5	55000	AT5G01160	29.612	4.8886
Chr5	15765000	AT5G39390	0	blue	Chr5	15769000	AT5G39410	17.9536	4.16701
Chr1	1381000	AT1G04890	0	blue	Chr1	1389000	AT1G04910	21.1571	4.40375
Chr4	8745000	AT4G15320	0	blue	Chr4	8755000	AT4G15340	1.26489	0.350368
Chr5	25091000	AT5G62490	0	blue	Chr5	25095000	AT5G62500	7.38148	2.88586
Chr3	4551000	AT3G13820	0	blue	Chr3	4555000	AT3G13830	0	-6.64386
Chr3	8527000	AT3G23680	0	blue	Chr3	8531000	AT3G23690	26.3811	4.72198
Chr5	6301000	AT5G18880	0	blue	Chr5	6305000	AT5G18900	41.5825	5.37825
Chr5	5853000	AT5G17730	0	blue	Chr5	5859000	AT5G17750	0	-6.64386
Chr1	25589000	AT1G68270	0	blue	Chr1	25593000	AT1G68280	0	-6.64386
Chr1	20251000	AT1G54230	0	blue	Chr1	20255000	AT1G54250	24.254	4.60075
Chr1	7185000	AT1G20710	0	blue	Chr1	7189000	AT1G20720	6.42863	2.68675
Chr4	14137000	AT4G28620	0	blue	Chr4	14141000	AT4G28630	6.46953	2.69589
Chr5	17873000	AT5G44360	0	blue	Chr5	17877000	AT5G44370	5.37214	2.42818
Chr4	13393000	AT4G26530	0	blue	Chr4	13403000	AT4G26550	11.7489	3.55568
Chr4	14529000	AT4G29650	0	blue	Chr4	14533000	AT4G29658	0	-6.64386
Chr5	5259000	AT5G16100	0	blue	Chr5	5269000	AT5G16130	451.594	8.81891
Chr1	12281000	AT1G33830	0	blue	Chr1	12285000	AT1G33840	0	-6.64386
Chr5	6905000	AT5G20430	0	blue	Chr5	6911000	AT5G20450	7.82699	2.9703
Chr1	1667000	AT1G05580	0	blue	Chr1	1671000	AT1G05590	8.15538	3.02952
Chr1	29865000	AT1G79400	0	blue	Chr1	29869000	AT1G79410	0.260697	-1.88525
Chr1	5815000	AT1G17000	0	blue	Chr1	5823000	AT1G17030	1.11303	0.167395
Chr3	21567000	AT3G58230	0	blue	Chr3	21571000	AT3G58250	0	-6.64386
Chr5	24161000	AT5G60010	0	blue	Chr5	24169000	AT5G60020	0.984221	-0.00836088
Chr5	13853000	AT5G35660	0	blue	Chr5	13857000	AT5G35670	21.7025	4.44045
Chr5	24787000	AT5G61680	0	blue	Chr5	24791000	AT5G61690	0.0287023	-4.69144
Chr5	6887000	AT5G20370	0	blue	Chr5	6891000	AT5G20380	17.3062	4.11405
Chr1	10069000	AT1G28640	0	blue	Chr1	10073000	AT1G28660	0.751612	-0.392873
Chr1	11167000	AT1G31250	0	blue	Chr1	11177000	AT1G31260	0	-6.64386
Chr1	18505000	AT1G49975	0	blue	Chr1	18511000	AT1G49980	6.82625	2.7732
Chr2	7655000	AT2G17600	0	blue	Chr2	7665000	AT2G17620	6.29016	2.65539
Chr4	9093000	AT4G16050	0	blue	Chr4	9097000	AT4G16070	5.75595	2.52756
Chr2	12731000	AT2G29830	0	blue	Chr2	12741000	AT2G29870	2.47268	1.3119
Chr1	24513000	AT1G65890	0	blue	Chr1	24517000	AT1G65900	1.62316	0.707667
Chr3	17003000	AT3G46270	0	blue	Chr3	17007000	AT3G46280	3.79591	1.92824
Chr1	26283000	AT1G69818	0	blue	Chr1	26289000	AT1G69830	21.1355	4.40228
Chr1	22517000	AT1G61110	0	blue	Chr1	22525000	AT1G61120	0	-6.64386
Chr5	8333000	AT5G24410	0	blue	Chr5	8337000	AT5G24420	0	-6.64386
Chr1	19091000	AT1G51480	0	blue	Chr1	19099000	AT1G51500	24.4376	4.61162
Chr1	5735000	AT1G16760	0	blue	Chr1	5739000	AT1G16770	0.689813	-0.51496
Chr1	22505000	AT1G61095	0	blue	Chr1	22509000	AT1G61100	27.2559	4.76902
Chr3	829000	AT3G03480	0	blue	Chr3	833000	AT3G03500	0.359279	-1.43722
Chr5	16491000	AT5G41200	0	blue	Chr5	16495000	AT5G41220	11.1196	3.47633
Chr1	25895000	AT1G68880	0	blue	Chr1	25899000	AT1G68890	0.198848	-2.25948
Chr5	51000	AT5G01140	0	blue	Chr5	55000	AT5G01160	29.612	4.8886
Chr2	16595000	AT2G39790	0	blue	Chr2	16599000	AT2G39800	12.5725	3.65334
Chr5	8895000	AT5G25550	0	blue	Chr5	8899000	AT5G25560	230.068	7.84598
Chr5	24191000	AT5G60070	0	blue	Chr5	24199000	AT5G60100	14.3384	3.84282
Chr5	23025000	AT5G56920	0	blue	Chr5	23029000	AT5G56930	5.4496	2.4488
Chr5	20743000	AT5G51000	0	blue	Chr5	20747000	AT5G51020	20.287	4.3432
Chr3	21601000	AT3G58390	0	blue	Chr3	21611000	AT3G58420	0	-6.64386
Chr4	12551000	AT4G24180	0	blue	Chr4	12555000	AT4G24190	181.475	7.50371
Chr5	20225000	AT5G49770	0	blue	Chr5	20235000	AT5G49800	0.407654	-1.25962
Chr5	16091000	AT5G40260	0	blue	Chr5	16095000	AT5G40270	7.23695	2.85737
Chr1	9229000	AT1G26700	0	blue	Chr1	9233000	AT1G26710	0	-6.64386
Chr3	21579000	AT3G58280	0	blue	Chr3	21585000	AT3G58310	0	-6.64386
Chr5	22843000	AT5G56390	0	blue	Chr5	22847000	AT5G56400	0	-6.64386
Chr5	23179000	AT5G57200	0	blue	Chr5	23183000	AT5G57210	4.82942	2.27484
Chr3	6675000	AT3G19270	0	blue	Chr3	6679000	AT3G19274	0	-6.64386
Chr1	27779000	AT1G73870	0	blue	Chr1	27783000	AT1G73875	7.64155	2.93575
Chr3	6811000	AT3G19600	0	blue	Chr3	6817000	AT3G19620	0.101908	-3.15962
Chr5	18635000	AT5G45950	0	blue	Chr5	18639000	AT5G45960	0	-6.64386
Chr2	13353000	AT2G31310	0	blue	Chr2	13357000	AT2G31320	8.61987	3.10934
Chr5	18933000	AT5G46660	0	blue	Chr5	18941000	AT5G46680	1.96268	0.98016
Chr4	12719000	AT4G24640	0	blue	Chr4	12729000	AT4G24670	1.78958	0.847662
Chr2	19417000	AT2G47280	0	blue	Chr2	19421000	AT2G47300	2.68374	1.42961
Chr2	8809000	AT2G20430	0	blue	Chr2	8813000	AT2G20440	6.52205	2.70754
Chr1	26345000	AT1G69940	0	blue	Chr1	26349000	AT1G69960	41.2982	5.36835
Chr4	5501000	AT4G08620	0	blue	Chr4	5507000	AT4G08630	0	-6.64386
Chr3	9201000	AT3G25260	0	blue	Chr3	9207000	AT3G25280	0	-6.64386
Chr5	5975000	AT5G18050	0	blue	Chr5	5979000	AT5G18065	18.6965	4.22547
Chr3	5985000	AT3G17490	0	blue	Chr3	5989000	AT3G17510	16.7769	4.06926
Chr3	20355000	AT3G54940	0	blue	Chr3	20359000	AT3G54950	6.42359	2.68562
Chr3	8511000	AT3G23650	0	blue	Chr3	8515000	AT3G23660	15.5592	3.96062
Chr1	26945000	AT1G71680	0	blue	Chr1	26953000	AT1G71692	0.215258	-2.15035
Chr5	8783000	AT5G25300	0	blue	Chr5	8787000	AT5G25310	0.014044	-5.37818
Chr4	16215000	AT4G33810	0	blue	Chr4	16219000	AT4G33820	0	-6.64386
Chr1	18901000	AT1G50980	0	blue	Chr1	18905000	AT1G50990	0	-6.64386
Chr1	19351000	AT1G52040	0	blue	Chr1	19355000	AT1G52050	2.28867	1.2008
Chr4	6511000	AT4G10530	0	blue	Chr4	6515000	AT4G10540	0	-6.64386
Chr5	14953000	AT5G37640	0	blue	Chr5	14961000	AT5G37660	0.929249	-0.0904201
Chr1	17359000	AT1G47350	0	blue	Chr1	17367000	AT1G47370	0	-6.64386
Chr2	13945000	AT2G32870	0	blue	Chr2	13949000	AT2G32880	0	-6.64386
Chr4	7921000	AT4G13610	0	blue	Chr4	7925000	AT4G13615	88.3144	6.46474
Chr5	19195000	AT5G47280	0	blue	Chr5	19199000	AT5G47300	0	-6.64386
Chr5	16929000	AT5G42340	0	blue	Chr5	16933000	AT5G42350	11.4748	3.52165
Chr4	13975000	AT4G28140	0	blue	Chr4	13979000	AT4G28150	1.50458	0.598916
Chr1	7853000	AT1G22240	0	blue	Chr1	7861000	AT1G22260	0.900626	-0.135069
Chr2	9269000	AT2G21680	0	blue	Chr2	9273000	AT2G21710	3.61777	1.85908
Chr4	16909000	AT4G35650	0	blue	Chr4	16913000	AT4G35660	3.59393	1.84957
Chr1	2379000	AT1G07690	0	blue	Chr1	2383000	AT1G07705	15.7804	3.98097
Chr1	6701000	AT1G19390	0	blue	Chr1	6711000	AT1G19397	5.98706	2.58426
Chr1	12303000	AT1G33870	0	blue	Chr1	12309000	AT1G33890	0	-6.64386
Chr1	28625000	AT1G76290	0	blue	Chr1	28629000	AT1G76310	12.429	3.6368
Chr4	6363000	AT4G10220	0	blue	Chr4	6369000	AT4G10240	0	-6.64386
Chr1	5603000	AT1G16390	0	blue	Chr1	5607000	AT1G16400	0.0340283	-4.50543
Chr5	1485000	AT5G05030	0	blue	Chr5	1493000	AT5G05050	0	-6.64386
Chr5	2387000	AT5G07540	0	blue	Chr5	2397000	AT5G07572	0.031729	-4.5828
Chr2	10013000	AT2G23510	0	blue	Chr2	10017000	AT2G23520	6.92718	2.79435
Chr3	3243000	AT3G10430	0	blue	Chr3	3247000	AT3G10440	7.73699	2.95364
Chr4	257000	AT4G00610	0	blue	Chr4	261000	AT4G00620	23.663	4.56517
Chr4	14479000	AT4G29450	0	blue	Chr4	14487000	AT4G29480	99.1251	6.63132
Chr3	7053000	AT3G20210	0	blue	Chr3	7057000	AT3G20240	12.4617	3.64059
Chr1	4383000	AT1G12855	0	blue	Chr1	4389000	AT1G12870	0	-6.64386
Chr4	17859000	AT4G38000	0	blue	Chr4	17863000	AT4G38020	3.92656	1.97694
Chr3	4877000	AT3G14520	0	blue	Chr3	4883000	AT3G14540	0.678709	-0.538035
Chr1	18923000	AT1G51040	0	blue	Chr1	18927000	AT1G51060	71.2244	6.1545
Chr3	17037000	AT3G46350	0	blue	Chr3	17043000	AT3G46360	0	-6.64386
Chr5	9433000	AT5G26810	0	blue	Chr5	9437000	AT5G26820	9.29102	3.21739
Chr4	6073000	AT4G09600	0	blue	Chr4	6077000	AT4G09620	8.10516	3.02062
Chr4	16935000	AT4G35733	0	blue	Chr4	16939000	AT4G35740	8.23109	3.04284
Chr1	5735000	AT1G16760	0	blue	Chr1	5741000	AT1G16780	5.20117	2.38161
Chr4	6635000	AT4G10780	0	blue	Chr4	6641000	AT4G10790	39.6922	5.31115
Chr1	25525000	AT1G68110	0	blue	Chr1	25533000	AT1G68130	5.01778	2.32992
Chr4	16071000	AT4G33370	0	blue	Chr4	16079000	AT4G33400	13.8262	3.79038
Chr1	19755000	AT1G53023	0	blue	Chr1	19759000	AT1G53025	3.52766	1.8228
Chr2	11931000	AT2G28010	0	blue	Chr2	11937000	AT2G28040	1.92672	0.953612
Chr5	22239000	AT5G54740	0	blue	Chr5	22243000	AT5G54750	41.0108	5.35828
Chr1	17803000	AT1G48220	0	blue	Chr1	17807000	AT1G48230	24.8117	4.63353
Chr4	12187000	AT4G23310	0	blue	Chr4	12191000	AT4G23320	0.0356967	-4.45177
Chr3	20287000	AT3G54800	0	blue	Chr3	20297000	AT3G54810	65.7852	6.03991
Chr3	17683000	AT3G47920	0	blue	Chr3	17687000	AT3G47930	23.1146	4.53135
Chr1	11367000	AT1G31740	0	blue	Chr1	11371000	AT1G31750	0.446981	-1.1298
Chr1	5599000	AT1G16380	0	blue	Chr1	5607000	AT1G16400	0.0340283	-4.50543
Chr4	13343000	AT4G26390	0	blue	Chr4	13347000	AT4G26410	35.3453	5.14386
Chr5	22223000	AT5G54700	0	blue	Chr5	22229000	AT5G54710	0.842589	-0.230078
Chr5	15591000	AT5G38950	0	blue	Chr5	15595000	AT5G38970	0	-6.64386
Chr1	17793000	AT1G48180	0	blue	Chr1	17797000	AT1G48200	18.0383	4.17379
Chr5	23911000	AT5G59270	0	blue	Chr5	23915000	AT5G59280	0	-6.64386
Chr5	4291000	AT5G13380	0	blue	Chr5	4295000	AT5G13390	14.5807	3.86698
Chr2	8337000	AT2G19210	0	blue	Chr2	8341000	AT2G19220	0	-6.64386
Chr5	25507000	AT5G63720	0	blue	Chr5	25511000	AT5G63740	0	-6.64386
Chr1	16437000	AT1G43630	0	blue	Chr1	16441000	AT1G43640	0.0657489	-3.72263
Chr3	16359000	AT3G44810	0	blue	Chr3	16363000	AT3G44820	7.04535	2.81872
Chr3	14951000	AT3G42870	0	blue	Chr3	14955000	AT3G42880	0	-6.64386
Chr3	18529000	AT3G49970	0	blue	Chr3	18533000	AT3G49990	55.0587	5.78316
Chr4	7315000	AT4G12320	0	blue	Chr4	7319000	AT4G12330	0.131392	-2.82223
Chr2	983000	AT2G03250	0	blue	Chr2	989000	AT2G03260	1.00406	0.020141
Chr3	10829000	AT3G28820	0	blue	Chr3	10833000	AT3G28830	0	-6.64386
Chr5	19941000	AT5G49180	0	blue	Chr5	19945000	AT5G49190	1.01603	0.0370738
Chr1	1177000	AT1G04380	0	blue	Chr1	1181000	AT1G04390	4.59181	2.2022
Chr3	22685000	AT3G61290	0	blue	Chr3	22689000	AT3G61310	8.43357	3.07785
Chr1	28503000	AT1G75910	0	blue	Chr1	28513000	AT1G75940	0	-6.64386
Chr4	6229000	AT4G09930	0	blue	Chr4	6233000	AT4G09940	6.34372	2.6676
Chr2	5291000	AT2G12875	0	blue	Chr2	5295000	AT2G12900	0	-6.64386
Chr1	24907000	AT1G66770	0	blue	Chr1	24911000	AT1G66780	0.906864	-0.12522
Chr4	817000	AT4G01890	0	blue	Chr4	821000	AT4G01897	13.6736	3.77438
Chr2	13415000	AT2G31500	0	blue	Chr2	13419000	AT2G31510	37.4738	5.22819
Chr1	6589000	AT1G19086	0	blue	Chr1	6595000	AT1G19100	9.66634	3.27446
Chr1	11095000	AT1G31090	0	blue	Chr1	11105000	AT1G31120	5.43766	2.44564
Chr2	7809000	AT2G17950	0	blue	Chr2	7819000	AT2G17970	9.2226	3.20674
Chr3	21597000	AT3G58370	0	blue	Chr3	21601000	AT3G58390	0	-6.64386
Chr5	16997000	AT5G42504	0	blue	Chr5	17001000	AT5G42520	73.1874	6.19372
Chr3	10823000	AT3G28810	0	blue	Chr3	10833000	AT3G28830	0	-6.64386
Chr3	8653000	AT3G23950	0	blue	Chr3	8657000	AT3G23955	0	-6.64386
Chr5	21739000	AT5G53510	0	blue	Chr5	21745000	AT5G53520	0	-6.64386
Chr4	11705000	AT4G22090	0	blue	Chr4	11709000	AT4G22100	0	-6.64386
Chr1	24573000	AT1G65990	0	blue	Chr1	24579000	AT1G66020	0.0444386	-4.19923
Chr1	5819000	AT1G17010	0	blue	Chr1	5823000	AT1G17030	1.11303	0.167395
Chr1	17273000	AT1G46912	0	blue	Chr1	17277000	AT1G47056	11.5271	3.52821
Chr4	237000	AT4G00540	0	blue	Chr4	241000	AT4G00560	28.2008	4.81818
Chr4	13527000	AT4G26920	0	blue	Chr4	13531000	AT4G26940	20.5582	4.36234
Chr2	10493000	AT2G24670	0	blue	Chr2	10497000	AT2G24680	1.87359	0.913486
Chr2	8379000	AT2G19360	0	blue	Chr2	8387000	AT2G19385	21.9001	4.45352
Chr3	2075000	AT3G06640	0	blue	Chr3	2081000	AT3G06650	39.9305	5.31978
Chr1	24465000	AT1G65780	0	blue	Chr1	24475000	AT1G65800	0.0574942	-3.88909
Chr2	16501000	AT2G39540	0	blue	Chr2	16505000	AT2G39560	1.84201	0.88909
Chr1	29607000	AT1G78720	0	blue	Chr1	29611000	AT1G78740	0	-6.64386
Chr5	9011000	AT5G25840	0	blue	Chr5	9017000	AT5G25860	0	-6.64386
Chr2	6695000	AT2G15360	0	blue	Chr2	6699000	AT2G15370	0.0373811	-4.39954
Chr1	26873000	AT1G71290	0	blue	Chr1	26877000	AT1G71300	0.133426	-2.80162
Chr4	13291000	AT4G26250	0	blue	Chr4	13299000	AT4G26260	0	-6.64386
Chr4	14521000	AT4G29620	0	blue	Chr4	14529000	AT4G29650	0	-6.64386
Chr3	16679000	AT3G45460	0	blue	Chr3	16687000	AT3G45490	0	-6.64386
Chr3	6679000	AT3G19274	0	blue	Chr3	6683000	AT3G19280	4.04478	2.01963
Chr3	6231000	AT3G18180	0	blue	Chr3	6235000	AT3G18200	0	-6.64386
Chr1	14037000	AT1G37000	0	blue	Chr1	14041000	AT1G37010	0	-6.64386
Chr2	13959000	AT2G32905	0	blue	Chr2	13963000	AT2G32920	50.6449	5.66263
Chr1	6999000	AT1G20190	0	blue	Chr1	7003000	AT1G20200	49.3379	5.62492
Chr3	22595000	AT3G61040	0	blue	Chr3	22599000	AT3G61050	38.5648	5.26959
Chr1	11705000	AT1G32430	0	blue	Chr1	11715000	AT1G32440	15.7166	3.97513
Chr5	5853000	AT5G17730	0	blue	Chr5	5857000	AT5G17740	0	-6.64386
Chr4	9907000	AT4G17810	0	blue	Chr4	9917000	AT4G17830	40.479	5.33946
Chr1	25825000	AT1G68750	0	blue	Chr1	25829000	AT1G68760	19.943	4.31853
Chr3	9219000	AT3G25420	0	blue	Chr3	9223000	AT3G25430	9.6807	3.2766
Chr1	24255000	AT1G65300	0	blue	Chr1	24261000	AT1G65320	9.04662	3.17897
Chr4	14523000	AT4G29630	0	blue	Chr4	14529000	AT4G29650	0	-6.64386
Chr5	14769000	AT5G37300	0	blue	Chr5	14773000	AT5G37310	21.0152	4.39405
Chr4	8503000	AT4G14805	0	blue	Chr4	8509000	AT4G14820	2.0115	1.01543
Chr5	17907000	AT5G44420	0	blue	Chr5	17911000	AT5G44440	0	-6.64386
Chr5	18025000	AT5G44680	0	blue	Chr5	18033000	AT5G44700	0.0362501	-4.4344
Chr3	4877000	AT3G14520	0	blue	Chr3	4887000	AT3G14550	0.997786	0.0111891
Chr2	8889000	AT2G20618	0	blue	Chr2	8899000	AT2G20630	27.4378	4.77862
Chr5	8837000	AT5G25415	0	blue	Chr5	8841000	AT5G25420	0	-6.64386
Chr5	18107000	AT5G44840	0	blue	Chr5	18111000	AT5G44860	18.3944	4.20198
Chr2	15543000	AT2G37010	0	blue	Chr2	15547000	AT2G37020	24.949	4.64149
Chr2	18291000	AT2G44240	0	blue	Chr2	18295000	AT2G44250	0.0331481	-4.53456
Chr1	10049000	AT1G28590	0	blue	Chr1	10053000	AT1G28600	4.3854	2.136
Chr3	21597000	AT3G58370	0	blue	Chr3	21605000	AT3G58410	0	-6.64386
Chr3	5383000	AT3G15910	0	blue	Chr3	5387000	AT3G15920	7.9145	2.98632
Chr5	16755000	AT5G41840	0	blue	Chr5	16759000	AT5G41870	8.82987	3.14403
Chr5	2279000	AT5G07260	0	blue	Chr5	2283000	AT5G07270	22.5057	4.49286
Chr1	139000	AT1G01355	0	blue	Chr1	143000	AT1G01360	16.8822	4.07828
Chr2	7585000	AT2G17470	0	blue	Chr2	7591000	AT2G17480	18.9181	4.24246
Chr1	20043000	AT1G53690	0	blue	Chr1	20053000	AT1G53708	21.7439	4.4432
Chr1	8375000	AT1G23670	0	blue	Chr1	8379000	AT1G23700	0	-6.64386
Chr4	2239000	AT4G04500	0	blue	Chr4	2243000	AT4G04510	0	-6.64386
Chr4	13887000	AT4G27890	0	blue	Chr4	13891000	AT4G27900	44.4547	5.47459
Chr4	7989000	AT4G13760	0	blue	Chr4	7993000	AT4G13780	80.8065	6.33658
Chr3	6845000	AT3G19700	0	blue	Chr3	6855000	AT3G19720	21.0583	4.397
Chr5	6299000	AT5G18870	0	blue	Chr5	6305000	AT5G18900	41.5825	5.37825
Chr5	16613000	AT5G41540	0	blue	Chr5	16619000	AT5G41550	5.48679	2.45859
Chr5	19207000	AT5G47330	0	blue	Chr5	19211000	AT5G47340	0	-6.64386
Chr5	15541000	AT5G38810	0	blue	Chr5	15545000	AT5G38820	0	-6.64386
Chr2	339000	AT2G01780	0	blue	Chr2	345000	AT2G01800	0	-6.64386
Chr3	20707000	AT3G55780	0	blue	Chr3	20711000	AT3G55800	0.118334	-2.96202
Chr3	10891000	AT3G28870	0	blue	Chr3	10895000	AT3G28880	5.78589	2.53503
Chr2	15413000	AT2G36760	0	blue	Chr2	15419000	AT2G36780	0.0575698	-3.88748
Chr5	16115000	AT5G40310	0	blue	Chr5	16123000	AT5G40320	0.572967	-0.778513
Chr3	9137000	AT3G25080	0	blue	Chr3	9141000	AT3G25090	0	-6.64386
Chr5	19993000	AT5G49310	0	blue	Chr5	19999000	AT5G49330	0.0141731	-5.37045
Chr5	22873000	AT5G56490	0	blue	Chr5	22877000	AT5G56500	34.748	5.11927
Chr5	2847000	AT5G08730	0	blue	Chr5	2851000	AT5G08740	9.46062	3.24346
Chr1	7517000	AT1G21470	0	blue	Chr1	7521000	AT1G21480	9.12752	3.1918
Chr4	17463000	AT4G37060	0	blue	Chr4	17467000	AT4G37070	9.36347	3.22858
Chr1	5599000	AT1G16380	0	blue	Chr1	5603000	AT1G16390	0	-6.64386
Chr1	2329000	AT1G07560	0	blue	Chr1	2333000	AT1G07570	10.7309	3.42504
Chr3	11911000	AT3G30260	0	blue	Chr3	11915000	AT3G30280	0	-6.64386
Chr3	1627000	AT3G05610	0	blue	Chr3	1631000	AT3G05620	0.224144	-2.09453
Chr4	1531000	AT4G03450	0	blue	Chr4	1539000	AT4G03460	0.0954747	-3.24503
Chr4	5659000	AT4G08869	0	blue	Chr4	5669000	AT4G08868	0.354763	-1.45497
Chr4	18125000	AT4G38840	0	blue	Chr4	18135000	AT4G38880	0	-6.64386
Chr5	16407000	AT5G40940	0	blue	Chr5	16411000	AT5G40950	30.6271	4.93721
Chr1	12933000	AT1G35250	0	blue	Chr1	12937000	AT1G35260	0.422117	-1.21051
Chr2	12729000	AT2G29820	0	blue	Chr2	12735000	AT2G29850	0	-6.64386
Chr4	16221000	AT4G33830	0	blue	Chr4	16231000	AT4G33860	0	-6.64386
Chr5	19565000	AT5G48270	0	blue	Chr5	19569000	AT5G48290	0.218878	-2.12735
Chr5	1481000	AT5G05020	0	blue	Chr5	1485000	AT5G05030	0	-6.64386
Chr1	10119000	AT1G29010	0	blue	Chr1	10129000	AT1G29030	25.0091	4.64496
Chr3	5955000	AT3G17400	0	blue	Chr3	5959000	AT3G17410	39.0575	5.2879
Chr3	7197000	AT3G20610	0	blue	Chr3	7201000	AT3G20620	7.87708	2.97949
Chr1	29513000	AT1G78440	0	blue	Chr1	29517000	AT1G78450	0	-6.64386
Chr4	49000	AT4G00130	0	blue	Chr4	53000	AT4G00140	0.0603367	-3.82958
Chr5	22467000	AT5G55440	0	blue	Chr5	22471000	AT5G55470	4.60319	2.20576
Chr4	11329000	AT4G21260	0	blue	Chr4	11333000	AT4G21270	9.39258	3.23306
Chr3	21899000	AT3G59240	0	blue	Chr3	21903000	AT3G59250	0	-6.64386
Chr2	18163000	AT2G43860	0	blue	Chr2	18167000	AT2G43870	1.27998	0.367348
Chr4	6741000	AT4G11030	0	blue	Chr4	6749000	AT4G11050	0	-6.64386
Chr2	9767000	AT2G22950	0	blue	Chr2	9771000	AT2G22960	0	-6.64386
Chr4	15433000	AT4G31900	0	blue	Chr4	15443000	AT4G31910	15.8405	3.98646
Chr5	18105000	AT5G44840	0	blue	Chr5	18109000	AT5G44850	0	-6.64386
Chr3	611000	AT3G02810	0	blue	Chr3	615000	AT3G02830	8.2929	3.05361
Chr4	18135000	AT4G38880	0	blue	Chr4	18139000	AT4G38890	35.5109	5.15059
Chr2	14369000	AT2G34010	0	blue	Chr2	14373000	AT2G34020	28.1044	4.81324
Chr2	16245000	AT2G38910	0	blue	Chr2	16249000	AT2G38920	0	-6.64386
Chr5	23753000	AT5G58820	0	blue	Chr5	23761000	AT5G58840	0.189493	-2.32559
Chr2	9767000	AT2G22950	0	blue	Chr2	9777000	AT2G22970	9.71656	3.28193
Chr3	17225000	AT3G46770	0	blue	Chr3	17233000	AT3G46790	7.8906	2.98196
Chr5	15215000	AT5G38120	0	blue	Chr5	15219000	AT5G38130	0	-6.64386
Chr2	13207000	AT2G31030	0	blue	Chr2	13211000	AT2G31040	9.10427	3.18813
Chr1	9581000	AT1G27570	0	blue	Chr1	9591000	AT1G27580	14.7393	3.88258
Chr1	25833000	AT1G68780	0	blue	Chr1	25837000	AT1G68790	36.5911	5.19382
Chr4	8221000	AT4G14276	0	blue	Chr4	8229000	AT4G14290	13.8866	3.79666
Chr2	12719000	AT2G29780	0	blue	Chr2	12727000	AT2G29810	0	-6.64386
Chr1	20745000	AT1G55546	0	blue	Chr1	20753000	AT1G55550	0.0814582	-3.45074
Chr4	15679000	AT4G32490	0	blue	Chr4	15683000	AT4G32500	0.0871288	-3.36396
Chr5	3435000	AT5G10890	0	blue	Chr5	3439000	AT5G10900	3.19289	1.67938
Chr1	2549000	AT1G08135	0	blue	Chr1	2557000	AT1G08150	0	-6.64386
Chr5	22063000	AT5G54320	0	blue	Chr5	22071000	AT5G54350	0	-6.64386
Chr1	20051000	AT1G53705	0	blue	Chr1	20055000	AT1G53710	15.1496	3.92216
Chr1	26409000	AT1G70120	0	blue	Chr1	26413000	AT1G70140	7.4478	2.89875
Chr1	611000	AT1G02790	0	blue	Chr1	615000	AT1G02800	0.0508731	-4.03805
Chr2	18387000	AT2G44540	0	blue	Chr2	18391000	AT2G44550	0	-6.64386
Chr3	20249000	AT3G54700	0	blue	Chr3	20253000	AT3G54710	6.17823	2.62953
Chr5	17373000	AT5G43290	0	blue	Chr5	17377000	AT5G43300	0.056006	-3.92126
Chr5	8337000	AT5G24420	0	blue	Chr5	8341000	AT5G24430	23.287	4.54207
Chr2	13397000	AT2G31430	0	blue	Chr2	13401000	AT2G31440	13.1129	3.71401
Chr3	17369000	AT3G47170	0	blue	Chr3	17375000	AT3G47190	0	-6.64386
Chr3	11047000	AT3G29060	0	blue	Chr3	11051000	AT3G29070	0	-6.64386
Chr1	11985000	AT1G33070	0	blue	Chr1	11995000	AT1G33090	1.02998	0.0565507
Chr4	12841000	AT4G24973	0	blue	Chr4	12847000	AT4G24980	0	-6.64386
Chr1	21485000	AT1G58050	0	blue	Chr1	21489000	AT1G58055	0.138922	-2.74737
Chr4	15679000	AT4G32490	0	blue	Chr4	15687000	AT4G32510	0	-6.64386
Chr4	10069000	AT4G18190	0	blue	Chr4	10073000	AT4G18197	0.448601	-1.12469
Chr1	6979000	AT1G20130	0	blue	Chr1	6985000	AT1G20135	0	-6.64386
Chr1	28129000	AT1G74875	0	blue	Chr1	28139000	AT1G74920	149.643	7.22547
Chr4	10761000	AT4G19800	0	blue	Chr4	10765000	AT4G19810	4.56974	2.19527
Chr5	6303000	AT5G18890	0	blue	Chr5	6307000	AT5G18910	0.0212098	-5.00186
Chr5	6893000	AT5G20390	0	blue	Chr5	6903000	AT5G20420	0.964868	-0.0367211
Chr2	8497000	AT2G19660	0	blue	Chr2	8501000	AT2G19680	25.6138	4.67941
Chr3	6939000	AT3G19940	0	blue	Chr3	6943000	AT3G19950	24.5435	4.61786
Chr2	13405000	AT2G31460	0	blue	Chr2	13409000	AT2G31480	0.143907	-2.69987
Chr1	10599000	AT1G30140	0	blue	Chr1	10609000	AT1G30170	0	-6.64386
Chr2	9203000	AT2G21480	0	blue	Chr2	9209000	AT2G21500	10.9025	3.4479
Chr4	14089000	AT4G28520	0	blue	Chr4	14093000	AT4G28530	0.587364	-0.743318
Chr5	6609000	AT5G19580	0	blue	Chr5	6619000	AT5G19610	0	-6.64386
Chr2	12961000	AT2G30420	0	blue	Chr2	12965000	AT2G30424	0	-6.64386
Chr4	12719000	AT4G24640	0	blue	Chr4	12723000	AT4G24660	7.74572	2.95526
Chr1	8377000	AT1G23680	0	blue	Chr1	8381000	AT1G23700	0	-6.64386
Chr4	6193000	AT4G09850	0	blue	Chr4	6201000	AT4G09870	0	-6.64386
Chr5	17919000	AT5G44470	0	blue	Chr5	17923000	AT5G44480	4.19529	2.07221
Chr4	13351000	AT4G26420	0	blue	Chr4	13355000	AT4G26430	14.6687	3.87566
Chr4	6965000	AT4G11460	0	blue	Chr4	6969000	AT4G11470	0.0891718	-3.33393
Chr5	24947000	AT5G62120	0	blue	Chr5	24951000	AT5G62130	4.33655	2.11987
Chr5	22565000	AT5G55750	0	blue	Chr5	22569000	AT5G55760	7.57264	2.9227
Chr2	16307000	AT2G39060	0	blue	Chr2	16315000	AT2G39090	17.1613	4.10193
Chr4	12305000	AT4G23580	0	blue	Chr4	12309000	AT4G23590	34.1545	5.09443
Chr3	3073000	AT3G09990	0	blue	Chr3	3077000	AT3G10000	0	-6.64386
Chr4	9497000	AT4G16880	0	blue	Chr4	9501000	AT4G16890	3.0477	1.61245
Chr5	9067000	AT5G25970	0	blue	Chr5	9077000	AT5G25990	0	-6.64386
Chr1	20171000	AT1G54040	0	blue	Chr1	20181000	AT1G54060	21.3289	4.41542
Chr2	10805000	AT2G25360	0	blue	Chr2	10815000	AT2G25410	0	-6.64386
Chr5	8129000	AT5G24050	0	blue	Chr5	8133000	AT5G24060	17.6314	4.14089
Chr1	24509000	AT1G65880	0	blue	Chr1	24517000	AT1G65900	1.62316	0.707667
Chr4	8061000	AT4G13960	0	blue	Chr4	8067000	AT4G13965	0	-6.64386
Chr5	18933000	AT5G46660	0	blue	Chr5	18939000	AT5G46670	0	-6.64386
Chr2	10035000	AT2G23590	0	blue	Chr2	10043000	AT2G23600	0.809848	-0.286571
Chr5	2225000	AT5G07170	0	blue	Chr5	2229000	AT5G07180	0.43974	-1.15284
Chr1	24407000	AT1G65630	0	blue	Chr1	24411000	AT1G65640	0	-6.64386
Chr4	17831000	AT4G37925	0	blue	Chr4	17835000	AT4G37930	3.34331	1.74559
Chr5	5847000	AT5G17720	0	blue	Chr5	5853000	AT5G17730	0	-6.64386
Chr1	6479000	AT1G18790	0	blue	Chr1	6483000	AT1G18800	85.6593	6.42071
Chr4	9557000	AT4G16980	0	blue	Chr4	9567000	AT4G17000	5.0482	2.33863
Chr5	21245000	AT5G52320	0	blue	Chr5	21253000	AT5G52340	0	-6.64386
Chr4	9347000	AT4G16590	0	blue	Chr4	9351000	AT4G16600	0.480669	-1.02718
Chr5	8067000	AT5G23903	0	blue	Chr5	8071000	AT5G23910	9.61998	3.26753
Chr4	8297000	AT4G14400	0	blue	Chr4	8301000	AT4G14410	18.2465	4.19033
Chr3	16393000	AT3G44910	0	blue	Chr3	16403000	AT3G44930	0	-6.64386
Chr4	5815000	AT4G09120	0	blue	Chr4	5819000	AT4G09140	12.715	3.6696
Chr1	9757000	AT1G28000	0	blue	Chr1	9767000	AT1G28010	2.37722	1.25533
Chr4	11493000	AT4G21630	0	blue	Chr4	11497000	AT4G21640	0	-6.64386
Chr5	9011000	AT5G25840	0	blue	Chr5	9015000	AT5G25850	0	-6.64386
Chr2	17685000	AT2G42470	0	blue	Chr2	17689000	AT2G42480	0	-6.64386
Chr2	12389000	AT2G28860	0	blue	Chr2	12399000	AT2G28880	2.96288	1.57186
Chr5	19473000	AT5G48050	0	blue	Chr5	19477000	AT5G48060	0.49575	-0.983503
Chr1	24021000	AT1G64630	0	blue	Chr1	24025000	AT1G64650	39.2506	5.29501
Chr1	6161000	AT1G17910	0	blue	Chr1	6165000	AT1G17920	1.69562	0.770293
Chr4	9855000	AT4G17700	0	blue	Chr4	9859000	AT4G17710	0.175364	-2.43157
Chr1	4383000	AT1G12855	0	blue	Chr1	4391000	AT1G12880	23.0759	4.52894
Chr1	9251000	AT1G26761	0	blue	Chr1	9261000	AT1G26770	31.939	4.9977
Chr5	19519000	AT5G48140	0	blue	Chr5	19523000	AT5G48150	28.9258	4.85478
Chr5	5761000	AT5G17470	0	blue	Chr5	5769000	AT5G17500	0.090657	-3.31248
Chr5	10031000	AT5G28030	0	blue	Chr5	10037000	AT5G28040	17.6523	4.1426
Chr5	9721000	AT5G27530	0	blue	Chr5	9731000	AT5G27550	8.98008	3.16833
Chr1	6757000	AT1G19510	0	blue	Chr1	6761000	AT1G19520	30.5768	4.93484
Chr1	9545000	AT1G27480	0	blue	Chr1	9553000	AT1G27500	8.3568	3.06468
Chr2	601000	AT2G02280	0	blue	Chr2	605000	AT2G02290	0	-6.64386
Chr1	20459000	AT1G54870	0	blue	Chr1	20463000	AT1G54890	5.05854	2.34157
Chr5	17423000	AT5G43390	0	blue	Chr5	17427000	AT5G43400	13.507	3.7567
Chr5	8347000	AT5G24440	0	blue	Chr5	8351000	AT5G24450	24.8004	4.63287
Chr1	22239000	AT1G60340	0	blue	Chr1	22245000	AT1G60370	0	-6.64386
Chr2	18775000	AT2G45550	0	blue	Chr2	18783000	AT2G45580	0.0238485	-4.88476
Chr1	2377000	AT1G07680	0	blue	Chr1	2381000	AT1G07700	5.38433	2.43144
Chr1	11239000	AT1G31370	0	blue	Chr1	11247000	AT1G31410	9.2603	3.21262
Chr4	18363000	AT4G39480	0	blue	Chr4	18371000	AT4G39520	70.6323	6.14246
Chr1	22453000	AT1G60980	0	blue	Chr1	22457000	AT1G60985	0	-6.64386
Chr1	25815000	AT1G68740	0	blue	Chr1	25823000	AT1G68750	0	-6.64386
Chr3	2201000	AT3G06970	0	blue	Chr3	2205000	AT3G06980	8.88116	3.15237
Chr3	8955000	AT3G24540	0	blue	Chr3	8965000	AT3G24560	6.63086	2.73137
Chr2	17561000	AT2G42100	0	blue	Chr2	17565000	AT2G42120	14.4015	3.84915
Chr2	6997000	AT2G16120	0	blue	Chr2	7003000	AT2G16130	0	-6.64386
Chr4	6561000	AT4G10613	0	blue	Chr4	6565000	AT4G10620	14.7699	3.88556
Chr2	18177000	AT2G43890	0	blue	Chr2	18181000	AT2G43900	5.08227	2.34831
Chr5	15789000	AT5G39460	0	blue	Chr5	15795000	AT5G39471	0.0702497	-3.63936
Chr4	12147000	AT4G23200	0	blue	Chr4	12151000	AT4G23210	0.0821028	-3.44061
Chr1	22239000	AT1G60340	0	blue	Chr1	22247000	AT1G60380	0.0241698	-4.87114
Chr1	5493000	AT1G15990	0	blue	Chr1	5497000	AT1G16010	22.4984	4.49239
Chr5	20035000	AT5G49420	0	blue	Chr5	20039000	AT5G49430	6.11438	2.61456
Chr3	21903000	AT3G59250	0	blue	Chr3	21909000	AT3G59280	33.1908	5.05315
Chr4	1065000	AT4G02420	0	blue	Chr4	1069000	AT4G02430	41.1518	5.36323
Chr3	9641000	AT3G26310	0	blue	Chr3	9645000	AT3G26320	0	-6.64386
Chr3	3819000	AT3G12000	0	blue	Chr3	3823000	AT3G12010	0	-6.64386
Chr1	11339000	AT1G31670	0	blue	Chr1	11345000	AT1G31690	0	-6.64386
Chr2	169000	AT2G01370	0	blue	Chr2	173000	AT2G01390	3.68806	1.88677
Chr1	10457000	AT1G29870	0	blue	Chr1	10461000	AT1G29880	59.3867	5.89231
Chr1	14037000	AT1G37000	0	blue	Chr1	14047000	AT1G37020	0	-6.64386
Chr5	24769000	AT5G61605	0	blue	Chr5	24773000	AT5G61620	0.0672075	-3.69512
Chr1	2255000	AT1G07340	0	blue	Chr1	2259000	AT1G07350	72.8897	6.18784
Chr1	7431000	AT1G21230	0	blue	Chr1	7441000	AT1G21250	1.5905	0.678523
Chr2	17715000	AT2G42560	0	blue	Chr2	17719000	AT2G42570	51.324	5.68184
Chr1	1209000	AT1G04450	0	blue	Chr1	1213000	AT1G04470	0	-6.64386
Chr5	22973000	AT5G56800	0	blue	Chr5	22977000	AT5G56820	0	-6.64386
Chr1	7751000	AT1G22015	0	blue	Chr1	7755000	AT1G22020	12.1673	3.60612
Chr2	16283000	AT2G38995	0	blue	Chr2	16287000	AT2G39000	11.56	3.53232
Chr1	24269000	AT1G65340	0	blue	Chr1	24277000	AT1G65350	0.0481885	-4.10312
Chr4	6475000	AT4G10465	0	blue	Chr4	6479000	AT4G10480	206.611	7.69085
Chr2	9593000	AT2G22590	0	blue	Chr2	9597000	AT2G22600	0.422973	-1.20765
Chr4	17057000	AT4G36070	0	blue	Chr4	17061000	AT4G36080	8.52217	3.09291
Chr5	181000	AT5G01440	0	blue	Chr5	185000	AT5G01450	10.0355	3.32848
Chr3	15765000	AT3G43940	0	blue	Chr3	15775000	AT3G43960	1.15957	0.225984
Chr5	20223000	AT5G49770	0	blue	Chr5	20229000	AT5G49780	0	-6.64386
Chr1	22025000	AT1G59835	0	blue	Chr1	22029000	AT1G59850	1.40218	0.497925
Chr4	18169000	AT4G38990	0	blue	Chr4	18177000	AT4G39010	0.0969495	-3.225
Chr3	5653000	AT3G16600	0	blue	Chr3	5661000	AT3G16620	10.891	3.44639
Chr5	26007000	AT5G65100	0	blue	Chr5	26011000	AT5G65110	38.5013	5.26721
Chr2	18387000	AT2G44540	0	blue	Chr2	18395000	AT2G44570	0	-6.64386
Chr2	16251000	AT2G38920	0	blue	Chr2	16259000	AT2G38940	7.12597	2.83511
Chr1	7255000	AT1G20860	0	blue	Chr1	7261000	AT1G20870	0.716593	-0.46078
Chr5	8853000	AT5G25430	0	blue	Chr5	8857000	AT5G25450	4.25962	2.09411
Chr4	14153000	AT4G28670	0	blue	Chr4	14157000	AT4G28680	0	-6.64386
Chr4	9325000	AT4G16560	0	blue	Chr4	9335000	AT4G16566	5.63842	2.49785
Chr1	22273000	AT1G60450	0	blue	Chr1	22279000	AT1G60470	0.102965	-3.14605
Chr5	4807000	AT5G14860	0	blue	Chr5	4817000	AT5G14880	0.321066	-1.59481
Chr2	18391000	AT2G44550	0	blue	Chr2	18395000	AT2G44570	0	-6.64386
Chr1	19091000	AT1G51480	0	blue	Chr1	19095000	AT1G51490	0	-6.64386
Chr2	13509000	AT2G31760	0	blue	Chr2	13517000	AT2G31780	0	-6.64386
Chr5	6905000	AT5G20430	0	blue	Chr5	6909000	AT5G20440	0	-6.64386
Chr3	7181000	AT3G20557	0	blue	Chr3	7185000	AT3G20560	11.6246	3.54035
Chr1	6979000	AT1G20130	0	blue	Chr1	6989000	AT1G20150	0	-6.64386
Chr2	18791000	AT2G45600	0	blue	Chr2	18795000	AT2G45620	50.5737	5.6606
Chr3	7779000	AT3G22080	0	blue	Chr3	7783000	AT3G22090	0.12623	-2.87588
Chr5	16289000	AT5G40680	0	blue	Chr5	16293000	AT5G40700	5.19341	2.37946
Chr5	16741000	AT5G41820	0	blue	Chr5	16745000	AT5G41830	0.114038	-3.01114
Chr4	15921000	AT4G32990	0	blue	Chr4	15925000	AT4G33000	2.57656	1.37103
Chr5	25509000	AT5G63730	0	blue	Chr5	25513000	AT5G63750	2.90509	1.54354
Chr1	23093000	AT1G62410	0	blue	Chr1	23103000	AT1G62420	13.6233	3.76907
Chr1	22715000	AT1G61563	0	blue	Chr1	22719000	AT1G61570	58.8796	5.87994
Chr3	9567000	AT3G26150	0	blue	Chr3	9575000	AT3G26170	0.380131	-1.35797
Chr1	4681000	AT1G13650	0	blue	Chr1	4689000	AT1G13670	1.12665	0.184789
Chr4	10873000	AT4G20095	0	blue	Chr4	10877000	AT4G20110	7.49606	2.90806
Chr5	15613000	AT5G39000	0	blue	Chr5	15617000	AT5G39020	0.911288	-0.118275
Chr4	8597000	AT4G15056	0	blue	Chr4	8605000	AT4G15070	1.97177	0.986789
Chr4	14523000	AT4G29630	0	blue	Chr4	14533000	AT4G29658	0	-6.64386
Chr1	26855000	AT1G71235	0	blue	Chr1	26859000	AT1G71240	7.5302	2.9146
Chr5	25731000	AT5G64340	0	blue	Chr5	25735000	AT5G64350	208.304	7.70262
Chr4	13407000	AT4G26560	0	blue	Chr4	13411000	AT4G26570	37.3033	5.22162
Chr5	2965000	AT5G09550	0	blue	Chr5	2969000	AT5G09560	0	-6.64386
Chr4	15687000	AT4G32510	0	blue	Chr4	15691000	AT4G32520	66.2518	6.05011
Chr2	17965000	AT2G43220	0	blue	Chr2	17971000	AT2G43240	9.35376	3.22709
Chr1	20423000	AT1G54720	0	blue	Chr1	20427000	AT1G54730	23.1327	4.53249
Chr5	9081000	AT5G26000	0	blue	Chr5	9087000	AT5G26010	0.124175	-2.89781
Chr1	27199000	AT1G72260	0	blue	Chr1	27203000	AT1G72270	0.772561	-0.353726
Chr5	4491000	AT5G13940	0	blue	Chr5	4499000	AT5G13950	15.7527	3.97845
Chr4	16071000	AT4G33370	0	blue	Chr4	16077000	AT4G33390	0.0510913	-4.03289
Chr3	16777000	AT3G45690	0	blue	Chr3	16783000	AT3G45710	0.0800301	-3.47345
Chr5	5483000	AT5G16700	0	blue	Chr5	5487000	AT5G16715	8.06373	3.01324
Chr1	19331000	AT1G51990	0	blue	Chr1	19335000	AT1G52000	0.0363973	-4.42982
Chr5	24609000	AT5G61160	0	blue	Chr5	24613000	AT5G61180	0.034242	-4.49844
Chr2	13811000	AT2G32530	0	blue	Chr2	13815000	AT2G32540	0	-6.64386
Chr3	7625000	AT3G21660	0	blue	Chr3	7629000	AT3G21670	0.0942392	-3.26203
Chr2	8011000	AT2G18480	0	blue	Chr2	8021000	AT2G18490	0	-6.64386
Chr5	2137000	AT5G06900	0	blue	Chr5	2141000	AT5G06910	28.9434	4.85566
Chr4	7007000	AT4G11580	0	blue	Chr4	7011000	AT4G11600	77.1142	6.26911
Chr4	11239000	AT4G21050	0	blue	Chr4	11243000	AT4G21060	7.60296	2.92846
Chr2	7473000	AT2G17160	0	blue	Chr2	7477000	AT2G17180	0.0228477	-4.92807
Chr2	8345000	AT2G19230	0	blue	Chr2	8351000	AT2G19240	1.26411	0.349491
Chr3	6813000	AT3G19610	0	blue	Chr3	6817000	AT3G19620	0.101908	-3.15962
Chr2	10463000	AT2G24617	0	blue	Chr2	10473000	AT2G24630	5.11788	2.35836
Chr5	9197000	AT5G26250	0	blue	Chr5	9201000	AT5G26260	738.939	9.52933
Chr4	249000	AT4G00580	0	blue	Chr4	253000	AT4G00590	11.0042	3.4613
Chr3	275000	AT3G01760	0	blue	Chr3	279000	AT3G01780	20.3655	4.34876
Chr1	9547000	AT1G27490	0	blue	Chr1	9553000	AT1G27500	8.3568	3.06468
Chr3	21721000	AT3G58740	0	blue	Chr3	21725000	AT3G58750	26.1981	4.71194
Chr2	12733000	AT2G29840	0	blue	Chr2	12741000	AT2G29870	2.47268	1.3119
Chr3	6845000	AT3G19700	0	blue	Chr3	6849000	AT3G19710	0.0318821	-4.57752
Chr4	15915000	AT4G32980	0	blue	Chr4	15921000	AT4G32990	0	-6.64386
Chr2	10523000	AT2G24720	0	blue	Chr2	10531000	AT2G24740	0.00988013	-5.65253
Chr5	417000	AT5G02110	0	blue	Chr5	421000	AT5G02130	13.8563	3.79351
Chr5	22067000	AT5G54340	0	blue	Chr5	22071000	AT5G54350	0	-6.64386
Chr5	23909000	AT5G59260	0	blue	Chr5	23917000	AT5G59290	67.7558	6.08249
Chr3	8029000	AT3G22720	0	blue	Chr3	8033000	AT3G22740	0.0280756	-4.71499
Chr4	13325000	AT4G26340	0	blue	Chr4	13335000	AT4G26370	2.76686	1.47345
Chr2	5679000	AT2G13620	0	blue	Chr2	5687000	AT2G13640	0	-6.64386
Chr5	15381000	AT5G38420	0	blue	Chr5	15385000	AT5G38430	0	-6.64386
Chr1	24413000	AT1G65640	0	blue	Chr1	24417000	AT1G65650	28.0392	4.80989
Chr3	21611000	AT3G58420	0	blue	Chr3	21619000	AT3G58440	0	-6.64386
Chr1	19115000	AT1G51538	0	blue	Chr1	19119000	AT1G51550	7.41286	2.89197
Chr4	8601000	AT4G15060	0	blue	Chr4	8605000	AT4G15070	1.97177	0.986789
Chr2	7435000	AT2G17090	0	blue	Chr2	7445000	AT2G17110	6.75483	2.75805
Chr3	10631000	AT3G28390	0	blue	Chr3	10641000	AT3G28410	0	-6.64386
Chr5	19925000	AT5G49150	0	blue	Chr5	19935000	AT5G49160	27.5802	4.78608
Chr5	15097000	AT5G37910	0	blue	Chr5	15101000	AT5G37920	0	-6.64386
Chr3	17883000	AT3G48290	0	blue	Chr3	17889000	AT3G48310	0	-6.64386
Chr5	8593000	AT5G24940	0	blue	Chr5	8597000	AT5G24950	0	-6.64386
Chr2	10805000	AT2G25360	0	blue	Chr2	10809000	AT2G25370	0.024733	-4.84755
Chr3	8413000	AT3G23460	0	blue	Chr3	8417000	AT3G23470	3.89937	1.96693
Chr3	16397000	AT3G44920	0	blue	Chr3	16403000	AT3G44930	0	-6.64386
Chr2	6829000	AT2G15670	0	blue	Chr2	6833000	AT2G15690	21.8074	4.44741
Chr2	19463000	AT2G47430	0	blue	Chr2	19473000	AT2G47450	3.78106	1.9226
Chr2	18387000	AT2G44540	0	blue	Chr2	18393000	AT2G44560	0	-6.64386
Chr1	24103000	AT1G64870	0	blue	Chr1	24107000	AT1G64880	87.6151	6.45327
Chr5	18729000	AT5G46200	0	blue	Chr5	18733000	AT5G46210	67.904	6.08564
Chr2	14711000	AT2G34870	0	blue	Chr2	14715000	AT2G34880	0.019199	-5.09794
Chr3	21569000	AT3G58240	0	blue	Chr3	21575000	AT3G58260	0	-6.64386
Chr1	22453000	AT1G60980	0	blue	Chr1	22459000	AT1G60986	0	-6.64386
Chr5	16309000	AT5G40750	0	blue	Chr5	16313000	AT5G40760	95.2813	6.57427
Chr1	24293000	AT1G65390	0	blue	Chr1	24297000	AT1G65410	13.8339	3.79118
Chr5	1285000	AT5G04500	0	blue	Chr5	1289000	AT5G04510	26.5918	4.73345
Chr3	9563000	AT3G26140	0	blue	Chr3	9567000	AT3G26150	0	-6.64386
Chr3	7255000	AT3G20750	0	blue	Chr3	7259000	AT3G20760	0.262385	-1.87628
Chr3	21897000	AT3G59230	0	blue	Chr3	21907000	AT3G59270	0.0442241	-4.20492
Chr1	22157000	AT1G60090	0	blue	Chr1	22161000	AT1G60095	4.65588	2.22215
Chr4	11223000	AT4G21000	0	blue	Chr4	11229000	AT4G21020	0.294121	-1.71728
Chr5	23591000	AT5G58360	0	blue	Chr5	23595000	AT5G58370	20.0202	4.3241
Chr5	10021000	AT5G28000	0	blue	Chr5	10025000	AT5G28010	0.578472	-0.764955
Chr4	8593000	AT4G15053	0	blue	Chr4	8601000	AT4G15060	0	-6.64386
Chr2	2909000	AT2G07020	0	blue	Chr2	2919000	AT2G07040	0	-6.64386
Chr1	22453000	AT1G60980	0	blue	Chr1	22461000	AT1G60987	0	-6.64386
Chr4	1159000	AT4G02655	0	blue	Chr4	1163000	AT4G02660	1.26257	0.347742
Chr1	22375000	AT1G60783	0	blue	Chr1	22381000	AT1G60790	3.35069	1.74876
Chr3	19571000	AT3G52810	0	blue	Chr3	19575000	AT3G52820	0.539785	-0.86306
Chr2	1007000	AT2G03310	0	blue	Chr2	1015000	AT2G03340	14.3895	3.84794
Chr5	5333000	AT5G16285	0	blue	Chr5	5337000	AT5G16290	37.4549	5.22747
Chr4	17175000	AT4G36350	0	blue	Chr4	17179000	AT4G36360	15.5832	3.96285
Chr4	6885000	AT4G11310	0	blue	Chr4	6889000	AT4G11320	0.0194776	-5.08424
Chr2	14481000	AT2G34315	0	blue	Chr2	14485000	AT2G34320	0	-6.64386
Chr5	1871000	AT5G06170	0	blue	Chr5	1875000	AT5G06180	9.38281	3.23156
Chr4	6513000	AT4G10540	0	blue	Chr4	6517000	AT4G10550	4.34859	2.12386
Chr1	6559000	AT1G18990	0	blue	Chr1	6567000	AT1G19010	4.39333	2.13859
Chr2	6295000	AT2G14700	0	blue	Chr2	6301000	AT2G14720	36.7505	5.20009
Chr1	4831000	AT1G14110	0	blue	Chr1	4837000	AT1G14130	25.414	4.66812
Chr5	23909000	AT5G59260	0	blue	Chr5	23915000	AT5G59280	0	-6.64386
Chr2	7059000	AT2G16290	0	blue	Chr2	7063000	AT2G16300	0	-6.64386
Chr3	6079000	AT3G17760	0	blue	Chr3	6083000	AT3G17770	16.8093	4.07205
Chr3	21567000	AT3G58230	0	blue	Chr3	21575000	AT3G58260	0	-6.64386
Chr5	8593000	AT5G24940	0	blue	Chr5	8601000	AT5G24960	11.0812	3.47134
Chr5	16601000	AT5G41490	0	blue	Chr5	16605000	AT5G41500	0	-6.64386
Chr4	7083000	AT4G11770	0	blue	Chr4	7087000	AT4G11780	0.120683	-2.93586
Chr5	8197000	AT5G24180	0	blue	Chr5	8201000	AT5G24190	0	-6.64386
Chr1	10925000	AT1G30780	0	blue	Chr1	10933000	AT1G30790	0	-6.64386
Chr3	17883000	AT3G48290	0	blue	Chr3	17893000	AT3G48330	25.3451	4.6642
Chr1	19029000	AT1G51330	0	blue	Chr1	19033000	AT1G51340	0.585936	-0.746771
Chr4	9783000	AT4G17565	0	blue	Chr4	9787000	AT4G17570	9.72798	3.28362
Chr3	79000	AT3G01240	0	blue	Chr3	83000	AT3G01270	0	-6.64386
Chr4	1597000	AT4G03580	0	blue	Chr4	1601000	AT4G03590	0	-6.64386
Chr1	25191000	AT1G67290	0	blue	Chr1	25195000	AT1G67300	24.1902	4.59695
Chr5	3559000	AT5G11180	0	blue	Chr5	3565000	AT5G11190	0	-6.64386
Chr1	24165000	AT1G65050	0	blue	Chr1	24169000	AT1G65060	0.0112997	-5.55302
Chr5	22063000	AT5G54320	0	blue	Chr5	22067000	AT5G54340	0	-6.64386
Chr1	2323000	AT1G07550	0	blue	Chr1	2333000	AT1G07570	10.7309	3.42504
Chr2	7379000	AT2G16980	0	blue	Chr2	7389000	AT2G17000	0	-6.64386
Chr1	9365000	AT1G26976	0	blue	Chr1	9375000	AT1G27000	70.2296	6.13421
Chr3	21769000	AT3G58880	0	blue	Chr3	21773000	AT3G58900	7.77776	2.96121
Chr1	22973000	AT1G62160	0	blue	Chr1	22977000	AT1G62180	57.2075	5.83839
Chr4	6229000	AT4G09930	0	blue	Chr4	6235000	AT4G09950	1.11064	0.164326
Chr4	7625000	AT4G13075	0	blue	Chr4	7635000	AT4G13095	0	-6.64386
Chr4	12179000	AT4G23290	0	blue	Chr4	12183000	AT4G23300	0	-6.64386
Chr5	1493000	AT5G05050	0	blue	Chr5	1499000	AT5G05080	81.2372	6.34425
Chr2	14469000	AT2G34270	0	blue	Chr2	14473000	AT2G34290	0	-6.64386
Chr2	18629000	AT2G45190	0	blue	Chr2	18639000	AT2G45200	33.5656	5.06934
Chr5	15219000	AT5G38130	0	blue	Chr5	15223000	AT5G38150	19.2048	4.26414
Chr1	9773000	AT1G28030	0	blue	Chr1	9777000	AT1G28050	20.9095	4.38678
Chr5	17395000	AT5G43340	0	blue	Chr5	17401000	AT5G43350	1.81401	0.86711
Chr2	9375000	AT2G22040	0	blue	Chr2	9381000	AT2G22060	0.0789231	-3.4913
Chr5	9063000	AT5G25960	0	blue	Chr5	9073000	AT5G25980	0	-6.64386
Chr3	21611000	AT3G58420	0	blue	Chr3	21615000	AT3G58430	11.6595	3.54468
Chr1	1691000	AT1G05650	0	blue	Chr1	1695000	AT1G05660	0	-6.64386
Chr2	17893000	AT2G43020	0	blue	Chr2	17899000	AT2G43040	8.18425	3.03461
Chr5	14029000	AT5G35900	0	blue	Chr5	14033000	AT5G35910	37.5384	5.23068
Chr5	22847000	AT5G56400	0	blue	Chr5	22851000	AT5G56420	6.37219	2.67405
Chr5	7003000	AT5G20690	0	blue	Chr5	7007000	AT5G20700	46.5989	5.54253
Chr5	21121000	AT5G52000	0	blue	Chr5	21125000	AT5G52020	0.850922	-0.216045
Chr1	2323000	AT1G07550	0	blue	Chr1	2331000	AT1G07560	0	-6.64386
Chr4	11223000	AT4G21000	0	blue	Chr4	11227000	AT4G21010	0	-6.64386
Chr4	11709000	AT4G22100	0	blue	Chr4	11713000	AT4G22110	0.245267	-1.96992
Chr5	2387000	AT5G07540	0	blue	Chr5	2395000	AT5G07570	0	-6.64386
Chr2	12743000	AT2G29880	0	blue	Chr2	12747000	AT2G29890	10.8397	3.43958
Chr5	18931000	AT5G46650	0	blue	Chr5	18941000	AT5G46680	1.96268	0.98016
Chr1	4869000	AT1G14250	0	blue	Chr1	4873000	AT1G14260	4.85376	2.28207
Chr2	10329000	AT2G24270	0	blue	Chr2	10333000	AT2G24280	8.31559	3.05755
Chr4	8593000	AT4G15053	0	blue	Chr4	8597000	AT4G15056	0	-6.64386
Chr1	28845000	AT1G76830	0	blue	Chr1	28849000	AT1G76850	29.2666	4.87168
Chr2	6973000	AT2G16018	0	blue	Chr2	6981000	AT2G16050	0.43876	-1.15598
Chr1	23189000	AT1G62630	0	blue	Chr1	23193000	AT1G62640	14.5905	3.86795
Chr3	1511000	AT3G05310	0	blue	Chr3	1519000	AT3G05330	8.78156	3.13612
Chr2	12723000	AT2G29800	0	blue	Chr2	12731000	AT2G29830	0	-6.64386
Chr3	16489000	AT3G45080	0	blue	Chr3	16493000	AT3G45090	20.6165	4.36643
Chr2	13055000	AT2G30650	0	blue	Chr2	13059000	AT2G30660	2.44463	1.2955
Chr3	17359000	AT3G47150	0	blue	Chr3	17369000	AT3G47170	0	-6.64386
Chr2	15175000	AT2G36190	0	blue	Chr2	15185000	AT2G36200	14.8176	3.89022
Chr3	19891000	AT3G53670	0	blue	Chr3	19897000	AT3G53680	3.72512	1.90115
Chr2	14935000	AT2G35580	0	blue	Chr2	14941000	AT2G35600	2.50006	1.32772
Chr1	10163000	AT1G29090	0	blue	Chr1	10173000	AT1G29110	0	-6.64386
Chr5	7685000	AT5G22960	0	blue	Chr5	7689000	AT5G22980	0.0397431	-4.32936
Chr1	8207000	AT1G23150	0	blue	Chr1	8211000	AT1G23160	11.8677	3.57018
Chr5	22901000	AT5G56560	0	blue	Chr5	22905000	AT5G56580	17.7581	4.15122
Chr2	16143000	AT2G38590	0	blue	Chr2	16147000	AT2G38600	0	-6.64386
Chr3	7409000	AT3G21130	0	blue	Chr3	7413000	AT3G21150	0.053865	-3.96883
Chr1	29603000	AT1G78710	0	blue	Chr1	29607000	AT1G78720	0	-6.64386
Chr3	22165000	AT3G60020	0	blue	Chr3	22169000	AT3G60030	35.8998	5.16631
Chr4	11323000	AT4G21240	0	blue	Chr4	11331000	AT4G21270	9.39258	3.23306
Chr2	12921000	AT2G30300	0	blue	Chr2	12927000	AT2G30320	8.03878	3.00877
Chr5	6909000	AT5G20440	0	blue	Chr5	6913000	AT5G20450	7.82699	2.9703
Chr5	19603000	AT5G48375	0	blue	Chr5	19607000	AT5G48380	31.651	4.98464
Chr1	6983000	AT1G20132	0	blue	Chr1	6987000	AT1G20140	15.6338	3.96752
Chr5	24197000	AT5G60090	0	blue	Chr5	24201000	AT5G60100	14.3384	3.84282
Chr4	2729000	AT4G05360	0	blue	Chr4	2739000	AT4G05390	36.7101	5.1985
Chr5	15377000	AT5G38410	0	blue	Chr5	15385000	AT5G38430	0	-6.64386
Chr3	17355000	AT3G47130	0	blue	Chr3	17361000	AT3G47160	15.6201	3.96626
Chr3	6219000	AT3G18150	0	blue	Chr3	6223000	AT3G18160	12.475	3.64212
Chr1	25447000	AT1G67865	0	blue	Chr1	25451000	AT1G67870	0.613773	-0.680907
Chr2	11513000	AT2G26975	0	blue	Chr2	11517000	AT2G26980	13.3593	3.74085
Chr5	7659000	AT5G22900	0	blue	Chr5	7663000	AT5G22910	0	-6.64386
Chr5	15889000	AT5G39690	0	blue	Chr5	15897000	AT5G39710	6.74803	2.7566
Chr2	7265000	AT2G16730	0	blue	Chr2	7269000	AT2G16740	0.850478	-0.216789
Chr5	18915000	AT5G46610	0	blue	Chr5	18919000	AT5G46620	26.1019	4.70664
Chr5	23503000	AT5G58080	0	blue	Chr5	23507000	AT5G58090	37.2839	5.22087
Chr3	10725000	AT3G28610	0	blue	Chr3	10729000	AT3G28630	2.52865	1.34406
Chr3	6813000	AT3G19610	0	blue	Chr3	6821000	AT3G19640	37.0986	5.21368
Chr2	5679000	AT2G13620	0	blue	Chr2	5689000	AT2G13650	9.7274	3.28354
Chr2	15739000	AT2G37480	0	blue	Chr2	15743000	AT2G37510	6.92006	2.79287
Chr3	9037000	AT3G24750	0	blue	Chr3	9041000	AT3G24760	4.90926	2.29844
Chr2	11675000	AT2G27280	0	blue	Chr2	11679000	AT2G27290	6.21114	2.63718
Chr2	8889000	AT2G20618	0	blue	Chr2	8893000	AT2G20620	0.105192	-3.11789
Chr1	19295000	AT1G51930	0	blue	Chr1	19299000	AT1G51940	3.79874	1.92931
Chr4	16219000	AT4G33820	0	blue	Chr4	16225000	AT4G33840	0	-6.64386
Chr5	2143000	AT5G06920	0	blue	Chr5	2151000	AT5G06950	19.9956	4.32233
Chr4	17849000	AT4G37950	0	blue	Chr4	17859000	AT4G38000	0	-6.64386
Chr2	13509000	AT2G31760	0	blue	Chr2	13519000	AT2G31790	0.0977871	-3.21374
Chr5	18153000	AT5G44950	0	blue	Chr5	18157000	AT5G44970	0	-6.64386
Chr1	28179000	AT1G75040	0	blue	Chr1	28183000	AT1G75060	12.0399	3.59094
Chr3	6343000	AT3G18485	0	blue	Chr3	6353000	AT3G18500	1.86183	0.904451
Chr3	21769000	AT3G58880	0	blue	Chr3	21777000	AT3G58920	0.0163698	-5.24497
Chr3	8797000	AT3G24270	0	blue	Chr3	8807000	AT3G24300	1.62805	0.711977
Chr5	9063000	AT5G25960	0	blue	Chr5	9067000	AT5G25970	0	-6.64386
Chr5	25227000	AT5G62830	0	blue	Chr5	25231000	AT5G62850	0	-6.64386
Chr3	21619000	AT3G58440	0	blue	Chr3	21623000	AT3G58450	0.0904066	-3.31607
Chr2	6975000	AT2G16030	0	blue	Chr2	6981000	AT2G16050	0.43876	-1.15598
Chr2	17823000	AT2G42830	0	blue	Chr2	17833000	AT2G42850	0.0582574	-3.87287
Chr5	23865000	AT5G59120	0	blue	Chr5	23871000	AT5G59130	0	-6.64386
Chr1	29317000	AT1G77980	0	blue	Chr1	29321000	AT1G77990	0.058602	-3.86561
Chr1	7853000	AT1G22240	0	blue	Chr1	7859000	AT1G22250	0.785149	-0.330704
Chr1	25907000	AT1G68905	0	blue	Chr1	25911000	AT1G68910	10.3231	3.3692
Chr1	5731000	AT1G16750	0	blue	Chr1	5735000	AT1G16760	0	-6.64386
Chr3	23017000	AT3G62170	0	blue	Chr3	23023000	AT3G62200	8.20585	3.03841
Chr2	12755000	AT2G29920	0	blue	Chr2	12765000	AT2G29940	0.133531	-2.80057
Chr3	23319000	AT3G63110	0	blue	Chr3	23323000	AT3G63120	19.985	4.32157
Chr2	9021000	AT2G21010	0	blue	Chr2	9025000	AT2G21030	0.126491	-2.87312
Chr4	12841000	AT4G24973	0	blue	Chr4	12851000	AT4G24990	39.0566	5.28786
Chr1	2761000	AT1G08670	0	blue	Chr1	2765000	AT1G08680	18.6026	4.21821
Chr3	17877000	AT3G48270	0	blue	Chr3	17881000	AT3G48280	0.843938	-0.227797
Chr5	14859000	AT5G37460	0	blue	Chr5	14863000	AT5G37470	0	-6.64386
Chr3	4355000	AT3G13400	0	blue	Chr3	4359000	AT3G13404	0	-6.64386
Chr3	21423000	AT3G57840	0	blue	Chr3	21427000	AT3G57860	22.3138	4.48051
Chr3	829000	AT3G03480	0	blue	Chr3	839000	AT3G03520	22.1192	4.46788
Chr5	14105000	AT5G35950	0	blue	Chr5	14109000	AT5G35960	0.439422	-1.15386
Chr1	18861000	AT1G50880	0	blue	Chr1	18865000	AT1G50890	2.69188	1.43397
Chr2	14711000	AT2G34870	0	blue	Chr2	14721000	AT2G34890	0	-6.64386
Chr4	14479000	AT4G29450	0	blue	Chr4	14483000	AT4G29460	0	-6.64386
Chr3	8657000	AT3G23955	0	blue	Chr3	8665000	AT3G23980	25.5075	4.67341
Chr5	5257000	AT5G16090	0	blue	Chr5	5261000	AT5G16110	361.933	8.49962
Chr1	3815000	AT1G11340	0	blue	Chr1	3819000	AT1G11350	2.49747	1.32623
Chr1	8915000	AT1G25410	0	blue	Chr1	8919000	AT1G25422	0	-6.64386
Chr1	22703000	AT1G61540	0	blue	Chr1	22707000	AT1G61550	2.73453	1.45656
Chr5	25141000	AT5G62623	0	blue	Chr5	25145000	AT5G62630	3.26908	1.71329
Chr1	5609000	AT1G16410	0	blue	Chr1	5613000	AT1G16420	0.0306898	-4.61919
Chr2	12719000	AT2G29780	0	blue	Chr2	12723000	AT2G29800	0	-6.64386
Chr1	27875000	AT1G74130	0	blue	Chr1	27879000	AT1G74140	2.30887	1.21342
Chr1	27509000	AT1G73165	0	blue	Chr1	27513000	AT1G73170	6.84638	2.77745
Chr4	12935000	AT4G25250	0	blue	Chr4	12939000	AT4G25280	13.5658	3.76297
Chr5	3643000	AT5G11416	0	blue	Chr5	3647000	AT5G11420	1.3615	0.455757
Chr3	8387000	AT3G23420	0	blue	Chr3	8391000	AT3G23430	0.617619	-0.67204
Chr1	8579000	AT1G24220	0	blue	Chr1	8585000	AT1G24230	0	-6.64386
Chr3	971000	AT3G03800	0	blue	Chr3	975000	AT3G03810	6.7155	2.74964
Chr2	13509000	AT2G31760	0	blue	Chr2	13513000	AT2G31770	0	-6.64386
Chr5	19549000	AT5G48210	0	blue	Chr5	19553000	AT5G48230	51.1187	5.67606
Chr3	17221000	AT3G46750	0	blue	Chr3	17225000	AT3G46770	0	-6.64386
Chr1	20253000	AT1G54240	0	blue	Chr1	20257000	AT1G54260	20.2206	4.33846
Chr5	1139000	AT5G04150	0	blue	Chr5	1143000	AT5G04160	6.2473	2.64554
Chr3	16687000	AT3G45490	0	blue	Chr3	16691000	AT3G45510	0	-6.64386
Chr2	2073000	AT2G05600	0	blue	Chr2	2081000	AT2G05620	0.936263	-0.079687
Chr5	2143000	AT5G06920	0	blue	Chr5	2147000	AT5G06930	0.89827	-0.138807
Chr1	13083000	AT1G35520	0	blue	Chr1	13091000	AT1G35530	2.50426	1.33013
Chr5	6111000	AT5G18430	0	blue	Chr5	6115000	AT5G18440	18.3435	4.19798
Chr4	16969000	AT4G35810	0	blue	Chr4	16973000	AT4G35830	187.46	7.55051
Chr5	19191000	AT5G47260	0	blue	Chr5	19199000	AT5G47300	0	-6.64386
Chr4	9557000	AT4G16980	0	blue	Chr4	9561000	AT4G16990	0	-6.64386
Chr3	6811000	AT3G19600	0	blue	Chr3	6819000	AT3G19630	30.7611	4.9435
Chr4	10335000	AT4G18823	0	blue	Chr4	10339000	AT4G18840	1.90467	0.937097
Chr2	11253000	AT2G26450	0	blue	Chr2	11257000	AT2G26460	17.3757	4.11983
Chr4	13757000	AT4G27550	0	blue	Chr4	13761000	AT4G27560	6.36274	2.67191
Chr1	17963000	AT1G48590	0	blue	Chr1	17967000	AT1G48600	0.0261361	-4.79041
Chr4	15915000	AT4G32980	0	blue	Chr4	15925000	AT4G33000	2.57656	1.37103
Chr5	13597000	AT5G35390	0	blue	Chr5	13601000	AT5G35400	6.00281	2.58804
Chr5	17907000	AT5G44420	0	blue	Chr5	17915000	AT5G44450	43.8729	5.45559
Chr3	2927000	AT3G09530	0	blue	Chr3	2931000	AT3G09540	3.15569	1.66252
Chr1	7799000	AT1G22100	0	blue	Chr1	7803000	AT1G22110	0.174489	-2.43839
Chr4	395000	AT4G00920	0	blue	Chr4	399000	AT4G00930	13.7456	3.78195
Chr5	9067000	AT5G25970	0	blue	Chr5	9073000	AT5G25980	0	-6.64386
Chr3	10839000	AT3G28840	0	blue	Chr3	10849000	AT3G28850	11.3285	3.50316
Chr4	16225000	AT4G33840	0	blue	Chr4	16231000	AT4G33860	0	-6.64386
Chr3	1131000	AT3G04280	0	blue	Chr3	1135000	AT3G04290	0	-6.64386
Chr1	3815000	AT1G11340	0	blue	Chr1	3823000	AT1G11360	31.3182	4.96939
Chr4	14215000	AT4G28775	0	blue	Chr4	14219000	AT4G28790	2.52309	1.3409
Chr1	7185000	AT1G20710	0	blue	Chr1	7195000	AT1G20730	0.235471	-2.02638
Chr5	14213000	AT5G36140	0	blue	Chr5	14223000	AT5G36150	0.0188666	-5.11445
Chr1	8367000	AT1G23640	0	blue	Chr1	8375000	AT1G23670	0	-6.64386
Chr1	28487000	AT1G75870	0	blue	Chr1	28491000	AT1G75880	4.24858	2.09037
Chr1	12315000	AT1G33910	0	blue	Chr1	12325000	AT1G33930	0	-6.64386
Chr5	20349000	AT5G50010	0	blue	Chr5	20353000	AT5G50020	15.8841	3.99042
Chr1	4829000	AT1G14100	0	blue	Chr1	4837000	AT1G14130	25.414	4.66812
Chr2	17557000	AT2G42090	0	blue	Chr2	17565000	AT2G42120	14.4015	3.84915
Chr5	601000	AT5G02660	0	blue	Chr5	605000	AT5G02680	12.8828	3.68849
Chr4	10347000	AT4G18870	0	blue	Chr4	10355000	AT4G18890	27.7679	4.79587
Chr1	17915000	AT1G48470	0	blue	Chr1	17925000	AT1G48490	13.4082	3.74612
Chr2	8491000	AT2G19630	0	blue	Chr2	8495000	AT2G19650	0.00963296	-5.67058
Chr5	20743000	AT5G51000	0	blue	Chr5	20749000	AT5G51030	0	-6.64386
Chr3	21619000	AT3G58440	0	blue	Chr3	21625000	AT3G58460	32.409	5.01877
Chr3	501000	AT3G02440	0	blue	Chr3	505000	AT3G02450	6.63604	2.7325
Chr1	27903000	AT1G74190	0	blue	Chr1	27907000	AT1G74200	2.55818	1.36075
Chr3	77000	AT3G01230	0	blue	Chr3	83000	AT3G01270	0	-6.64386
Chr5	9721000	AT5G27530	0	blue	Chr5	9725000	AT5G27540	47.1567	5.5597
Chr2	12007000	AT2G28170	0	blue	Chr2	12011000	AT2G28180	0	-6.64386
Chr3	8003000	AT3G22580	0	blue	Chr3	8007000	AT3G22600	5.36001	2.42492
Chr1	10303000	AT1G29430	0	blue	Chr1	10313000	AT1G29470	54.9934	5.78145
Chr1	26883000	AT1G71320	0	blue	Chr1	26887000	AT1G71340	16.6704	4.06008
Chr4	12721000	AT4G24650	0	blue	Chr4	12725000	AT4G24660	7.74572	2.95526
Chr5	7349000	AT5G22160	0	blue	Chr5	7359000	AT5G22210	11.3505	3.50596
Chr4	5813000	AT4G09110	0	blue	Chr4	5817000	AT4G09140	12.715	3.6696
Chr5	8513000	AT5G24790	0	blue	Chr5	8517000	AT5G24810	24.2243	4.59898
Chr5	3875000	AT5G12000	0	blue	Chr5	3883000	AT5G12020	1.96608	0.982641
Chr5	699000	AT5G02980	0	blue	Chr5	705000	AT5G03010	0.766504	-0.364935
Chr3	8317000	AT3G23270	0	blue	Chr3	8323000	AT3G23280	34.9535	5.12778
Chr2	12729000	AT2G29820	0	blue	Chr2	12733000	AT2G29840	0	-6.64386
Chr5	2419000	AT5G07650	0	blue	Chr5	2423000	AT5G07660	5.47647	2.45588
Chr4	11817000	AT4G22400	0	blue	Chr4	11823000	AT4G22410	11.4998	3.52478
Chr4	15921000	AT4G32990	0	blue	Chr4	15929000	AT4G33010	6.99269	2.80791
Chr5	2347000	AT5G07410	0	blue	Chr5	2351000	AT5G07420	0	-6.64386
Chr4	9843000	AT4G17680	0	blue	Chr4	9847000	AT4G17690	0	-6.64386
Chr5	21891000	AT5G53910	0	blue	Chr5	21895000	AT5G53930	21.6321	4.43577
Chr1	21713000	AT1G58430	0	blue	Chr1	21717000	AT1G58440	18.3418	4.19785
Chr1	25761000	AT1G68600	0	blue	Chr1	25771000	AT1G68640	8.58122	3.10286
Chr3	21571000	AT3G58250	0	blue	Chr3	21575000	AT3G58260	0	-6.64386
Chr1	17271000	AT1G46840	0	blue	Chr1	17275000	AT1G46984	0	-6.64386
Chr1	19673000	AT1G52830	0	blue	Chr1	19683000	AT1G52855	3.43471	1.78438
Chr2	8983000	AT2G20875	0	blue	Chr2	8987000	AT2G20880	0.0172102	-5.19971
Chr3	16887000	AT3G45940	0	blue	Chr3	16893000	AT3G45960	5.44075	2.44645
Chr5	25227000	AT5G62830	0	blue	Chr5	25233000	AT5G62860	0	-6.64386
Chr4	2669000	AT4G05170	0	blue	Chr4	2673000	AT4G05180	0.220426	-2.11762
Chr1	7431000	AT1G21230	0	blue	Chr1	7435000	AT1G21240	0.00955016	-5.67668
Chr1	16761000	AT1G44090	0	blue	Chr1	16765000	AT1G44100	12.1679	3.60619
Chr1	149000	AT1G01390	0	blue	Chr1	155000	AT1G01420	0	-6.64386
Chr5	25507000	AT5G63720	0	blue	Chr5	25513000	AT5G63750	2.90509	1.54354
Chr5	681000	AT5G02920	0	blue	Chr5	685000	AT5G02940	0.394424	-1.30606
Chr1	9233000	AT1G26710	0	blue	Chr1	9243000	AT1G26730	34.9423	5.12732
Chr2	8145000	AT2G18800	0	blue	Chr2	8149000	AT2G18810	0	-6.64386
Chr3	21631000	AT3G58480	0	blue	Chr3	21635000	AT3G58490	33.9498	5.08575
Chr3	5771000	AT3G16895	0	blue	Chr3	5775000	AT3G16910	26.3722	4.72149
Chr5	15981000	AT5G39910	0	blue	Chr5	15987000	AT5G39930	0.215999	-2.14561
Chr2	9373000	AT2G22030	0	blue	Chr2	9377000	AT2G22050	0	-6.64386
Chr5	3543000	AT5G11130	0	blue	Chr5	3547000	AT5G11150	12.8674	3.68677
Chr5	23199000	AT5G57260	0	blue	Chr5	23203000	AT5G57270	9.36739	3.22919
Chr3	20121000	AT3G54340	0	blue	Chr3	20125000	AT3G54350	23.9221	4.58087
Chr5	23495000	AT5G58050	0	blue	Chr5	23499000	AT5G58060	62.1059	5.95689
Chr5	22977000	AT5G56820	0	blue	Chr5	22981000	AT5G56840	0.062017	-3.79552
Chr1	11511000	AT1G32010	0	blue	Chr1	11515000	AT1G32030	0	-6.64386
Chr5	4807000	AT5G14860	0	blue	Chr5	4811000	AT5G14870	0.51748	-0.922811
Chr2	12723000	AT2G29800	0	blue	Chr2	12733000	AT2G29840	0	-6.64386
Chr3	9629000	AT3G26270	0	blue	Chr3	9639000	AT3G26300	0	-6.64386
Chr2	9529000	AT2G22440	0	blue	Chr2	9533000	AT2G22450	27.6707	4.79081
Chr4	12097000	AT4G23080	0	blue	Chr4	12101000	AT4G23090	0	-6.64386
Chr2	9275000	AT2G21720	0	blue	Chr2	9285000	AT2G21770	0.144113	-2.69794
Chr4	18363000	AT4G39480	0	blue	Chr4	18369000	AT4G39510	0.115285	-2.99671
Chr3	5627000	AT3G16540	0	blue	Chr3	5631000	AT3G16550	0	-6.64386
Chr2	13513000	AT2G31770	0	blue	Chr2	13517000	AT2G31780	0	-6.64386
Chr5	17909000	AT5G44430	0	blue	Chr5	17915000	AT5G44450	43.8729	5.45559
Chr2	11973000	AT2G28090	0	blue	Chr2	11977000	AT2G28105	1.48802	0.583061
Chr4	12101000	AT4G23090	0	blue	Chr4	12105000	AT4G23100	94.0971	6.55623
Chr2	11723000	AT2G27402	0	blue	Chr2	11727000	AT2G27420	0	-6.64386
Chr3	5007000	AT3G14880	0	blue	Chr3	5011000	AT3G14890	24.5941	4.62083
Chr3	3055000	AT3G09930	0	blue	Chr3	3059000	AT3G09940	31.8382	4.99314
Chr2	12463000	AT2G29000	0	blue	Chr2	12471000	AT2G29020	64.9736	6.022
Chr4	1015000	AT4G02310	0	blue	Chr4	1023000	AT4G02320	0.242464	-1.98585
Chr5	14193000	AT5G36100	0	blue	Chr5	14199000	AT5G36120	0	-6.64386
Chr1	8275000	AT1G23320	0	blue	Chr1	8281000	AT1G23330	6.23753	2.64329
Chr4	9403000	AT4G16730	0	blue	Chr4	9413000	AT4G16745	0.179999	-2.39594
Chr4	17849000	AT4G37950	0	blue	Chr4	17857000	AT4G37990	0.50814	-0.948585
Chr5	5629000	AT5G17120	0	blue	Chr5	5637000	AT5G17130	0	-6.64386
Chr3	19765000	AT3G53305	0	blue	Chr3	19773000	AT3G53330	0	-6.64386
Chr1	6805000	AT1G19670	0	blue	Chr1	6809000	AT1G19690	15.9389	3.99539
Chr4	12115000	AT4G23120	0	blue	Chr4	12119000	AT4G23130	0.00992829	-5.64904
Chr4	6717000	AT4G10960	0	blue	Chr4	6721000	AT4G10970	25.9449	4.69793
Chr3	7757000	AT3G22020	0	blue	Chr3	7765000	AT3G22050	0	-6.64386
Chr5	21119000	AT5G52000	0	blue	Chr5	21123000	AT5G52010	4.42267	2.14818
Chr1	18311000	AT1G49470	0	blue	Chr1	18315000	AT1G49480	30.4764	4.93009
Chr2	10909000	AT2G25630	0	blue	Chr2	10913000	AT2G25640	13.8328	3.79107
Chr2	10615000	AT2G24950	0	blue	Chr2	10619000	AT2G24960	7.74794	2.95567
Chr4	8597000	AT4G15056	0	blue	Chr4	8601000	AT4G15060	0	-6.64386
Chr5	6487000	AT5G19270	0	blue	Chr5	6491000	AT5G19280	25.116	4.65111
Chr1	6517000	AT1G18870	0	blue	Chr1	6523000	AT1G18890	16.495	4.04483
Chr2	9345000	AT2G21920	0	blue	Chr2	9349000	AT2G21930	0.01651	-5.23732
Chr4	11715000	AT4G22115	0	blue	Chr4	11719000	AT4G22120	7.17845	2.84568
Chr1	14041000	AT1G37010	0	blue	Chr1	14049000	AT1G37020	0	-6.64386
Chr2	19325000	AT2G47030	0	blue	Chr2	19329000	AT2G47040	0	-6.64386
Chr5	20361000	AT5G50050	0	blue	Chr5	20365000	AT5G50070	0	-6.64386
Chr5	22843000	AT5G56390	0	blue	Chr5	22851000	AT5G56420	6.37219	2.67405
Chr5	2447000	AT5G07690	0	blue	Chr5	2451000	AT5G07700	0	-6.64386
Chr5	14529000	AT5G36870	0	blue	Chr5	14539000	AT5G36880	77.1786	6.27032
Chr1	4383000	AT1G12855	0	blue	Chr1	4393000	AT1G12900	1.28055	0.367987
Chr5	18101000	AT5G44830	0	blue	Chr5	18111000	AT5G44860	18.3944	4.20198
Chr3	7529000	AT3G21380	0	blue	Chr3	7533000	AT3G21390	5.18114	2.37605
Chr3	5987000	AT3G17500	0	blue	Chr3	5991000	AT3G17510	16.7769	4.06926
Chr5	1293000	AT5G04530	0	blue	Chr5	1297000	AT5G04540	16.7457	4.06658
Chr2	13151000	AT2G30900	0	blue	Chr2	13159000	AT2G30920	10.8899	3.44624
Chr4	6511000	AT4G10530	0	blue	Chr4	6517000	AT4G10550	4.34859	2.12386
Chr3	3823000	AT3G12010	0	blue	Chr3	3833000	AT3G12020	7.95808	2.99423
Chr5	7347000	AT5G22160	0	blue	Chr5	7351000	AT5G22170	0	-6.64386
Chr5	259000	AT5G01690	0	blue	Chr5	263000	AT5G01700	1.5233	0.61664
Chr3	9021000	AT3G24690	0	blue	Chr3	9025000	AT3G24715	0.585128	-0.748729
Chr1	4829000	AT1G14100	0	blue	Chr1	4835000	AT1G14120	11.5975	3.53698
Chr1	11367000	AT1G31740	0	blue	Chr1	11373000	AT1G31760	7.18047	2.84609
Chr5	2347000	AT5G07410	0	blue	Chr5	2353000	AT5G07430	0	-6.64386
Chr3	8777000	AT3G24230	0	blue	Chr3	8787000	AT3G24250	0	-6.64386
Chr1	18169000	AT1G49100	0	blue	Chr1	18177000	AT1G49140	60.173	5.91128
Chr1	11317000	AT1G31620	0	blue	Chr1	11323000	AT1G31640	0	-6.64386
Chr1	29533000	AT1G78500	0	blue	Chr1	29537000	AT1G78510	5.19265	2.37925
Chr3	18685000	AT3G50373	0	blue	Chr3	18689000	AT3G50380	6.50814	2.70446
Chr5	24341000	AT5G60550	0	blue	Chr5	24347000	AT5G60560	0	-6.64386
Chr4	5451000	AT4G08560	0	blue	Chr4	5455000	AT4G08570	0	-6.64386
Chr3	17889000	AT3G48310	0	blue	Chr3	17893000	AT3G48330	25.3451	4.6642
Chr5	6665000	AT5G19710	0	blue	Chr5	6673000	AT5G19730	0.0601722	-3.83296
Chr5	23545000	AT5G58180	0	blue	Chr5	23549000	AT5G58190	15.6886	3.97257
Chr2	7025000	AT2G16200	0	blue	Chr2	7031000	AT2G16220	0	-6.64386
Chr5	3971000	AT5G12270	0	blue	Chr5	3975000	AT5G12290	20.2392	4.3398
Chr4	15327000	AT4G31630	0	blue	Chr4	15331000	AT4G31650	1.04266	0.074037
Chr1	8355000	AT1G23570	0	blue	Chr1	8361000	AT1G23600	0	-6.64386
Chr4	15435000	AT4G31900	0	blue	Chr4	15445000	AT4G31920	23.2424	4.53931
Chr5	21507000	AT5G53040	0	blue	Chr5	21511000	AT5G53050	14.2268	3.83156
Chr2	11935000	AT2G28030	0	blue	Chr2	11939000	AT2G28050	3.01464	1.59676
Chr4	16145000	AT4G33600	0	blue	Chr4	16149000	AT4G33620	7.2534	2.86064
Chr2	12455000	AT2G28990	0	blue	Chr2	12465000	AT2G29000	0	-6.64386
Chr1	11323000	AT1G31640	0	blue	Chr1	11327000	AT1G31650	30.4934	4.9309
Chr3	16707000	AT3G45540	0	blue	Chr3	16713000	AT3G45555	0	-6.64386
Chr2	14069000	AT2G33190	0	blue	Chr2	14073000	AT2G33205	0.0329729	-4.54043
Chr5	2089000	AT5G06755	0	blue	Chr5	2093000	AT5G06770	4.00435	2.00517
Chr3	8953000	AT3G24540	0	blue	Chr3	8963000	AT3G24550	55.964	5.80668
Chr2	13517000	AT2G31780	0	blue	Chr2	13521000	AT2G31800	12.4708	3.64164
Chr2	12385000	AT2G28850	0	blue	Chr2	12389000	AT2G28860	0	-6.64386
Chr5	2405000	AT5G07600	0	blue	Chr5	2409000	AT5G07620	3.83848	1.94429
Chr5	23373000	AT5G57690	0	blue	Chr5	23377000	AT5G57700	22.1285	4.46849
Chr4	8627000	AT4G15100	0	blue	Chr4	8631000	AT4G15110	9.24887	3.21084
Chr3	16153000	AT3G44560	0	blue	Chr3	16161000	AT3G44580	0	-6.64386
Chr3	21605000	AT3G58410	0	blue	Chr3	21615000	AT3G58430	11.6595	3.54468
Chr1	4389000	AT1G12870	0	blue	Chr1	4393000	AT1G12900	1.28055	0.367987
Chr5	3629000	AT5G11370	0	blue	Chr5	3633000	AT5G11380	8.75223	3.1313
Chr2	15413000	AT2G36760	0	blue	Chr2	15421000	AT2G36790	0	-6.64386
Chr5	2271000	AT5G07230	0	blue	Chr5	2275000	AT5G07250	2.87038	1.52626
Chr1	11563000	AT1G32140	0	blue	Chr1	11567000	AT1G32150	11.2831	3.49737
Chr3	18745000	AT3G50510	0	blue	Chr3	18749000	AT3G50520	26.6508	4.73665
Chr1	10305000	AT1G29440	0	blue	Chr1	10309000	AT1G29465	7.44699	2.89859
Chr2	12723000	AT2G29800	0	blue	Chr2	12727000	AT2G29810	0	-6.64386
Chr2	11507000	AT2G26960	0	blue	Chr2	11511000	AT2G26970	21.0113	4.39378
Chr3	8953000	AT3G24540	0	blue	Chr3	8957000	AT3G24542	0.0722075	-3.60459
Chr1	6129000	AT1G17800	0	blue	Chr1	6133000	AT1G17820	6.36991	2.67354
Chr1	18891000	AT1G50960	0	blue	Chr1	18901000	AT1G50980	0	-6.64386
Chr5	24051000	AT5G59680	0	blue	Chr5	24055000	AT5G59700	1.54025	0.632505
Chr1	11949000	AT1G32970	0	blue	Chr1	11955000	AT1G32980	0	-6.64386
Chr2	17679000	AT2G42460	0	blue	Chr2	17685000	AT2G42470	0	-6.64386
Chr2	11449000	AT2G26850	0	blue	Chr2	11453000	AT2G26860	11.791	3.56084
Chr1	8585000	AT1G24230	0	blue	Chr1	8589000	AT1G24250	0	-6.64386
Chr1	22531000	AT1G61130	0	blue	Chr1	22535000	AT1G61140	13.5923	3.76577
Chr5	18993000	AT5G46810	0	blue	Chr5	19003000	AT5G46830	0	-6.64386
Chr3	21601000	AT3G58390	0	blue	Chr3	21605000	AT3G58410	0	-6.64386
Chr3	21899000	AT3G59240	0	blue	Chr3	21909000	AT3G59280	33.1908	5.05315
Chr3	19531000	AT3G52690	0	blue	Chr3	19535000	AT3G52710	8.91244	3.15744
Chr5	6613000	AT5G19600	0	blue	Chr5	6619000	AT5G19610	0	-6.64386
Chr1	28509000	AT1G75930	0	blue	Chr1	28513000	AT1G75940	0	-6.64386
Chr1	4831000	AT1G14110	0	blue	Chr1	4835000	AT1G14120	11.5975	3.53698
Chr2	7147000	AT2G16490	0	blue	Chr2	7151000	AT2G16500	32.6397	5.029
Chr3	16779000	AT3G45700	0	blue	Chr3	16783000	AT3G45710	0.0800301	-3.47345
Chr4	17299000	AT4G36700	0	blue	Chr4	17309000	AT4G36720	45.5756	5.51051
Chr5	5011000	AT5G15430	0	blue	Chr5	5015000	AT5G15450	15.8818	3.99021
Chr5	8163000	AT5G24130	0	blue	Chr5	8167000	AT5G24140	0.618019	-0.671119
Chr5	24191000	AT5G60070	0	blue	Chr5	24197000	AT5G60090	0	-6.64386
Chr1	24461000	AT1G65770	0	blue	Chr1	24465000	AT1G65780	0	-6.64386
Chr4	8221000	AT4G14276	0	blue	Chr4	8225000	AT4G14280	0.0262698	-4.78509
Chr1	12305000	AT1G33880	0	blue	Chr1	12309000	AT1G33890	0	-6.64386
Chr5	26299000	AT5G65730	0	blue	Chr5	26303000	AT5G65740	11.093	3.47288
Chr5	493000	AT5G02340	0	blue	Chr5	497000	AT5G02350	0.557678	-0.816855
Chr1	5927000	AT1G17300	0	blue	Chr1	5931000	AT1G17330	17.7154	4.14775
Chr3	9641000	AT3G26310	0	blue	Chr3	9647000	AT3G26330	0.120191	-2.9413
Chr5	5097000	AT5G15660	0	blue	Chr5	5101000	AT5G15680	12.887	3.68896
Chr3	8567000	AT3G23770	0	blue	Chr3	8571000	AT3G23780	26.19	4.7115
Chr4	529000	AT4G01260	0	blue	Chr4	533000	AT4G01270	3.09814	1.63605
Chr2	10871000	AT2G25540	0	blue	Chr2	10881000	AT2G25560	8.79161	3.13777
Chr1	12285000	AT1G33840	0	blue	Chr1	12295000	AT1G33860	0	-6.64386
Chr1	25267000	AT1G67450	0	blue	Chr1	25271000	AT1G67460	0.0499525	-4.06004
Chr2	9779000	AT2G22980	0	blue	Chr2	9787000	AT2G22990	0	-6.64386
Chr5	17297000	AT5G43090	0	blue	Chr5	17301000	AT5G43100	27.3477	4.77387
Chr1	22119000	AT1G60040	0	blue	Chr1	22123000	AT1G60050	0.0757544	-3.54365
Chr1	3855000	AT1G11450	0	blue	Chr1	3859000	AT1G11460	0	-6.64386
Chr3	17369000	AT3G47170	0	blue	Chr3	17373000	AT3G47180	0.253919	-1.92183
Chr1	7917000	AT1G22420	0	blue	Chr1	7921000	AT1G22430	0.365262	-1.41403
Chr1	28109000	AT1G74810	0	blue	Chr1	28115000	AT1G74830	0.148855	-2.65422
Chr1	3691000	AT1G11070	0	blue	Chr1	3695000	AT1G11080	0	-6.64386
Chr5	15921000	AT5G39770	0	blue	Chr5	15929000	AT5G39785	1.49836	0.592978
Chr2	11461000	AT2G26880	0	blue	Chr2	11465000	AT2G26890	14.4697	3.85596
Chr4	5247000	AT4G08300	0	blue	Chr4	5251000	AT4G08310	44.3979	5.47275
Chr1	19005000	AT1G51260	0	blue	Chr1	19009000	AT1G51270	0.373111	-1.38417
Chr1	8363000	AT1G23610	0	blue	Chr1	8367000	AT1G23640	0	-6.64386
Chr2	7473000	AT2G17160	0	blue	Chr2	7479000	AT2G17190	42.0455	5.39422
Chr5	24795000	AT5G61700	0	blue	Chr5	24803000	AT5G61720	0.0275691	-4.73431
Chr3	6623000	AT3G19160	0	blue	Chr3	6627000	AT3G19170	22.3277	4.48141
Chr5	4291000	AT5G13380	0	blue	Chr5	4301000	AT5G13410	6.38392	2.6767
Chr3	10815000	AT3G28790	0	blue	Chr3	10823000	AT3G28810	0	-6.64386
Chr1	3169000	AT1G09790	0	blue	Chr1	3173000	AT1G09794	7.74944	2.95595
Chr1	11011000	AT1G30925	0	blue	Chr1	11015000	AT1G30930	0	-6.64386
Chr4	7105000	AT4G11810	0	blue	Chr4	7109000	AT4G11820	37.4981	5.22913
Chr3	29000	AT3G01085	0	blue	Chr3	33000	AT3G01090	32.66	5.02989
Chr3	1607000	AT3G05540	0	blue	Chr3	1611000	AT3G05545	36.6217	5.19502
Chr1	22507000	AT1G61097	0	blue	Chr1	22511000	AT1G61100	27.2559	4.76902
Chr5	21655000	AT5G53380	0	blue	Chr5	21659000	AT5G53390	0	-6.64386
Chr4	6075000	AT4G09610	0	blue	Chr4	6079000	AT4G09620	8.10516	3.02062
Chr4	7741000	AT4G13290	0	blue	Chr4	7745000	AT4G13300	0	-6.64386
Chr1	28129000	AT1G74875	0	blue	Chr1	28133000	AT1G74890	0.277342	-1.79916
Chr3	21339000	AT3G57620	0	blue	Chr3	21343000	AT3G57630	4.46063	2.16048
Chr1	10933000	AT1G30790	0	blue	Chr1	10937000	AT1G30810	4.8888	2.29243
Chr2	17557000	AT2G42090	0	blue	Chr2	17561000	AT2G42100	0	-6.64386
Chr5	22549000	AT5G55690	0	blue	Chr5	22553000	AT5G55700	12.4036	3.63384
Chr5	49000	AT5G01130	0	blue	Chr5	53000	AT5G01150	0.0265657	-4.77337
Chr4	2689000	AT4G05240	0	blue	Chr4	2695000	AT4G05270	0	-6.64386
Chr5	1151000	AT5G04190	0	blue	Chr5	1155000	AT5G04200	4.41061	2.14425
Chr5	23607000	AT5G58400	0	blue	Chr5	23615000	AT5G58410	21.811	4.44764
Chr4	12183000	AT4G23300	0	blue	Chr4	12187000	AT4G23310	0	-6.64386
Chr4	17849000	AT4G37950	0	blue	Chr4	17853000	AT4G37980	0.330485	-1.55434
Chr1	21409000	AT1G57800	0	blue	Chr1	21415000	AT1G57820	47.1013	5.558
Chr3	23071000	AT3G62340	0	blue	Chr3	23075000	AT3G62360	52.1804	5.70571
Chr5	17757000	AT5G44120	0	blue	Chr5	17761000	AT5G44130	0.168118	-2.4891
Chr3	3815000	AT3G11980	0	blue	Chr3	3825000	AT3G12010	0	-6.64386
Chr5	3897000	AT5G12070	0	blue	Chr5	3901000	AT5G12080	22.754	4.50868
Chr2	16307000	AT2G39060	0	blue	Chr2	16311000	AT2G39080	21.4092	4.42083
Chr4	9281000	AT4G16451	0	blue	Chr4	9285000	AT4G16460	0.432274	-1.17699
Chr1	8653000	AT1G24400	0	blue	Chr1	8657000	AT1G24420	0.251871	-1.93307
Chr5	19207000	AT5G47330	0	blue	Chr5	19213000	AT5G47350	0.173855	-2.44336
Chr1	9101000	AT1G26310	0	blue	Chr1	9107000	AT1G26320	0	-6.64386
Chr2	12475000	AT2G29040	0	blue	Chr2	12479000	AT2G29050	8.46468	3.08316
Chr3	22845000	AT3G61720	0	blue	Chr3	22849000	AT3G61730	0.0414966	-4.27938
Chr3	9023000	AT3G24700	0	blue	Chr3	9027000	AT3G24715	0.585128	-0.748729
Chr1	8499000	AT1G24010	0	blue	Chr1	8505000	AT1G24040	9.13104	3.19236
Chr4	12111000	AT4G23110	0	blue	Chr4	12119000	AT4G23130	0.00992829	-5.64904
Chr5	15593000	AT5G38960	0	blue	Chr5	15597000	AT5G38970	0	-6.64386
Chr1	17915000	AT1G48470	0	blue	Chr1	17919000	AT1G48480	7.35737	2.88115
Chr5	21347000	AT5G52610	0	blue	Chr5	21351000	AT5G52630	3.22775	1.69499
Chr4	10115000	AT4G18290	0	blue	Chr4	10119000	AT4G18300	8.04732	3.0103
Chr2	9377000	AT2G22050	0	blue	Chr2	9381000	AT2G22060	0.0789231	-3.4913
Chr4	1395000	AT4G03153	0	blue	Chr4	1401000	AT4G03170	0	-6.64386
Chr3	19297000	AT3G52010	0	blue	Chr3	19301000	AT3G52020	0	-6.64386
Chr1	29533000	AT1G78500	0	blue	Chr1	29543000	AT1G78540	3.89166	1.96409
Chr5	9059000	AT5G25950	0	blue	Chr5	9063000	AT5G25960	0	-6.64386
Chr2	5679000	AT2G13620	0	blue	Chr2	5685000	AT2G13630	0	-6.64386
Chr3	16877000	AT3G45910	0	blue	Chr3	16883000	AT3G45920	0	-6.64386
Chr1	17271000	AT1G46840	0	blue	Chr1	17277000	AT1G47056	11.5271	3.52821
Chr3	21897000	AT3G59230	0	blue	Chr3	21903000	AT3G59250	0	-6.64386
Chr3	10689000	AT3G28520	0	blue	Chr3	10695000	AT3G28540	0.309625	-1.64555
Chr2	16753000	AT2G40116	0	blue	Chr2	16757000	AT2G40120	1.24217	0.324434
Chr4	9643000	AT4G17160	0	blue	Chr4	9647000	AT4G17180	8.259	3.04771
Chr5	10721000	AT5G28680	0	blue	Chr5	10725000	AT5G28690	0	-6.64386
Chr4	10669000	AT4G19580	0	blue	Chr4	10673000	AT4G19600	26.7675	4.74295
Chr1	10303000	AT1G29430	0	blue	Chr1	10309000	AT1G29465	7.44699	2.89859
Chr1	7983000	AT1G22590	0	blue	Chr1	7989000	AT1G22600	0.0165374	-5.23583
Chr3	6157000	AT3G18000	0	blue	Chr3	6161000	AT3G18010	0.092625	-3.28455
Chr2	11931000	AT2G28010	0	blue	Chr2	11935000	AT2G28030	0	-6.64386
Chr2	8785000	AT2G20350	0	blue	Chr2	8789000	AT2G20360	93.6936	6.55003
Chr2	12915000	AT2G30290	0	blue	Chr2	12921000	AT2G30300	0	-6.64386
Chr2	17821000	AT2G42830	0	blue	Chr2	17827000	AT2G42840	23.5951	4.56103
Chr2	601000	AT2G02280	0	blue	Chr2	609000	AT2G02310	0.68671	-0.52137
Chr5	23871000	AT5G59130	0	blue	Chr5	23875000	AT5G59140	58.0748	5.86009
Chr2	14245000	AT2G33670	0	blue	Chr2	14249000	AT2G33680	2.68027	1.42775
Chr5	489000	AT5G02330	0	blue	Chr5	493000	AT5G02340	0	-6.64386
Chr1	17505000	AT1G47610	0	blue	Chr1	17509000	AT1G47620	0	-6.64386
Chr2	18125000	AT2G43730	0	blue	Chr2	18129000	AT2G43745	0.0371138	-4.40771
Chr1	26873000	AT1G71290	0	blue	Chr1	26879000	AT1G71310	15.231	3.92989
Chr3	6991000	AT3G20030	0	blue	Chr3	6995000	AT3G20040	1.27484	0.361589
Chr2	5631000	AT2G13510	0	blue	Chr2	5637000	AT2G13540	24.8044	4.6331
Chr3	22465000	AT3G60790	0	blue	Chr3	22469000	AT3G60800	24.8858	4.63783
Chr2	12247000	AT2G28580	0	blue	Chr2	12251000	AT2G28590	4.69864	2.23531
Chr3	7023000	AT3G20110	0	blue	Chr3	7027000	AT3G20130	2.54819	1.35512
Chr5	18101000	AT5G44830	0	blue	Chr5	18109000	AT5G44850	0	-6.64386
Chr4	16717000	AT4G35120	0	blue	Chr4	16721000	AT4G35130	2.12345	1.09319
Chr1	2513000	AT1G08065	0	blue	Chr1	2517000	AT1G08080	1.20206	0.27746
Chr5	18807000	AT5G46360	0	blue	Chr5	18815000	AT5G46380	0	-6.64386
Chr1	13149000	AT1G35614	0	blue	Chr1	13159000	AT1G35625	0.233167	-2.03998
Chr1	27875000	AT1G74130	0	blue	Chr1	27883000	AT1G74150	2.42226	1.2823
Chr1	18223000	AT1G49250	0	blue	Chr1	18233000	AT1G49290	0	-6.64386
Chr5	4381000	AT5G13600	0	blue	Chr5	4389000	AT5G13630	0.687475	-0.519787
Chr2	547000	AT2G02147	0	blue	Chr2	551000	AT2G02150	3.72853	1.90247
Chr5	17757000	AT5G44120	0	blue	Chr5	17765000	AT5G44150	7.78914	2.96331
Chr3	4227000	AT3G13140	0	blue	Chr3	4231000	AT3G13160	24.4549	4.61264
Chr5	21275000	AT5G52400	0	blue	Chr5	21279000	AT5G52410	4.87981	2.28978
Chr4	10067000	AT4G18180	0	blue	Chr4	10071000	AT4G18195	0.188465	-2.33304
Chr1	9465000	AT1G27220	0	blue	Chr1	9473000	AT1G27270	0	-6.64386
Chr2	11305000	AT2G26580	0	blue	Chr2	11311000	AT2G26590	29.5654	4.88633
Chr1	22005000	AT1G59800	0	blue	Chr1	22009000	AT1G59810	0.0243735	-4.86256
Chr4	16669000	AT4G35010	0	blue	Chr4	16677000	AT4G35030	2.51865	1.33837
Chr5	26519000	AT5G66400	0	blue	Chr5	26523000	AT5G66420	21.8296	4.44888
Chr5	17583000	AT5G43755	0	blue	Chr5	17587000	AT5G43760	32.0226	5.00147
Chr5	5259000	AT5G16100	0	blue	Chr5	5267000	AT5G16120	25.9134	4.69618
Chr5	909000	AT5G03590	0	blue	Chr5	913000	AT5G03600	0	-6.64386
Chr3	8013000	AT3G22640	0	blue	Chr3	8017000	AT3G22660	104.196	6.7033
Chr2	12757000	AT2G29930	0	blue	Chr2	12761000	AT2G29940	0.133531	-2.80057
Chr3	16999000	AT3G46260	0	blue	Chr3	17007000	AT3G46280	3.79591	1.92824
Chr5	24771000	AT5G61610	0	blue	Chr5	24775000	AT5G61640	10.1721	3.34796
Chr4	11689000	AT4G22060	0	blue	Chr4	11693000	AT4G22070	0.779861	-0.340329
Chr4	10223000	AT4G18540	0	blue	Chr4	10227000	AT4G18550	3.89438	1.96509
Chr4	2545000	AT4G04980	0	blue	Chr4	2555000	AT4G04990	0.24757	-1.95696
Chr5	18811000	AT5G46370	0	blue	Chr5	18815000	AT5G46380	0	-6.64386
Chr3	18599000	AT3G50160	0	blue	Chr3	18603000	AT3G50170	0.130468	-2.83169
Chr5	18415000	AT5G45450	0	blue	Chr5	18419000	AT5G45460	2.16383	1.12024
Chr5	15983000	AT5G39920	0	blue	Chr5	15987000	AT5G39930	0.215999	-2.14561
Chr2	19329000	AT2G47040	0	blue	Chr2	19333000	AT2G47060	19.5309	4.28842
Chr3	4269000	AT3G13229	0	blue	Chr3	4273000	AT3G13235	44.8394	5.48702
Chr5	9737000	AT5G27580	0	blue	Chr5	9743000	AT5G27600	32.0101	5.00091
Chr5	7539000	AT5G22670	0	blue	Chr5	7543000	AT5G22690	4.02728	2.01339
Chr1	1381000	AT1G04890	0	blue	Chr1	1385000	AT1G04900	23.8184	4.57461
Chr2	18285000	AT2G44220	0	blue	Chr2	18295000	AT2G44250	0.0331481	-4.53456
Chr1	24211000	AT1G65170	0	blue	Chr1	24221000	AT1G65200	0.206638	-2.20664
Chr4	10345000	AT4G18860	0	blue	Chr4	10349000	AT4G18880	6.74993	2.75701
Chr4	8589000	AT4G15050	0	blue	Chr4	8597000	AT4G15056	0	-6.64386
Chr1	24667000	AT1G66210	0	blue	Chr1	24671000	AT1G66220	0	-6.64386
Chr5	15281000	AT5G38250	0	blue	Chr5	15285000	AT5G38260	0	-6.64386
Chr1	11789000	AT1G32585	0	blue	Chr1	11797000	AT1G32610	2.9312	1.55641
Chr1	22745000	AT1G61630	0	blue	Chr1	22749000	AT1G61640	6.58749	2.72192
Chr5	16033000	AT5G40050	0	blue	Chr5	16037000	AT5G40060	0.00578117	-5.98565
Chr3	23267000	AT3G62950	0	blue	Chr3	23271000	AT3G62970	13.4489	3.75049
Chr5	17863000	AT5G44345	0	blue	Chr5	17873000	AT5G44360	0	-6.64386
Chr5	5847000	AT5G17720	0	blue	Chr5	5857000	AT5G17740	0	-6.64386
Chr3	699000	AT3G03080	0	blue	Chr3	707000	AT3G03100	144.624	7.17626
Chr3	6295000	AT3G18340	0	blue	Chr3	6299000	AT3G18350	8.64283	3.11317
Chr5	24489000	AT5G60880	0	blue	Chr5	24499000	AT5G60900	0.208101	-2.19693
Chr3	7869000	AT3G22250	0	blue	Chr3	7873000	AT3G22260	10.0138	3.32535
Chr2	12473000	AT2G29040	0	blue	Chr2	12477000	AT2G29045	0	-6.64386
Chr3	19939000	AT3G53820	0	blue	Chr3	19943000	AT3G53830	2.72085	1.44935
Chr5	2137000	AT5G06900	0	blue	Chr5	2147000	AT5G06930	0.89827	-0.138807
Chr1	25931000	AT1G68960	0	blue	Chr1	25935000	AT1G68990	29.1384	4.86534
Chr1	28847000	AT1G76840	0	blue	Chr1	28851000	AT1G76850	29.2666	4.87168
Chr2	9787000	AT2G22990	0	blue	Chr2	9795000	AT2G23000	0.0557367	-3.92716
Chr5	17911000	AT5G44440	0	blue	Chr5	17915000	AT5G44450	43.8729	5.45559
Chr1	16425000	AT1G43610	0	blue	Chr1	16429000	AT1G43620	6.36285	2.67194
Chr5	3895000	AT5G12060	0	blue	Chr5	3899000	AT5G12080	22.754	4.50868
Chr1	25707000	AT1G68510	0	blue	Chr1	25713000	AT1G68530	43.7812	5.45257
Chr4	8067000	AT4G13965	0	blue	Chr4	8071000	AT4G13970	11.2531	3.49353
Chr5	9283000	AT5G26692	0	blue	Chr5	9287000	AT5G26742	34.1153	5.09277
Chr3	23267000	AT3G62950	0	blue	Chr3	23275000	AT3G62980	49.1516	5.61946
Chr1	18051000	AT1G48800	0	blue	Chr1	18057000	AT1G48820	0	-6.64386
Chr1	22245000	AT1G60370	0	blue	Chr1	22255000	AT1G60400	0	-6.64386
Chr1	27333000	AT1G72570	0	blue	Chr1	27337000	AT1G72590	1.09391	0.142618
Chr3	3367000	AT3G10750	0	blue	Chr3	3371000	AT3G10760	4.89744	2.29497
Chr3	6003000	AT3G17540	0	blue	Chr3	6007000	AT3G17560	0	-6.64386
Chr2	9763000	AT2G22940	0	blue	Chr2	9767000	AT2G22950	0	-6.64386
Chr1	19281000	AT1G51900	0	blue	Chr1	19285000	AT1G51910	0.18231	-2.37849
Chr4	13351000	AT4G26420	0	blue	Chr4	13359000	AT4G26440	0.0942086	-3.26245
Chr1	10943000	AT1G30814	0	blue	Chr1	10947000	AT1G30820	41.3776	5.37113
Chr1	19061000	AT1G51410	0	blue	Chr1	19065000	AT1G51420	32.7857	5.03544
Chr5	15793000	AT5G39470	0	blue	Chr5	15803000	AT5G39480	0	-6.64386
Chr5	6859000	AT5G20310	0	blue	Chr5	6863000	AT5G20320	11.0617	3.46881
Chr3	15393000	AT3G43470	0	blue	Chr3	15399000	AT3G43490	0	-6.64386
Chr5	18031000	AT5G44690	0	blue	Chr5	18035000	AT5G44700	0.0362501	-4.4344
Chr4	10761000	AT4G19800	0	blue	Chr4	10769000	AT4G19820	0	-6.64386
Chr5	15613000	AT5G39000	0	blue	Chr5	15621000	AT5G39030	0	-6.64386
Chr4	11235000	AT4G21040	0	blue	Chr4	11239000	AT4G21050	0	-6.64386
Chr4	7159000	AT4G11911	0	blue	Chr4	7163000	AT4G11920	9.00185	3.17182
Chr5	24787000	AT5G61680	0	blue	Chr5	24795000	AT5G61700	0	-6.64386
Chr2	9085000	AT2G21210	0	blue	Chr2	9095000	AT2G21230	18.4874	4.20925
Chr1	17119000	AT1G45191	0	blue	Chr1	17127000	AT1G45201	1.72503	0.794956
Chr1	27557000	AT1G73290	0	blue	Chr1	27565000	AT1G73310	8.29507	3.05399
Chr2	12733000	AT2G29840	0	blue	Chr2	12743000	AT2G29880	0	-6.64386
Chr5	3217000	AT5G10250	0	blue	Chr5	3221000	AT5G10260	1.11396	0.168586
Chr1	20423000	AT1G54720	0	blue	Chr1	20431000	AT1G54740	1.22526	0.304811
Chr1	22619000	AT1G61320	0	blue	Chr1	22623000	AT1G61330	0	-6.64386
Chr3	1225000	AT3G04545	0	blue	Chr3	1229000	AT3G04560	18.8867	4.24007
Chr5	1221000	AT5G04350	0	blue	Chr5	1225000	AT5G04360	1.75169	0.816963
Chr5	5627000	AT5G17110	0	blue	Chr5	5637000	AT5G17130	0	-6.64386
Chr1	29603000	AT1G78710	0	blue	Chr1	29609000	AT1G78730	2.32995	1.22648
Chr3	5465000	AT3G16120	0	blue	Chr3	5469000	AT3G16140	0.443102	-1.14209
Chr4	495000	AT4G01160	0	blue	Chr4	505000	AT4G01190	0.03776	-4.38805
Chr1	2549000	AT1G08135	0	blue	Chr1	2553000	AT1G08140	0	-6.64386
Chr5	17999000	AT5G44620	0	blue	Chr5	18009000	AT5G44635	14.0172	3.81015
Chr5	18995000	AT5G46820	0	blue	Chr5	19003000	AT5G46830	0	-6.64386
Chr5	19967000	AT5G49260	0	blue	Chr5	19973000	AT5G49270	1.22385	0.30317
Chr2	601000	AT2G02280	0	blue	Chr2	607000	AT2G02300	0.0168736	-5.21767
Chr2	1343000	AT2G04060	0	blue	Chr2	1353000	AT2G04066	0.0448265	-4.18898
Chr3	21333000	AT3G57600	0	blue	Chr3	21341000	AT3G57630	4.46063	2.16048
Chr2	1727000	AT2G04920	0	blue	Chr2	1737000	AT2G04940	13.6166	3.76836
Chr4	6675000	AT4G10850	0	blue	Chr4	6679000	AT4G10860	0.165077	-2.51394
Chr3	3079000	AT3G10000	0	blue	Chr3	3083000	AT3G10010	6.91615	2.79205
Chr2	335000	AT2G01770	0	blue	Chr2	339000	AT2G01780	0	-6.64386
Chr4	13391000	AT4G26530	0	blue	Chr4	13395000	AT4G26540	10.3849	3.37781
Chr3	20481000	AT3G55252	0	blue	Chr3	20491000	AT3G55260	13.192	3.72268
Chr1	5769000	AT1G16860	0	blue	Chr1	5773000	AT1G16870	25.3465	4.66428
Chr4	6359000	AT4G10210	0	blue	Chr4	6369000	AT4G10240	0	-6.64386
Chr2	17965000	AT2G43220	0	blue	Chr2	17969000	AT2G43235	9.49016	3.24795
Chr1	23005000	AT1G62270	0	blue	Chr1	23011000	AT1G62290	22.5592	4.49629
Chr4	13111000	AT4G25750	0	blue	Chr4	13119000	AT4G25770	11.2576	3.49411
Chr5	8849000	AT5G25425	0	blue	Chr5	8853000	AT5G25430	0	-6.64386
Chr5	19963000	AT5G49240	0	blue	Chr5	19967000	AT5G49260	0	-6.64386
Chr5	17833000	AT5G44265	0	blue	Chr5	17837000	AT5G44280	13.6001	3.76661
Chr5	4729000	AT5G14670	0	blue	Chr5	4733000	AT5G14680	20.9099	4.38681
Chr1	113000	AT1G01280	0	blue	Chr1	123000	AT1G01320	9.51438	3.25163
Chr5	18101000	AT5G44830	0	blue	Chr5	18105000	AT5G44840	0	-6.64386
Chr4	6125000	AT4G09690	0	blue	Chr4	6133000	AT4G09720	21.4934	4.42649
Chr1	21397000	AT1G57770	0	blue	Chr1	21405000	AT1G57790	2.72946	1.45389
Chr2	9359000	AT2G21980	0	blue	Chr2	9363000	AT2G22000	0.51357	-0.933545
Chr2	12735000	AT2G29850	0	blue	Chr2	12743000	AT2G29880	0	-6.64386
Chr2	11497000	AT2G26940	0	blue	Chr2	11507000	AT2G26960	0	-6.64386
Chr2	7263000	AT2G16730	0	blue	Chr2	7273000	AT2G16750	0.627367	-0.649805
Chr2	12731000	AT2G29830	0	blue	Chr2	12735000	AT2G29850	0	-6.64386
Chr5	907000	AT5G03580	0	blue	Chr5	913000	AT5G03600	0	-6.64386
Chr4	12147000	AT4G23200	0	blue	Chr4	12155000	AT4G23220	0.185703	-2.35326
Chr5	1131000	AT5G04140	0.00431056	blue	Chr5	1139000	AT5G04150	0	-6.64386
Chr5	16037000	AT5G40060	0.00578117	blue	Chr5	16041000	AT5G40080	15.3077	3.93712
Chr3	19123000	AT3G51560	0.00601347	blue	Chr3	19131000	AT3G51580	19.6009	4.29358
Chr3	19123000	AT3G51560	0.00601347	blue	Chr3	19127000	AT3G51570	0.0115874	-5.53366
Chr1	23501000	AT1G63360	0.0060267	blue	Chr1	23505000	AT1G63370	2.3437	1.23493
Chr2	11321000	AT2G26610	0.00610464	blue	Chr2	11331000	AT2G26640	6.15932	2.62511
Chr2	11323000	AT2G26610	0.00610464	blue	Chr2	11333000	AT2G26650	47.1937	5.56083
Chr1	21183000	AT1G56540	0.00649915	blue	Chr1	21187000	AT1G56550	0.768538	-0.361161
Chr2	10895000	AT2G25600	0.00674944	blue	Chr2	10901000	AT2G25605	5.70799	2.51551
Chr3	17609000	AT3G47750	0.00756392	blue	Chr3	17619000	AT3G47770	0.079497	-3.48202
Chr3	17607000	AT3G47750	0.00756392	blue	Chr3	17613000	AT3G47760	0.598078	-0.717671
Chr3	17021000	AT3G46330	0.00773336	blue	Chr3	17027000	AT3G46340	0	-6.64386
Chr2	19561000	AT2G47750	0.00791056	blue	Chr2	19565000	AT2G47760	14.9004	3.89825
Chr5	7447000	AT5G22470	0.00823063	blue	Chr5	7453000	AT5G22480	29.2924	4.87295
Chr5	14855000	AT5G37450	0.00823735	blue	Chr5	14859000	AT5G37460	0	-6.64386
Chr5	14855000	AT5G37450	0.00823735	blue	Chr5	14863000	AT5G37470	0	-6.64386
Chr5	7011000	AT5G20710	0.00827731	blue	Chr5	7015000	AT5G20720	194.978	7.60725
Chr1	855000	AT1G03445	0.00848202	blue	Chr1	863000	AT1G03457	13.4318	3.74865
Chr1	19271000	AT1G51880	0.00855599	blue	Chr1	19275000	AT1G51890	0.318105	-1.60777
Chr1	19271000	AT1G51880	0.00855599	blue	Chr1	19281000	AT1G51900	0	-6.64386
Chr5	2831000	AT5G08695	0.0087516	blue	Chr5	2835000	AT5G08710	6.16962	2.62752
Chr1	19263000	AT1G51870	0.00891334	blue	Chr1	19271000	AT1G51880	0.00855599	-5.75197
Chr1	1063000	AT1G04110	0.00891689	blue	Chr1	1067000	AT1G04120	34.5766	5.11214
Chr3	2909000	AT3G09450	0.00892044	blue	Chr3	2913000	AT3G09470	32.5696	5.0259
Chr4	16467000	AT4G34440	0.0090435	blue	Chr4	16471000	AT4G34450	114.239	6.83603
Chr4	11503000	AT4G21650	0.00912085	blue	Chr4	11507000	AT4G21660	116.92	6.8695
Chr5	8149000	AT5G24100	0.00934841	blue	Chr5	8159000	AT5G24120	3.13401	1.65261
Chr5	8149000	AT5G24100	0.00934841	blue	Chr5	8153000	AT5G24105	0.0315559	-4.5888
Chr1	7435000	AT1G21240	0.00955016	blue	Chr1	7441000	AT1G21250	1.5905	0.678523
Chr2	8495000	AT2G19650	0.00963296	blue	Chr2	8499000	AT2G19670	14.4549	3.85449
Chr4	10571000	AT4G19380	0.00977206	blue	Chr4	10575000	AT4G19390	12.0465	3.59173
Chr1	2251000	AT1G07330	0.00983857	blue	Chr1	2259000	AT1G07350	72.8897	6.18784
Chr1	2251000	AT1G07330	0.00983857	blue	Chr1	2255000	AT1G07340	0	-6.64386
Chr2	12445000	AT2G28970	0.00989001	blue	Chr2	12455000	AT2G28990	0	-6.64386
Chr4	13321000	AT4G26330	0.00991942	blue	Chr4	13327000	AT4G26350	0	-6.64386
Chr4	13321000	AT4G26330	0.00991942	blue	Chr4	13325000	AT4G26340	0	-6.64386
Chr4	12119000	AT4G23130	0.00992829	blue	Chr4	12127000	AT4G23150	0.12398	-2.89991
Chr4	12119000	AT4G23130	0.00992829	blue	Chr4	12123000	AT4G23140	0.0442666	-4.20379
Chr4	8663000	AT4G15200	0.0100786	blue	Chr4	8667000	AT4G15210	0	-6.64386
Chr5	16881000	AT5G42230	0.0100874	blue	Chr5	16885000	AT5G42232	0	-6.64386
Chr5	16883000	AT5G42230	0.0100874	blue	Chr5	16887000	AT5G42235	0	-6.64386
Chr3	17259000	AT3G46850	0.0103678	blue	Chr3	17263000	AT3G46870	5.32684	2.41598
Chr3	17259000	AT3G46850	0.0103678	blue	Chr3	17267000	AT3G46890	0.439504	-1.15359
Chr4	6265000	AT4G10010	0.0105104	blue	Chr4	6271000	AT4G10030	13.3935	3.74454
Chr4	6265000	AT4G10010	0.0105104	blue	Chr4	6269000	AT4G10020	1.87103	0.911521
Chr1	20347000	AT1G54470	0.0107506	blue	Chr1	20351000	AT1G54490	39.9204	5.31941
Chr2	16971000	AT2G40670	0.0108095	blue	Chr2	16975000	AT2G40690	3.24688	1.70349
Chr3	21885000	AT3G59190	0.0108672	blue	Chr3	21889000	AT3G59200	4.70439	2.23707
Chr4	17865000	AT4G38030	0.0109267	blue	Chr4	17869000	AT4G38040	18.8679	4.23863
Chr5	22573000	AT5G55770	0.0111831	blue	Chr5	22577000	AT5G55780	0.188938	-2.32961
Chr1	23567000	AT1G63540	0.0112209	blue	Chr1	23571000	AT1G63550	0	-6.64386
Chr1	24169000	AT1G65060	0.0112997	blue	Chr1	24173000	AT1G65070	8.65411	3.11505
Chr4	8853000	AT4G15490	0.0113848	blue	Chr4	8857000	AT4G15500	1.95302	0.973076
Chr1	18819000	AT1G50770	0.011571	blue	Chr1	18823000	AT1G50780	0	-6.64386
Chr1	18819000	AT1G50770	0.011571	blue	Chr1	18825000	AT1G50790	1.4554	0.551291
Chr3	19127000	AT3G51570	0.0115874	blue	Chr3	19131000	AT3G51580	19.6009	4.29358
Chr1	21175000	AT1G56520	0.0116225	blue	Chr1	21183000	AT1G56540	0.00649915	-5.92146
Chr1	21177000	AT1G56520	0.0116225	blue	Chr1	21187000	AT1G56550	0.768538	-0.361161
Chr1	5215000	AT1G15150	0.0116703	blue	Chr1	5225000	AT1G15180	0.618853	-0.669206
Chr1	5213000	AT1G15150	0.0116703	blue	Chr1	5219000	AT1G15165	3.12994	1.65074
Chr1	5213000	AT1G15150	0.0116703	blue	Chr1	5217000	AT1G15160	5.16638	2.37194
Chr2	12497000	AT2G29090	0.0116752	blue	Chr2	12507000	AT2G29110	0.122084	-2.92047
Chr2	12495000	AT2G29090	0.0116752	blue	Chr2	12503000	AT2G29100	0.0327743	-4.54711
Chr4	969000	AT4G02190	0.0116821	blue	Chr4	973000	AT4G02200	20.1102	4.33058
Chr3	20731000	AT3G55870	0.011688	blue	Chr3	20741000	AT3G55890	4.24218	2.0882
Chr3	20733000	AT3G55870	0.011688	blue	Chr3	20743000	AT3G55910	3.9539	1.98692
Chr5	19917000	AT5G49130	0.0117752	blue	Chr5	19927000	AT5G49150	0	-6.64386
Chr5	19917000	AT5G49130	0.0117752	blue	Chr5	19921000	AT5G49140	0	-6.64386
Chr5	15395000	AT5G38450	0.0118	blue	Chr5	15399000	AT5G38460	10.2748	3.36244
Chr3	4163000	AT3G13010	0.0118374	blue	Chr3	4167000	AT3G13020	1.54189	0.634024
Chr4	10667000	AT4G19570	0.0118436	blue	Chr4	10671000	AT4G19590	2.24412	1.17256
Chr3	1785000	AT3G05960	0.0118939	blue	Chr3	1789000	AT3G05970	44.292	5.4693
Chr4	11439000	AT4G21490	0.0119045	blue	Chr4	11449000	AT4G21520	12.8996	3.69037
Chr4	11437000	AT4G21490	0.0119045	blue	Chr4	11441000	AT4G21500	1.34455	0.437811
Chr4	17911000	AT4G38190	0.0119542	blue	Chr4	17917000	AT4G38200	16.6328	4.05683
Chr3	3773000	AT3G11920	0.012219	blue	Chr3	3777000	AT3G11930	176.089	7.46025
Chr1	4475000	AT1G13130	0.0122643	blue	Chr1	4479000	AT1G13140	1.75404	0.818885
Chr3	17229000	AT3G46780	0.0124024	blue	Chr3	17233000	AT3G46790	7.8906	2.98196
Chr1	12609000	AT1G34480	0.0124157	blue	Chr1	12617000	AT1G34510	2.32177	1.22142
Chr2	14789000	AT2G35075	0.0124962	blue	Chr2	14793000	AT2G35090	0	-6.64386
Chr2	14787000	AT2G35075	0.0124962	blue	Chr2	14791000	AT2G35080	0	-6.64386
Chr2	18561000	AT2G44990	0.0125742	blue	Chr2	18565000	AT2G45000	40.7497	5.34907
Chr1	4047000	AT1G11990	0.0126014	blue	Chr1	4051000	AT1G12000	112.798	6.81773
Chr1	24217000	AT1G65190	0.0126491	blue	Chr1	24221000	AT1G65200	0.206638	-2.20664
Chr5	6245000	AT5G18720	0.0127042	blue	Chr5	6251000	AT5G18740	1.12722	0.185508
Chr5	6245000	AT5G18720	0.0127042	blue	Chr5	6249000	AT5G18730	0.499651	-0.97242
Chr5	19393000	AT5G47900	0.0127319	blue	Chr5	19401000	AT5G47910	41.7387	5.38366
Chr3	23213000	AT3G62740	0.012737	blue	Chr3	23217000	AT3G62750	0.081711	-3.44676
Chr3	23213000	AT3G62740	0.012737	blue	Chr3	23219000	AT3G62770	20.1867	4.33605
Chr5	9235000	AT5G26310	0.0127863	blue	Chr5	9239000	AT5G26320	0.0180857	-5.15402
Chr4	9653000	AT4G17210	0.0128076	blue	Chr4	9661000	AT4G17230	24.5664	4.6192
Chr4	9653000	AT4G17210	0.0128076	blue	Chr4	9657000	AT4G17220	0.985705	-0.00621011
Chr2	7423000	AT2G17060	0.0128467	blue	Chr2	7431000	AT2G17070	0.202837	-2.23218
Chr2	7425000	AT2G17060	0.0128467	blue	Chr2	7435000	AT2G17090	0	-6.64386
Chr1	28649000	AT1G76370	0.012851	blue	Chr1	28653000	AT1G76380	17.0006	4.08837
Chr5	22583000	AT5G55800	0.0129005	blue	Chr5	22587000	AT5G55820	9.99936	3.32328
Chr3	2045000	AT3G06560	0.0129221	blue	Chr3	2049000	AT3G06580	24.6438	4.62374
Chr2	8087000	AT2G18650	0.0129452	blue	Chr2	8091000	AT2G18660	10.7423	3.42657
Chr5	9155000	AT5G26190	0.0129801	blue	Chr5	9159000	AT5G26210	28.0501	4.81045
Chr1	3285000	AT1G10060	0.0130755	blue	Chr1	3291000	AT1G10090	4.42564	2.14914
Chr1	3285000	AT1G10060	0.0130755	blue	Chr1	3289000	AT1G10070	2.90133	1.54168
Chr2	16003000	AT2G38195	0.0130889	blue	Chr2	16013000	AT2G38240	2.02299	1.0236
Chr5	21257000	AT5G52350	0.0131349	blue	Chr5	21261000	AT5G52370	39.8373	5.31641
Chr5	21255000	AT5G52350	0.0131349	blue	Chr5	21259000	AT5G52360	0	-6.64386
Chr1	7793000	AT1G22080	0.0131848	blue	Chr1	7799000	AT1G22100	0	-6.64386
Chr1	7793000	AT1G22080	0.0131848	blue	Chr1	7797000	AT1G22090	0.136213	-2.77386
Chr4	2419000	AT4G04750	0.0132705	blue	Chr4	2429000	AT4G04770	22.322	4.48104
Chr4	2419000	AT4G04750	0.0132705	blue	Chr4	2425000	AT4G04760	0.908947	-0.121946
Chr5	8669000	AT5G25130	0.0132748	blue	Chr5	8673000	AT5G25140	0.38599	-1.33647
Chr1	17997000	AT1G48660	0.0134323	blue	Chr1	18001000	AT1G48670	0	-6.64386
Chr3	7167000	AT3G20530	0.0135583	blue	Chr3	7171000	AT3G20540	21.9016	4.45362
Chr3	18237000	AT3G49200	0.0136062	blue	Chr3	18241000	AT3G49210	6.42233	2.68534
Chr1	7015000	AT1G20240	0.0137274	blue	Chr1	7019000	AT1G20260	36.55	5.19219
Chr5	18741000	AT5G46220	0.01376	blue	Chr5	18745000	AT5G46240	0	-6.64386
Chr4	2625000	AT4G05110	0.0137928	blue	Chr4	2635000	AT4G05120	5.48726	2.45871
Chr4	1013000	AT4G02300	0.0138838	blue	Chr4	1023000	AT4G02320	0.242464	-1.98585
Chr5	25799000	AT5G64540	0.0139593	blue	Chr5	25803000	AT5G64550	0	-6.64386
Chr5	8785000	AT5G25310	0.014044	blue	Chr5	8789000	AT5G25320	0	-6.64386
Chr5	20001000	AT5G49330	0.0141731	blue	Chr5	20011000	AT5G49350	0.788681	-0.324309
Chr5	20001000	AT5G49330	0.0141731	blue	Chr5	20009000	AT5G49340	0.146008	-2.68031
Chr2	19077000	AT2G46480	0.0141905	blue	Chr2	19081000	AT2G46493	0	-6.64386
Chr2	15949000	AT2G38100	0.0143092	blue	Chr2	15953000	AT2G38110	1.28891	0.377297
Chr5	12083000	AT5G32460	0.0144025	blue	Chr5	12087000	AT5G32470	7.54633	2.91769
Chr4	17791000	AT4G37840	0.0144662	blue	Chr4	17801000	AT4G37860	0.0173262	-5.19357
Chr4	9743000	AT4G17470	0.0144837	blue	Chr4	9747000	AT4G17480	0.125581	-2.88278
Chr3	18641000	AT3G50290	0.0145934	blue	Chr3	18645000	AT3G50300	3.29402	1.72422
Chr3	17661000	AT3G47870	0.0146303	blue	Chr3	17667000	AT3G47890	15.7086	3.97441
Chr4	141000	AT4G00320	0.0147035	blue	Chr4	145000	AT4G00330	28.3621	4.8264
Chr1	11037000	AT1G30950	0.0147714	blue	Chr1	11041000	AT1G30970	64.1015	6.00251
Chr3	17207000	AT3G46710	0.0148349	blue	Chr3	17217000	AT3G46740	35.6873	5.15774
Chr3	17207000	AT3G46710	0.0148349	blue	Chr3	17215000	AT3G46730	0.480019	-1.02909
Chr3	3903000	AT3G12240	0.0149013	blue	Chr3	3907000	AT3G12250	10.4098	3.38125
Chr2	17071000	AT2G40910	0.0149229	blue	Chr2	17075000	AT2G40925	0.0341113	-4.50271
Chr2	13887000	AT2G32740	0.0151921	blue	Chr2	13891000	AT2G32750	0.0426499	-4.24742
Chr5	19185000	AT5G47240	0.0151974	blue	Chr5	19195000	AT5G47280	0	-6.64386
Chr2	18509000	AT2G44890	0.015202	blue	Chr2	18513000	AT2G44900	9.00724	3.17269
Chr5	18193000	AT5G45080	0.0152174	blue	Chr5	18203000	AT5G45090	0.168384	-2.48694
Chr1	19203000	AT1G51770	0.0152878	blue	Chr1	19207000	AT1G51790	0.190814	-2.31607
Chr3	2497000	AT3G07820	0.0153283	blue	Chr3	2501000	AT3G07830	0	-6.64386
Chr3	2497000	AT3G07820	0.0153283	blue	Chr3	2503000	AT3G07840	0	-6.64386
Chr3	21989000	AT3G59510	0.0153586	blue	Chr3	21993000	AT3G59520	6.05203	2.5998
Chr5	3717000	AT5G11570	0.0153691	blue	Chr5	3721000	AT5G11580	24.9647	4.6424
Chr3	8831000	AT3G24330	0.0155358	blue	Chr3	8835000	AT3G24340	0.566252	-0.795229
Chr3	8831000	AT3G24330	0.0155358	blue	Chr3	8841000	AT3G24360	2.33397	1.22895
Chr3	8831000	AT3G24330	0.0155358	blue	Chr3	8839000	AT3G24350	21.3917	4.41966
Chr1	2035000	AT1G06645	0.0155773	blue	Chr1	2039000	AT1G06660	8.54632	3.09699
Chr1	2035000	AT1G06645	0.0155773	blue	Chr1	2041000	AT1G06670	39.3023	5.29691
Chr1	3021000	AT1G09350	0.0155971	blue	Chr1	3025000	AT1G09370	0	-6.64386
Chr1	3021000	AT1G09350	0.0155971	blue	Chr1	3027000	AT1G09380	2.24861	1.17543
Chr3	22719000	AT3G61400	0.0157136	blue	Chr3	22723000	AT3G61415	13.1403	3.71702
Chr2	14447000	AT2G34210	0.0157241	blue	Chr2	14451000	AT2G34220	0.785429	-0.330195
Chr3	3615000	AT3G11480	0.0159062	blue	Chr3	3619000	AT3G11490	9.90871	3.31015
Chr3	3617000	AT3G11480	0.0159062	blue	Chr3	3621000	AT3G11500	60.8337	5.92704
Chr1	1301000	AT1G04660	0.0159375	blue	Chr1	1305000	AT1G04680	10.2931	3.36501
Chr5	21249000	AT5G52330	0.0159606	blue	Chr5	21257000	AT5G52350	0.0131349	-5.43379
Chr5	21249000	AT5G52330	0.0159606	blue	Chr5	21253000	AT5G52340	0	-6.64386
Chr4	7933000	AT4G13620	0.0159631	blue	Chr4	7937000	AT4G13640	32.7695	5.03472
Chr4	12209000	AT4G23370	0.0160153	blue	Chr4	12219000	AT4G23390	0	-6.64386
Chr3	3893000	AT3G12203	0.0160173	blue	Chr3	3897000	AT3G12220	13.8355	3.79134
Chr3	3893000	AT3G12203	0.0160173	blue	Chr3	3901000	AT3G12230	29.8933	4.90223
Chr3	19053000	AT3G51325	0.0161639	blue	Chr3	19057000	AT3G51340	0.762412	-0.372557
Chr2	10839000	AT2G25470	0.0162042	blue	Chr2	10843000	AT2G25480	44.7862	5.48531
Chr2	12005000	AT2G28160	0.0162378	blue	Chr2	12009000	AT2G28170	0	-6.64386
Chr2	12005000	AT2G28160	0.0162378	blue	Chr2	12011000	AT2G28180	0	-6.64386
Chr5	4893000	AT5G15100	0.0162547	blue	Chr5	4897000	AT5G15110	0	-6.64386
Chr3	21777000	AT3G58920	0.0163698	blue	Chr3	21781000	AT3G58940	3.72492	1.90108
Chr4	16235000	AT4G33870	0.0164042	blue	Chr4	16241000	AT4G33880	0.413276	-1.24033
Chr4	7247000	AT4G12100	0.0164439	blue	Chr4	7257000	AT4G12120	11.128	3.47742
Chr4	7247000	AT4G12100	0.0164439	blue	Chr4	7255000	AT4G12110	14.5285	3.86181
Chr2	9349000	AT2G21930	0.01651	blue	Chr2	9353000	AT2G21940	17.4682	4.12749
Chr3	21183000	AT3G57240	0.0165336	blue	Chr3	21187000	AT3G57250	0	-6.64386
Chr1	7989000	AT1G22600	0.0165374	blue	Chr1	7997000	AT1G22620	5.40538	2.43706
Chr2	9171000	AT2G21420	0.0165958	blue	Chr2	9175000	AT2G21440	34.9159	5.12622
Chr1	9157000	AT1G26480	0.0166109	blue	Chr1	9161000	AT1G26510	0.322437	-1.58885
Chr3	1715000	AT3G05780	0.0166706	blue	Chr3	1721000	AT3G05790	0.252297	-1.93073
Chr4	15341000	AT4G31680	0.0167988	blue	Chr4	15345000	AT4G31690	0	-6.64386
Chr2	855000	AT2G02950	0.0169182	blue	Chr2	863000	AT2G02960	37.7541	5.23894
Chr5	5191000	AT5G15900	0.0169952	blue	Chr5	5195000	AT5G15910	8.63471	3.11182
Chr3	5033000	AT3G14950	0.0170275	blue	Chr3	5037000	AT3G14960	8.36276	3.0657
Chr1	10475000	AT1G29920	0.0170534	blue	Chr1	10481000	AT1G29940	41.3371	5.36971
Chr1	10475000	AT1G29920	0.0170534	blue	Chr1	10479000	AT1G29930	6.19976	2.63454
Chr5	1717000	AT5G05720	0.0170579	blue	Chr5	1721000	AT5G05730	127.081	6.98972
Chr2	13133000	AT2G30830	0.0170579	blue	Chr2	13137000	AT2G30840	5.8513	2.55122
Chr5	23541000	AT5G58170	0.0170924	blue	Chr5	23545000	AT5G58180	0	-6.64386
Chr5	23543000	AT5G58170	0.0170924	blue	Chr5	23547000	AT5G58190	15.6886	3.97257
Chr5	23633000	AT5G58460	0.0171706	blue	Chr5	23639000	AT5G58470	35.7205	5.15908
Chr5	16155000	AT5G40380	0.0171718	blue	Chr5	16165000	AT5G40390	6.57725	2.71968
Chr5	2193000	AT5G07050	0.0172073	blue	Chr5	2197000	AT5G07070	2.41703	1.27919
Chr2	8987000	AT2G20880	0.0172102	blue	Chr2	8991000	AT2G20900	13.9048	3.79855
Chr3	20081000	AT3G54240	0.0172874	blue	Chr3	20085000	AT3G54260	55.4788	5.79413
Chr4	17801000	AT4G37860	0.0173262	blue	Chr4	17811000	AT4G37880	25.396	4.6671
Chr5	23735000	AT5G58770	0.0174175	blue	Chr5	23741000	AT5G58784	0	-6.64386
Chr5	23735000	AT5G58770	0.0174175	blue	Chr5	23739000	AT5G58782	0	-6.64386
Chr5	26713000	AT5G66890	0.0174647	blue	Chr5	26717000	AT5G66900	3.22694	1.69463
Chr3	1575000	AT3G05450	0.0174834	blue	Chr3	1581000	AT3G05470	3.59048	1.84819
Chr5	20207000	AT5G49740	0.0175231	blue	Chr5	20211000	AT5G49750	0.0151202	-5.31501
Chr1	9897000	AT1G28300	0.017563	blue	Chr1	9907000	AT1G28306	0	-6.64386
Chr1	9899000	AT1G28300	0.017563	blue	Chr1	9905000	AT1G28305	0	-6.64386
Chr5	25685000	AT5G64210	0.0176362	blue	Chr5	25689000	AT5G64220	15.0415	3.91184
Chr5	18879000	AT5G46540	0.0176718	blue	Chr5	18885000	AT5G46550	22.1139	4.46754
Chr5	7141000	AT5G21030	0.0176868	blue	Chr5	7145000	AT5G21040	14.4516	3.85415
Chr4	10051000	AT4G18150	0.0177984	blue	Chr4	10057000	AT4G18160	4.2308	2.08434
Chr3	20575000	AT3G55500	0.0179122	blue	Chr3	20579000	AT3G55510	21.7621	4.44441
Chr4	6237000	AT4G09960	0.018042	blue	Chr4	6245000	AT4G09965	0.0666909	-3.7048
Chr3	6915000	AT3G19890	0.0181737	blue	Chr3	6919000	AT3G19895	8.77315	3.13474
Chr3	7045000	AT3G20190	0.0182345	blue	Chr3	7055000	AT3G20220	0	-6.64386
Chr3	7045000	AT3G20190	0.0182345	blue	Chr3	7049000	AT3G20200	0.713235	-0.467463
Chr3	7045000	AT3G20190	0.0182345	blue	Chr3	7053000	AT3G20210	0	-6.64386
Chr4	13927000	AT4G28000	0.0183548	blue	Chr4	13935000	AT4G28020	5.43549	2.44506
Chr4	13927000	AT4G28000	0.0183548	blue	Chr4	13931000	AT4G28010	6.31944	2.66208
Chr1	4637000	AT1G13550	0.0183861	blue	Chr1	4641000	AT1G13560	38.0616	5.25064
Chr4	781000	AT4G01820	0.018488	blue	Chr4	787000	AT4G01830	0.0551528	-3.94003
Chr2	12591000	AT2G29310	0.0185191	blue	Chr2	12599000	AT2G29340	0.405846	-1.26588
Chr2	12591000	AT2G29310	0.0185191	blue	Chr2	12601000	AT2G29350	0.526049	-0.899562
Chr5	3973000	AT5G12280	0.018532	blue	Chr5	3977000	AT5G12290	20.2392	4.3398
Chr4	7325000	AT4G12350	0.018534	blue	Chr4	7329000	AT4G12360	0.0300377	-4.6425
Chr4	8005000	AT4G13810	0.0186405	blue	Chr4	8009000	AT4G13820	8.67783	3.119
Chr4	8007000	AT4G13810	0.0186405	blue	Chr4	8011000	AT4G13830	7.04831	2.81932
Chr2	16385000	AT2G39240	0.0186968	blue	Chr2	16389000	AT2G39250	0	-6.64386
Chr5	8779000	AT5G25290	0.0187102	blue	Chr5	8783000	AT5G25300	0	-6.64386
Chr5	17115000	AT5G42680	0.0187854	blue	Chr5	17119000	AT5G42690	0.0997015	-3.18834
Chr3	19401000	AT3G52310	0.0189361	blue	Chr3	19405000	AT3G52330	0	-6.64386
Chr3	21087000	AT3G56980	0.0190374	blue	Chr3	21091000	AT3G56990	39.645	5.30943
Chr5	18319000	AT5G45240	0.0190573	blue	Chr5	18323000	AT5G45250	8.8789	3.152
Chr5	18319000	AT5G45240	0.0190573	blue	Chr5	18329000	AT5G45260	5.50496	2.46335
Chr3	8091000	AT3G22860	0.0191319	blue	Chr3	8097000	AT3G22870	0.0372471	-4.40363
Chr3	8091000	AT3G22860	0.0191319	blue	Chr3	8099000	AT3G22880	4.35464	2.12586
Chr2	14715000	AT2G34880	0.019199	blue	Chr2	14719000	AT2G34890	0	-6.64386
Chr2	17981000	AT2G43255	0.0195704	blue	Chr2	17985000	AT2G43260	8.88035	3.15224
Chr1	26527000	AT1G70380	0.0197603	blue	Chr1	26533000	AT1G70400	0.11808	-2.96488
Chr5	255000	AT5G01680	0.0198304	blue	Chr5	265000	AT5G01710	0	-6.64386
Chr5	255000	AT5G01680	0.0198304	blue	Chr5	259000	AT5G01690	0	-6.64386
Chr5	255000	AT5G01680	0.0198304	blue	Chr5	261000	AT5G01700	1.5233	0.61664
Chr3	20423000	AT3G55100	0.0198557	blue	Chr3	20427000	AT3G55110	0	-6.64386
Chr1	28175000	AT1G75030	0.0199065	blue	Chr1	28179000	AT1G75040	0	-6.64386
Chr5	16515000	AT5G41300	0.0199917	blue	Chr5	16519000	AT5G41310	0	-6.64386
Chr2	11131000	AT2G26135	0.0200264	blue	Chr2	11135000	AT2G26140	63.4248	5.9872
Chr3	7000	AT3G01030	0.020079	blue	Chr3	11000	AT3G01040	11.3845	3.51027
Chr5	23757000	AT5G58830	0.020106	blue	Chr5	23761000	AT5G58840	0.189493	-2.32559
Chr5	26035000	AT5G65165	0.0201643	blue	Chr5	26043000	AT5G65170	26.9566	4.7531
Chr4	9051000	AT4G15970	0.0203077	blue	Chr4	9061000	AT4G15990	0.105019	-3.12005
Chr1	10395000	AT1G29720	0.0204273	blue	Chr1	10401000	AT1G29730	0.865855	-0.191236
Chr5	23737000	AT5G58780	0.0204641	blue	Chr5	23741000	AT5G58784	0	-6.64386
Chr3	20969000	AT3G56600	0.0205513	blue	Chr3	20973000	AT3G56620	0.0942818	-3.26144
Chr2	19083000	AT2G46494	0.0205768	blue	Chr2	19087000	AT2G46500	63.0804	5.97935
Chr2	18777000	AT2G45560	0.0206799	blue	Chr2	18781000	AT2G45570	2.02907	1.02791
Chr2	18777000	AT2G45560	0.0206799	blue	Chr2	18783000	AT2G45580	0.0238485	-4.88476
Chr3	4561000	AT3G13850	0.0207821	blue	Chr3	4565000	AT3G13860	39.8317	5.31621
Chr1	18439000	AT1G49800	0.0209515	blue	Chr1	18443000	AT1G49820	40.9789	5.35716
Chr1	2427000	AT1G07850	0.0212988	blue	Chr1	2431000	AT1G07870	29.0709	4.862
Chr5	25311000	AT5G63090	0.0213775	blue	Chr5	25315000	AT5G63100	1.31503	0.406025
Chr4	18123000	AT4G38830	0.0213973	blue	Chr4	18133000	AT4G38870	0.0446776	-4.19291
Chr5	6341000	AT5G18990	0.0214568	blue	Chr5	6345000	AT5G19010	21.9817	4.45889
Chr3	21085000	AT3G56970	0.0215807	blue	Chr3	21089000	AT3G56990	39.645	5.30943
Chr4	12175000	AT4G23280	0.0219142	blue	Chr4	12179000	AT4G23290	0	-6.64386
Chr4	12177000	AT4G23280	0.0219142	blue	Chr4	12187000	AT4G23310	0	-6.64386
Chr1	20755000	AT1G55560	0.0220119	blue	Chr1	20759000	AT1G55570	0	-6.64386
Chr3	8355000	AT3G23350	0.02205	blue	Chr3	8359000	AT3G23370	3.90892	1.97046
Chr1	18933000	AT1G51090	0.0223052	blue	Chr1	18937000	AT1G51110	0.232436	-2.04433
Chr2	9845000	AT2G23130	0.0223699	blue	Chr2	9849000	AT2G23140	9.18706	3.20117
Chr1	9625000	AT1G27660	0.0223916	blue	Chr1	9633000	AT1G27680	12.7839	3.67739
Chr2	7477000	AT2G17180	0.0228477	blue	Chr2	7481000	AT2G17190	42.0455	5.39422
Chr5	7541000	AT5G22680	0.0229826	blue	Chr5	7545000	AT5G22690	4.02728	2.01339
Chr5	7541000	AT5G22680	0.0229826	blue	Chr5	7547000	AT5G22700	13.2434	3.72829
Chr1	29707000	AT1G78970	0.0231909	blue	Chr1	29711000	AT1G78980	0	-6.64386
Chr1	19239000	AT1G51820	0.0232059	blue	Chr1	19243000	AT1G51830	0.0584823	-3.86813
Chr1	5183000	AT1G15050	0.0232935	blue	Chr1	5187000	AT1G15060	10.1233	3.34103
Chr5	15609000	AT5G38990	0.0234333	blue	Chr5	15613000	AT5G39000	0	-6.64386
Chr4	7547000	AT4G12890	0.0235066	blue	Chr4	7551000	AT4G12910	26.2425	4.71438
Chr4	13305000	AT4G26280	0.0237123	blue	Chr4	13309000	AT4G26300	40.4295	5.33769
Chr2	18783000	AT2G45580	0.0238485	blue	Chr2	18787000	AT2G45590	4.84596	2.27976
Chr2	10359000	AT2G24340	0.0240973	blue	Chr2	10363000	AT2G24350	2.45486	1.30151
Chr1	27349000	AT1G72645	0.0241194	blue	Chr1	27353000	AT1G72650	37.9585	5.24673
Chr4	18037000	AT4G38590	0.0242134	blue	Chr4	18041000	AT4G38600	47.1063	5.55815
Chr4	8411000	AT4G14670	0.0243262	blue	Chr4	8415000	AT4G14680	4.52911	2.18241
Chr4	12963000	AT4G25350	0.0244681	blue	Chr4	12973000	AT4G25370	28.8529	4.85115
Chr2	10807000	AT2G25370	0.024733	blue	Chr2	10815000	AT2G25410	0	-6.64386
Chr2	16177000	AT2G38690	0.0247385	blue	Chr2	16181000	AT2G38700	38.6313	5.27207
Chr5	3433000	AT5G10880	0.0248715	blue	Chr5	3437000	AT5G10900	3.19289	1.67938
Chr3	18343000	AT3G49480	0.0251079	blue	Chr3	18347000	AT3G49490	48.0172	5.58578
Chr5	26403000	AT5G66020	0.0251974	blue	Chr5	26407000	AT5G66030	58.8972	5.88037
Chr2	10517000	AT2G24710	0.0258153	blue	Chr2	10523000	AT2G24720	0	-6.64386
Chr5	18531000	AT5G45680	0.0258153	blue	Chr5	18535000	AT5G45690	0	-6.64386
Chr4	14925000	AT4G30540	0.0258456	blue	Chr4	14929000	AT4G30560	7.13181	2.83629
Chr1	25343000	AT1G67623	0.025916	blue	Chr1	25347000	AT1G67630	22.3793	4.48474
Chr1	17967000	AT1G48600	0.0261361	blue	Chr1	17971000	AT1G48610	14.0426	3.81276
Chr3	21603000	AT3G58400	0.026225	blue	Chr3	21611000	AT3G58420	0	-6.64386
Chr4	8223000	AT4G14280	0.0262698	blue	Chr4	8227000	AT4G14290	13.8866	3.79666
Chr5	17811000	AT5G44220	0.0262954	blue	Chr5	17815000	AT5G44230	3.84442	1.94651
Chr4	14011000	AT4G28280	0.0264651	blue	Chr4	14015000	AT4G28300	40.3323	5.33422
Chr3	8563000	AT3G23760	0.0264743	blue	Chr3	8567000	AT3G23770	0	-6.64386
Chr3	8563000	AT3G23760	0.0264743	blue	Chr3	8573000	AT3G23780	26.19	4.7115
Chr4	1547000	AT4G03480	0.026529	blue	Chr4	1551000	AT4G03490	1.19308	0.266737
Chr3	11475000	AT3G29638	0.0265686	blue	Chr3	11479000	AT3G29639	0.145797	-2.68226
Chr1	8677000	AT1G24480	0.0266174	blue	Chr1	8681000	AT1G24485	0.0309438	-4.61021
Chr1	921000	AT1G03700	0.026772	blue	Chr1	925000	AT1G03720	0	-6.64386
Chr1	7891000	AT1G22340	0.02739	blue	Chr1	7895000	AT1G22360	92.4057	6.53007
Chr5	4167000	AT5G13130	0.027405	blue	Chr5	4173000	AT5G13150	0.788332	-0.324939
Chr5	4167000	AT5G13130	0.027405	blue	Chr5	4171000	AT5G13140	0.576706	-0.76929
Chr2	8857000	AT2G20570	0.0274872	blue	Chr2	8861000	AT2G20580	67.8737	6.08499
Chr5	24803000	AT5G61720	0.0275691	blue	Chr5	24813000	AT5G61750	0	-6.64386
Chr5	24803000	AT5G61720	0.0275691	blue	Chr5	24811000	AT5G61740	6.464	2.69466
Chr5	24803000	AT5G61720	0.0275691	blue	Chr5	24807000	AT5G61730	1.69175	0.767016
Chr3	22065000	AT3G59730	0.0275992	blue	Chr3	22075000	AT3G59760	42.158	5.39808
Chr3	22065000	AT3G59730	0.0275992	blue	Chr3	22071000	AT3G59750	2.69645	1.4364
Chr3	22065000	AT3G59730	0.0275992	blue	Chr3	22069000	AT3G59740	0.219857	-2.12119
Chr3	3749000	AT3G11870	0.0277844	blue	Chr3	3753000	AT3G11880	20.664	4.36974
Chr3	14839000	AT3G42723	0.0279484	blue	Chr3	14843000	AT3G42725	9.1098	3.189
Chr1	7669000	AT1G21850	0.0282009	blue	Chr1	7679000	AT1G21870	0	-6.64386
Chr1	7669000	AT1G21850	0.0282009	blue	Chr1	7673000	AT1G21860	0	-6.64386
Chr4	13529000	AT4G26930	0.0282634	blue	Chr4	13539000	AT4G26960	4.91126	2.29903
Chr1	22219000	AT1G60260	0.0283115	blue	Chr1	22227000	AT1G60280	0	-6.64386
Chr1	22219000	AT1G60260	0.0283115	blue	Chr1	22223000	AT1G60270	0.133131	-2.80459
Chr1	25245000	AT1G67390	0.0284067	blue	Chr1	25249000	AT1G67400	3.56597	1.83833
Chr5	14779000	AT5G37320	0.0285034	blue	Chr5	14789000	AT5G37340	8.46827	3.08377
Chr2	845000	AT2G02890	0.028533	blue	Chr2	849000	AT2G02910	10.4188	3.3825
Chr5	24793000	AT5G61690	0.0287023	blue	Chr5	24803000	AT5G61720	0.0275691	-4.73431
Chr5	24791000	AT5G61690	0.0287023	blue	Chr5	24795000	AT5G61700	0	-6.64386
Chr4	8739000	AT4G15310	0.0287427	blue	Chr4	8745000	AT4G15320	0	-6.64386
Chr1	3229000	AT1G09930	0.0289586	blue	Chr1	3235000	AT1G09935	0	-6.64386
Chr1	3229000	AT1G09930	0.0289586	blue	Chr1	3233000	AT1G09932	3.2667	1.71224
Chr1	3229000	AT1G09930	0.0289586	blue	Chr1	3237000	AT1G09940	14.4011	3.84911
Chr1	11119000	AT1G31140	0.0292051	blue	Chr1	11123000	AT1G31160	8.46719	3.08359
Chr4	6449000	AT4G10410	0.0294827	blue	Chr4	6453000	AT4G10420	4.31972	2.11427
Chr1	15977000	AT1G42550	0.0298438	blue	Chr1	15981000	AT1G42560	0.0137355	-5.39681
Chr2	8649000	AT2G20030	0.0302582	blue	Chr2	8653000	AT2G20050	9.30665	3.21981
Chr4	65000	AT4G00160	0.0303598	blue	Chr4	71000	AT4G00170	16.2092	4.01963
Chr5	18699000	AT5G46110	0.0303714	blue	Chr5	18703000	AT5G46130	0.0491048	-4.08058
Chr1	9769000	AT1G28020	0.0304549	blue	Chr1	9773000	AT1G28030	0	-6.64386
Chr1	9769000	AT1G28020	0.0304549	blue	Chr1	9775000	AT1G28040	0	-6.64386
Chr1	11643000	AT1G32270	0.0305423	blue	Chr1	11647000	AT1G32280	0	-6.64386
Chr4	10483000	AT4G19170	0.0306906	blue	Chr4	10487000	AT4G19180	7.6261	2.93284
Chr1	8681000	AT1G24485	0.0309438	blue	Chr1	8685000	AT1G24490	13.8203	3.78976
Chr3	339000	AT3G02020	0.0310031	blue	Chr3	349000	AT3G02040	27.3382	4.77337
Chr3	341000	AT3G02020	0.0310031	blue	Chr3	345000	AT3G02030	9.2567	3.21206
Chr2	8703000	AT2G20170	0.0313414	blue	Chr2	8707000	AT2G20180	0.167021	-2.49801
Chr2	8703000	AT2G20170	0.0313414	blue	Chr2	8713000	AT2G20190	28.0902	4.81251
Chr4	335000	AT4G00780	0.031599	blue	Chr4	339000	AT4G00800	15.9925	4.00022
Chr3	379000	AT3G02125	0.0316499	blue	Chr3	383000	AT3G02130	10.7044	3.42148
Chr5	2397000	AT5G07572	0.031729	blue	Chr5	2401000	AT5G07590	12.1006	3.5982
Chr2	15723000	AT2G37450	0.0318382	blue	Chr2	15727000	AT2G37460	0	-6.64386
Chr3	6847000	AT3G19710	0.0318821	blue	Chr3	6855000	AT3G19720	21.0583	4.397
Chr1	5551000	AT1G16225	0.0319482	blue	Chr1	5561000	AT1G16260	3.54766	1.83093
Chr1	5551000	AT1G16225	0.0319482	blue	Chr1	5555000	AT1G16240	69.7086	6.12347
Chr4	11419000	AT4G21440	0.0321034	blue	Chr4	11425000	AT4G21445	0	-6.64386
Chr3	21765000	AT3G58860	0.0321034	blue	Chr3	21769000	AT3G58880	0	-6.64386
Chr5	16723000	AT5G41780	0.0322901	blue	Chr5	16727000	AT5G41790	25.6651	4.6823
Chr5	3017000	AT5G09730	0.0325468	blue	Chr5	3023000	AT5G09740	16.0636	4.00662
Chr2	12503000	AT2G29100	0.0327743	blue	Chr2	12507000	AT2G29110	0.122084	-2.92047
Chr1	817000	AT1G03320	0.0329964	blue	Chr1	821000	AT1G03340	0.0154946	-5.29367
Chr2	14537000	AT2G34490	0.0331286	blue	Chr2	14545000	AT2G34510	2.62813	1.39952
Chr2	14537000	AT2G34490	0.0331286	blue	Chr2	14541000	AT2G34500	1.08389	0.129467
Chr3	20987000	AT3G56660	0.0331516	blue	Chr3	20997000	AT3G56690	10.3908	3.37862
Chr3	3409000	AT3G10890	0.0332885	blue	Chr3	3413000	AT3G10910	0	-6.64386
Chr4	12543000	AT4G24170	0.0335117	blue	Chr4	12547000	AT4G24175	3.45697	1.79367
Chr4	12543000	AT4G24170	0.0335117	blue	Chr4	12553000	AT4G24190	181.475	7.50371
Chr4	15319000	AT4G31610	0.033554	blue	Chr4	15327000	AT4G31630	0	-6.64386
Chr4	15319000	AT4G31610	0.033554	blue	Chr4	15323000	AT4G31620	0.0726232	-3.59731
Chr4	12199000	AT4G23350	0.0335711	blue	Chr4	12209000	AT4G23370	0.0160153	-5.2645
Chr4	12199000	AT4G23350	0.0335711	blue	Chr4	12203000	AT4G23360	0	-6.64386
Chr5	24321000	AT5G60470	0.0337179	blue	Chr5	24331000	AT5G60510	0.126403	-2.87405
Chr5	15747000	AT5G39330	0.0339987	blue	Chr5	15751000	AT5G39350	3.79843	1.92919
Chr1	5607000	AT1G16400	0.0340283	blue	Chr1	5611000	AT1G16410	0	-6.64386
Chr2	17075000	AT2G40925	0.0341113	blue	Chr2	17079000	AT2G40930	19.6366	4.29621
Chr5	24613000	AT5G61180	0.034242	blue	Chr5	24617000	AT5G61190	25.2863	4.66085
Chr2	9101000	AT2G21237	0.0343387	blue	Chr2	9105000	AT2G21250	83.9513	6.39165
Chr1	27679000	AT1G73610	0.0343793	blue	Chr1	27683000	AT1G73620	26.0929	4.70614
Chr5	9735000	AT5G27570	0.0344654	blue	Chr5	9743000	AT5G27600	32.0101	5.00091
Chr3	16649000	AT3G45390	0.0347418	blue	Chr3	16653000	AT3G45400	3.33217	1.74079
Chr2	12035000	AT2G28220	0.0347827	blue	Chr2	12039000	AT2G28230	20.2837	4.34296
[truncated: 8,926 more rows]

## Sheet: gene_pair_emf_T0__less_than_10K
chr1	fragmentMid1	fragment1_geneID	fragment1_RPKM	fragment1_subset	chr2	fragmentMid2	fragment2_geneID	fragment2_RPKM	fragment2_logRPKM.0.01
Chr2	14471000	AT2G34280	0	blue	Chr2	14475000	AT2G34300	68.7218	6.10291
Chr3	7537000	AT3G21410	0	blue	Chr3	7547000	AT3G21430	11.574	3.53406
Chr2	12727000	AT2G29810	0	blue	Chr2	12733000	AT2G29840	0	-6.64386
Chr5	18415000	AT5G45450	0	blue	Chr5	18419000	AT5G45460	2.16383	1.12024
Chr3	18685000	AT3G50373	0	blue	Chr3	18689000	AT3G50380	6.50814	2.70446
Chr5	4381000	AT5G13600	0	blue	Chr5	4389000	AT5G13630	0.687475	-0.519787
Chr4	11135000	AT4G20790	0	blue	Chr4	11143000	AT4G20810	0	-6.64386
Chr2	6973000	AT2G16018	0	blue	Chr2	6981000	AT2G16050	0.43876	-1.15598
Chr3	16393000	AT3G44910	0	blue	Chr3	16397000	AT3G44920	0	-6.64386
Chr2	10395000	AT2G24460	0	blue	Chr2	10399000	AT2G24490	15.3639	3.94241
Chr1	11867000	AT1G32770	0	blue	Chr1	11871000	AT1G32780	0	-6.64386
Chr5	24945000	AT5G62110	0	blue	Chr5	24951000	AT5G62130	4.33655	2.11987
Chr4	17831000	AT4G37925	0	blue	Chr4	17837000	AT4G37940	18.3107	4.1954
Chr5	26299000	AT5G65730	0	blue	Chr5	26303000	AT5G65740	11.093	3.47288
Chr2	11935000	AT2G28030	0	blue	Chr2	11939000	AT2G28050	3.01464	1.59676
Chr1	12295000	AT1G33860	0	blue	Chr1	12303000	AT1G33870	0	-6.64386
Chr4	9783000	AT4G17565	0	blue	Chr4	9787000	AT4G17570	9.72798	3.28362
Chr2	14473000	AT2G34290	0	blue	Chr2	14477000	AT2G34300	68.7218	6.10291
Chr3	16999000	AT3G46260	0	blue	Chr3	17003000	AT3G46270	0	-6.64386
Chr4	10613000	AT4G19470	0	blue	Chr4	10617000	AT4G19490	24.4611	4.613
Chr2	18177000	AT2G43890	0	blue	Chr2	18181000	AT2G43900	5.08227	2.34831
Chr2	9885000	AT2G23220	0	blue	Chr2	9893000	AT2G23230	0.0684839	-3.67146
Chr5	15981000	AT5G39910	0	blue	Chr5	15987000	AT5G39930	0.215999	-2.14561
Chr5	17757000	AT5G44120	0	blue	Chr5	17761000	AT5G44130	0.168118	-2.4891
Chr5	14943000	AT5G37620	0	blue	Chr5	14951000	AT5G37630	7.91636	2.98666
Chr5	24609000	AT5G61160	0	blue	Chr5	24613000	AT5G61180	0.034242	-4.49844
Chr1	4291000	AT1G12610	0	blue	Chr1	4295000	AT1G12620	3.96343	1.99038
Chr1	8653000	AT1G24400	0	blue	Chr1	8657000	AT1G24420	0.251871	-1.93307
Chr1	9773000	AT1G28030	0	blue	Chr1	9777000	AT1G28050	20.9095	4.38678
Chr3	6623000	AT3G19160	0	blue	Chr3	6627000	AT3G19170	22.3277	4.48141
Chr4	10909000	AT4G20200	0	blue	Chr4	10919000	AT4G20220	0	-6.64386
Chr5	9063000	AT5G25960	0	blue	Chr5	9067000	AT5G25970	0	-6.64386
Chr5	1871000	AT5G06170	0	blue	Chr5	1875000	AT5G06180	9.38281	3.23156
Chr1	8275000	AT1G23320	0	blue	Chr1	8281000	AT1G23330	6.23753	2.64329
Chr4	11689000	AT4G22060	0	blue	Chr4	11693000	AT4G22070	0.779861	-0.340329
Chr3	20729000	AT3G55860	0	blue	Chr3	20733000	AT3G55870	0.011688	-5.52696
Chr3	3157000	AT3G10195	0	blue	Chr3	3161000	AT3G10210	13.8618	3.79408
Chr5	19925000	AT5G49150	0	blue	Chr5	19935000	AT5G49160	27.5802	4.78608
Chr2	6829000	AT2G15670	0	blue	Chr2	6833000	AT2G15690	21.8074	4.44741
Chr5	2347000	AT5G07410	0	blue	Chr5	2351000	AT5G07420	0	-6.64386
Chr2	6295000	AT2G14700	0	blue	Chr2	6301000	AT2G14720	36.7505	5.20009
Chr4	10335000	AT4G18823	0	blue	Chr4	10339000	AT4G18840	1.90467	0.937097
Chr4	13391000	AT4G26530	0	blue	Chr4	13395000	AT4G26540	10.3849	3.37781
Chr3	19757000	AT3G53280	0	blue	Chr3	19761000	AT3G53300	0	-6.64386
Chr5	15377000	AT5G38410	0	blue	Chr5	15381000	AT5G38420	0	-6.64386
Chr3	18601000	AT3G50160	0	blue	Chr3	18605000	AT3G50180	0.208568	-2.19385
Chr4	10069000	AT4G18190	0	blue	Chr4	10073000	AT4G18197	0.448601	-1.12469
Chr2	14481000	AT2G34315	0	blue	Chr2	14485000	AT2G34320	0	-6.64386
Chr1	3145000	AT1G09720	0	blue	Chr1	3149000	AT1G09730	26.2629	4.71551
Chr5	9661000	AT5G27360	0	blue	Chr5	9669000	AT5G27380	39.0848	5.2889
Chr2	547000	AT2G02147	0	blue	Chr2	551000	AT2G02150	3.72853	1.90247
Chr1	12281000	AT1G33830	0	blue	Chr1	12285000	AT1G33840	0	-6.64386
Chr5	18101000	AT5G44830	0	blue	Chr5	18111000	AT5G44860	18.3944	4.20198
Chr3	1225000	AT3G04545	0	blue	Chr3	1229000	AT3G04560	18.8867	4.24007
Chr2	13019000	AT2G30560	0	blue	Chr2	13023000	AT2G30575	4.2028	2.07478
Chr1	13331000	AT1G35850	0	blue	Chr1	13341000	AT1G35880	0.256643	-1.90702
Chr5	2969000	AT5G09560	0	blue	Chr5	2973000	AT5G09580	4.06706	2.02753
Chr3	2657000	AT3G08750	0	blue	Chr3	2661000	AT3G08760	27.8554	4.8004
Chr5	23909000	AT5G59260	0	blue	Chr5	23913000	AT5G59270	0	-6.64386
Chr3	6295000	AT3G18340	0	blue	Chr3	6299000	AT3G18350	8.64283	3.11317
Chr1	29607000	AT1G78720	0	blue	Chr1	29611000	AT1G78740	0	-6.64386
Chr2	12755000	AT2G29920	0	blue	Chr2	12765000	AT2G29940	0.133531	-2.80057
Chr1	2323000	AT1G07550	0	blue	Chr1	2331000	AT1G07560	0	-6.64386
Chr5	181000	AT5G01440	0	blue	Chr5	185000	AT5G01450	10.0355	3.32848
Chr3	21619000	AT3G58440	0	blue	Chr3	21623000	AT3G58450	0.0904066	-3.31607
Chr4	11497000	AT4G21640	0	blue	Chr4	11507000	AT4G21660	116.92	6.8695
Chr1	14015000	AT1G36960	0	blue	Chr1	14025000	AT1G36980	70.097	6.13149
Chr3	20645000	AT3G55646	0	blue	Chr3	20649000	AT3G55660	7.90367	2.98435
Chr3	275000	AT3G01760	0	blue	Chr3	279000	AT3G01780	20.3655	4.34876
Chr4	6561000	AT4G10613	0	blue	Chr4	6565000	AT4G10620	14.7699	3.88556
Chr2	9275000	AT2G21720	0	blue	Chr2	9285000	AT2G21770	0.144113	-2.69794
Chr1	4273000	AT1G12540	0	blue	Chr1	4277000	AT1G12560	6.3521	2.6695
Chr4	16717000	AT4G35120	0	blue	Chr4	16721000	AT4G35130	2.12345	1.09319
Chr1	11511000	AT1G32010	0	blue	Chr1	11515000	AT1G32030	0	-6.64386
Chr3	21899000	AT3G59240	0	blue	Chr3	21905000	AT3G59260	0	-6.64386
Chr3	21567000	AT3G58230	0	blue	Chr3	21575000	AT3G58260	0	-6.64386
Chr5	19195000	AT5G47280	0	blue	Chr5	19199000	AT5G47300	0	-6.64386
Chr5	49000	AT5G01130	0	blue	Chr5	53000	AT5G01150	0.0265657	-4.77337
Chr3	21611000	AT3G58420	0	blue	Chr3	21619000	AT3G58440	0	-6.64386
Chr3	21581000	AT3G58290	0	blue	Chr3	21585000	AT3G58310	0	-6.64386
Chr4	15687000	AT4G32510	0	blue	Chr4	15691000	AT4G32520	66.2518	6.05011
Chr5	681000	AT5G02920	0	blue	Chr5	685000	AT5G02940	0.394424	-1.30606
Chr2	9767000	AT2G22950	0	blue	Chr2	9771000	AT2G22960	0	-6.64386
Chr2	18285000	AT2G44220	0	blue	Chr2	18291000	AT2G44240	0	-6.64386
Chr2	6295000	AT2G14700	0	blue	Chr2	6299000	AT2G14710	0	-6.64386
Chr4	7625000	AT4G13075	0	blue	Chr4	7635000	AT4G13095	0	-6.64386
Chr2	12263000	AT2G28610	0	blue	Chr2	12267000	AT2G28620	11.5485	3.53088
Chr1	14041000	AT1G37010	0	blue	Chr1	14049000	AT1G37020	0	-6.64386
Chr2	16421000	AT2G39330	0	blue	Chr2	16425000	AT2G39340	31.3066	4.96886
Chr2	17685000	AT2G42470	0	blue	Chr2	17689000	AT2G42480	0	-6.64386
Chr2	12475000	AT2G29040	0	blue	Chr2	12479000	AT2G29050	8.46468	3.08316
Chr1	29603000	AT1G78710	0	blue	Chr1	29609000	AT1G78730	2.32995	1.22648
Chr5	2387000	AT5G07540	0	blue	Chr5	2395000	AT5G07570	0	-6.64386
Chr1	1667000	AT1G05580	0	blue	Chr1	1671000	AT1G05590	8.15538	3.02952
Chr2	12579000	AT2G29250	0	blue	Chr2	12583000	AT2G29260	1.56338	0.653868
Chr3	567000	AT3G02645	0	blue	Chr3	571000	AT3G02660	7.47413	2.90383
Chr3	16777000	AT3G45690	0	blue	Chr3	16781000	AT3G45700	0	-6.64386
Chr2	13509000	AT2G31760	0	blue	Chr2	13513000	AT2G31770	0	-6.64386
Chr1	7431000	AT1G21230	0	blue	Chr1	7441000	AT1G21250	1.5905	0.678523
Chr3	79000	AT3G01240	0	blue	Chr3	83000	AT3G01270	0	-6.64386
Chr5	2965000	AT5G09550	0	blue	Chr5	2969000	AT5G09560	0	-6.64386
Chr1	10457000	AT1G29870	0	blue	Chr1	10461000	AT1G29880	59.3867	5.89231
Chr2	10909000	AT2G25630	0	blue	Chr2	10913000	AT2G25640	13.8328	3.79107
Chr4	17463000	AT4G37060	0	blue	Chr4	17467000	AT4G37070	9.36347	3.22858
Chr1	18861000	AT1G50880	0	blue	Chr1	18869000	AT1G50910	7.6462	2.93663
Chr3	3543000	AT3G11310	0	blue	Chr3	3547000	AT3G11320	10.3163	3.36825
Chr5	19191000	AT5G47260	0	blue	Chr5	19199000	AT5G47300	0	-6.64386
Chr1	5927000	AT1G17300	0	blue	Chr1	5931000	AT1G17330	17.7154	4.14775
Chr1	21397000	AT1G57770	0	blue	Chr1	21403000	AT1G57780	0	-6.64386
Chr3	21597000	AT3G58370	0	blue	Chr3	21605000	AT3G58410	0	-6.64386
Chr3	19761000	AT3G53300	0	blue	Chr3	19765000	AT3G53305	0	-6.64386
Chr4	6359000	AT4G10210	0	blue	Chr4	6363000	AT4G10220	0	-6.64386
Chr1	28625000	AT1G76290	0	blue	Chr1	28629000	AT1G76310	12.429	3.6368
Chr5	20743000	AT5G51000	0	blue	Chr5	20747000	AT5G51020	20.287	4.3432
Chr4	13299000	AT4G26260	0	blue	Chr4	13303000	AT4G26270	43.695	5.44973
Chr4	8067000	AT4G13965	0	blue	Chr4	8071000	AT4G13970	11.2531	3.49353
Chr5	21251000	AT5G52340	0	blue	Chr5	21255000	AT5G52350	0.0131349	-5.43379
Chr1	17509000	AT1G47620	0	blue	Chr1	17519000	AT1G47640	36.5842	5.19354
Chr3	10823000	AT3G28810	0	blue	Chr3	10829000	AT3G28820	0	-6.64386
Chr4	8597000	AT4G15056	0	blue	Chr4	8601000	AT4G15060	0	-6.64386
Chr1	26015000	AT1G69190	0	blue	Chr1	26019000	AT1G69210	11.2839	3.49747
Chr1	6129000	AT1G17800	0	blue	Chr1	6137000	AT1G17830	7.50724	2.9102
Chr2	13945000	AT2G32870	0	blue	Chr2	13953000	AT2G32890	6.06501	2.60289
Chr5	9067000	AT5G25970	0	blue	Chr5	9073000	AT5G25980	0	-6.64386
Chr4	16225000	AT4G33840	0	blue	Chr4	16235000	AT4G33870	0.0164042	-5.24309
Chr1	6701000	AT1G19390	0	blue	Chr1	6711000	AT1G19397	5.98706	2.58426
Chr5	22511000	AT5G55565	0	blue	Chr5	22515000	AT5G55570	0	-6.64386
Chr3	6231000	AT3G18180	0	blue	Chr3	6235000	AT3G18200	0	-6.64386
Chr1	11903000	AT1G32850	0	blue	Chr1	11909000	AT1G32860	9.03656	3.17737
Chr2	8497000	AT2G19660	0	blue	Chr2	8501000	AT2G19680	25.6138	4.67941
Chr5	2143000	AT5G06920	0	blue	Chr5	2151000	AT5G06950	19.9956	4.32233
Chr3	19297000	AT3G52010	0	blue	Chr3	19301000	AT3G52020	0	-6.64386
Chr4	7811000	AT4G13440	0	blue	Chr4	7815000	AT4G13450	0	-6.64386
Chr2	335000	AT2G01770	0	blue	Chr2	345000	AT2G01800	0	-6.64386
Chr3	22685000	AT3G61290	0	blue	Chr3	22689000	AT3G61310	8.43357	3.07785
Chr4	14215000	AT4G28775	0	blue	Chr4	14219000	AT4G28790	2.52309	1.3409
Chr3	21601000	AT3G58390	0	blue	Chr3	21605000	AT3G58410	0	-6.64386
Chr1	28847000	AT1G76840	0	blue	Chr1	28851000	AT1G76850	29.2666	4.87168
Chr4	8589000	AT4G15050	0	blue	Chr4	8593000	AT4G15053	0	-6.64386
Chr5	24191000	AT5G60070	0	blue	Chr5	24199000	AT5G60100	14.3384	3.84282
Chr3	9899000	AT3G26855	0	blue	Chr3	9909000	AT3G26890	18.4841	4.20899
Chr3	21071000	AT3G56920	0	blue	Chr3	21075000	AT3G56930	10.4913	3.3925
Chr1	28919000	AT1G76955	0	blue	Chr1	28923000	AT1G76970	13.6117	3.76784
Chr5	22065000	AT5G54330	0	blue	Chr5	22071000	AT5G54350	0	-6.64386
Chr5	16601000	AT5G41490	0	blue	Chr5	16605000	AT5G41500	0	-6.64386
Chr2	16595000	AT2G39790	0	blue	Chr2	16599000	AT2G39800	12.5725	3.65334
Chr3	16393000	AT3G44910	0	blue	Chr3	16403000	AT3G44930	0	-6.64386
Chr1	3235000	AT1G09935	0	blue	Chr1	3239000	AT1G09940	14.4011	3.84911
Chr2	12733000	AT2G29840	0	blue	Chr2	12741000	AT2G29870	2.47268	1.3119
Chr5	17757000	AT5G44120	0	blue	Chr5	17765000	AT5G44150	7.78914	2.96331
Chr4	9403000	AT4G16730	0	blue	Chr4	9411000	AT4G16740	0	-6.64386
Chr5	8593000	AT5G24940	0	blue	Chr5	8597000	AT5G24950	0	-6.64386
Chr4	1015000	AT4G02310	0	blue	Chr4	1023000	AT4G02320	0.242464	-1.98585
Chr2	7025000	AT2G16200	0	blue	Chr2	7031000	AT2G16220	0	-6.64386
Chr5	25219000	AT5G62800	0	blue	Chr5	25223000	AT5G62810	36.989	5.20941
Chr5	18931000	AT5G46650	0	blue	Chr5	18941000	AT5G46680	1.96268	0.98016
Chr5	3629000	AT5G11370	0	blue	Chr5	3633000	AT5G11380	8.75223	3.1313
Chr3	6155000	AT3G18000	0	blue	Chr3	6163000	AT3G18010	0.092625	-3.28455
Chr4	15917000	AT4G32980	0	blue	Chr4	15921000	AT4G32990	0	-6.64386
Chr2	8889000	AT2G20618	0	blue	Chr2	8897000	AT2G20630	27.4378	4.77862
Chr5	9721000	AT5G27530	0	blue	Chr5	9725000	AT5G27540	47.1567	5.5597
Chr1	12309000	AT1G33890	0	blue	Chr1	12313000	AT1G33900	0	-6.64386
Chr5	19207000	AT5G47330	0	blue	Chr5	19211000	AT5G47340	0	-6.64386
Chr1	18169000	AT1G49100	0	blue	Chr1	18175000	AT1G49130	0.126722	-2.87069
Chr3	17225000	AT3G46770	0	blue	Chr3	17229000	AT3G46780	0.0124024	-5.4802
Chr5	23865000	AT5G59120	0	blue	Chr5	23873000	AT5G59130	0	-6.64386
Chr2	10493000	AT2G24670	0	blue	Chr2	10503000	AT2G24690	12.0601	3.59336
Chr5	7685000	AT5G22960	0	blue	Chr5	7689000	AT5G22980	0.0397431	-4.32936
Chr5	417000	AT5G02110	0	blue	Chr5	421000	AT5G02130	13.8563	3.79351
Chr1	20823000	AT1G55700	0	blue	Chr1	20833000	AT1G55730	10.9338	3.45205
Chr5	10021000	AT5G28000	0	blue	Chr5	10025000	AT5G28010	0.578472	-0.764955
Chr5	4897000	AT5G15110	0	blue	Chr5	4907000	AT5G15130	2.70511	1.44101
Chr1	21409000	AT1G57800	0	blue	Chr1	21415000	AT1G57820	47.1013	5.558
Chr3	4877000	AT3G14520	0	blue	Chr3	4885000	AT3G14550	0.997786	0.0111891
Chr3	16877000	AT3G45910	0	blue	Chr3	16883000	AT3G45920	0	-6.64386
Chr1	24103000	AT1G64870	0	blue	Chr1	24107000	AT1G64880	87.6151	6.45327
Chr2	7021000	AT2G16190	0	blue	Chr2	7025000	AT2G16200	0	-6.64386
Chr4	6073000	AT4G09600	0	blue	Chr4	6077000	AT4G09620	8.10516	3.02062
Chr1	17271000	AT1G46840	0	blue	Chr1	17277000	AT1G47056	11.5271	3.52821
Chr1	18823000	AT1G50780	0	blue	Chr1	18833000	AT1G50820	0	-6.64386
Chr4	1589000	AT4G03566	0	blue	Chr4	1597000	AT4G03580	0	-6.64386
Chr4	249000	AT4G00580	0	blue	Chr4	253000	AT4G00590	11.0042	3.4613
Chr4	18363000	AT4G39480	0	blue	Chr4	18369000	AT4G39510	0.115285	-2.99671
Chr4	14663000	AT4G29970	0	blue	Chr4	14671000	AT4G30000	5.77791	2.53304
Chr5	16613000	AT5G41540	0	blue	Chr5	16619000	AT5G41550	5.48679	2.45859
Chr5	4381000	AT5G13600	0	blue	Chr5	4385000	AT5G13610	9.61022	3.26607
Chr4	6125000	AT4G09690	0	blue	Chr4	6133000	AT4G09720	21.4934	4.42649
Chr1	5769000	AT1G16860	0	blue	Chr1	5773000	AT1G16870	25.3465	4.66428
Chr1	26855000	AT1G71235	0	blue	Chr1	26861000	AT1G71250	3.15538	1.66238
Chr4	13407000	AT4G26560	0	blue	Chr4	13411000	AT4G26570	37.3033	5.22162
Chr3	5627000	AT3G16540	0	blue	Chr3	5631000	AT3G16550	0	-6.64386
Chr2	13397000	AT2G31430	0	blue	Chr2	13401000	AT2G31440	13.1129	3.71401
Chr2	12757000	AT2G29930	0	blue	Chr2	12761000	AT2G29940	0.133531	-2.80057
Chr5	19565000	AT5G48270	0	blue	Chr5	19569000	AT5G48290	0.218878	-2.12735
Chr1	1381000	AT1G04890	0	blue	Chr1	1385000	AT1G04900	23.8184	4.57461
Chr3	16777000	AT3G45690	0	blue	Chr3	16783000	AT3G45710	0.0800301	-3.47345
Chr1	13109000	AT1G35540	0	blue	Chr1	13113000	AT1G35550	0	-6.64386
Chr3	19531000	AT3G52690	0	blue	Chr3	19541000	AT3G52720	0.0453261	-4.17589
Chr1	28845000	AT1G76830	0	blue	Chr1	28855000	AT1G76860	70.2128	6.13387
Chr1	7853000	AT1G22240	0	blue	Chr1	7861000	AT1G22260	0.900626	-0.135069
Chr2	11507000	AT2G26960	0	blue	Chr2	11511000	AT2G26970	21.0113	4.39378
Chr5	22467000	AT5G55440	0	blue	Chr5	22471000	AT5G55470	4.60319	2.20576
Chr1	6757000	AT1G19510	0	blue	Chr1	6761000	AT1G19520	30.5768	4.93484
Chr1	7517000	AT1G21470	0	blue	Chr1	7521000	AT1G21480	9.12752	3.1918
Chr1	17793000	AT1G48180	0	blue	Chr1	17797000	AT1G48200	18.0383	4.17379
Chr5	8593000	AT5G24940	0	blue	Chr5	8601000	AT5G24960	11.0812	3.47134
Chr3	20249000	AT3G54700	0	blue	Chr3	20253000	AT3G54710	6.17823	2.62953
Chr4	14521000	AT4G29620	0	blue	Chr4	14529000	AT4G29650	0	-6.64386
Chr5	18409000	AT5G45430	0	blue	Chr5	18413000	AT5G45440	2.19857	1.14311
Chr1	24255000	AT1G65300	0	blue	Chr1	24261000	AT1G65320	9.04662	3.17897
Chr3	17883000	AT3G48290	0	blue	Chr3	17889000	AT3G48310	0	-6.64386
Chr3	21579000	AT3G58280	0	blue	Chr3	21585000	AT3G58310	0	-6.64386
Chr5	15097000	AT5G37910	0	blue	Chr5	15101000	AT5G37920	0	-6.64386
Chr4	15335000	AT4G31660	0	blue	Chr4	15339000	AT4G31670	10.4046	3.38054
Chr2	11513000	AT2G26975	0	blue	Chr2	11517000	AT2G26980	13.3593	3.74085
Chr1	1213000	AT1G04470	0	blue	Chr1	1217000	AT1G04480	162.495	7.34434
Chr1	24407000	AT1G65630	0	blue	Chr1	24411000	AT1G65640	0	-6.64386
Chr5	22239000	AT5G54740	0	blue	Chr5	22243000	AT5G54750	41.0108	5.35828
Chr5	20225000	AT5G49770	0	blue	Chr5	20235000	AT5G49800	0.407654	-1.25962
Chr2	8809000	AT2G20430	0	blue	Chr2	8813000	AT2G20440	6.52205	2.70754
Chr2	6975000	AT2G16030	0	blue	Chr2	6981000	AT2G16050	0.43876	-1.15598
Chr3	10689000	AT3G28520	0	blue	Chr3	10695000	AT3G28540	0.309625	-1.64555
Chr4	17057000	AT4G36070	0	blue	Chr4	17061000	AT4G36080	8.52217	3.09291
Chr4	15679000	AT4G32490	0	blue	Chr4	15683000	AT4G32500	0.0871288	-3.36396
Chr4	16909000	AT4G35650	0	blue	Chr4	16913000	AT4G35660	3.59393	1.84957
Chr5	23871000	AT5G59130	0	blue	Chr5	23875000	AT5G59140	58.0748	5.86009
Chr5	16091000	AT5G40260	0	blue	Chr5	16095000	AT5G40270	7.23695	2.85737
Chr5	2143000	AT5G06920	0	blue	Chr5	2149000	AT5G06940	4.47033	2.1636
Chr3	8319000	AT3G23270	0	blue	Chr3	8323000	AT3G23280	34.9535	5.12778
Chr2	339000	AT2G01780	0	blue	Chr2	345000	AT2G01800	0	-6.64386
Chr2	1007000	AT2G03310	0	blue	Chr2	1015000	AT2G03340	14.3895	3.84794
Chr2	16307000	AT2G39060	0	blue	Chr2	16311000	AT2G39080	21.4092	4.42083
Chr1	5493000	AT1G15990	0	blue	Chr1	5497000	AT1G16010	22.4984	4.49239
Chr2	12007000	AT2G28170	0	blue	Chr2	12011000	AT2G28180	0	-6.64386
Chr4	7151000	AT4G11900	0	blue	Chr4	7161000	AT4G11920	9.00185	3.17182
Chr1	24691000	AT1G66245	0	blue	Chr1	24695000	AT1G66250	16.5934	4.05341
Chr4	16215000	AT4G33810	0	blue	Chr4	16225000	AT4G33840	0	-6.64386
Chr5	18607000	AT5G45870	0	blue	Chr5	18611000	AT5G45880	0	-6.64386
Chr5	16145000	AT5G40360	0	blue	Chr5	16149000	AT5G40370	67.0014	6.06633
Chr5	8513000	AT5G24790	0	blue	Chr5	8517000	AT5G24810	24.2243	4.59898
Chr5	489000	AT5G02330	0	blue	Chr5	493000	AT5G02340	0	-6.64386
Chr2	11723000	AT2G27402	0	blue	Chr2	11727000	AT2G27420	0	-6.64386
Chr2	16631000	AT2G39850	0	blue	Chr2	16639000	AT2G39855	0	-6.64386
Chr1	10943000	AT1G30814	0	blue	Chr1	10947000	AT1G30820	41.3776	5.37113
Chr5	22185000	AT5G54610	0	blue	Chr5	22189000	AT5G54620	0	-6.64386
Chr1	29513000	AT1G78440	0	blue	Chr1	29523000	AT1G78470	0	-6.64386
Chr1	22255000	AT1G60400	0	blue	Chr1	22259000	AT1G60410	0	-6.64386
Chr5	2847000	AT5G08730	0	blue	Chr5	2851000	AT5G08740	9.46062	3.24346
Chr1	7185000	AT1G20710	0	blue	Chr1	7189000	AT1G20720	6.42863	2.68675
Chr2	17965000	AT2G43220	0	blue	Chr2	17971000	AT2G43240	9.35376	3.22709
Chr5	2447000	AT5G07690	0	blue	Chr5	2451000	AT5G07700	0	-6.64386
Chr1	11985000	AT1G33070	0	blue	Chr1	11989000	AT1G33080	2.90113	1.54158
Chr1	28487000	AT1G75870	0	blue	Chr1	28491000	AT1G75880	4.24858	2.09037
Chr3	8955000	AT3G24540	0	blue	Chr3	8965000	AT3G24560	6.63086	2.73137
Chr5	4807000	AT5G14860	0	blue	Chr5	4811000	AT5G14870	0.51748	-0.922811
Chr2	18285000	AT2G44220	0	blue	Chr2	18295000	AT2G44250	0.0331481	-4.53456
Chr1	22525000	AT1G61120	0	blue	Chr1	22529000	AT1G61130	0	-6.64386
Chr4	6561000	AT4G10613	0	blue	Chr4	6567000	AT4G10630	22.1879	4.47235
Chr1	11757000	AT1G32510	0	blue	Chr1	11761000	AT1G32530	25.4333	4.66921
Chr1	6211000	AT1G18050	0	blue	Chr1	6215000	AT1G18070	91.0522	6.50878
Chr5	20265000	AT5G49860	0	blue	Chr5	20271000	AT5G49870	1.60367	0.690348
Chr1	11903000	AT1G32850	0	blue	Chr1	11913000	AT1G32870	24.795	4.63256
Chr4	17175000	AT4G36350	0	blue	Chr4	17179000	AT4G36360	15.5832	3.96285
Chr3	3055000	AT3G09930	0	blue	Chr3	3059000	AT3G09940	31.8382	4.99314
Chr4	10751000	AT4G19760	0	blue	Chr4	10761000	AT4G19800	0	-6.64386
Chr1	2289000	AT1G07450	0	blue	Chr1	2297000	AT1G07480	18.9186	4.2425
Chr1	26345000	AT1G69940	0	blue	Chr1	26349000	AT1G69960	41.2982	5.36835
Chr1	3825000	AT1G11362	0	blue	Chr1	3829000	AT1G11370	0.0186988	-5.12286
Chr3	7181000	AT3G20557	0	blue	Chr3	7185000	AT3G20560	11.6246	3.54035
Chr5	9011000	AT5G25840	0	blue	Chr5	9015000	AT5G25850	0	-6.64386
Chr4	1065000	AT4G02420	0	blue	Chr4	1069000	AT4G02430	41.1518	5.36323
Chr4	10345000	AT4G18860	0	blue	Chr4	10349000	AT4G18880	6.74993	2.75701
Chr3	22595000	AT3G61040	0	blue	Chr3	22599000	AT3G61050	38.5648	5.26959
Chr3	17369000	AT3G47170	0	blue	Chr3	17373000	AT3G47180	0.253919	-1.92183
Chr4	257000	AT4G00610	0	blue	Chr4	265000	AT4G00630	16.642	4.05763
Chr1	7887000	AT1G22330	0	blue	Chr1	7891000	AT1G22340	0.02739	-4.7412
Chr5	16289000	AT5G40680	0	blue	Chr5	16293000	AT5G40700	5.19341	2.37946
Chr3	7255000	AT3G20750	0	blue	Chr3	7259000	AT3G20760	0.262385	-1.87628
Chr1	22273000	AT1G60450	0	blue	Chr1	22277000	AT1G60460	0.761169	-0.374881
Chr2	17561000	AT2G42100	0	blue	Chr2	17565000	AT2G42120	14.4015	3.84915
Chr4	16221000	AT4G33830	0	blue	Chr4	16231000	AT4G33860	0	-6.64386
Chr2	17679000	AT2G42460	0	blue	Chr2	17689000	AT2G42480	0	-6.64386
Chr2	12961000	AT2G30420	0	blue	Chr2	12965000	AT2G30424	0	-6.64386
Chr5	2417000	AT5G07650	0	blue	Chr5	2427000	AT5G07660	5.47647	2.45588
Chr5	1333000	AT5G04640	0	blue	Chr5	1337000	AT5G04670	10.386	3.37796
Chr5	15237000	AT5G38190	0	blue	Chr5	15247000	AT5G38195	0	-6.64386
Chr3	2927000	AT3G09530	0	blue	Chr3	2931000	AT3G09540	3.15569	1.66252
Chr2	7783000	AT2G17920	0	blue	Chr2	7787000	AT2G17930	15.4024	3.94602
Chr1	215000	AT1G01590	0	blue	Chr1	219000	AT1G01600	3.00288	1.59114
Chr1	24413000	AT1G65640	0	blue	Chr1	24417000	AT1G65650	28.0392	4.80989
Chr5	20349000	AT5G50010	0	blue	Chr5	20353000	AT5G50020	15.8841	3.99042
Chr1	5599000	AT1G16380	0	blue	Chr1	5603000	AT1G16390	0	-6.64386
Chr5	4281000	AT5G13350	0	blue	Chr5	4285000	AT5G13360	37.0304	5.21103
Chr2	12457000	AT2G28990	0	blue	Chr2	12461000	AT2G29000	0	-6.64386
Chr5	22223000	AT5G54700	0	blue	Chr5	22229000	AT5G54710	0.842589	-0.230078
Chr3	21423000	AT3G57840	0	blue	Chr3	21427000	AT3G57860	22.3138	4.48051
Chr4	7635000	AT4G13095	0	blue	Chr4	7639000	AT4G13100	4.37547	2.13273
Chr1	8579000	AT1G24220	0	blue	Chr1	8585000	AT1G24230	0	-6.64386
Chr1	611000	AT1G02790	0	blue	Chr1	615000	AT1G02800	0.0508731	-4.03805
Chr3	16887000	AT3G45940	0	blue	Chr3	16893000	AT3G45960	5.44075	2.44645
Chr5	14953000	AT5G37640	0	blue	Chr5	14961000	AT5G37660	0.929249	-0.0904201
Chr2	12385000	AT2G28850	0	blue	Chr2	12389000	AT2G28860	0	-6.64386
Chr3	21563000	AT3G58210	0	blue	Chr3	21567000	AT3G58230	0	-6.64386
Chr4	11709000	AT4G22100	0	blue	Chr4	11713000	AT4G22110	0.245267	-1.96992
Chr2	1943000	AT2G05335	0	blue	Chr2	1951000	AT2G05350	0.442085	-1.14533
Chr1	2319000	AT1G07540	0	blue	Chr1	2323000	AT1G07550	0	-6.64386
Chr1	22619000	AT1G61320	0	blue	Chr1	22623000	AT1G61330	0	-6.64386
Chr1	2255000	AT1G07340	0	blue	Chr1	2259000	AT1G07350	72.8897	6.18784
Chr5	17297000	AT5G43090	0	blue	Chr5	17301000	AT5G43100	27.3477	4.77387
Chr1	22505000	AT1G61095	0	blue	Chr1	22509000	AT1G61100	27.2559	4.76902
Chr3	10829000	AT3G28820	0	blue	Chr3	10833000	AT3G28830	0	-6.64386
Chr4	7989000	AT4G13760	0	blue	Chr4	7993000	AT4G13780	80.8065	6.33658
Chr1	13019000	AT1G35400	0	blue	Chr1	13027000	AT1G35420	0.0725662	-3.5983
Chr4	8221000	AT4G14276	0	blue	Chr4	8229000	AT4G14290	13.8866	3.79666
Chr2	13415000	AT2G31500	0	blue	Chr2	13419000	AT2G31510	37.4738	5.22819
Chr1	24667000	AT1G66210	0	blue	Chr1	24671000	AT1G66220	0	-6.64386
Chr2	7771000	AT2G17890	0	blue	Chr2	7775000	AT2G17900	5.77683	2.53277
Chr1	16235000	AT1G43140	0	blue	Chr1	16239000	AT1G43145	0	-6.64386
Chr4	16231000	AT4G33860	0	blue	Chr4	16235000	AT4G33870	0.0164042	-5.24309
Chr2	12721000	AT2G29790	0	blue	Chr2	12729000	AT2G29820	0	-6.64386
Chr1	23385000	AT1G63060	0	blue	Chr1	23389000	AT1G63080	2.17387	1.12689
Chr4	17255000	AT4G36570	0	blue	Chr4	17259000	AT4G36580	9.04639	3.17894
Chr1	9569000	AT1G27550	0	blue	Chr1	9577000	AT1G27570	0	-6.64386
Chr5	18811000	AT5G46370	0	blue	Chr5	18815000	AT5G46380	0	-6.64386
Chr2	169000	AT2G01370	0	blue	Chr2	173000	AT2G01390	3.68806	1.88677
Chr5	8849000	AT5G25425	0	blue	Chr5	8853000	AT5G25430	0	-6.64386
Chr5	19549000	AT5G48210	0	blue	Chr5	19553000	AT5G48230	51.1187	5.67606
Chr3	21605000	AT3G58410	0	blue	Chr3	21615000	AT3G58430	11.6595	3.54468
Chr5	24197000	AT5G60090	0	blue	Chr5	24201000	AT5G60100	14.3384	3.84282
Chr3	17031000	AT3G46340	0	blue	Chr3	17039000	AT3G46350	0	-6.64386
Chr4	5815000	AT4G09120	0	blue	Chr4	5819000	AT4G09140	12.715	3.6696
Chr2	19463000	AT2G47430	0	blue	Chr2	19473000	AT2G47450	3.78106	1.9226
Chr3	22465000	AT3G60790	0	blue	Chr3	22469000	AT3G60800	24.8858	4.63783
Chr3	8511000	AT3G23650	0	blue	Chr3	8515000	AT3G23660	15.5592	3.96062
Chr5	25091000	AT5G62490	0	blue	Chr5	25095000	AT5G62500	7.38148	2.88586
Chr4	11329000	AT4G21260	0	blue	Chr4	11335000	AT4G21280	0.76984	-0.358749
Chr5	6613000	AT5G19600	0	blue	Chr5	6619000	AT5G19610	0	-6.64386
Chr5	4491000	AT5G13940	0	blue	Chr5	4499000	AT5G13950	15.7527	3.97845
Chr4	12843000	AT4G24974	0	blue	Chr4	12847000	AT4G24980	0	-6.64386
Chr1	11319000	AT1G31630	0	blue	Chr1	11323000	AT1G31640	0	-6.64386
Chr2	12579000	AT2G29250	0	blue	Chr2	12589000	AT2G29300	0	-6.64386
Chr5	2143000	AT5G06920	0	blue	Chr5	2147000	AT5G06930	0.89827	-0.138807
Chr1	29311000	AT1G77960	0	blue	Chr1	29315000	AT1G77980	0	-6.64386
Chr5	17583000	AT5G43755	0	blue	Chr5	17587000	AT5G43760	32.0226	5.00147
Chr4	11135000	AT4G20790	0	blue	Chr4	11141000	AT4G20800	0	-6.64386
Chr1	23005000	AT1G62270	0	blue	Chr1	23011000	AT1G62290	22.5592	4.49629
Chr2	9529000	AT2G22440	0	blue	Chr2	9533000	AT2G22450	27.6707	4.79081
Chr2	7415000	AT2G17050	0	blue	Chr2	7425000	AT2G17060	0.0128467	-5.45187
Chr1	22005000	AT1G59800	0	blue	Chr1	22009000	AT1G59810	0.0243735	-4.86256
Chr1	25707000	AT1G68510	0	blue	Chr1	25713000	AT1G68530	43.7812	5.45257
Chr2	15543000	AT2G37010	0	blue	Chr2	15547000	AT2G37020	24.949	4.64149
Chr2	14469000	AT2G34270	0	blue	Chr2	14475000	AT2G34300	68.7218	6.10291
Chr3	16397000	AT3G44920	0	blue	Chr3	16403000	AT3G44930	0	-6.64386
Chr4	14523000	AT4G29630	0	blue	Chr4	14529000	AT4G29650	0	-6.64386
Chr1	5609000	AT1G16410	0	blue	Chr1	5613000	AT1G16420	0.0306898	-4.61919
Chr1	8585000	AT1G24230	0	blue	Chr1	8589000	AT1G24250	0	-6.64386
Chr2	7265000	AT2G16730	0	blue	Chr2	7269000	AT2G16740	0.850478	-0.216789
Chr5	1075000	AT5G03980	0	blue	Chr5	1083000	AT5G04020	5.61016	2.49061
Chr1	2513000	AT1G08065	0	blue	Chr1	2517000	AT1G08080	1.20206	0.27746
Chr1	21367000	AT1G57690	0	blue	Chr1	21373000	AT1G57700	5.27184	2.40104
Chr3	19571000	AT3G52810	0	blue	Chr3	19575000	AT3G52820	0.539785	-0.86306
Chr1	113000	AT1G01280	0	blue	Chr1	117000	AT1G01300	149.559	7.22467
Chr3	3243000	AT3G10430	0	blue	Chr3	3247000	AT3G10440	7.73699	2.95364
Chr2	8413000	AT2G19420	0	blue	Chr2	8417000	AT2G19430	18.7595	4.23032
Chr1	11789000	AT1G32585	0	blue	Chr1	11797000	AT1G32610	2.9312	1.55641
Chr2	14069000	AT2G33190	0	blue	Chr2	14073000	AT2G33205	0.0329729	-4.54043
Chr1	23311000	AT1G62940	0	blue	Chr1	23315000	AT1G62950	2.66821	1.42127
Chr2	13945000	AT2G32870	0	blue	Chr2	13949000	AT2G32880	0	-6.64386
Chr2	6977000	AT2G16040	0	blue	Chr2	6981000	AT2G16050	0.43876	-1.15598
Chr5	3559000	AT5G11180	0	blue	Chr5	3565000	AT5G11190	0	-6.64386
Chr5	22063000	AT5G54320	0	blue	Chr5	22067000	AT5G54340	0	-6.64386
Chr1	25709000	AT1G68520	0	blue	Chr1	25713000	AT1G68530	43.7812	5.45257
Chr3	1095000	AT3G04170	0	blue	Chr3	1099000	AT3G04181	1.47663	0.572048
Chr1	25825000	AT1G68750	0	blue	Chr1	25829000	AT1G68760	19.943	4.31853
Chr3	4227000	AT3G13140	0	blue	Chr3	4231000	AT3G13160	24.4549	4.61264
Chr3	9203000	AT3G25265	0	blue	Chr3	9207000	AT3G25280	0	-6.64386
Chr3	17889000	AT3G48310	0	blue	Chr3	17893000	AT3G48330	25.3451	4.6642
Chr3	77000	AT3G01230	0	blue	Chr3	81000	AT3G01260	0	-6.64386
Chr5	22977000	AT5G56820	0	blue	Chr5	22981000	AT5G56840	0.062017	-3.79552
Chr3	21149000	AT3G57130	0	blue	Chr3	21153000	AT3G57140	6.64439	2.73431
Chr3	10641000	AT3G28410	0	blue	Chr3	10649000	AT3G28415	0.0380366	-4.37972
Chr5	25003000	AT5G62240	0	blue	Chr5	25007000	AT5G62250	0	-6.64386
Chr5	8783000	AT5G25300	0	blue	Chr5	8787000	AT5G25310	0.014044	-5.37818
Chr2	12731000	AT2G29830	0	blue	Chr2	12741000	AT2G29870	2.47268	1.3119
Chr4	2545000	AT4G04980	0	blue	Chr4	2549000	AT4G04985	0	-6.64386
Chr4	11329000	AT4G21260	0	blue	Chr4	11333000	AT4G21270	9.39258	3.23306
Chr2	983000	AT2G03250	0	blue	Chr2	991000	AT2G03260	1.00406	0.020141
Chr3	2075000	AT3G06640	0	blue	Chr3	2081000	AT3G06650	39.9305	5.31978
Chr1	9469000	AT1G27250	0	blue	Chr1	9473000	AT1G27270	0	-6.64386
Chr4	7315000	AT4G12320	0	blue	Chr4	7319000	AT4G12330	0.131392	-2.82223
Chr2	13055000	AT2G30650	0	blue	Chr2	13059000	AT2G30660	2.44463	1.2955
Chr2	18163000	AT2G43860	0	blue	Chr2	18167000	AT2G43870	1.27998	0.367348
Chr3	21567000	AT3G58230	0	blue	Chr3	21571000	AT3G58250	0	-6.64386
Chr3	971000	AT3G03800	0	blue	Chr3	975000	AT3G03810	6.7155	2.74964
Chr3	8653000	AT3G23950	0	blue	Chr3	8657000	AT3G23955	0	-6.64386
Chr1	2549000	AT1G08135	0	blue	Chr1	2553000	AT1G08140	0	-6.64386
Chr2	14243000	AT2G33655	0	blue	Chr2	14247000	AT2G33670	0	-6.64386
Chr5	15789000	AT5G39460	0	blue	Chr5	15795000	AT5G39471	0.0702497	-3.63936
Chr4	257000	AT4G00610	0	blue	Chr4	261000	AT4G00620	23.663	4.56517
Chr1	27875000	AT1G74130	0	blue	Chr1	27879000	AT1G74140	2.30887	1.21342
Chr4	5659000	AT4G08869	0	blue	Chr4	5669000	AT4G08868	0.354763	-1.45497
Chr5	23863000	AT5G59105	0	blue	Chr5	23873000	AT5G59130	0	-6.64386
Chr4	7815000	AT4G13450	0	blue	Chr4	7825000	AT4G13460	15.4075	3.94649
Chr4	12147000	AT4G23200	0	blue	Chr4	12155000	AT4G23220	0.185703	-2.35326
Chr2	12901000	AT2G30240	0	blue	Chr2	12905000	AT2G30250	11.7755	3.55894
Chr3	21579000	AT3G58280	0	blue	Chr3	21583000	AT3G58300	0	-6.64386
Chr1	8367000	AT1G23640	0	blue	Chr1	8377000	AT1G23680	0	-6.64386
Chr4	981000	AT4G02235	0	blue	Chr4	989000	AT4G02260	9.70874	3.28077
Chr1	18861000	AT1G50880	0	blue	Chr1	18865000	AT1G50890	2.69188	1.43397
Chr5	23765000	AT5G58850	0	blue	Chr5	23771000	AT5G58870	17.1896	4.1043
Chr5	15215000	AT5G38120	0	blue	Chr5	15219000	AT5G38130	0	-6.64386
Chr1	19281000	AT1G51900	0	blue	Chr1	19285000	AT1G51910	0.18231	-2.37849
Chr1	1637000	AT1G05530	0	blue	Chr1	1641000	AT1G05550	0	-6.64386
Chr2	9021000	AT2G21010	0	blue	Chr2	9025000	AT2G21030	0.126491	-2.87312
Chr5	7659000	AT5G22900	0	blue	Chr5	7663000	AT5G22910	0	-6.64386
Chr1	23211000	AT1G62690	0	blue	Chr1	23217000	AT1G62700	1.72045	0.791143
Chr5	19921000	AT5G49140	0	blue	Chr5	19925000	AT5G49150	0	-6.64386
Chr5	9073000	AT5G25980	0	blue	Chr5	9077000	AT5G25990	0	-6.64386
Chr3	23017000	AT3G62170	0	blue	Chr3	23025000	AT3G62200	8.20585	3.03841
Chr1	11317000	AT1G31620	0	blue	Chr1	11323000	AT1G31640	0	-6.64386
Chr5	24049000	AT5G59680	0	blue	Chr5	24053000	AT5G59700	1.54025	0.632505
Chr5	3219000	AT5G10250	0	blue	Chr5	3223000	AT5G10270	19.8697	4.31322
Chr1	589000	AT1G02700	0	blue	Chr1	597000	AT1G02730	18.8909	4.24038
Chr4	2729000	AT4G05360	0	blue	Chr4	2737000	AT4G05380	0.423345	-1.20641
Chr1	8701000	AT1G24540	0	blue	Chr1	8705000	AT1G24560	33.016	5.04553
Chr5	24341000	AT5G60550	0	blue	Chr5	24347000	AT5G60560	0	-6.64386
Chr1	24269000	AT1G65340	0	blue	Chr1	24277000	AT1G65350	0.0481885	-4.10312
Chr5	2137000	AT5G06900	0	blue	Chr5	2147000	AT5G06930	0.89827	-0.138807
Chr1	1695000	AT1G05660	0	blue	Chr1	1699000	AT1G05670	4.96894	2.31584
Chr1	24453000	AT1G65740	0	blue	Chr1	24461000	AT1G65770	0	-6.64386
Chr2	10871000	AT2G25540	0	blue	Chr2	10881000	AT2G25560	8.79161	3.13777
Chr5	15613000	AT5G39000	0	blue	Chr5	15617000	AT5G39020	0.911288	-0.118275
Chr5	25507000	AT5G63720	0	blue	Chr5	25513000	AT5G63750	2.90509	1.54354
Chr5	10031000	AT5G28030	0	blue	Chr5	10037000	AT5G28040	17.6523	4.1426
Chr3	17043000	AT3G46360	0	blue	Chr3	17053000	AT3G46370	0	-6.64386
Chr5	21275000	AT5G52400	0	blue	Chr5	21279000	AT5G52410	4.87981	2.28978
Chr5	15593000	AT5G38960	0	blue	Chr5	15597000	AT5G38970	0	-6.64386
Chr5	20363000	AT5G50060	0	blue	Chr5	20367000	AT5G50080	0	-6.64386
Chr4	9561000	AT4G16990	0	blue	Chr4	9569000	AT4G17000	5.0482	2.33863
Chr3	21899000	AT3G59240	0	blue	Chr3	21907000	AT3G59270	0.0442241	-4.20492
Chr4	6229000	AT4G09930	0	blue	Chr4	6237000	AT4G09960	0.018042	-5.15627
Chr2	11449000	AT2G26850	0	blue	Chr2	11453000	AT2G26860	11.791	3.56084
Chr5	6299000	AT5G18870	0	blue	Chr5	6303000	AT5G18890	0	-6.64386
Chr4	1395000	AT4G03153	0	blue	Chr4	1401000	AT4G03170	0	-6.64386
Chr2	601000	AT2G02280	0	blue	Chr2	605000	AT2G02290	0	-6.64386
Chr3	21905000	AT3G59260	0	blue	Chr3	21909000	AT3G59280	33.1908	5.05315
Chr3	6811000	AT3G19600	0	blue	Chr3	6817000	AT3G19620	0.101908	-3.15962
Chr2	11461000	AT2G26880	0	blue	Chr2	11465000	AT2G26890	14.4697	3.85596
Chr4	12305000	AT4G23580	0	blue	Chr4	12309000	AT4G23590	34.1545	5.09443
Chr3	7181000	AT3G20557	0	blue	Chr3	7189000	AT3G20580	0	-6.64386
Chr1	8375000	AT1G23670	0	blue	Chr1	8379000	AT1G23700	0	-6.64386
Chr3	2201000	AT3G06970	0	blue	Chr3	2205000	AT3G06980	8.88116	3.15237
Chr2	9345000	AT2G21920	0	blue	Chr2	9349000	AT2G21930	0.01651	-5.23732
Chr3	20949000	AT3G56530	0	blue	Chr3	20953000	AT3G56550	0.812159	-0.282511
Chr5	24787000	AT5G61680	0	blue	Chr5	24791000	AT5G61690	0.0287023	-4.69144
Chr1	23845000	AT1G64255	0	blue	Chr1	23849000	AT1G64260	3.41314	1.77532
Chr2	16753000	AT2G40116	0	blue	Chr2	16757000	AT2G40120	1.24217	0.324434
Chr1	11949000	AT1G32970	0	blue	Chr1	11955000	AT1G32980	0	-6.64386
Chr1	3169000	AT1G09790	0	blue	Chr1	3177000	AT1G09800	5.74529	2.52489
Chr4	9093000	AT4G16050	0	blue	Chr4	9097000	AT4G16070	5.75595	2.52756
Chr2	7263000	AT2G16730	0	blue	Chr2	7273000	AT2G16750	0.627367	-0.649805
Chr4	13255000	AT4G26150	0	blue	Chr4	13259000	AT4G26170	0.166402	-2.50306
Chr3	7039000	AT3G20160	0	blue	Chr3	7043000	AT3G20170	8.77465	3.13498
Chr5	17373000	AT5G43290	0	blue	Chr5	17381000	AT5G43310	24.4213	4.61066
Chr3	14951000	AT3G42870	0	blue	Chr3	14955000	AT3G42880	0	-6.64386
Chr2	5537000	AT2G13350	0	blue	Chr2	5541000	AT2G13360	0.114868	-3.00153
Chr5	6909000	AT5G20440	0	blue	Chr5	6913000	AT5G20450	7.82699	2.9703
Chr4	235000	AT4G00540	0	blue	Chr4	239000	AT4G00550	10.4723	3.38989
Chr5	16755000	AT5G41840	0	blue	Chr5	16759000	AT5G41870	8.82987	3.14403
Chr5	18101000	AT5G44830	0	blue	Chr5	18105000	AT5G44840	0	-6.64386
Chr1	24021000	AT1G64630	0	blue	Chr1	24025000	AT1G64650	39.2506	5.29501
Chr4	14153000	AT4G28670	0	blue	Chr4	14157000	AT4G28680	0	-6.64386
Chr1	11339000	AT1G31670	0	blue	Chr1	11345000	AT1G31690	0	-6.64386
Chr1	8915000	AT1G25410	0	blue	Chr1	8919000	AT1G25422	0	-6.64386
Chr5	1025000	AT5G03840	0	blue	Chr5	1029000	AT5G03850	180.331	7.49458
Chr2	17823000	AT2G42830	0	blue	Chr2	17833000	AT2G42850	0.0582574	-3.87287
Chr2	7025000	AT2G16200	0	blue	Chr2	7029000	AT2G16210	0.0525497	-3.99885
Chr3	10985000	AT3G28960	0	blue	Chr3	10989000	AT3G28970	23.4491	4.55207
Chr5	25339000	AT5G63170	0	blue	Chr5	25343000	AT5G63180	0.0132401	-5.42724
Chr1	3679000	AT1G11040	0	blue	Chr1	3683000	AT1G11050	9.31496	3.2211
Chr5	22901000	AT5G56560	0	blue	Chr5	22905000	AT5G56580	17.7581	4.15122
Chr5	1989000	AT5G06520	0	blue	Chr5	1993000	AT5G06530	1.9253	0.952558
Chr1	17915000	AT1G48470	0	blue	Chr1	17919000	AT1G48480	7.35737	2.88115
Chr5	24813000	AT5G61750	0	blue	Chr5	24817000	AT5G61770	61.5905	5.94487
Chr1	3855000	AT1G11450	0	blue	Chr1	3859000	AT1G11460	0	-6.64386
Chr4	1965000	AT4G04090	0	blue	Chr4	1973000	AT4G04110	0.0645566	-3.74552
Chr1	10303000	AT1G29430	0	blue	Chr1	10309000	AT1G29465	7.44699	2.89859
Chr3	17877000	AT3G48270	0	blue	Chr3	17881000	AT3G48280	0.843938	-0.227797
Chr1	22375000	AT1G60783	0	blue	Chr1	22381000	AT1G60790	3.35069	1.74876
Chr2	8345000	AT2G19230	0	blue	Chr2	8349000	AT2G19240	1.26411	0.349491
Chr5	4291000	AT5G13380	0	blue	Chr5	4295000	AT5G13390	14.5807	3.86698
Chr1	367000	AT1G02065	0	blue	Chr1	371000	AT1G02070	2.10957	1.08377
Chr4	395000	AT4G00920	0	blue	Chr4	399000	AT4G00930	13.7456	3.78195
Chr4	6511000	AT4G10530	0	blue	Chr4	6515000	AT4G10540	0	-6.64386
Chr5	23863000	AT5G59105	0	blue	Chr5	23867000	AT5G59120	0	-6.64386
Chr1	27557000	AT1G73290	0	blue	Chr1	27561000	AT1G73300	0.0596009	-3.84475
Chr4	2239000	AT4G04500	0	blue	Chr4	2243000	AT4G04510	0	-6.64386
Chr3	19765000	AT3G53305	0	blue	Chr3	19771000	AT3G53320	8.69804	3.12235
Chr4	6965000	AT4G11460	0	blue	Chr4	6969000	AT4G11470	0.0891718	-3.33393
Chr3	8413000	AT3G23460	0	blue	Chr3	8417000	AT3G23470	3.89937	1.96693
Chr1	8361000	AT1G23600	0	blue	Chr1	8367000	AT1G23640	0	-6.64386
Chr4	8627000	AT4G15100	0	blue	Chr4	8631000	AT4G15110	9.24887	3.21084
Chr1	4389000	AT1G12870	0	blue	Chr1	4393000	AT1G12900	1.28055	0.367987
Chr4	12551000	AT4G24180	0	blue	Chr4	12555000	AT4G24190	181.475	7.50371
Chr5	8337000	AT5G24420	0	blue	Chr5	8341000	AT5G24430	23.287	4.54207
Chr4	12115000	AT4G23120	0	blue	Chr4	12119000	AT4G23130	0.00992829	-5.64904
Chr1	7431000	AT1G21230	0	blue	Chr1	7435000	AT1G21240	0.00955016	-5.67668
Chr1	22239000	AT1G60340	0	blue	Chr1	22245000	AT1G60370	0	-6.64386
Chr4	12183000	AT4G23300	0	blue	Chr4	12187000	AT4G23310	0	-6.64386
Chr5	19963000	AT5G49240	0	blue	Chr5	19973000	AT5G49270	1.22385	0.30317
Chr2	17965000	AT2G43220	0	blue	Chr2	17969000	AT2G43235	9.49016	3.24795
Chr2	15411000	AT2G36750	0	blue	Chr2	15419000	AT2G36780	0.0575698	-3.88748
Chr4	237000	AT4G00540	0	blue	Chr4	241000	AT4G00560	28.2008	4.81818
Chr2	5629000	AT2G13500	0	blue	Chr2	5637000	AT2G13540	24.8044	4.6331
Chr4	14479000	AT4G29450	0	blue	Chr4	14487000	AT4G29480	99.1251	6.63132
Chr4	17831000	AT4G37925	0	blue	Chr4	17835000	AT4G37930	3.34331	1.74559
Chr2	14401000	AT2G34110	0	blue	Chr2	14405000	AT2G34100	0.144404	-2.69522
Chr2	14369000	AT2G34010	0	blue	Chr2	14373000	AT2G34020	28.1044	4.81324
Chr5	3971000	AT5G12270	0	blue	Chr5	3975000	AT5G12290	20.2392	4.3398
Chr4	7107000	AT4G11810	0	blue	Chr4	7111000	AT4G11820	37.4981	5.22913
Chr5	19603000	AT5G48375	0	blue	Chr5	19607000	AT5G48380	31.651	4.98464
Chr5	8597000	AT5G24950	0	blue	Chr5	8601000	AT5G24960	11.0812	3.47134
Chr3	829000	AT3G03480	0	blue	Chr3	833000	AT3G03500	0.359279	-1.43722
Chr1	11241000	AT1G31380	0	blue	Chr1	11247000	AT1G31410	9.2603	3.21262
Chr4	529000	AT4G01260	0	blue	Chr4	533000	AT4G01270	3.09814	1.63605
Chr5	8197000	AT5G24180	0	blue	Chr5	8201000	AT5G24190	0	-6.64386
Chr1	29533000	AT1G78500	0	blue	Chr1	29537000	AT1G78510	5.19265	2.37925
Chr2	1345000	AT2G04060	0	blue	Chr2	1355000	AT2G04070	3.22081	1.6919
Chr2	9835000	AT2G23096	0	blue	Chr2	9839000	AT2G23100	1.81363	0.866815
Chr5	10721000	AT5G28680	0	blue	Chr5	10725000	AT5G28690	0	-6.64386
Chr5	19963000	AT5G49240	0	blue	Chr5	19967000	AT5G49260	0	-6.64386
Chr1	6999000	AT1G20190	0	blue	Chr1	7003000	AT1G20200	49.3379	5.62492
Chr3	11161000	AT3G29190	0	blue	Chr3	11165000	AT3G29200	17.5181	4.1316
Chr1	11705000	AT1G32430	0	blue	Chr1	11715000	AT1G32440	15.7166	3.97513
Chr2	6555000	AT2G15110	0	blue	Chr2	6565000	AT2G15130	2.16514	1.12111
Chr1	26873000	AT1G71290	0	blue	Chr1	26879000	AT1G71310	15.231	3.92989
Chr3	17075000	AT3G46400	0	blue	Chr3	17085000	AT3G46420	0	-6.64386
Chr1	26945000	AT1G71680	0	blue	Chr1	26949000	AT1G71691	0.0640487	-3.75538
Chr1	21607000	AT1G58260	0	blue	Chr1	21611000	AT1G58265	0	-6.64386
Chr1	987000	AT1G03880	0	blue	Chr1	991000	AT1G03890	0	-6.64386
Chr4	5247000	AT4G08300	0	blue	Chr4	5251000	AT4G08310	44.3979	5.47275
Chr5	7461000	AT5G22490	0	blue	Chr5	7471000	AT5G22500	46.8237	5.54948
Chr2	10805000	AT2G25360	0	blue	Chr2	10809000	AT2G25370	0.024733	-4.84755
Chr3	6845000	AT3G19700	0	blue	Chr3	6849000	AT3G19710	0.0318821	-4.57752
Chr5	14955000	AT5G37650	0	blue	Chr5	14961000	AT5G37660	0.929249	-0.0904201
Chr1	25833000	AT1G68780	0	blue	Chr1	25837000	AT1G68790	36.5911	5.19382
Chr2	7389000	AT2G17000	0	blue	Chr2	7397000	AT2G17020	14.5659	3.86551
Chr1	19551000	AT1G52460	0	blue	Chr1	19555000	AT1G52470	0	-6.64386
Chr1	30015000	AT1G79770	0	blue	Chr1	30019000	AT1G79800	0.0628546	-3.77884
Chr4	12719000	AT4G24640	0	blue	Chr4	12723000	AT4G24660	7.74572	2.95526
Chr3	7407000	AT3G21120	0	blue	Chr3	7411000	AT3G21140	21.2922	4.41293
Chr3	8003000	AT3G22580	0	blue	Chr3	8007000	AT3G22600	5.36001	2.42492
Chr5	8347000	AT5G24440	0	blue	Chr5	8351000	AT5G24450	24.8004	4.63287
Chr4	12187000	AT4G23310	0	blue	Chr4	12191000	AT4G23320	0.0356967	-4.45177
Chr2	9901000	AT2G23260	0	blue	Chr2	9905000	AT2G23290	20.095	4.32948
Chr1	6979000	AT1G20130	0	blue	Chr1	6983000	AT1G20132	0	-6.64386
Chr5	19141000	AT5G47130	0	blue	Chr5	19151000	AT5G47150	0.0177569	-5.17101
Chr4	4457000	AT4G07666	0	blue	Chr4	4463000	AT4G07670	0.165077	-2.51394
Chr3	22761000	AT3G61500	0	blue	Chr3	22765000	AT3G61510	0	-6.64386
Chr1	18485000	AT1G49930	0	blue	Chr1	18489000	AT1G49940	1.19671	0.271081
Chr2	5685000	AT2G13630	0	blue	Chr2	5689000	AT2G13650	9.7274	3.28354
Chr5	26007000	AT5G65100	0	blue	Chr5	26011000	AT5G65110	38.5013	5.26721
Chr2	1959000	AT2G05360	0	blue	Chr2	1967000	AT2G05380	3.25758	1.70822
Chr2	10493000	AT2G24670	0	blue	Chr2	10497000	AT2G24680	1.87359	0.913486
Chr5	17999000	AT5G44620	0	blue	Chr5	18003000	AT5G44630	0	-6.64386
Chr3	3437000	AT3G10974	0	blue	Chr3	3441000	AT3G10980	8.3266	3.05946
Chr5	24795000	AT5G61700	0	blue	Chr5	24805000	AT5G61730	1.69175	0.767016
Chr3	9137000	AT3G25080	0	blue	Chr3	9141000	AT3G25090	0	-6.64386
Chr5	9063000	AT5G25960	0	blue	Chr5	9073000	AT5G25980	0	-6.64386
Chr1	13611000	AT1G36230	0	blue	Chr1	13615000	AT1G36240	0.204694	-2.21964
Chr4	1159000	AT4G02655	0	blue	Chr4	1163000	AT4G02660	1.26257	0.347742
Chr4	12599000	AT4G24300	0	blue	Chr4	12603000	AT4G24320	2.21376	1.153
Chr3	20121000	AT3G54340	0	blue	Chr3	20125000	AT3G54350	23.9221	4.58087
Chr2	10815000	AT2G25410	0	blue	Chr2	10819000	AT2G25420	6.79183	2.76592
Chr1	17595000	AT1G47780	0	blue	Chr1	17599000	AT1G47786	0	-6.64386
Chr5	15983000	AT5G39920	0	blue	Chr5	15987000	AT5G39930	0.215999	-2.14561
Chr2	9593000	AT2G22590	0	blue	Chr2	9597000	AT2G22600	0.422973	-1.20765
Chr2	16245000	AT2G38910	0	blue	Chr2	16249000	AT2G38920	0	-6.64386
Chr1	7431000	AT1G21230	0	blue	Chr1	7437000	AT1G21245	0	-6.64386
Chr1	20423000	AT1G54720	0	blue	Chr1	20427000	AT1G54730	23.1327	4.53249
Chr3	4351000	AT3G13390	0	blue	Chr3	4355000	AT3G13400	0	-6.64386
Chr2	17235000	AT2G41360	0	blue	Chr2	17239000	AT2G41370	0.466726	-1.06877
Chr3	9631000	AT3G26280	0	blue	Chr3	9639000	AT3G26300	0	-6.64386
Chr1	6703000	AT1G19390	0	blue	Chr1	6713000	AT1G19400	12.6498	3.66218
Chr5	5857000	AT5G17740	0	blue	Chr5	5861000	AT5G17760	100.103	6.64549
Chr5	17907000	AT5G44420	0	blue	Chr5	17915000	AT5G44450	43.8729	5.45559
Chr4	11027000	AT4G20450	0	blue	Chr4	11031000	AT4G20460	3.65076	1.87214
Chr4	6511000	AT4G10530	0	blue	Chr4	6517000	AT4G10550	4.34859	2.12386
Chr3	20023000	AT3G54070	0	blue	Chr3	20027000	AT3G54085	22.657	4.50252
Chr1	28845000	AT1G76830	0	blue	Chr1	28849000	AT1G76850	29.2666	4.87168
Chr1	24461000	AT1G65770	0	blue	Chr1	24465000	AT1G65780	0	-6.64386
Chr5	17863000	AT5G44345	0	blue	Chr5	17873000	AT5G44360	0	-6.64386
Chr5	22511000	AT5G55565	0	blue	Chr5	22517000	AT5G55580	4.03485	2.01609
Chr4	1593000	AT4G03570	0	blue	Chr4	1597000	AT4G03580	0	-6.64386
Chr4	2729000	AT4G05360	0	blue	Chr4	2739000	AT4G05390	36.7101	5.1985
Chr1	10119000	AT1G29010	0	blue	Chr1	10125000	AT1G29025	0.155851	-2.59204
Chr1	3911000	AT1G11620	0	blue	Chr1	3915000	AT1G11650	144.142	7.17145
Chr1	9465000	AT1G27220	0	blue	Chr1	9469000	AT1G27250	0	-6.64386
Chr5	3435000	AT5G10890	0	blue	Chr5	3439000	AT5G10900	3.19289	1.67938
Chr3	3815000	AT3G11980	0	blue	Chr3	3825000	AT3G12010	0	-6.64386
Chr1	19755000	AT1G53023	0	blue	Chr1	19759000	AT1G53025	3.52766	1.8228
Chr2	11497000	AT2G26940	0	blue	Chr2	11507000	AT2G26960	0	-6.64386
Chr4	115000	AT4G00260	0	blue	Chr4	123000	AT4G00290	11.0151	3.46272
Chr1	6589000	AT1G19086	0	blue	Chr1	6595000	AT1G19100	9.66634	3.27446
Chr1	28109000	AT1G74810	0	blue	Chr1	28115000	AT1G74830	0.148855	-2.65422
Chr2	6695000	AT2G15360	0	blue	Chr2	6699000	AT2G15370	0.0373811	-4.39954
Chr5	18003000	AT5G44630	0	blue	Chr5	18007000	AT5G44635	14.0172	3.81015
Chr1	5809000	AT1G16980	0	blue	Chr1	5813000	AT1G17000	0	-6.64386
Chr5	16245000	AT5G40560	0	blue	Chr5	16249000	AT5G40580	58.4194	5.86862
Chr2	18791000	AT2G45600	0	blue	Chr2	18795000	AT2G45620	50.5737	5.6606
Chr3	18255000	AT3G49230	0	blue	Chr3	18259000	AT3G49250	5.36903	2.42734
Chr1	5599000	AT1G16380	0	blue	Chr1	5607000	AT1G16400	0.0340283	-4.50543
Chr1	9271000	AT1G26780	0	blue	Chr1	9275000	AT1G26790	0	-6.64386
Chr2	11931000	AT2G28010	0	blue	Chr2	11935000	AT2G28030	0	-6.64386
Chr1	18831000	AT1G50820	0	blue	Chr1	18837000	AT1G50830	0.0912525	-3.30397
Chr1	12303000	AT1G33870	0	blue	Chr1	12313000	AT1G33900	0	-6.64386
Chr4	13325000	AT4G26340	0	blue	Chr4	13335000	AT4G26370	2.76686	1.47345
Chr3	9137000	AT3G25080	0	blue	Chr3	9147000	AT3G25110	19.7879	4.30728
Chr5	6487000	AT5G19270	0	blue	Chr5	6491000	AT5G19280	25.116	4.65111
Chr3	10823000	AT3G28810	0	blue	Chr3	10833000	AT3G28830	0	-6.64386
Chr1	113000	AT1G01280	0	blue	Chr1	123000	AT1G01320	9.51438	3.25163
Chr3	6813000	AT3G19610	0	blue	Chr3	6817000	AT3G19620	0.101908	-3.15962
Chr5	5259000	AT5G16100	0	blue	Chr5	5267000	AT5G16120	25.9134	4.69618
Chr5	14859000	AT5G37460	0	blue	Chr5	14863000	AT5G37470	0	-6.64386
Chr1	13149000	AT1G35614	0	blue	Chr1	13157000	AT1G35620	26.0063	4.70134
Chr2	10909000	AT2G25630	0	blue	Chr2	10919000	AT2G25660	8.71267	3.12477
Chr5	2387000	AT5G07540	0	blue	Chr5	2397000	AT5G07572	0.031729	-4.5828
Chr1	11239000	AT1G31370	0	blue	Chr1	11247000	AT1G31410	9.2603	3.21262
Chr5	21251000	AT5G52340	0	blue	Chr5	21259000	AT5G52360	0	-6.64386
Chr2	1961000	AT2G05370	0	blue	Chr2	1967000	AT2G05380	3.25758	1.70822
Chr1	10083000	AT1G28695	0	blue	Chr1	10087000	AT1G28710	3.96418	1.99066
Chr4	1531000	AT4G03450	0	blue	Chr4	1539000	AT4G03460	0.0954747	-3.24503
Chr4	10067000	AT4G18180	0	blue	Chr4	10071000	AT4G18195	0.188465	-2.33304
Chr1	2553000	AT1G08140	0	blue	Chr1	2557000	AT1G08150	0	-6.64386
Chr4	11715000	AT4G22115	0	blue	Chr4	11719000	AT4G22120	7.17845	2.84568
Chr1	24453000	AT1G65740	0	blue	Chr1	24459000	AT1G65760	0	-6.64386
Chr5	23913000	AT5G59270	0	blue	Chr5	23917000	AT5G59290	67.7558	6.08249
Chr5	19941000	AT5G49180	0	blue	Chr5	19949000	AT5G49200	0.0456939	-4.16634
Chr5	6619000	AT5G19610	0	blue	Chr5	6629000	AT5G19630	9.42016	3.23728
Chr4	10565000	AT4G19360	0	blue	Chr4	10569000	AT4G19380	0.00977206	-5.66039
Chr5	15591000	AT5G38950	0	blue	Chr5	15595000	AT5G38970	0	-6.64386
Chr4	6513000	AT4G10540	0	blue	Chr4	6517000	AT4G10550	4.34859	2.12386
Chr2	13513000	AT2G31770	0	blue	Chr2	13517000	AT2G31780	0	-6.64386
Chr1	21359000	AT1G57670	0	blue	Chr1	21363000	AT1G57680	39.314	5.29734
Chr1	8363000	AT1G23610	0	blue	Chr1	8367000	AT1G23640	0	-6.64386
Chr1	24165000	AT1G65050	0	blue	Chr1	24169000	AT1G65060	0.0112997	-5.55302
Chr5	17395000	AT5G43340	0	blue	Chr5	17401000	AT5G43350	1.81401	0.86711
Chr4	12179000	AT4G23290	0	blue	Chr4	12183000	AT4G23300	0	-6.64386
Chr4	16669000	AT4G35010	0	blue	Chr4	16673000	AT4G35020	46.688	5.54529
Chr5	9839000	AT5G27780	0	blue	Chr5	9843000	AT5G27800	0	-6.64386
Chr5	23179000	AT5G57200	0	blue	Chr5	23183000	AT5G57210	4.82942	2.27484
Chr4	8119000	AT4G14080	0	blue	Chr4	8123000	AT4G14090	3.31441	1.7331
Chr3	9023000	AT3G24700	0	blue	Chr3	9027000	AT3G24715	0.585128	-0.748729
Chr1	29865000	AT1G79400	0	blue	Chr1	29869000	AT1G79410	0.260697	-1.88525
Chr4	5501000	AT4G08620	0	blue	Chr4	5509000	AT4G08630	0	-6.64386
Chr4	693000	AT4G01600	0	blue	Chr4	697000	AT4G01610	353.554	8.46583
Chr5	21919000	AT5G54000	0	blue	Chr5	21923000	AT5G54020	3.48043	1.80341
Chr2	13743000	AT2G32370	0	blue	Chr2	13747000	AT2G32380	15.0198	3.90976
Chr1	149000	AT1G01390	0	blue	Chr1	155000	AT1G01420	0	-6.64386
Chr5	8197000	AT5G24180	0	blue	Chr5	8205000	AT5G24200	4.00965	2.00707
Chr5	2137000	AT5G06900	0	blue	Chr5	2141000	AT5G06910	28.9434	4.85566
Chr1	18221000	AT1G49250	0	blue	Chr1	18229000	AT1G49270	0	-6.64386
Chr1	11179000	AT1G31270	0	blue	Chr1	11183000	AT1G31280	14.6155	3.87041
Chr3	17037000	AT3G46350	0	blue	Chr3	17043000	AT3G46360	0	-6.64386
Chr1	8377000	AT1G23680	0	blue	Chr1	8381000	AT1G23700	0	-6.64386
Chr2	7059000	AT2G16290	0	blue	Chr2	7063000	AT2G16300	0	-6.64386
Chr4	11235000	AT4G21040	0	blue	Chr4	11239000	AT4G21050	0	-6.64386
Chr1	1691000	AT1G05650	0	blue	Chr1	1695000	AT1G05660	0	-6.64386
Chr5	601000	AT5G02660	0	blue	Chr5	605000	AT5G02680	12.8828	3.68849
Chr1	8163000	AT1G23037	0	blue	Chr1	8173000	AT1G23060	0.240567	-1.99673
Chr1	16995000	AT1G44940	0	blue	Chr1	17005000	AT1G44980	0	-6.64386
Chr5	24427000	AT5G60740	0	blue	Chr5	24431000	AT5G60750	11.8732	3.57085
Chr5	21119000	AT5G52000	0	blue	Chr5	21123000	AT5G52010	4.42267	2.14818
Chr5	18815000	AT5G46380	0	blue	Chr5	18819000	AT5G46390	2.60808	1.38851
Chr1	5819000	AT1G17010	0	blue	Chr1	5823000	AT1G17030	1.11303	0.167395
Chr2	8341000	AT2G19220	0	blue	Chr2	8349000	AT2G19240	1.26411	0.349491
Chr4	14529000	AT4G29650	0	blue	Chr4	14533000	AT4G29658	0	-6.64386
Chr4	11735000	AT4G22165	0	blue	Chr4	11739000	AT4G22180	0	-6.64386
Chr3	6343000	AT3G18485	0	blue	Chr3	6353000	AT3G18500	1.86183	0.904451
Chr3	19939000	AT3G53820	0	blue	Chr3	19943000	AT3G53830	2.72085	1.44935
Chr2	7859000	AT2G18080	0	blue	Chr2	7869000	AT2G18100	3.12545	1.64867
Chr4	7069000	AT4G11730	0	blue	Chr4	7073000	AT4G11740	20.6334	4.36761
Chr4	9907000	AT4G17810	0	blue	Chr4	9917000	AT4G17830	40.479	5.33946
Chr3	5383000	AT3G15910	0	blue	Chr3	5387000	AT3G15920	7.9145	2.98632
Chr4	18135000	AT4G38880	0	blue	Chr4	18139000	AT4G38890	35.5109	5.15059
Chr5	13597000	AT5G35390	0	blue	Chr5	13601000	AT5G35400	6.00281	2.58804
Chr5	1221000	AT5G04350	0	blue	Chr5	1225000	AT5G04360	1.75169	0.816963
Chr3	18599000	AT3G50160	0	blue	Chr3	18603000	AT3G50170	0.130468	-2.83169
Chr2	349000	AT2G01810	0	blue	Chr2	359000	AT2G01820	40.4607	5.33881
Chr4	6195000	AT4G09860	0	blue	Chr4	6201000	AT4G09870	0	-6.64386
Chr5	19941000	AT5G49180	0	blue	Chr5	19945000	AT5G49190	1.01603	0.0370738
Chr1	21485000	AT1G58050	0	blue	Chr1	21489000	AT1G58055	0.138922	-2.74737
Chr5	5629000	AT5G17120	0	blue	Chr5	5637000	AT5G17130	0	-6.64386
Chr2	10327000	AT2G24270	0	blue	Chr2	10333000	AT2G24280	8.31559	3.05755
Chr2	1727000	AT2G04920	0	blue	Chr2	1737000	AT2G04940	13.6166	3.76836
Chr1	9107000	AT1G26320	0	blue	Chr1	9111000	AT1G26330	4.00511	2.00544
Chr1	17565000	AT1G47730	0	blue	Chr1	17569000	AT1G47740	51.8282	5.69594
Chr5	20225000	AT5G49770	0	blue	Chr5	20229000	AT5G49780	0	-6.64386
Chr3	829000	AT3G03480	0	blue	Chr3	839000	AT3G03520	22.1192	4.46788
Chr5	5483000	AT5G16700	0	blue	Chr5	5491000	AT5G16715	8.06373	3.01324
Chr2	12731000	AT2G29830	0	blue	Chr2	12735000	AT2G29850	0	-6.64386
Chr3	29000	AT3G01085	0	blue	Chr3	33000	AT3G01090	32.66	5.02989
Chr4	11817000	AT4G22400	0	blue	Chr4	11823000	AT4G22410	11.4998	3.52478
Chr2	12719000	AT2G29780	0	blue	Chr2	12729000	AT2G29820	0	-6.64386
Chr1	7437000	AT1G21245	0	blue	Chr1	7441000	AT1G21250	1.5905	0.678523
Chr2	12735000	AT2G29850	0	blue	Chr2	12743000	AT2G29880	0	-6.64386
Chr1	14037000	AT1G37000	0	blue	Chr1	14041000	AT1G37010	0	-6.64386
Chr2	15385000	AT2G36700	0	blue	Chr2	15391000	AT2G36710	0	-6.64386
Chr5	15765000	AT5G39390	0	blue	Chr5	15769000	AT5G39410	17.9536	4.16701
Chr2	5679000	AT2G13620	0	blue	Chr2	5685000	AT2G13630	0	-6.64386
Chr1	12315000	AT1G33910	0	blue	Chr1	12325000	AT1G33930	0	-6.64386
Chr1	11367000	AT1G31740	0	blue	Chr1	11371000	AT1G31750	0.446981	-1.1298
Chr5	9059000	AT5G25950	0	blue	Chr5	9063000	AT5G25960	0	-6.64386
Chr3	19929000	AT3G53790	0	blue	Chr3	19933000	AT3G53810	6.27646	2.65225
Chr1	23709000	AT1G63870	0	blue	Chr1	23713000	AT1G63880	0.263882	-1.86838
Chr5	6909000	AT5G20440	0	blue	Chr5	6919000	AT5G20470	0.0127511	-5.45792
Chr5	24329000	AT5G60500	0	blue	Chr5	24333000	AT5G60520	0.968299	-0.0316532
Chr5	17411000	AT5G43360	0	blue	Chr5	17421000	AT5G43380	0.682402	-0.530317
Chr4	11493000	AT4G21630	0	blue	Chr4	11503000	AT4G21650	0.00912085	-5.70871
Chr4	9009000	AT4G15870	0	blue	Chr4	9013000	AT4G15880	19.3976	4.27855
Chr5	1081000	AT5G04010	0	blue	Chr5	1085000	AT5G04020	5.61016	2.49061
Chr3	5987000	AT3G17500	0	blue	Chr3	5991000	AT3G17510	16.7769	4.06926
Chr5	7347000	AT5G22160	0	blue	Chr5	7351000	AT5G22170	0	-6.64386
Chr4	1589000	AT4G03566	0	blue	Chr4	1593000	AT4G03570	0	-6.64386
Chr3	23267000	AT3G62950	0	blue	Chr3	23271000	AT3G62970	13.4489	3.75049
Chr3	6003000	AT3G17540	0	blue	Chr3	6007000	AT3G17560	0	-6.64386
Chr3	21597000	AT3G58370	0	blue	Chr3	21601000	AT3G58390	0	-6.64386
Chr3	4249000	AT3G13220	0	blue	Chr3	4253000	AT3G13222	49.3397	5.62497
Chr5	14193000	AT5G36100	0	blue	Chr5	14197000	AT5G36110	0.142904	-2.7093
Chr5	2347000	AT5G07410	0	blue	Chr5	2353000	AT5G07430	0	-6.64386
Chr1	8579000	AT1G24220	0	blue	Chr1	8589000	AT1G24250	0	-6.64386
Chr1	25447000	AT1G67865	0	blue	Chr1	25451000	AT1G67870	0.613773	-0.680907
Chr4	9855000	AT4G17700	0	blue	Chr4	9859000	AT4G17710	0.175364	-2.43157
Chr2	5679000	AT2G13620	0	blue	Chr2	5689000	AT2G13650	9.7274	3.28354
Chr3	4877000	AT3G14520	0	blue	Chr3	4883000	AT3G14540	0.678709	-0.538035
Chr4	7741000	AT4G13290	0	blue	Chr4	7745000	AT4G13300	0	-6.64386
Chr5	16033000	AT5G40050	0	blue	Chr5	16037000	AT5G40060	0.00578117	-5.98565
Chr4	9985000	AT4G17990	0	blue	Chr4	9993000	AT4G18010	1.69943	0.773516
Chr4	16027000	AT4G33230	0	blue	Chr4	16031000	AT4G33240	10.0346	3.32835
Chr5	26519000	AT5G66400	0	blue	Chr5	26523000	AT5G66420	21.8296	4.44888
Chr2	11365000	AT2G26695	0	blue	Chr2	11369000	AT2G26700	1.89974	0.933379
Chr1	589000	AT1G02700	0	blue	Chr1	593000	AT1G02720	6.63111	2.73142
Chr5	5637000	AT5G17130	0	blue	Chr5	5641000	AT5G17160	29.9143	4.90324
Chr5	22063000	AT5G54320	0	blue	Chr5	22071000	AT5G54350	0	-6.64386
Chr3	22845000	AT3G61720	0	blue	Chr3	22849000	AT3G61730	0.0414966	-4.27938
Chr1	17271000	AT1G46840	0	blue	Chr1	17275000	AT1G46984	0	-6.64386
Chr1	4383000	AT1G12855	0	blue	Chr1	4389000	AT1G12870	0	-6.64386
Chr1	18051000	AT1G48800	0	blue	Chr1	18057000	AT1G48820	0	-6.64386
Chr1	10069000	AT1G28640	0	blue	Chr1	10073000	AT1G28660	0.751612	-0.392873
Chr5	6619000	AT5G19610	0	blue	Chr5	6627000	AT5G19620	14.9824	3.90616
Chr3	1511000	AT3G05310	0	blue	Chr3	1519000	AT3G05330	8.78156	3.13612
Chr1	27199000	AT1G72260	0	blue	Chr1	27203000	AT1G72270	0.772561	-0.353726
Chr5	3895000	AT5G12060	0	blue	Chr5	3899000	AT5G12080	22.754	4.50868
Chr3	5767000	AT3G16880	0	blue	Chr3	5771000	AT3G16895	0	-6.64386
Chr5	1481000	AT5G05020	0	blue	Chr5	1485000	AT5G05030	0	-6.64386
Chr4	12841000	AT4G24973	0	blue	Chr4	12847000	AT4G24980	0	-6.64386
Chr5	15803000	AT5G39480	0	blue	Chr5	15807000	AT5G39490	0	-6.64386
Chr3	23199000	AT3G62710	0	blue	Chr3	23209000	AT3G62730	4.25372	2.09211
Chr1	2761000	AT1G08670	0	blue	Chr1	2765000	AT1G08680	18.6026	4.21821
Chr1	8919000	AT1G25422	0	blue	Chr1	8923000	AT1G25425	0.141016	-2.72723
Chr5	21347000	AT5G52610	0	blue	Chr5	21351000	AT5G52630	3.22775	1.69499
Chr2	10211000	AT2G24000	0	blue	Chr2	10215000	AT2G24010	0.114141	-3.00995
Chr3	83000	AT3G01270	0	blue	Chr3	87000	AT3G01280	163.74	7.35535
Chr1	24225000	AT1G65210	0	blue	Chr1	24235000	AT1G65250	1.31768	0.408912
Chr4	16717000	AT4G35120	0	blue	Chr4	16725000	AT4G35140	9.7456	3.28623
Chr5	17165000	AT5G42800	0	blue	Chr5	17169000	AT5G42810	14.3454	3.84352
Chr1	709000	AT1G03050	0	blue	Chr1	713000	AT1G03060	11.1572	3.48119
Chr3	1511000	AT3G05310	0	blue	Chr3	1515000	AT3G05320	8.02301	3.00594
Chr2	5291000	AT2G12875	0	blue	Chr2	5295000	AT2G12900	0	-6.64386
Chr5	25507000	AT5G63720	0	blue	Chr5	25511000	AT5G63740	0	-6.64386
Chr5	1561000	AT5G05260	0	blue	Chr5	1565000	AT5G05270	0.242459	-1.98588
Chr5	24161000	AT5G60010	0	blue	Chr5	24169000	AT5G60020	0.984221	-0.00836088
Chr1	16761000	AT1G44090	0	blue	Chr1	16765000	AT1G44100	12.1679	3.60619
Chr5	21655000	AT5G53380	0	blue	Chr5	21659000	AT5G53390	0	-6.64386
Chr4	6229000	AT4G09930	0	blue	Chr4	6235000	AT4G09950	1.11064	0.164326
Chr3	3079000	AT3G10000	0	blue	Chr3	3087000	AT3G10010	6.91615	2.79205
Chr3	8387000	AT3G23420	0	blue	Chr3	8391000	AT3G23430	0.617619	-0.67204
Chr1	28111000	AT1G74810	0	blue	Chr1	28121000	AT1G74850	2.38297	1.2588
Chr5	22271000	AT5G54820	0	blue	Chr5	22275000	AT5G54830	12.0197	3.58853
Chr5	15789000	AT5G39460	0	blue	Chr5	15793000	AT5G39470	0	-6.64386
Chr5	24191000	AT5G60070	0	blue	Chr5	24197000	AT5G60090	0	-6.64386
Chr1	24509000	AT1G65880	0	blue	Chr1	24517000	AT1G65900	1.62316	0.707667
Chr5	23911000	AT5G59270	0	blue	Chr5	23915000	AT5G59280	0	-6.64386
Chr5	4875000	AT5G15060	0	blue	Chr5	4879000	AT5G15070	6.69631	2.74552
Chr4	49000	AT4G00130	0	blue	Chr4	53000	AT4G00140	0.0603367	-3.82958
Chr1	19061000	AT1G51410	0	blue	Chr1	19065000	AT1G51420	32.7857	5.03544
Chr2	6275000	AT2G14670	0	blue	Chr2	6279000	AT2G14680	14.2472	3.83361
Chr3	7409000	AT3G21130	0	blue	Chr3	7413000	AT3G21150	0.053865	-3.96883
Chr1	1245000	AT1G04560	0	blue	Chr1	1255000	AT1G04580	0.952496	-0.0551482
Chr3	8657000	AT3G23955	0	blue	Chr3	8661000	AT3G23970	0.0372471	-4.40363
Chr5	24329000	AT5G60500	0	blue	Chr5	24335000	AT5G60530	19.0126	4.24964
Chr3	14869000	AT3G42770	0	blue	Chr3	14877000	AT3G42786	0	-6.64386
Chr5	24489000	AT5G60880	0	blue	Chr5	24499000	AT5G60900	0.208101	-2.19693
Chr1	26855000	AT1G71235	0	blue	Chr1	26859000	AT1G71240	7.5302	2.9146
Chr3	16489000	AT3G45080	0	blue	Chr3	16493000	AT3G45090	20.6165	4.36643
Chr1	23383000	AT1G63057	0	blue	Chr1	23387000	AT1G63070	0.390103	-1.32156
Chr2	13405000	AT2G31460	0	blue	Chr2	13409000	AT2G31480	0.143907	-2.69987
Chr3	16373000	AT3G44840	0	blue	Chr3	16377000	AT3G44850	9.13176	3.19247
Chr3	6991000	AT3G20030	0	blue	Chr3	6995000	AT3G20040	1.27484	0.361589
Chr3	3073000	AT3G09990	0	blue	Chr3	3077000	AT3G10000	0	-6.64386
Chr4	15453000	AT4G31940	0	blue	Chr4	15457000	AT4G31950	0	-6.64386
Chr2	12589000	AT2G29300	0	blue	Chr2	12593000	AT2G29320	0.81143	-0.283791
Chr5	18153000	AT5G44950	0	blue	Chr5	18157000	AT5G44970	0	-6.64386
Chr5	8783000	AT5G25300	0	blue	Chr5	8789000	AT5G25320	0	-6.64386
Chr3	9641000	AT3G26310	0	blue	Chr3	9645000	AT3G26320	0	-6.64386
Chr4	11003000	AT4G20370	0	blue	Chr4	11007000	AT4G20390	1.02896	0.0551423
Chr1	10933000	AT1G30790	0	blue	Chr1	10937000	AT1G30810	4.8888	2.29243
Chr2	605000	AT2G02290	0	blue	Chr2	609000	AT2G02310	0.68671	-0.52137
Chr5	8853000	AT5G25430	0	blue	Chr5	8857000	AT5G25450	4.25962	2.09411
Chr1	9993000	AT1G28430	0	blue	Chr1	9997000	AT1G28440	14.4338	3.85238
Chr2	17823000	AT2G42830	0	blue	Chr2	17827000	AT2G42840	23.5951	4.56103
Chr3	21611000	AT3G58420	0	blue	Chr3	21615000	AT3G58430	11.6595	3.54468
Chr1	24943000	AT1G66860	0	blue	Chr1	24947000	AT1G66880	20.3752	4.34945
Chr2	5679000	AT2G13620	0	blue	Chr2	5687000	AT2G13640	0	-6.64386
Chr3	21881000	AT3G59180	0	blue	Chr3	21885000	AT3G59190	0.0108672	-5.58262
Chr1	2287000	AT1G07440	0	blue	Chr1	2291000	AT1G07460	0	-6.64386
Chr1	28967000	AT1G77100	0	blue	Chr1	28971000	AT1G77110	1.09458	0.143502
Chr2	14721000	AT2G34890	0	blue	Chr2	14725000	AT2G34900	90.7688	6.50428
Chr3	9629000	AT3G26270	0	blue	Chr3	9633000	AT3G26290	0.0142605	-5.36525
Chr3	21903000	AT3G59250	0	blue	Chr3	21907000	AT3G59270	0.0442241	-4.20492
Chr3	8953000	AT3G24540	0	blue	Chr3	8957000	AT3G24542	0.0722075	-3.60459
Chr5	14029000	AT5G35900	0	blue	Chr5	14033000	AT5G35910	37.5384	5.23068
Chr1	4869000	AT1G14250	0	blue	Chr1	4873000	AT1G14260	4.85376	2.28207
Chr1	27557000	AT1G73290	0	blue	Chr1	27567000	AT1G73320	6.70978	2.74841
Chr3	5653000	AT3G16600	0	blue	Chr3	5657000	AT3G16610	1.29996	0.389526
Chr2	10013000	AT2G23510	0	blue	Chr2	10017000	AT2G23520	6.92718	2.79435
Chr4	11705000	AT4G22090	0	blue	Chr4	11709000	AT4G22100	0	-6.64386
Chr2	13949000	AT2G32880	0	blue	Chr2	13953000	AT2G32890	6.06501	2.60289
Chr5	2965000	AT5G09550	0	blue	Chr5	2971000	AT5G09570	1.99788	1.00567
Chr1	17273000	AT1G46912	0	blue	Chr1	17277000	AT1G47056	11.5271	3.52821
Chr2	14711000	AT2G34870	0	blue	Chr2	14715000	AT2G34880	0.019199	-5.09794
Chr4	10115000	AT4G18290	0	blue	Chr4	10119000	AT4G18300	8.04732	3.0103
Chr5	22189000	AT5G54620	0	blue	Chr5	22193000	AT5G54630	0	-6.64386
Chr2	15357000	AT2G36640	0	blue	Chr2	15361000	AT2G36650	0.0517941	-4.01639
Chr1	19095000	AT1G51490	0	blue	Chr1	19099000	AT1G51500	24.4376	4.61162
Chr2	13353000	AT2G31310	0	blue	Chr2	13357000	AT2G31320	8.61987	3.10934
Chr4	14683000	AT4G30030	0	blue	Chr4	14689000	AT4G30060	2.54921	1.3557
Chr1	2291000	AT1G07460	0	blue	Chr1	2295000	AT1G07473	0.349306	-1.47671
Chr1	5809000	AT1G16980	0	blue	Chr1	5819000	AT1G17010	0	-6.64386
Chr5	8163000	AT5G24130	0	blue	Chr5	8167000	AT5G24140	0.618019	-0.671119
Chr3	8527000	AT3G23680	0	blue	Chr3	8531000	AT3G23690	26.3811	4.72198
Chr3	10725000	AT3G28610	0	blue	Chr3	10729000	AT3G28630	2.52865	1.34406
Chr4	16495000	AT4G34520	0	blue	Chr4	16499000	AT4G34540	6.13963	2.6205
Chr4	6717000	AT4G10960	0	blue	Chr4	6721000	AT4G10970	25.9449	4.69793
Chr2	12735000	AT2G29850	0	blue	Chr2	12741000	AT2G29870	2.47268	1.3119
Chr5	18101000	AT5G44830	0	blue	Chr5	18109000	AT5G44850	0	-6.64386
Chr4	12111000	AT4G23110	0	blue	Chr4	12115000	AT4G23120	0	-6.64386
Chr1	19673000	AT1G52830	0	blue	Chr1	19683000	AT1G52855	3.43471	1.78438
Chr2	10035000	AT2G23590	0	blue	Chr2	10043000	AT2G23600	0.809848	-0.286571
Chr1	12285000	AT1G33840	0	blue	Chr1	12295000	AT1G33860	0	-6.64386
Chr5	18031000	AT5G44690	0	blue	Chr5	18035000	AT5G44700	0.0362501	-4.4344
Chr1	27121000	AT1G72080	0	blue	Chr1	27125000	AT1G72090	42.9778	5.42585
Chr1	26409000	AT1G70120	0	blue	Chr1	26413000	AT1G70140	7.4478	2.89875
Chr4	8593000	AT4G15053	0	blue	Chr4	8601000	AT4G15060	0	-6.64386
Chr3	3815000	AT3G11980	0	blue	Chr3	3819000	AT3G12000	0	-6.64386
Chr1	26883000	AT1G71320	0	blue	Chr1	26887000	AT1G71340	16.6704	4.06008
Chr1	9753000	AT1G27990	0	blue	Chr1	9757000	AT1G28000	0	-6.64386
Chr3	77000	AT3G01230	0	blue	Chr3	83000	AT3G01270	0	-6.64386
Chr2	18291000	AT2G44240	0	blue	Chr2	18297000	AT2G44260	8.83033	3.1441
Chr3	22343000	AT3G60460	0	blue	Chr3	22347000	AT3G60470	2.96428	1.57254
Chr1	29603000	AT1G78710	0	blue	Chr1	29607000	AT1G78720	0	-6.64386
Chr1	6519000	AT1G18870	0	blue	Chr1	6523000	AT1G18890	16.495	4.04483
Chr3	5655000	AT3G16600	0	blue	Chr3	5659000	AT3G16620	10.891	3.44639
Chr1	22973000	AT1G62160	0	blue	Chr1	22977000	AT1G62180	57.2075	5.83839
Chr5	4851000	AT5G14990	0	blue	Chr5	4855000	AT5G15000	0	-6.64386
Chr1	19205000	AT1G51780	0	blue	Chr1	19209000	AT1G51790	0.190814	-2.31607
Chr5	22973000	AT5G56800	0	blue	Chr5	22977000	AT5G56820	0	-6.64386
Chr2	7379000	AT2G16980	0	blue	Chr2	7383000	AT2G16990	1.11344	0.167923
Chr5	51000	AT5G01140	0	blue	Chr5	55000	AT5G01160	29.612	4.8886
Chr4	16817000	AT4G35370	0	blue	Chr4	16821000	AT4G35380	1.54017	0.632424
Chr4	11323000	AT4G21240	0	blue	Chr4	11331000	AT4G21270	9.39258	3.23306
Chr5	19519000	AT5G48140	0	blue	Chr5	19523000	AT5G48150	28.9258	4.85478
Chr3	10631000	AT3G28390	0	blue	Chr3	10641000	AT3G28410	0	-6.64386
Chr2	10259000	AT2G24130	0	blue	Chr2	10263000	AT2G24140	1.19822	0.27288
Chr1	9103000	AT1G26310	0	blue	Chr1	9113000	AT1G26330	4.00511	2.00544
Chr2	13477000	AT2G31690	0	blue	Chr2	13481000	AT2G31700	0	-6.64386
Chr2	19325000	AT2G47030	0	blue	Chr2	19329000	AT2G47040	0	-6.64386
Chr1	22119000	AT1G60040	0	blue	Chr1	22123000	AT1G60050	0.0757544	-3.54365
Chr4	15535000	AT4G32170	0	blue	Chr4	15539000	AT4G32180	26.4167	4.72393
Chr1	21397000	AT1G57770	0	blue	Chr1	21405000	AT1G57790	2.72946	1.45389
Chr2	11557000	AT2G27070	0	blue	Chr2	11565000	AT2G27080	25.1727	4.65436
Chr4	13963000	AT4G28090	0	blue	Chr4	13967000	AT4G28100	15.372	3.94317
Chr4	14813000	AT4G30250	0	blue	Chr4	14817000	AT4G30260	27.0627	4.75877
Chr2	7809000	AT2G17950	0	blue	Chr2	7813000	AT2G17960	0	-6.64386
Chr1	17359000	AT1G47350	0	blue	Chr1	17367000	AT1G47370	0	-6.64386
Chr3	1627000	AT3G05610	0	blue	Chr3	1631000	AT3G05620	0.224144	-2.09453
Chr4	2689000	AT4G05240	0	blue	Chr4	2695000	AT4G05270	0	-6.64386
Chr4	8593000	AT4G15053	0	blue	Chr4	8597000	AT4G15056	0	-6.64386
Chr2	13207000	AT2G31030	0	blue	Chr2	13211000	AT2G31040	9.10427	3.18813
Chr5	23373000	AT5G57690	0	blue	Chr5	23377000	AT5G57700	22.1285	4.46849
Chr5	6887000	AT5G20370	0	blue	Chr5	6891000	AT5G20380	17.3062	4.11405
Chr3	15895000	AT3G44170	0	blue	Chr3	15901000	AT3G44180	0	-6.64386
Chr5	8333000	AT5G24410	0	blue	Chr5	8337000	AT5G24420	0	-6.64386
Chr1	25589000	AT1G68270	0	blue	Chr1	25593000	AT1G68280	0	-6.64386
Chr1	12509000	AT1G34310	0	blue	Chr1	12515000	AT1G34315	18.1388	4.1818
Chr1	22715000	AT1G61563	0	blue	Chr1	22719000	AT1G61570	58.8796	5.87994
Chr5	23025000	AT5G56920	0	blue	Chr5	23029000	AT5G56930	5.4496	2.4488
Chr4	6363000	AT4G10220	0	blue	Chr4	6369000	AT4G10240	0	-6.64386
Chr3	1131000	AT3G04280	0	blue	Chr3	1135000	AT3G04290	0	-6.64386
Chr3	3395000	AT3G10845	0	blue	Chr3	3399000	AT3G10850	79.2916	6.30928
Chr4	12305000	AT4G23580	0	blue	Chr4	12311000	AT4G23600	0.255546	-1.91297
Chr1	24907000	AT1G66770	0	blue	Chr1	24911000	AT1G66780	0.906864	-0.12522
Chr5	21169000	AT5G52090	0	blue	Chr5	21173000	AT5G52110	10.0003	3.32342
Chr1	21119000	AT1G56410	0	blue	Chr1	21123000	AT1G56420	6.16778	2.62709
Chr5	23495000	AT5G58050	0	blue	Chr5	23499000	AT5G58060	62.1059	5.95689
Chr1	9757000	AT1G28000	0	blue	Chr1	9767000	AT1G28010	2.37722	1.25533
Chr1	26945000	AT1G71680	0	blue	Chr1	26953000	AT1G71692	0.215258	-2.15035
Chr3	17469000	AT3G47410	0	blue	Chr3	17473000	AT3G47420	32.054	5.00288
Chr2	7953000	AT2G18300	0	blue	Chr2	7957000	AT2G18320	0	-6.64386
Chr1	9735000	AT1G27940	0	blue	Chr1	9743000	AT1G27960	10.6585	3.41529
Chr1	17535000	AT1G47660	0	blue	Chr1	17539000	AT1G47670	65.3877	6.03117
Chr1	6805000	AT1G19670	0	blue	Chr1	6809000	AT1G19690	15.9389	3.99539
Chr5	23503000	AT5G58080	0	blue	Chr5	23507000	AT5G58090	37.2839	5.22087
Chr1	25191000	AT1G67290	0	blue	Chr1	25195000	AT1G67300	24.1902	4.59695
Chr5	9737000	AT5G27580	0	blue	Chr5	9743000	AT5G27600	32.0101	5.00091
Chr4	10867000	AT4G20080	0	blue	Chr4	10873000	AT4G20095	0	-6.64386
Chr3	609000	AT3G02810	0	blue	Chr3	613000	AT3G02820	12.6747	3.66501
Chr1	22239000	AT1G60340	0	blue	Chr1	22243000	AT1G60360	0.0376105	-4.39258
Chr5	17833000	AT5G44265	0	blue	Chr5	17837000	AT5G44280	13.6001	3.76661
Chr5	5097000	AT5G15660	0	blue	Chr5	5101000	AT5G15680	12.887	3.68896
Chr2	7031000	AT2G16220	0	blue	Chr2	7037000	AT2G16230	0	-6.64386
Chr1	5603000	AT1G16390	0	blue	Chr1	5607000	AT1G16400	0.0340283	-4.50543
Chr2	8347000	AT2G19230	0	blue	Chr2	8357000	AT2G19260	16.139	4.01338
Chr3	19199000	AT3G51760	0	blue	Chr3	19203000	AT3G51770	14.8379	3.89218
Chr1	3815000	AT1G11340	0	blue	Chr1	3819000	AT1G11350	2.49747	1.32623
Chr2	8785000	AT2G20350	0	blue	Chr2	8789000	AT2G20360	93.6936	6.55003
Chr5	23199000	AT5G57260	0	blue	Chr5	23203000	AT5G57270	9.36739	3.22919
Chr4	14137000	AT4G28620	0	blue	Chr4	14141000	AT4G28630	6.46953	2.69589
Chr5	18105000	AT5G44840	0	blue	Chr5	18109000	AT5G44850	0	-6.64386
Chr3	5465000	AT3G16120	0	blue	Chr3	5469000	AT3G16140	0.443102	-1.14209
Chr5	23909000	AT5G59260	0	blue	Chr5	23915000	AT5G59280	0	-6.64386
Chr3	3819000	AT3G12000	0	blue	Chr3	3823000	AT3G12010	0	-6.64386
Chr5	7003000	AT5G20690	0	blue	Chr5	7013000	AT5G20710	0.00827731	-5.7738
Chr3	22165000	AT3G60020	0	blue	Chr3	22169000	AT3G60030	35.8998	5.16631
Chr3	6079000	AT3G17760	0	blue	Chr3	6083000	AT3G17770	16.8093	4.07205
Chr5	18931000	AT5G46650	0	blue	Chr5	18939000	AT5G46670	0	-6.64386
Chr5	1243000	AT5G04400	0	blue	Chr5	1247000	AT5G04420	29.7848	4.89699
Chr2	7473000	AT2G17160	0	blue	Chr2	7477000	AT2G17180	0.0228477	-4.92807
Chr5	10559000	AT5G28550	0	blue	Chr5	10567000	AT5G28560	0	-6.64386
Chr4	6075000	AT4G09610	0	blue	Chr4	6079000	AT4G09620	8.10516	3.02062
Chr5	17849000	AT5G44310	0	blue	Chr5	17855000	AT5G44320	54.573	5.77038
Chr1	10049000	AT1G28590	0	blue	Chr1	10053000	AT1G28600	4.3854	2.136
Chr5	1235000	AT5G04380	0	blue	Chr5	1239000	AT5G04390	0.366208	-1.4104
Chr2	10691000	AT2G25120	0	blue	Chr2	10699000	AT2G25140	19.8462	4.31152
Chr2	18391000	AT2G44550	0	blue	Chr2	18395000	AT2G44570	0	-6.64386
Chr4	18363000	AT4G39480	0	blue	Chr4	18371000	AT4G39520	70.6323	6.14246
Chr5	19473000	AT5G48050	0	blue	Chr5	19477000	AT5G48060	0.49575	-0.983503
Chr2	8145000	AT2G18800	0	blue	Chr2	8149000	AT2G18810	0	-6.64386
Chr3	7421000	AT3G21170	0	blue	Chr3	7431000	AT3G21180	0.153924	-2.6089
Chr2	13945000	AT2G32870	0	blue	Chr2	13955000	AT2G32900	19.8568	4.31229
Chr2	16389000	AT2G39250	0	blue	Chr2	16393000	AT2G39260	21.4807	4.42564
Chr4	18363000	AT4G39480	0	blue	Chr4	18367000	AT4G39500	0.113251	-3.02033
Chr5	5257000	AT5G16090	0	blue	Chr5	5261000	AT5G16110	361.933	8.49962
Chr5	24787000	AT5G61680	0	blue	Chr5	24797000	AT5G61700	0	-6.64386
Chr5	15281000	AT5G38250	0	blue	Chr5	15285000	AT5G38260	0	-6.64386
Chr4	2669000	AT4G05170	0	blue	Chr4	2673000	AT4G05180	0.220426	-2.11762
Chr1	6161000	AT1G17910	0	blue	Chr1	6165000	AT1G17920	1.69562	0.770293
Chr2	7373000	AT2G16970	0	blue	Chr2	7383000	AT2G16990	1.11344	0.167923
Chr4	14663000	AT4G29970	0	blue	Chr4	14667000	AT4G29990	4.36538	2.12941
Chr5	2981000	AT5G09610	0	blue	Chr5	2985000	AT5G09620	58.7823	5.87755
Chr2	9373000	AT2G22030	0	blue	Chr2	9377000	AT2G22050	0	-6.64386
Chr1	6129000	AT1G17800	0	blue	Chr1	6133000	AT1G17820	6.36991	2.67354
Chr4	11829000	AT4G22430	0	blue	Chr4	11839000	AT4G22460	0	-6.64386
Chr3	9141000	AT3G25090	0	blue	Chr3	9145000	AT3G25100	3.63605	1.86633
Chr1	17595000	AT1G47780	0	blue	Chr1	17601000	AT1G47790	0	-6.64386
Chr1	9251000	AT1G26761	0	blue	Chr1	9261000	AT1G26770	31.939	4.9977
Chr2	10703000	AT2G25150	0	blue	Chr2	10711000	AT2G25160	0	-6.64386
Chr5	18933000	AT5G46660	0	blue	Chr5	18941000	AT5G46680	1.96268	0.98016
Chr2	10013000	AT2G23510	0	blue	Chr2	10021000	AT2G23530	2.87522	1.52868
Chr5	1151000	AT5G04190	0	blue	Chr5	1155000	AT5G04200	4.41061	2.14425
Chr5	8129000	AT5G24050	0	blue	Chr5	8133000	AT5G24060	17.6314	4.14089
Chr2	19081000	AT2G46493	0	blue	Chr2	19085000	AT2G46495	0.14652	-2.67558
Chr5	20035000	AT5G49420	0	blue	Chr5	20039000	AT5G49430	6.11438	2.61456
Chr3	21897000	AT3G59230	0	blue	Chr3	21907000	AT3G59270	0.0442241	-4.20492
Chr2	7475000	AT2G17170	0	blue	Chr2	7479000	AT2G17190	42.0455	5.39422
Chr3	10391000	AT3G27970	0	blue	Chr3	10395000	AT3G27980	1.43054	0.526606
Chr1	20251000	AT1G54230	0	blue	Chr1	20255000	AT1G54250	24.254	4.60075
Chr1	8265000	AT1G23300	0	blue	Chr1	8269000	AT1G23310	38.6442	5.27255
Chr1	18229000	AT1G49270	0	blue	Chr1	18233000	AT1G49290	0	-6.64386
Chr2	14245000	AT2G33670	0	blue	Chr2	14249000	AT2G33680	2.68027	1.42775
Chr5	8895000	AT5G25550	0	blue	Chr5	8899000	AT5G25560	230.068	7.84598
Chr4	14481000	AT4G29450	0	blue	Chr4	14491000	AT4G29490	32.1737	5.00826
Chr3	16359000	AT3G44810	0	blue	Chr3	16363000	AT3G44820	7.04535	2.81872
Chr3	11911000	AT3G30260	0	blue	Chr3	11915000	AT3G30280	0	-6.64386
Chr2	19325000	AT2G47030	0	blue	Chr2	19333000	AT2G47060	19.5309	4.28842
Chr2	17679000	AT2G42460	0	blue	Chr2	17685000	AT2G42470	0	-6.64386
Chr3	5007000	AT3G14880	0	blue	Chr3	5013000	AT3G14890	24.5941	4.62083
Chr1	17505000	AT1G47610	0	blue	Chr1	17509000	AT1G47620	0	-6.64386
Chr4	10761000	AT4G19800	0	blue	Chr4	10765000	AT4G19810	4.56974	2.19527
Chr3	21601000	AT3G58390	0	blue	Chr3	21611000	AT3G58420	0	-6.64386
Chr1	18167000	AT1G49100	0	blue	Chr1	18177000	AT1G49140	60.173	5.91128
Chr2	16143000	AT2G38590	0	blue	Chr2	16147000	AT2G38600	0	-6.64386
Chr1	10069000	AT1G28640	0	blue	Chr1	10079000	AT1G28680	27.8165	4.79839
Chr2	16283000	AT2G38995	0	blue	Chr2	16287000	AT2G39000	11.56	3.53232
Chr4	8589000	AT4G15050	0	blue	Chr4	8597000	AT4G15056	0	-6.64386
Chr5	16887000	AT5G42235	0	blue	Chr5	16891000	AT5G42240	2.98213	1.58117
Chr3	2801000	AT3G09140	0	blue	Chr3	2805000	AT3G09150	8.69284	3.12149
Chr4	9557000	AT4G16980	0	blue	Chr4	9561000	AT4G16990	0	-6.64386
Chr2	10405000	AT2G24510	0	blue	Chr2	10415000	AT2G24520	4.48688	2.16892
Chr2	12729000	AT2G29820	0	blue	Chr2	12733000	AT2G29840	0	-6.64386
Chr3	7779000	AT3G22080	0	blue	Chr3	7783000	AT3G22090	0.12623	-2.87588
Chr5	3875000	AT5G12000	0	blue	Chr5	3879000	AT5G12010	23.1449	4.53325
Chr1	10085000	AT1G28700	0	blue	Chr1	10089000	AT1G28710	3.96418	1.99066
Chr1	6479000	AT1G18790	0	blue	Chr1	6483000	AT1G18800	85.6593	6.42071
Chr5	6301000	AT5G18880	0	blue	Chr5	6305000	AT5G18900	41.5825	5.37825
Chr3	10451000	AT3G28070	0	blue	Chr3	10455000	AT3G28080	0	-6.64386
Chr5	9081000	AT5G26000	0	blue	Chr5	9087000	AT5G26010	0.124175	-2.89781
Chr1	7101000	AT1G20500	0	blue	Chr1	7105000	AT1G20510	27.0687	4.75909
Chr5	5629000	AT5G17120	0	blue	Chr5	5639000	AT5G17150	0.945528	-0.0656305
Chr5	1365000	AT5G04730	0	blue	Chr5	1369000	AT5G04740	76.3173	6.25413
Chr1	7855000	AT1G22240	0	blue	Chr1	7859000	AT1G22250	0.785149	-0.330704
Chr1	16425000	AT1G43610	0	blue	Chr1	16429000	AT1G43620	6.36285	2.67194
Chr3	17883000	AT3G48290	0	blue	Chr3	17893000	AT3G48330	25.3451	4.6642
Chr1	27557000	AT1G73290	0	blue	Chr1	27563000	AT1G73310	8.29507	3.05399
Chr2	10395000	AT2G24460	0	blue	Chr2	10401000	AT2G24500	33.5537	5.06883
Chr3	8567000	AT3G23770	0	blue	Chr3	8571000	AT3G23780	26.19	4.7115
Chr5	4729000	AT5G14670	0	blue	Chr5	4733000	AT5G14680	20.9099	4.38681
Chr2	12473000	AT2G29040	0	blue	Chr2	12477000	AT2G29045	0	-6.64386
Chr2	15175000	AT2G36190	0	blue	Chr2	15185000	AT2G36200	14.8176	3.89022
Chr5	9283000	AT5G26692	0	blue	Chr5	9287000	AT5G26742	34.1153	5.09277
Chr1	18223000	AT1G49250	0	blue	Chr1	18233000	AT1G49290	0	-6.64386
Chr1	9737000	AT1G27940	0	blue	Chr1	9741000	AT1G27950	103.308	6.69095
Chr3	7735000	AT3G21950	0	blue	Chr3	7743000	AT3G21970	0	-6.64386
Chr1	19351000	AT1G52040	0	blue	Chr1	19355000	AT1G52050	2.28867	1.2008
Chr4	2727000	AT4G05350	0	blue	Chr4	2731000	AT4G05360	0	-6.64386
Chr1	5599000	AT1G16380	0	blue	Chr1	5609000	AT1G16410	0	-6.64386
Chr3	20707000	AT3G55780	0	blue	Chr3	20711000	AT3G55800	0.118334	-2.96202
Chr3	7605000	AT3G21590	0	blue	Chr3	7609000	AT3G21610	18.6533	4.22213
Chr4	16215000	AT4G33810	0	blue	Chr4	16219000	AT4G33820	0	-6.64386
Chr5	22185000	AT5G54610	0	blue	Chr5	22193000	AT5G54630	0	-6.64386
Chr4	12847000	AT4G24980	0	blue	Chr4	12851000	AT4G24990	39.0566	5.28786
Chr4	12935000	AT4G25250	0	blue	Chr4	12939000	AT4G25280	13.5658	3.76297
Chr3	21899000	AT3G59240	0	blue	Chr3	21903000	AT3G59250	0	-6.64386
Chr1	139000	AT1G01355	0	blue	Chr1	143000	AT1G01360	16.8822	4.07828
Chr1	19091000	AT1G51480	0	blue	Chr1	19095000	AT1G51490	0	-6.64386
Chr3	17221000	AT3G46750	0	blue	Chr3	17225000	AT3G46770	0	-6.64386
Chr1	24459000	AT1G65760	0	blue	Chr1	24463000	AT1G65780	0	-6.64386
Chr3	4551000	AT3G13820	0	blue	Chr3	4555000	AT3G13830	0	-6.64386
Chr4	15327000	AT4G31630	0	blue	Chr4	15331000	AT4G31650	1.04266	0.074037
Chr3	19531000	AT3G52690	0	blue	Chr3	19535000	AT3G52710	8.91244	3.15744
Chr5	23753000	AT5G58820	0	blue	Chr5	23761000	AT5G58840	0.189493	-2.32559
Chr1	2289000	AT1G07450	0	blue	Chr1	2293000	AT1G07470	26.1302	4.7082
Chr1	28179000	AT1G75040	0	blue	Chr1	28183000	AT1G75060	12.0399	3.59094
Chr4	13343000	AT4G26390	0	blue	Chr4	13347000	AT4G26410	35.3453	5.14386
Chr4	13757000	AT4G27550	0	blue	Chr4	13761000	AT4G27560	6.36274	2.67191
Chr2	16639000	AT2G39855	0	blue	Chr2	16649000	AT2G39880	1.30995	0.400485
Chr4	14089000	AT4G28520	0	blue	Chr4	14093000	AT4G28530	0.587364	-0.743318
Chr3	20923000	AT3G56420	0	blue	Chr3	20927000	AT3G56440	2.94409	1.56272
Chr2	9085000	AT2G21210	0	blue	Chr2	9095000	AT2G21230	18.4874	4.20925
Chr5	18933000	AT5G46660	0	blue	Chr5	18939000	AT5G46670	0	-6.64386
Chr2	12921000	AT2G30300	0	blue	Chr2	12927000	AT2G30320	8.03878	3.00877
Chr2	13811000	AT2G32530	0	blue	Chr2	13815000	AT2G32540	0	-6.64386
Chr4	12147000	AT4G23200	0	blue	Chr4	12151000	AT4G23210	0.0821028	-3.44061
Chr1	8275000	AT1G23320	0	blue	Chr1	8285000	AT1G23340	7.65397	2.93809
Chr1	5813000	AT1G17000	0	blue	Chr1	5819000	AT1G17010	0	-6.64386
Chr5	19967000	AT5G49260	0	blue	Chr5	19973000	AT5G49270	1.22385	0.30317
Chr2	1343000	AT2G04060	0	blue	Chr2	1353000	AT2G04066	0.0448265	-4.18898
Chr4	7627000	AT4G13080	0	blue	Chr4	7635000	AT4G13095	0	-6.64386
Chr5	20229000	AT5G49780	0	blue	Chr5	20235000	AT5G49800	0.407654	-1.25962
Chr5	5847000	AT5G17720	0	blue	Chr5	5857000	AT5G17740	0	-6.64386
Chr1	22453000	AT1G60980	0	blue	Chr1	22459000	AT1G60986	0	-6.64386
Chr1	4383000	AT1G12855	0	blue	Chr1	4393000	AT1G12900	1.28055	0.367987
Chr4	12721000	AT4G24650	0	blue	Chr4	12725000	AT4G24660	7.74572	2.95526
Chr1	4831000	AT1G14110	0	blue	Chr1	4835000	AT1G14120	11.5975	3.53698
Chr5	21739000	AT5G53510	0	blue	Chr5	21745000	AT5G53520	0	-6.64386
Chr1	19229000	AT1G51810	0	blue	Chr1	19239000	AT1G51820	0.0232059	-4.91242
Chr1	6591000	AT1G19090	0	blue	Chr1	6595000	AT1G19100	9.66634	3.27446
Chr5	14769000	AT5G37300	0	blue	Chr5	14773000	AT5G37310	21.0152	4.39405
Chr5	6609000	AT5G19580	0	blue	Chr5	6613000	AT5G19600	0	-6.64386
Chr5	19207000	AT5G47330	0	blue	Chr5	19215000	AT5G47360	1.64898	0.730293
Chr3	14869000	AT3G42770	0	blue	Chr3	14879000	AT3G42790	83.8767	6.39037
Chr1	21329000	AT1G57590	0	blue	Chr1	21333000	AT1G57600	7.53772	2.91604
Chr4	11497000	AT4G21640	0	blue	Chr4	11503000	AT4G21650	0.00912085	-5.70871
Chr3	21619000	AT3G58440	0	blue	Chr3	21625000	AT3G58460	32.409	5.01877
Chr3	17359000	AT3G47150	0	blue	Chr3	17369000	AT3G47170	0	-6.64386
Chr3	21903000	AT3G59250	0	blue	Chr3	21909000	AT3G59280	33.1908	5.05315
Chr1	28029000	AT1G74620	0	blue	Chr1	28033000	AT1G74640	14.882	3.89647
Chr2	335000	AT2G01770	0	blue	Chr2	339000	AT2G01780	0	-6.64386
Chr5	13853000	AT5G35660	0	blue	Chr5	13857000	AT5G35670	21.7025	4.44045
Chr1	11985000	AT1G33070	0	blue	Chr1	11995000	AT1G33090	1.02998	0.0565507
Chr2	14711000	AT2G34870	0	blue	Chr2	14719000	AT2G34890	0	-6.64386
Chr2	12727000	AT2G29810	0	blue	Chr2	12731000	AT2G29830	0	-6.64386
Chr5	19191000	AT5G47260	0	blue	Chr5	19195000	AT5G47280	0	-6.64386
Chr3	21861000	AT3G59130	0	blue	Chr3	21865000	AT3G59140	0.26548	-1.85998
Chr3	7529000	AT3G21380	0	blue	Chr3	7533000	AT3G21390	5.18114	2.37605
Chr3	16779000	AT3G45700	0	blue	Chr3	16783000	AT3G45710	0.0800301	-3.47345
Chr2	12719000	AT2G29780	0	blue	Chr2	12723000	AT2G29800	0	-6.64386
Chr5	19207000	AT5G47330	0	blue	Chr5	19213000	AT5G47350	0.173855	-2.44336
Chr2	8983000	AT2G20875	0	blue	Chr2	8987000	AT2G20880	0.0172102	-5.19971
Chr2	13361000	AT2G31335	0	blue	Chr2	13365000	AT2G31340	5.30375	2.40973
Chr4	14479000	AT4G29450	0	blue	Chr4	14485000	AT4G29470	0.11093	-3.04776
Chr1	2549000	AT1G08135	0	blue	Chr1	2559000	AT1G08150	0	-6.64386
Chr1	9229000	AT1G26700	0	blue	Chr1	9233000	AT1G26710	0	-6.64386
Chr1	10305000	AT1G29440	0	blue	Chr1	10309000	AT1G29465	7.44699	2.89859
Chr1	6121000	AT1G17770	0	blue	Chr1	6125000	AT1G17780	11.9516	3.58034
Chr5	18587000	AT5G45820	0	blue	Chr5	18591000	AT5G45830	0.0766377	-3.52886
Chr2	677000	AT2G02520	0	blue	Chr2	685000	AT2G02540	0	-6.64386
Chr2	19329000	AT2G47040	0	blue	Chr2	19333000	AT2G47060	19.5309	4.28842
Chr4	10909000	AT4G20200	0	blue	Chr4	10917000	AT4G20210	2.82987	1.50582
Chr1	19331000	AT1G51990	0	blue	Chr1	19335000	AT1G52000	0.0363973	-4.42982
Chr2	9763000	AT2G22940	0	blue	Chr2	9767000	AT2G22950	0	-6.64386
Chr4	12101000	AT4G23090	0	blue	Chr4	12105000	AT4G23100	94.0971	6.55623
Chr1	19005000	AT1G51260	0	blue	Chr1	19009000	AT1G51270	0.373111	-1.38417
Chr5	6859000	AT5G20310	0	blue	Chr5	6863000	AT5G20320	11.0617	3.46881
Chr1	22507000	AT1G61097	0	blue	Chr1	22511000	AT1G61100	27.2559	4.76902
Chr4	11323000	AT4G21240	0	blue	Chr4	11329000	AT4G21260	0	-6.64386
Chr4	14479000	AT4G29450	0	blue	Chr4	14483000	AT4G29460	0	-6.64386
Chr3	11915000	AT3G30280	0	blue	Chr3	11923000	AT3G30300	21.2355	4.40908
Chr1	28129000	AT1G74875	0	blue	Chr1	28133000	AT1G74890	0.277342	-1.79916
Chr5	909000	AT5G03590	0	blue	Chr5	913000	AT5G03600	0	-6.64386
Chr1	3691000	AT1G11070	0	blue	Chr1	3695000	AT1G11080	0	-6.64386
Chr4	7159000	AT4G11911	0	blue	Chr4	7163000	AT4G11920	9.00185	3.17182
Chr2	17557000	AT2G42090	0	blue	Chr2	17561000	AT2G42100	0	-6.64386
Chr2	11253000	AT2G26450	0	blue	Chr2	11257000	AT2G26460	17.3757	4.11983
Chr3	6811000	AT3G19600	0	blue	Chr3	6815000	AT3G19615	1.77565	0.836453
Chr5	22067000	AT5G54340	0	blue	Chr5	22071000	AT5G54350	0	-6.64386
Chr3	21721000	AT3G58740	0	blue	Chr3	21725000	AT3G58750	26.1981	4.71194
Chr1	8367000	AT1G23640	0	blue	Chr1	8375000	AT1G23670	0	-6.64386
Chr2	6817000	AT2G15640	0	blue	Chr2	6825000	AT2G15660	0	-6.64386
Chr5	25227000	AT5G62830	0	blue	Chr5	25231000	AT5G62850	0	-6.64386
Chr2	8341000	AT2G19220	0	blue	Chr2	8345000	AT2G19230	0	-6.64386
Chr3	21333000	AT3G57600	0	blue	Chr3	21343000	AT3G57630	4.46063	2.16048
Chr4	16221000	AT4G33830	0	blue	Chr4	16225000	AT4G33840	0	-6.64386
Chr1	11323000	AT1G31640	0	blue	Chr1	11327000	AT1G31650	30.4934	4.9309
Chr3	23319000	AT3G63110	0	blue	Chr3	23323000	AT3G63120	19.985	4.32157
Chr1	21713000	AT1G58430	0	blue	Chr1	21717000	AT1G58440	18.3418	4.19785
Chr2	11931000	AT2G28010	0	blue	Chr2	11937000	AT2G28040	1.92672	0.953612
Chr2	8505000	AT2G19700	0	blue	Chr2	8509000	AT2G19710	6.95797	2.80074
Chr4	12179000	AT4G23290	0	blue	Chr4	12187000	AT4G23310	0	-6.64386
Chr2	9269000	AT2G21680	0	blue	Chr2	9273000	AT2G21710	3.61777	1.85908
Chr1	20051000	AT1G53705	0	blue	Chr1	20055000	AT1G53710	15.1496	3.92216
Chr4	7083000	AT4G11770	0	blue	Chr4	7087000	AT4G11780	0.120683	-2.93586
Chr1	7799000	AT1G22100	0	blue	Chr1	7803000	AT1G22110	0.174489	-2.43839
Chr2	15357000	AT2G36640	0	blue	Chr2	15367000	AT2G36670	12.8809	3.68829
Chr1	359000	AT1G02040	0	blue	Chr1	363000	AT1G02060	11.1911	3.48557
Chr1	22453000	AT1G60980	0	blue	Chr1	22457000	AT1G60985	0	-6.64386
Chr4	11275000	AT4G21130	0	blue	Chr4	11279000	AT4G21150	56.4447	5.81902
Chr5	25141000	AT5G62623	0	blue	Chr5	25145000	AT5G62630	3.26908	1.71329
Chr4	16935000	AT4G35733	0	blue	Chr4	16939000	AT4G35740	8.23109	3.04284
Chr5	22843000	AT5G56390	0	blue	Chr5	22847000	AT5G56400	0	-6.64386
Chr3	4089000	AT3G12850	0	blue	Chr3	4093000	AT3G12860	14.8651	3.89483
Chr1	151000	AT1G01400	0	blue	Chr1	155000	AT1G01420	0	-6.64386
Chr2	8379000	AT2G19360	0	blue	Chr2	8387000	AT2G19385	21.9001	4.45352
Chr5	18807000	AT5G46360	0	blue	Chr5	18811000	AT5G46370	0	-6.64386
Chr1	24293000	AT1G65390	0	blue	Chr1	24297000	AT1G65410	13.8339	3.79118
Chr4	6359000	AT4G10210	0	blue	Chr4	6369000	AT4G10240	0	-6.64386
Chr1	21381000	AT1G57730	0	blue	Chr1	21385000	AT1G57750	0.280875	-1.78153
Chr3	17683000	AT3G47920	0	blue	Chr3	17687000	AT3G47930	23.1146	4.53135
Chr5	15219000	AT5G38130	0	blue	Chr5	15223000	AT5G38150	19.2048	4.26414
Chr3	23071000	AT3G62340	0	blue	Chr3	23079000	AT3G62360	52.1804	5.70571
Chr3	16773000	AT3G45680	0	blue	Chr3	16777000	AT3G45690	0	-6.64386
Chr1	2329000	AT1G07560	0	blue	Chr1	2333000	AT1G07570	10.7309	3.42504
Chr5	22873000	AT5G56490	0	blue	Chr5	22877000	AT5G56500	34.748	5.11927
Chr3	7625000	AT3G21660	0	blue	Chr3	7629000	AT3G21670	0.0942392	-3.26203
Chr3	21571000	AT3G58250	0	blue	Chr3	21575000	AT3G58260	0	-6.64386
Chr1	20745000	AT1G55546	0	blue	Chr1	20749000	AT1G55550	0.0814582	-3.45074
Chr2	12473000	AT2G29040	0	blue	Chr2	12483000	AT2G29060	2.22924	1.16301
Chr1	11279000	AT1G31520	0	blue	Chr1	11289000	AT1G31540	12.8646	3.68645
Chr1	20823000	AT1G55700	0	blue	Chr1	20829000	AT1G55720	0.0798153	-3.47689
Chr5	23753000	AT5G58820	0	blue	Chr5	23757000	AT5G58830	0.020106	-5.0538
Chr3	501000	AT3G02440	0	blue	Chr3	505000	AT3G02450	6.63604	2.7325
Chr5	6617000	AT5G19600	0	blue	Chr5	6627000	AT5G19620	14.9824	3.90616
Chr3	8981000	AT3G24620	0	blue	Chr3	8989000	AT3G24630	0.229359	-2.06275
Chr1	7255000	AT1G20860	0	blue	Chr1	7261000	AT1G20870	0.716593	-0.46078
Chr2	2909000	AT2G07020	0	blue	Chr2	2919000	AT2G07040	0	-6.64386
Chr2	8491000	AT2G19630	0	blue	Chr2	8495000	AT2G19650	0.00963296	-5.67058
Chr5	17873000	AT5G44360	0	blue	Chr5	17877000	AT5G44370	5.37214	2.42818
Chr1	5735000	AT1G16760	0	blue	Chr1	5741000	AT1G16780	5.20117	2.38161
Chr3	9631000	AT3G26280	0	blue	Chr3	9641000	AT3G26310	0	-6.64386
Chr5	19211000	AT5G47340	0	blue	Chr5	19215000	AT5G47360	1.64898	0.730293
Chr1	25269000	AT1G67455	0	blue	Chr1	25273000	AT1G67470	0.460985	-1.08625
Chr1	11011000	AT1G30925	0	blue	Chr1	11015000	AT1G30930	0	-6.64386
Chr5	21573000	AT5G53190	0	blue	Chr5	21583000	AT5G53200	0	-6.64386
Chr2	5631000	AT2G13510	0	blue	Chr2	5637000	AT2G13540	24.8044	4.6331
Chr5	2405000	AT5G07600	0	blue	Chr5	2409000	AT5G07620	3.83848	1.94429
Chr1	29317000	AT1G77980	0	blue	Chr1	29321000	AT1G77990	0.058602	-3.86561
Chr5	15541000	AT5G38810	0	blue	Chr5	15545000	AT5G38820	0	-6.64386
Chr3	21769000	AT3G58880	0	blue	Chr3	21773000	AT3G58900	7.77776	2.96121
Chr3	20249000	AT3G54700	0	blue	Chr3	20257000	AT3G54720	10.4455	3.38619
Chr4	6953000	AT4G11430	0	blue	Chr4	6961000	AT4G11450	8.60183	3.10632
Chr3	21339000	AT3G57620	0	blue	Chr3	21343000	AT3G57630	4.46063	2.16048
Chr3	18637000	AT3G50270	0	blue	Chr3	18641000	AT3G50290	0.0145934	-5.34559
Chr3	18149000	AT3G48950	0	blue	Chr3	18153000	AT3G48970	4.52856	2.18223
Chr1	6979000	AT1G20130	0	blue	Chr1	6985000	AT1G20135	0	-6.64386
Chr4	18169000	AT4G38990	0	blue	Chr4	18177000	AT4G39010	0.0969495	-3.225
Chr5	25507000	AT5G63720	0	blue	Chr5	25517000	AT5G63760	30.4642	4.92952
Chr5	17423000	AT5G43390	0	blue	Chr5	17427000	AT5G43400	13.507	3.7567
Chr2	7655000	AT2G17600	0	blue	Chr2	7665000	AT2G17620	6.29016	2.65539
Chr2	18387000	AT2G44540	0	blue	Chr2	18391000	AT2G44550	0	-6.64386
Chr1	5735000	AT1G16760	0	blue	Chr1	5739000	AT1G16770	0.689813	-0.51496
Chr4	9403000	AT4G16730	0	blue	Chr4	9413000	AT4G16745	0.179999	-2.39594
Chr1	9547000	AT1G27490	0	blue	Chr1	9553000	AT1G27500	8.3568	3.06468
Chr2	12605000	AT2G29360	0	blue	Chr2	12609000	AT2G29380	0.214485	-2.15531
Chr4	363000	AT4G00870	0	blue	Chr4	367000	AT4G00880	0.154105	-2.60731
Chr4	13527000	AT4G26920	0	blue	Chr4	13531000	AT4G26940	20.5582	4.36234
Chr5	7345000	AT5G22150	0	blue	Chr5	7349000	AT5G22160	0	-6.64386
Chr5	2735000	AT5G08460	0	blue	Chr5	2739000	AT5G08470	11.5155	3.52675
Chr4	11223000	AT4G21000	0	blue	Chr4	11227000	AT4G21010	0	-6.64386
Chr3	15393000	AT3G43470	0	blue	Chr3	15399000	AT3G43490	0	-6.64386
Chr1	21485000	AT1G58050	0	blue	Chr1	21491000	AT1G58060	14.4481	3.8538
Chr1	24971000	AT1G66930	0	blue	Chr1	24981000	AT1G66950	1.08129	0.126029
Chr1	7549000	AT1G21540	0	blue	Chr1	7553000	AT1G21550	0.23067	-2.05487
Chr3	10891000	AT3G28870	0	blue	Chr3	10895000	AT3G28880	5.78589	2.53503
Chr5	22847000	AT5G56400	0	blue	Chr5	22851000	AT5G56420	6.37219	2.67405
Chr5	14635000	AT5G37030	0	blue	Chr5	14641000	AT5G37050	0.242233	-1.98717
Chr1	11095000	AT1G31090	0	blue	Chr1	11105000	AT1G31120	5.43766	2.44564
Chr1	4829000	AT1G14100	0	blue	Chr1	4835000	AT1G14120	11.5975	3.53698
Chr4	5813000	AT4G09110	0	blue	Chr4	5817000	AT4G09140	12.715	3.6696
Chr4	6739000	AT4G11030	0	blue	Chr4	6749000	AT4G11050	0	-6.64386
Chr2	12729000	AT2G29820	0	blue	Chr2	12735000	AT2G29850	0	-6.64386
Chr1	8341000	AT1G23500	0	blue	Chr1	8349000	AT1G23540	0.0997325	-3.18794
Chr1	25267000	AT1G67450	0	blue	Chr1	25271000	AT1G67460	0.0499525	-4.06004
Chr2	6973000	AT2G16018	0	blue	Chr2	6977000	AT2G16040	0	-6.64386
Chr3	829000	AT3G03480	0	blue	Chr3	837000	AT3G03510	0	-6.64386
Chr1	26873000	AT1G71290	0	blue	Chr1	26877000	AT1G71300	0.133426	-2.80162
Chr3	18529000	AT3G49970	0	blue	Chr3	18533000	AT3G49990	55.0587	5.78316
Chr4	2487000	AT4G04900	0	blue	Chr4	2491000	AT4G04910	34.1833	5.09564
Chr1	24575000	AT1G66000	0	blue	Chr1	24579000	AT1G66020	0.0444386	-4.19923
Chr1	28509000	AT1G75930	0	blue	Chr1	28513000	AT1G75940	0	-6.64386
Chr4	5451000	AT4G08560	0	blue	Chr4	5455000	AT4G08570	0	-6.64386
Chr3	17221000	AT3G46750	0	blue	Chr3	17231000	AT3G46780	0.0124024	-5.4802
Chr4	14483000	AT4G29460	0	blue	Chr4	14487000	AT4G29480	99.1251	6.63132
Chr1	8253000	AT1G23240	0	blue	Chr1	8257000	AT1G23260	52.5253	5.71522
Chr4	7007000	AT4G11580	0	blue	Chr4	7011000	AT4G11600	77.1142	6.26911
Chr1	9103000	AT1G26310	0	blue	Chr1	9107000	AT1G26320	0	-6.64386
Chr4	11493000	AT4G21630	0	blue	Chr4	11497000	AT4G21640	0	-6.64386
Chr1	24513000	AT1G65890	0	blue	Chr1	24517000	AT1G65900	1.62316	0.707667
Chr2	1071000	AT2G03520	0	blue	Chr2	1077000	AT2G03550	0	-6.64386
Chr3	6939000	AT3G19940	0	blue	Chr3	6943000	AT3G19950	24.5435	4.61786
Chr2	12723000	AT2G29800	0	blue	Chr2	12733000	AT2G29840	0	-6.64386
Chr2	7389000	AT2G17000	0	blue	Chr2	7393000	AT2G17010	0.07164	-3.61458
Chr1	24509000	AT1G65880	0	blue	Chr1	24513000	AT1G65890	0	-6.64386
Chr2	18125000	AT2G43730	0	blue	Chr2	18129000	AT2G43745	0.0371138	-4.40771
Chr5	22941000	AT5G56690	0	blue	Chr5	22951000	AT5G56730	8.32791	3.05969
Chr3	10983000	AT3G28958	0	blue	Chr3	10987000	AT3G28960	0	-6.64386
Chr5	683000	AT5G02930	0	blue	Chr5	687000	AT5G02940	0.394424	-1.30606
Chr5	16741000	AT5G41820	0	blue	Chr5	16745000	AT5G41830	0.114038	-3.01114
Chr1	9389000	AT1G27040	0	blue	Chr1	9393000	AT1G27045	0	-6.64386
Chr2	9377000	AT2G22050	0	blue	Chr2	9381000	AT2G22060	0.0789231	-3.4913
Chr5	25305000	AT5G63087	0	blue	Chr5	25309000	AT5G63090	0.0213775	-4.99412
Chr2	9203000	AT2G21480	0	blue	Chr2	9209000	AT2G21500	10.9025	3.4479
Chr5	6905000	AT5G20430	0	blue	Chr5	6909000	AT5G20440	0	-6.64386
Chr2	12719000	AT2G29780	0	blue	Chr2	12727000	AT2G29810	0	-6.64386
Chr1	12305000	AT1G33880	0	blue	Chr1	12309000	AT1G33890	0	-6.64386
Chr5	21741000	AT5G53510	0	blue	Chr5	21747000	AT5G53530	19.4844	4.28499
Chr5	5853000	AT5G17730	0	blue	Chr5	5859000	AT5G17750	0	-6.64386
Chr5	25509000	AT5G63730	0	blue	Chr5	25513000	AT5G63750	2.90509	1.54354
Chr2	14469000	AT2G34270	0	blue	Chr2	14473000	AT2G34290	0	-6.64386
Chr4	7793000	AT4G13410	0	blue	Chr4	7797000	AT4G13420	0.0933483	-3.27441
Chr5	17907000	AT5G44420	0	blue	Chr5	17911000	AT5G44440	0	-6.64386
Chr1	20171000	AT1G54040	0	blue	Chr1	20181000	AT1G54060	21.3289	4.41542
Chr4	8221000	AT4G14276	0	blue	Chr4	8225000	AT4G14280	0.0262698	-4.78509
Chr1	21113000	AT1G56400	0	blue	Chr1	21119000	AT1G56410	0	-6.64386
Chr4	6229000	AT4G09930	0	blue	Chr4	6233000	AT4G09940	6.34372	2.6676
Chr5	17911000	AT5G44440	0	blue	Chr5	17915000	AT5G44450	43.8729	5.45559
Chr3	17355000	AT3G47130	0	blue	Chr3	17359000	AT3G47150	0	-6.64386
Chr2	13817000	AT2G32540	0	blue	Chr2	13821000	AT2G32550	1.62111	0.70585
Chr1	24369000	AT1G65550	0	blue	Chr1	24373000	AT1G65560	4.86563	2.28559
Chr1	26147000	AT1G69540	0	blue	Chr1	26151000	AT1G69550	2.27201	1.1903
Chr5	3643000	AT5G11416	0	blue	Chr5	3647000	AT5G11420	1.3615	0.455757
Chr3	22149000	AT3G59960	0	blue	Chr3	22153000	AT3G59970	53.1761	5.73298
Chr5	15921000	AT5G39770	0	blue	Chr5	15929000	AT5G39785	1.49836	0.592978
Chr1	10337000	AT1G29570	0	blue	Chr1	10341000	AT1G29590	1.25909	0.343796
Chr2	9203000	AT2G21480	0	blue	Chr2	9207000	AT2G21490	0	-6.64386
Chr1	13083000	AT1G35520	0	blue	Chr1	13093000	AT1G35530	2.50426	1.33013
Chr3	8013000	AT3G22640	0	blue	Chr3	8017000	AT3G22660	104.196	6.7033
Chr4	8601000	AT4G15060	0	blue	Chr4	8605000	AT4G15070	1.97177	0.986789
Chr5	22987000	AT5G56850	0	blue	Chr5	22991000	AT5G56860	0	-6.64386
Chr3	22665000	AT3G61230	0	blue	Chr3	22669000	AT3G61240	49.6892	5.63515
Chr1	18311000	AT1G49470	0	blue	Chr1	18315000	AT1G49480	30.4764	4.93009
Chr5	5011000	AT5G15430	0	blue	Chr5	5015000	AT5G15450	15.8818	3.99021
Chr1	25567000	AT1G68210	0	blue	Chr1	25571000	AT1G68220	28.2518	4.82078
Chr5	18455000	AT5G45530	0	blue	Chr5	18459000	AT5G45540	0.405802	-1.26603
Chr4	6637000	AT4G10780	0	blue	Chr4	6641000	AT4G10790	39.6922	5.31115
Chr1	1209000	AT1G04450	0	blue	Chr1	1213000	AT1G04470	0	-6.64386
Chr1	16437000	AT1G43630	0	blue	Chr1	16441000	AT1G43640	0.0657489	-3.72263
Chr5	17849000	AT5G44310	0	blue	Chr5	17853000	AT5G44316	0	-6.64386
Chr3	8029000	AT3G22720	0	blue	Chr3	8033000	AT3G22740	0.0280756	-4.71499
Chr5	3217000	AT5G10250	0	blue	Chr5	3221000	AT5G10260	1.11396	0.168586
Chr2	12723000	AT2G29800	0	blue	Chr2	12729000	AT2G29820	0	-6.64386
Chr1	9545000	AT1G27480	0	blue	Chr1	9553000	AT1G27500	8.3568	3.06468
Chr5	259000	AT5G01690	0	blue	Chr5	263000	AT5G01700	1.5233	0.61664
Chr3	6675000	AT3G19270	0	blue	Chr3	6679000	AT3G19274	0	-6.64386
Chr2	17277000	AT2G41445	0	blue	Chr2	17281000	AT2G41450	2.75577	1.46768
Chr5	2089000	AT5G06755	0	blue	Chr5	2093000	AT5G06770	4.00435	2.00517
Chr3	9201000	AT3G25260	0	blue	Chr3	9207000	AT3G25280	0	-6.64386
Chr2	12733000	AT2G29840	0	blue	Chr2	12743000	AT2G29880	0	-6.64386
Chr4	10761000	AT4G19800	0	blue	Chr4	10769000	AT4G19820	0	-6.64386
Chr4	10223000	AT4G18540	0	blue	Chr4	10227000	AT4G18550	3.89438	1.96509
Chr4	6675000	AT4G10850	0	blue	Chr4	6679000	AT4G10860	0.165077	-2.51394
Chr5	5853000	AT5G17730	0	blue	Chr5	5857000	AT5G17740	0	-6.64386
Chr5	18105000	AT5G44840	0	blue	Chr5	18111000	AT5G44860	18.3944	4.20198
Chr5	16115000	AT5G40310	0	blue	Chr5	16123000	AT5G40320	0.572967	-0.778513
Chr5	16309000	AT5G40750	0	blue	Chr5	16313000	AT5G40760	95.2813	6.57427
Chr1	23311000	AT1G62940	0	blue	Chr1	23319000	AT1G62960	12.303	3.62211
Chr1	19091000	AT1G51480	0	blue	Chr1	19099000	AT1G51500	24.4376	4.61162
Chr1	9465000	AT1G27220	0	blue	Chr1	9473000	AT1G27270	0	-6.64386
Chr5	2981000	AT5G09610	0	blue	Chr5	2989000	AT5G09640	0.0972593	-3.22083
Chr1	1177000	AT1G04380	0	blue	Chr1	1181000	AT1G04390	4.59181	2.2022
Chr4	9091000	AT4G16045	0	blue	Chr4	9095000	AT4G16060	7.59731	2.92739
Chr1	27779000	AT1G73870	0	blue	Chr1	27783000	AT1G73875	7.64155	2.93575
Chr2	15421000	AT2G36790	0	blue	Chr2	15425000	AT2G36800	1.92657	0.953506
Chr2	18291000	AT2G44240	0	blue	Chr2	18295000	AT2G44250	0.0331481	-4.53456
Chr5	493000	AT5G02340	0	blue	Chr5	497000	AT5G02350	0.557678	-0.816855
Chr1	19723000	AT1G52940	0	blue	Chr1	19727000	AT1G52950	0	-6.64386
Chr1	19115000	AT1G51538	0	blue	Chr1	19119000	AT1G51550	7.41286	2.89197
Chr2	15739000	AT2G37480	0	blue	Chr2	15743000	AT2G37510	6.92006	2.79287
Chr5	5627000	AT5G17110	0	blue	Chr5	5637000	AT5G17130	0	-6.64386
Chr5	7539000	AT5G22670	0	blue	Chr5	7543000	AT5G22690	4.02728	2.01339
Chr1	22745000	AT1G61630	0	blue	Chr1	22749000	AT1G61640	6.58749	2.72192
Chr2	2073000	AT2G05600	0	blue	Chr2	2081000	AT2G05620	0.936263	-0.079687
Chr3	17369000	AT3G47170	0	blue	Chr3	17375000	AT3G47190	0	-6.64386
Chr4	9843000	AT4G17680	0	blue	Chr4	9847000	AT4G17690	0	-6.64386
Chr2	12723000	AT2G29800	0	blue	Chr2	12727000	AT2G29810	0	-6.64386
Chr1	6517000	AT1G18870	0	blue	Chr1	6521000	AT1G18880	1.85761	0.901196
Chr2	7587000	AT2G17470	0	blue	Chr2	7591000	AT2G17480	18.9181	4.24246
Chr2	18871000	AT2G45840	0	blue	Chr2	18875000	AT2G45860	30.7699	4.94392
Chr5	2509000	AT5G07850	0	blue	Chr5	2513000	AT5G07860	6.47153	2.69633
Chr1	5811000	AT1G16980	0	blue	Chr1	5821000	AT1G17020	11.5046	3.52539
Chr1	27903000	AT1G74190	0	blue	Chr1	27907000	AT1G74200	2.55818	1.36075
Chr5	14245000	AT5G36200	0	blue	Chr5	14249000	AT5G36210	25.8227	4.69112
Chr3	21899000	AT3G59240	0	blue	Chr3	21909000	AT3G59280	33.1908	5.05315
Chr5	1131000	AT5G04140	0.00431056	blue	Chr5	1139000	AT5G04150	0	-6.64386
Chr5	16039000	AT5G40060	0.00578117	blue	Chr5	16043000	AT5G40090	4.0602	2.0251
Chr5	16037000	AT5G40060	0.00578117	blue	Chr5	16041000	AT5G40080	15.3077	3.93712
Chr3	19123000	AT3G51560	0.00601347	blue	Chr3	19127000	AT3G51570	0.0115874	-5.53366
Chr3	19123000	AT3G51560	0.00601347	blue	Chr3	19131000	AT3G51580	19.6009	4.29358
Chr1	23501000	AT1G63360	0.0060267	blue	Chr1	23505000	AT1G63370	2.3437	1.23493
Chr2	11323000	AT2G26610	0.00610464	blue	Chr2	11331000	AT2G26640	6.15932	2.62511
Chr1	21183000	AT1G56540	0.00649915	blue	Chr1	21187000	AT1G56550	0.768538	-0.361161
Chr2	10897000	AT2G25600	0.00674944	blue	Chr2	10901000	AT2G25605	5.70799	2.51551
Chr2	10895000	AT2G25600	0.00674944	blue	Chr2	10905000	AT2G25620	13.5095	3.75697
Chr3	17609000	AT3G47750	0.00756392	blue	Chr3	17619000	AT3G47770	0.079497	-3.48202
Chr3	17607000	AT3G47750	0.00756392	blue	Chr3	17613000	AT3G47760	0.598078	-0.717671
Chr3	17021000	AT3G46330	0.00773336	blue	Chr3	17027000	AT3G46340	0	-6.64386
Chr2	19561000	AT2G47750	0.00791056	blue	Chr2	19565000	AT2G47760	14.9004	3.89825
Chr5	511000	AT5G02390	0.00806017	blue	Chr5	515000	AT5G02400	0.44514	-1.13562
Chr5	7447000	AT5G22470	0.00823063	blue	Chr5	7453000	AT5G22480	29.2924	4.87295
Chr5	14853000	AT5G37450	0.00823735	blue	Chr5	14859000	AT5G37460	0	-6.64386
Chr5	14853000	AT5G37450	0.00823735	blue	Chr5	14863000	AT5G37470	0	-6.64386
Chr5	7011000	AT5G20710	0.00827731	blue	Chr5	7015000	AT5G20720	194.978	7.60725
Chr5	7013000	AT5G20710	0.00827731	blue	Chr5	7017000	AT5G20730	18.2817	4.19312
Chr1	855000	AT1G03445	0.00848202	blue	Chr1	861000	AT1G03457	13.4318	3.74865
Chr1	19273000	AT1G51880	0.00855599	blue	Chr1	19281000	AT1G51900	0	-6.64386
Chr1	19271000	AT1G51880	0.00855599	blue	Chr1	19275000	AT1G51890	0.318105	-1.60777
Chr5	2833000	AT5G08695	0.0087516	blue	Chr5	2843000	AT5G08720	5.4739	2.4552
Chr5	2831000	AT5G08695	0.0087516	blue	Chr5	2835000	AT5G08710	6.16962	2.62752
Chr1	1063000	AT1G04110	0.00891689	blue	Chr1	1067000	AT1G04120	34.5766	5.11214
Chr3	2909000	AT3G09450	0.00892044	blue	Chr3	2913000	AT3G09470	32.5696	5.0259
Chr4	16467000	AT4G34440	0.0090435	blue	Chr4	16471000	AT4G34450	114.239	6.83603
Chr4	11503000	AT4G21650	0.00912085	blue	Chr4	11507000	AT4G21660	116.92	6.8695
Chr5	8149000	AT5G24100	0.00934841	blue	Chr5	8153000	AT5G24105	0.0315559	-4.5888
Chr5	8149000	AT5G24100	0.00934841	blue	Chr5	8159000	AT5G24120	3.13401	1.65261
Chr1	7435000	AT1G21240	0.00955016	blue	Chr1	7441000	AT1G21250	1.5905	0.678523
Chr1	2251000	AT1G07330	0.00983857	blue	Chr1	2255000	AT1G07340	0	-6.64386
Chr1	2251000	AT1G07330	0.00983857	blue	Chr1	2259000	AT1G07350	72.8897	6.18784
Chr2	12445000	AT2G28970	0.00989001	blue	Chr2	12455000	AT2G28990	0	-6.64386
Chr4	13321000	AT4G26330	0.00991942	blue	Chr4	13327000	AT4G26350	0	-6.64386
Chr4	13321000	AT4G26330	0.00991942	blue	Chr4	13325000	AT4G26340	0	-6.64386
Chr4	12119000	AT4G23130	0.00992829	blue	Chr4	12123000	AT4G23140	0.0442666	-4.20379
Chr4	8663000	AT4G15200	0.0100786	blue	Chr4	8667000	AT4G15210	0	-6.64386
Chr5	16881000	AT5G42230	0.0100874	blue	Chr5	16891000	AT5G42240	2.98213	1.58117
Chr3	17257000	AT3G46850	0.0103678	blue	Chr3	17267000	AT3G46890	0.439504	-1.15359
Chr3	17257000	AT3G46850	0.0103678	blue	Chr3	17263000	AT3G46870	5.32684	2.41598
Chr4	6265000	AT4G10010	0.0105104	blue	Chr4	6269000	AT4G10020	1.87103	0.911521
Chr4	6265000	AT4G10010	0.0105104	blue	Chr4	6271000	AT4G10030	13.3935	3.74454
Chr2	16971000	AT2G40670	0.0108095	blue	Chr2	16975000	AT2G40690	3.24688	1.70349
Chr3	21885000	AT3G59190	0.0108672	blue	Chr3	21889000	AT3G59200	4.70439	2.23707
Chr4	17865000	AT4G38030	0.0109267	blue	Chr4	17869000	AT4G38040	18.8679	4.23863
Chr5	22573000	AT5G55770	0.0111831	blue	Chr5	22577000	AT5G55780	0.188938	-2.32961
Chr1	23567000	AT1G63540	0.0112209	blue	Chr1	23571000	AT1G63550	0	-6.64386
Chr1	24169000	AT1G65060	0.0112997	blue	Chr1	24173000	AT1G65070	8.65411	3.11505
Chr4	8853000	AT4G15490	0.0113848	blue	Chr4	8857000	AT4G15500	1.95302	0.973076
Chr1	18819000	AT1G50770	0.011571	blue	Chr1	18823000	AT1G50780	0	-6.64386
Chr3	19127000	AT3G51570	0.0115874	blue	Chr3	19131000	AT3G51580	19.6009	4.29358
Chr1	21175000	AT1G56520	0.0116225	blue	Chr1	21183000	AT1G56540	0.00649915	-5.92146
Chr1	21177000	AT1G56520	0.0116225	blue	Chr1	21187000	AT1G56550	0.768538	-0.361161
Chr1	5213000	AT1G15150	0.0116703	blue	Chr1	5217000	AT1G15160	5.16638	2.37194
Chr1	5213000	AT1G15150	0.0116703	blue	Chr1	5219000	AT1G15165	3.12994	1.65074
Chr2	12495000	AT2G29090	0.0116752	blue	Chr2	12503000	AT2G29100	0.0327743	-4.54711
Chr3	20733000	AT3G55870	0.011688	blue	Chr3	20743000	AT3G55910	3.9539	1.98692
Chr3	20731000	AT3G55870	0.011688	blue	Chr3	20741000	AT3G55890	4.24218	2.0882
Chr5	19917000	AT5G49130	0.0117752	blue	Chr5	19921000	AT5G49140	0	-6.64386
Chr5	15395000	AT5G38450	0.0118	blue	Chr5	15399000	AT5G38460	10.2748	3.36244
Chr3	4163000	AT3G13010	0.0118374	blue	Chr3	4167000	AT3G13020	1.54189	0.634024
Chr4	10667000	AT4G19570	0.0118436	blue	Chr4	10671000	AT4G19590	2.24412	1.17256
Chr3	1785000	AT3G05960	0.0118939	blue	Chr3	1789000	AT3G05970	44.292	5.4693
Chr4	11437000	AT4G21490	0.0119045	blue	Chr4	11441000	AT4G21500	1.34455	0.437811
Chr3	3773000	AT3G11920	0.012219	blue	Chr3	3777000	AT3G11930	176.089	7.46025
Chr1	4475000	AT1G13130	0.0122643	blue	Chr1	4479000	AT1G13140	1.75404	0.818885
Chr3	17229000	AT3G46780	0.0124024	blue	Chr3	17233000	AT3G46790	7.8906	2.98196
Chr1	12609000	AT1G34480	0.0124157	blue	Chr1	12617000	AT1G34510	2.32177	1.22142
Chr2	14789000	AT2G35075	0.0124962	blue	Chr2	14793000	AT2G35090	0	-6.64386
Chr2	14787000	AT2G35075	0.0124962	blue	Chr2	14791000	AT2G35080	0	-6.64386
Chr1	4047000	AT1G11990	0.0126014	blue	Chr1	4051000	AT1G12000	112.798	6.81773
Chr1	24217000	AT1G65190	0.0126491	blue	Chr1	24221000	AT1G65200	0.206638	-2.20664
Chr5	6245000	AT5G18720	0.0127042	blue	Chr5	6249000	AT5G18730	0.499651	-0.97242
Chr5	6245000	AT5G18720	0.0127042	blue	Chr5	6251000	AT5G18740	1.12722	0.185508
Chr5	19393000	AT5G47900	0.0127319	blue	Chr5	19401000	AT5G47910	41.7387	5.38366
Chr3	23213000	AT3G62740	0.012737	blue	Chr3	23217000	AT3G62750	0.081711	-3.44676
Chr3	23213000	AT3G62740	0.012737	blue	Chr3	23219000	AT3G62770	20.1867	4.33605
Chr4	9653000	AT4G17210	0.0128076	blue	Chr4	9657000	AT4G17220	0.985705	-0.00621011
Chr2	7425000	AT2G17060	0.0128467	blue	Chr2	7435000	AT2G17090	0	-6.64386
Chr2	7423000	AT2G17060	0.0128467	blue	Chr2	7431000	AT2G17070	0.202837	-2.23218
Chr1	28649000	AT1G76370	0.012851	blue	Chr1	28653000	AT1G76380	17.0006	4.08837
Chr5	22583000	AT5G55800	0.0129005	blue	Chr5	22591000	AT5G55820	9.99936	3.32328
Chr3	2045000	AT3G06560	0.0129221	blue	Chr3	2049000	AT3G06580	24.6438	4.62374
Chr2	8087000	AT2G18650	0.0129452	blue	Chr2	8091000	AT2G18660	10.7423	3.42657
Chr5	9155000	AT5G26190	0.0129801	blue	Chr5	9159000	AT5G26210	28.0501	4.81045
Chr1	3285000	AT1G10060	0.0130755	blue	Chr1	3291000	AT1G10090	4.42564	2.14914
Chr1	3285000	AT1G10060	0.0130755	blue	Chr1	3289000	AT1G10070	2.90133	1.54168
Chr2	16003000	AT2G38195	0.0130889	blue	Chr2	16013000	AT2G38240	2.02299	1.0236
Chr5	21255000	AT5G52350	0.0131349	blue	Chr5	21259000	AT5G52360	0	-6.64386
Chr1	7793000	AT1G22080	0.0131848	blue	Chr1	7797000	AT1G22090	0.136213	-2.77386
Chr1	7793000	AT1G22080	0.0131848	blue	Chr1	7799000	AT1G22100	0	-6.64386
Chr4	2419000	AT4G04750	0.0132705	blue	Chr4	2429000	AT4G04770	22.322	4.48104
Chr4	2419000	AT4G04750	0.0132705	blue	Chr4	2425000	AT4G04760	0.908947	-0.121946
Chr1	17997000	AT1G48660	0.0134323	blue	Chr1	18001000	AT1G48670	0	-6.64386
Chr1	28361000	AT1G75530	0.0134341	blue	Chr1	28369000	AT1G75550	0.383763	-1.3446
Chr5	18739000	AT5G46220	0.01376	blue	Chr5	18745000	AT5G46240	0	-6.64386
Chr4	1013000	AT4G02300	0.0138838	blue	Chr4	1023000	AT4G02320	0.242464	-1.98585
Chr5	25799000	AT5G64540	0.0139593	blue	Chr5	25803000	AT5G64550	0	-6.64386
Chr5	8785000	AT5G25310	0.014044	blue	Chr5	8789000	AT5G25320	0	-6.64386
Chr5	8787000	AT5G25310	0.014044	blue	Chr5	8795000	AT5G25350	67.5587	6.07828
Chr2	19077000	AT2G46480	0.0141905	blue	Chr2	19081000	AT2G46493	0	-6.64386
Chr3	9633000	AT3G26290	0.0142605	blue	Chr3	9639000	AT3G26300	0	-6.64386
Chr2	15949000	AT2G38100	0.0143092	blue	Chr2	15953000	AT2G38110	1.28891	0.377297
Chr5	12083000	AT5G32460	0.0144025	blue	Chr5	12087000	AT5G32470	7.54633	2.91769
Chr4	17791000	AT4G37840	0.0144662	blue	Chr4	17801000	AT4G37860	0.0173262	-5.19357
Chr4	9743000	AT4G17470	0.0144837	blue	Chr4	9747000	AT4G17480	0.125581	-2.88278
Chr3	18641000	AT3G50290	0.0145934	blue	Chr3	18645000	AT3G50300	3.29402	1.72422
Chr3	17661000	AT3G47870	0.0146303	blue	Chr3	17667000	AT3G47890	15.7086	3.97441
Chr4	141000	AT4G00320	0.0147035	blue	Chr4	145000	AT4G00330	28.3621	4.8264
Chr1	11037000	AT1G30950	0.0147714	blue	Chr1	11041000	AT1G30970	64.1015	6.00251
Chr2	16125000	AT2G38510	0.0149133	blue	Chr2	16129000	AT2G38530	626.647	9.29153
Chr2	13887000	AT2G32740	0.0151921	blue	Chr2	13891000	AT2G32750	0.0426499	-4.24742
Chr5	19185000	AT5G47240	0.0151974	blue	Chr5	19195000	AT5G47280	0	-6.64386
Chr2	18509000	AT2G44890	0.015202	blue	Chr2	18513000	AT2G44900	9.00724	3.17269
Chr5	18193000	AT5G45080	0.0152174	blue	Chr5	18203000	AT5G45090	0.168384	-2.48694
Chr3	2497000	AT3G07820	0.0153283	blue	Chr3	2503000	AT3G07840	0	-6.64386
Chr3	2497000	AT3G07820	0.0153283	blue	Chr3	2501000	AT3G07830	0	-6.64386
Chr5	3717000	AT5G11570	0.0153691	blue	Chr5	3721000	AT5G11580	24.9647	4.6424
Chr1	821000	AT1G03340	0.0154946	blue	Chr1	825000	AT1G03360	28.8445	4.85072
Chr3	8831000	AT3G24330	0.0155358	blue	Chr3	8839000	AT3G24350	21.3917	4.41966
Chr3	8831000	AT3G24330	0.0155358	blue	Chr3	8835000	AT3G24340	0.566252	-0.795229
Chr1	2035000	AT1G06645	0.0155773	blue	Chr1	2039000	AT1G06660	8.54632	3.09699
Chr1	3021000	AT1G09350	0.0155971	blue	Chr1	3027000	AT1G09380	2.24861	1.17543
Chr1	3021000	AT1G09350	0.0155971	blue	Chr1	3025000	AT1G09370	0	-6.64386
Chr3	22719000	AT3G61400	0.0157136	blue	Chr3	22723000	AT3G61415	13.1403	3.71702
Chr2	14447000	AT2G34210	0.0157241	blue	Chr2	14451000	AT2G34220	0.785429	-0.330195
Chr3	3615000	AT3G11480	0.0159062	blue	Chr3	3619000	AT3G11490	9.90871	3.31015
Chr3	3617000	AT3G11480	0.0159062	blue	Chr3	3621000	AT3G11500	60.8337	5.92704
Chr1	1301000	AT1G04660	0.0159375	blue	Chr1	1305000	AT1G04680	10.2931	3.36501
Chr5	21249000	AT5G52330	0.0159606	blue	Chr5	21253000	AT5G52340	0	-6.64386
Chr4	7933000	AT4G13620	0.0159631	blue	Chr4	7937000	AT4G13640	32.7695	5.03472
Chr3	3893000	AT3G12203	0.0160173	blue	Chr3	3897000	AT3G12220	13.8355	3.79134
Chr3	19053000	AT3G51325	0.0161639	blue	Chr3	19057000	AT3G51340	0.762412	-0.372557
Chr2	10839000	AT2G25470	0.0162042	blue	Chr2	10843000	AT2G25480	44.7862	5.48531
Chr2	12005000	AT2G28160	0.0162378	blue	Chr2	12013000	AT2G28180	0	-6.64386
Chr2	12005000	AT2G28160	0.0162378	blue	Chr2	12009000	AT2G28170	0	-6.64386
Chr5	4893000	AT5G15100	0.0162547	blue	Chr5	4897000	AT5G15110	0	-6.64386
Chr3	21777000	AT3G58920	0.0163698	blue	Chr3	21781000	AT3G58940	3.72492	1.90108
Chr4	16235000	AT4G33870	0.0164042	blue	Chr4	16241000	AT4G33880	0.413276	-1.24033
Chr4	7247000	AT4G12100	0.0164439	blue	Chr4	7255000	AT4G12110	14.5285	3.86181
Chr3	21183000	AT3G57240	0.0165336	blue	Chr3	21187000	AT3G57250	0	-6.64386
Chr1	7989000	AT1G22600	0.0165374	blue	Chr1	7997000	AT1G22620	5.40538	2.43706
Chr2	9171000	AT2G21420	0.0165958	blue	Chr2	9175000	AT2G21440	34.9159	5.12622
Chr1	9157000	AT1G26480	0.0166109	blue	Chr1	9161000	AT1G26510	0.322437	-1.58885
Chr3	1715000	AT3G05780	0.0166706	blue	Chr3	1721000	AT3G05790	0.252297	-1.93073
Chr4	15341000	AT4G31680	0.0167988	blue	Chr4	15345000	AT4G31690	0	-6.64386
Chr3	5033000	AT3G14950	0.0170275	blue	Chr3	5037000	AT3G14960	8.36276	3.0657
Chr1	10475000	AT1G29920	0.0170534	blue	Chr1	10479000	AT1G29930	6.19976	2.63454
Chr1	10475000	AT1G29920	0.0170534	blue	Chr1	10485000	AT1G29940	41.3371	5.36971
Chr5	1717000	AT5G05720	0.0170579	blue	Chr5	1721000	AT5G05730	127.081	6.98972
Chr2	13133000	AT2G30830	0.0170579	blue	Chr2	13137000	AT2G30840	5.8513	2.55122
Chr5	23543000	AT5G58170	0.0170924	blue	Chr5	23547000	AT5G58190	15.6886	3.97257
Chr5	23541000	AT5G58170	0.0170924	blue	Chr5	23545000	AT5G58180	0	-6.64386
Chr5	23633000	AT5G58460	0.0171706	blue	Chr5	23641000	AT5G58480	5.82789	2.54545
Chr5	23633000	AT5G58460	0.0171706	blue	Chr5	23639000	AT5G58470	35.7205	5.15908
Chr5	2193000	AT5G07050	0.0172073	blue	Chr5	2197000	AT5G07070	2.41703	1.27919
Chr2	8987000	AT2G20880	0.0172102	blue	Chr2	8991000	AT2G20900	13.9048	3.79855
Chr3	20081000	AT3G54240	0.0172874	blue	Chr3	20085000	AT3G54260	55.4788	5.79413
Chr5	23735000	AT5G58770	0.0174175	blue	Chr5	23739000	AT5G58782	0	-6.64386
Chr5	26713000	AT5G66890	0.0174647	blue	Chr5	26717000	AT5G66900	3.22694	1.69463
Chr1	9899000	AT1G28300	0.017563	blue	Chr1	9905000	AT1G28305	0	-6.64386
Chr1	9899000	AT1G28300	0.017563	blue	Chr1	9907000	AT1G28306	0	-6.64386
Chr5	25685000	AT5G64210	0.0176362	blue	Chr5	25689000	AT5G64220	15.0415	3.91184
Chr5	7141000	AT5G21030	0.0176868	blue	Chr5	7145000	AT5G21040	14.4516	3.85415
Chr4	10051000	AT4G18150	0.0177984	blue	Chr4	10057000	AT4G18160	4.2308	2.08434
Chr3	20575000	AT3G55500	0.0179122	blue	Chr3	20579000	AT3G55510	21.7621	4.44441
Chr3	6915000	AT3G19890	0.0181737	blue	Chr3	6919000	AT3G19895	8.77315	3.13474
Chr3	7045000	AT3G20190	0.0182345	blue	Chr3	7049000	AT3G20200	0.713235	-0.467463
Chr3	7047000	AT3G20190	0.0182345	blue	Chr3	7055000	AT3G20220	0	-6.64386
Chr5	5655000	AT5G17200	0.0182705	blue	Chr5	5659000	AT5G17220	0.0417504	-4.27229
Chr4	13927000	AT4G28000	0.0183548	blue	Chr4	13935000	AT4G28020	5.43549	2.44506
Chr4	13927000	AT4G28000	0.0183548	blue	Chr4	13931000	AT4G28010	6.31944	2.66208
Chr1	4637000	AT1G13550	0.0183861	blue	Chr1	4641000	AT1G13560	38.0616	5.25064
Chr4	781000	AT4G01820	0.018488	blue	Chr4	787000	AT4G01830	0.0551528	-3.94003
Chr5	3973000	AT5G12280	0.018532	blue	Chr5	3977000	AT5G12290	20.2392	4.3398
Chr4	8005000	AT4G13810	0.0186405	blue	Chr4	8009000	AT4G13820	8.67783	3.119
Chr4	11615000	AT4G21895	0.0186579	blue	Chr4	11619000	AT4G21900	12.8272	3.68226
Chr2	16385000	AT2G39240	0.0186968	blue	Chr2	16389000	AT2G39250	0	-6.64386
Chr5	8779000	AT5G25290	0.0187102	blue	Chr5	8783000	AT5G25300	0	-6.64386
Chr5	17115000	AT5G42680	0.0187854	blue	Chr5	17119000	AT5G42690	0.0997015	-3.18834
Chr3	19401000	AT3G52310	0.0189361	blue	Chr3	19405000	AT3G52330	0	-6.64386
Chr1	16717000	AT1G44020	0.0190304	blue	Chr1	16725000	AT1G44030	0	-6.64386
Chr3	21087000	AT3G56980	0.0190374	blue	Chr3	21091000	AT3G56990	39.645	5.30943
Chr5	18315000	AT5G45240	0.0190573	blue	Chr5	18323000	AT5G45250	8.8789	3.152
Chr3	8091000	AT3G22860	0.0191319	blue	Chr3	8099000	AT3G22880	4.35464	2.12586
Chr3	8091000	AT3G22860	0.0191319	blue	Chr3	8097000	AT3G22870	0.0372471	-4.40363
Chr2	14713000	AT2G34880	0.019199	blue	Chr2	14721000	AT2G34890	0	-6.64386
Chr5	255000	AT5G01680	0.0198304	blue	Chr5	259000	AT5G01690	0	-6.64386
Chr5	255000	AT5G01680	0.0198304	blue	Chr5	261000	AT5G01700	1.5233	0.61664
Chr3	20423000	AT3G55100	0.0198557	blue	Chr3	20427000	AT3G55110	0	-6.64386
Chr1	28175000	AT1G75030	0.0199065	blue	Chr1	28179000	AT1G75040	0	-6.64386
Chr5	16515000	AT5G41300	0.0199917	blue	Chr5	16519000	AT5G41310	0	-6.64386
Chr2	11131000	AT2G26135	0.0200264	blue	Chr2	11135000	AT2G26140	63.4248	5.9872
Chr3	7000	AT3G01030	0.020079	blue	Chr3	11000	AT3G01040	11.3845	3.51027
Chr5	23757000	AT5G58830	0.020106	blue	Chr5	23761000	AT5G58840	0.189493	-2.32559
Chr4	9051000	AT4G15970	0.0203077	blue	Chr4	9059000	AT4G15980	0	-6.64386
Chr1	10395000	AT1G29720	0.0204273	blue	Chr1	10401000	AT1G29730	0.865855	-0.191236
Chr5	23737000	AT5G58780	0.0204641	blue	Chr5	23741000	AT5G58784	0	-6.64386
Chr3	20969000	AT3G56600	0.0205513	blue	Chr3	20973000	AT3G56620	0.0942818	-3.26144
Chr2	19083000	AT2G46494	0.0205768	blue	Chr2	19087000	AT2G46500	63.0804	5.97935
Chr2	18777000	AT2G45560	0.0206799	blue	Chr2	18781000	AT2G45570	2.02907	1.02791
Chr3	4561000	AT3G13850	0.0207821	blue	Chr3	4565000	AT3G13860	39.8317	5.31621
Chr1	2427000	AT1G07850	0.0212988	blue	Chr1	2431000	AT1G07870	29.0709	4.862
Chr5	25311000	AT5G63090	0.0213775	blue	Chr5	25315000	AT5G63100	1.31503	0.406025
Chr4	18123000	AT4G38830	0.0213973	blue	Chr4	18133000	AT4G38870	0.0446776	-4.19291
Chr5	6341000	AT5G18990	0.0214568	blue	Chr5	6345000	AT5G19010	21.9817	4.45889
Chr3	21085000	AT3G56970	0.0215807	blue	Chr3	21089000	AT3G56990	39.645	5.30943
Chr1	8235000	AT1G23205	0.021678	blue	Chr1	8241000	AT1G23210	1.97855	0.99172
Chr4	12177000	AT4G23280	0.0219142	blue	Chr4	12187000	AT4G23310	0	-6.64386
Chr1	20755000	AT1G55560	0.0220119	blue	Chr1	20759000	AT1G55570	0	-6.64386
Chr3	8355000	AT3G23350	0.02205	blue	Chr3	8359000	AT3G23370	3.90892	1.97046
Chr2	9845000	AT2G23130	0.0223699	blue	Chr2	9849000	AT2G23140	9.18706	3.20117
Chr2	7477000	AT2G17180	0.0228477	blue	Chr2	7481000	AT2G17190	42.0455	5.39422
Chr5	7541000	AT5G22680	0.0229826	blue	Chr5	7545000	AT5G22690	4.02728	2.01339
Chr1	29705000	AT1G78970	0.0231909	blue	Chr1	29709000	AT1G78980	0	-6.64386
Chr1	5183000	AT1G15050	0.0232935	blue	Chr1	5187000	AT1G15060	10.1233	3.34103
Chr5	15609000	AT5G38990	0.0234333	blue	Chr5	15613000	AT5G39000	0	-6.64386
Chr4	7547000	AT4G12890	0.0235066	blue	Chr4	7551000	AT4G12910	26.2425	4.71438
Chr4	13305000	AT4G26280	0.0237123	blue	Chr4	13309000	AT4G26300	40.4295	5.33769
Chr2	18783000	AT2G45580	0.0238485	blue	Chr2	18787000	AT2G45590	4.84596	2.27976
Chr1	4859000	AT1G14220	0.0238638	blue	Chr1	4863000	AT1G14230	24.0679	4.58964
Chr4	18037000	AT4G38590	0.0242134	blue	Chr4	18041000	AT4G38600	47.1063	5.55815
Chr4	8411000	AT4G14670	0.0243262	blue	Chr4	8415000	AT4G14680	4.52911	2.18241
Chr2	16177000	AT2G38690	0.0247385	blue	Chr2	16181000	AT2G38700	38.6313	5.27207
Chr5	3433000	AT5G10880	0.0248715	blue	Chr5	3437000	AT5G10900	3.19289	1.67938
Chr3	18343000	AT3G49480	0.0251079	blue	Chr3	18347000	AT3G49490	48.0172	5.58578
Chr5	26403000	AT5G66020	0.0251974	blue	Chr5	26407000	AT5G66030	58.8972	5.88037
Chr2	10517000	AT2G24710	0.0258153	blue	Chr2	10525000	AT2G24720	0	-6.64386
Chr4	14925000	AT4G30540	0.0258456	blue	Chr4	14929000	AT4G30560	7.13181	2.83629
Chr1	25343000	AT1G67623	0.025916	blue	Chr1	25347000	AT1G67630	22.3793	4.48474
Chr1	17967000	AT1G48600	0.0261361	blue	Chr1	17971000	AT1G48610	14.0426	3.81276
Chr4	8223000	AT4G14280	0.0262698	blue	Chr4	8227000	AT4G14290	13.8866	3.79666
Chr3	8563000	AT3G23760	0.0264743	blue	Chr3	8567000	AT3G23770	0	-6.64386
Chr4	1547000	AT4G03480	0.026529	blue	Chr4	1551000	AT4G03490	1.19308	0.266737
Chr3	11475000	AT3G29638	0.0265686	blue	Chr3	11479000	AT3G29639	0.145797	-2.68226
Chr2	471000	AT2G02000	0.0266152	blue	Chr2	475000	AT2G02010	1.70493	0.778147
Chr1	8677000	AT1G24480	0.0266174	blue	Chr1	8681000	AT1G24485	0.0309438	-4.61021
Chr5	4167000	AT5G13130	0.027405	blue	Chr5	4171000	AT5G13140	0.576706	-0.76929
Chr5	4167000	AT5G13130	0.027405	blue	Chr5	4173000	AT5G13150	0.788332	-0.324939
Chr5	24803000	AT5G61720	0.0275691	blue	Chr5	24811000	AT5G61740	6.464	2.69466
Chr5	24803000	AT5G61720	0.0275691	blue	Chr5	24813000	AT5G61750	0	-6.64386
Chr5	24803000	AT5G61720	0.0275691	blue	Chr5	24807000	AT5G61730	1.69175	0.767016
Chr3	22065000	AT3G59730	0.0275992	blue	Chr3	22069000	AT3G59740	0.219857	-2.12119
Chr3	3749000	AT3G11870	0.0277844	blue	Chr3	3753000	AT3G11880	20.664	4.36974
Chr3	14839000	AT3G42723	0.0279484	blue	Chr3	14843000	AT3G42725	9.1098	3.189
Chr1	7669000	AT1G21850	0.0282009	blue	Chr1	7673000	AT1G21860	0	-6.64386
Chr4	13529000	AT4G26930	0.0282634	blue	Chr4	13539000	AT4G26960	4.91126	2.29903
Chr1	22219000	AT1G60260	0.0283115	blue	Chr1	22223000	AT1G60270	0.133131	-2.80459
Chr1	25245000	AT1G67390	0.0284067	blue	Chr1	25249000	AT1G67400	3.56597	1.83833
Chr5	14779000	AT5G37320	0.0285034	blue	Chr5	14789000	AT5G37340	8.46827	3.08377
Chr2	845000	AT2G02890	0.028533	blue	Chr2	849000	AT2G02910	10.4188	3.3825
Chr5	24791000	AT5G61690	0.0287023	blue	Chr5	24795000	AT5G61700	0	-6.64386
Chr1	3229000	AT1G09930	0.0289586	blue	Chr1	3233000	AT1G09932	3.2667	1.71224
Chr1	3229000	AT1G09930	0.0289586	blue	Chr1	3235000	AT1G09935	0	-6.64386
Chr4	6449000	AT4G10410	0.0294827	blue	Chr4	6453000	AT4G10420	4.31972	2.11427
Chr1	15977000	AT1G42550	0.0298438	blue	Chr1	15981000	AT1G42560	0.0137355	-5.39681
Chr2	8649000	AT2G20030	0.0302582	blue	Chr2	8653000	AT2G20050	9.30665	3.21981
Chr5	18699000	AT5G46110	0.0303714	blue	Chr5	18703000	AT5G46130	0.0491048	-4.08058
Chr1	9769000	AT1G28020	0.0304549	blue	Chr1	9773000	AT1G28030	0	-6.64386
Chr1	9771000	AT1G28020	0.0304549	blue	Chr1	9775000	AT1G28040	0	-6.64386
Chr1	11643000	AT1G32270	0.0305423	blue	Chr1	11647000	AT1G32280	0	-6.64386
Chr4	10483000	AT4G19170	0.0306906	blue	Chr4	10487000	AT4G19180	7.6261	2.93284
Chr3	339000	AT3G02020	0.0310031	blue	Chr3	347000	AT3G02030	9.2567	3.21206
Chr4	335000	AT4G00780	0.031599	blue	Chr4	339000	AT4G00800	15.9925	4.00022
Chr3	379000	AT3G02125	0.0316499	blue	Chr3	383000	AT3G02130	10.7044	3.42148
Chr1	5551000	AT1G16225	0.0319482	blue	Chr1	5555000	AT1G16240	69.7086	6.12347
Chr3	21765000	AT3G58860	0.0321034	blue	Chr3	21769000	AT3G58880	0	-6.64386
Chr2	12503000	AT2G29100	0.0327743	blue	Chr2	12507000	AT2G29110	0.122084	-2.92047
Chr2	14073000	AT2G33205	0.0329729	blue	Chr2	14077000	AT2G33210	43.1089	5.43025
Chr1	817000	AT1G03320	0.0329964	blue	Chr1	821000	AT1G03340	0.0154946	-5.29367
Chr2	14537000	AT2G34490	0.0331286	blue	Chr2	14541000	AT2G34500	1.08389	0.129467
Chr3	20987000	AT3G56660	0.0331516	blue	Chr3	20995000	AT3G56690	10.3908	3.37862
Chr3	3409000	AT3G10890	0.0332885	blue	Chr3	3413000	AT3G10910	0	-6.64386
Chr4	12543000	AT4G24170	0.0335117	blue	Chr4	12547000	AT4G24175	3.45697	1.79367
Chr4	12543000	AT4G24170	0.0335117	blue	Chr4	12553000	AT4G24190	181.475	7.50371
Chr4	12543000	AT4G24170	0.0335117	blue	Chr4	12551000	AT4G24180	0	-6.64386
Chr2	19009000	AT2G46300	0.0335224	blue	Chr2	19013000	AT2G46310	15.5256	3.95751
Chr4	15319000	AT4G31610	0.033554	blue	Chr4	15329000	AT4G31640	0.0361979	-4.43603
Chr4	15319000	AT4G31610	0.033554	blue	Chr4	15323000	AT4G31620	0.0726232	-3.59731
Chr1	5607000	AT1G16400	0.0340283	blue	Chr1	5611000	AT1G16410	0	-6.64386
Chr1	11463000	AT1G31920	0.0340322	blue	Chr1	11467000	AT1G31930	16.3224	4.02967
Chr2	17075000	AT2G40925	0.0341113	blue	Chr2	17079000	AT2G40930	19.6366	4.29621
Chr5	24613000	AT5G61180	0.034242	blue	Chr5	24617000	AT5G61190	25.2863	4.66085
Chr2	9101000	AT2G21237	0.0343387	blue	Chr2	9105000	AT2G21250	83.9513	6.39165
Chr3	16649000	AT3G45390	0.0347418	blue	Chr3	16653000	AT3G45400	3.33217	1.74079
Chr2	12035000	AT2G28220	0.0347827	blue	Chr2	12039000	AT2G28230	20.2837	4.34296
Chr5	23409000	AT5G57785	0.0352599	blue	Chr5	23413000	AT5G57790	7.60659	2.92915
Chr3	2669000	AT3G08790	0.0355522	blue	Chr3	2673000	AT3G08800	4.30331	2.10879
Chr1	9539000	AT1G27461	0.0358057	blue	Chr1	9543000	AT1G27470	34.8562	5.12376
Chr5	24189000	AT5G60060	0.0360569	blue	Chr5	24197000	AT5G60090	0	-6.64386
Chr5	24189000	AT5G60060	0.0360569	blue	Chr5	24199000	AT5G60100	14.3384	3.84282
Chr5	14241000	AT5G36180	0.0361033	blue	Chr5	14245000	AT5G36200	0	-6.64386
Chr5	22465000	AT5G55430	0.0361979	blue	Chr5	22469000	AT5G55460	2.7385	1.45864
Chr3	3505000	AT3G11180	0.0362576	blue	Chr3	3509000	AT3G11200	63.7103	5.99368
Chr5	15865000	AT5G39620	0.036436	blue	Chr5	15869000	AT5G39630	1.32086	0.41236
Chr1	28603000	AT1G76240	0.0364953	blue	Chr1	28607000	AT1G76250	1.06691	0.106896
Chr3	23391000	AT3G63320	0.0365415	blue	Chr3	23395000	AT3G63340	18.3239	4.19644
Chr5	19381000	AT5G47850	0.0365738	blue	Chr5	19385000	AT5G47870	19.4942	4.28571
Chr1	4851000	AT1G14185	0.036715	blue	Chr1	4855000	AT1G14200	9.1325	3.19259
Chr1	18589000	AT1G50190	0.0369189	blue	Chr1	18593000	AT1G50200	151.428	7.24258
Chr1	10897000	AT1G30710	0.036989	blue	Chr1	10901000	AT1G30730	8.47528	3.08496
Chr5	6721000	AT5G19880	0.0371846	blue	Chr5	6725000	AT5G19890	0.673992	-0.547949
Chr3	8661000	AT3G23970	0.0372471	blue	Chr3	8665000	AT3G23980	25.5075	4.67341
Chr5	8127000	AT5G24040	0.0372626	blue	Chr5	8131000	AT5G24060	17.6314	4.14089
Chr1	6091000	AT1G17710	0.0373605	blue	Chr1	6095000	AT1G17720	54.7571	5.77524
Chr5	9231000	AT5G26300	0.0374405	blue	Chr5	9235000	AT5G26310	0.0127863	-5.45569
Chr2	821000	AT2G02835	0.0375346	blue	Chr2	829000	AT2G02860	15.0379	3.91149
Chr2	821000	AT2G02835	0.0375346	blue	Chr2	827000	AT2G02850	6.12272	2.61653
Chr1	22243000	AT1G60360	0.0376105	blue	Chr1	22247000	AT1G60380	0.0241698	-4.87114
Chr4	505000	AT4G01190	0.03776	blue	Chr4	509000	AT4G01210	16.078	4.00791
Chr1	3405000	AT1G10385	0.0378013	blue	Chr1	3411000	AT1G10390	54.0631	5.75684
Chr3	17723000	AT3G48010	0.0379898	blue	Chr3	17727000	AT3G48030	10.7426	3.42662
Chr5	5947000	AT5G17960	0.0380137	blue	Chr5	5951000	AT5G17970	0.0277563	-4.72714
Chr3	10649000	AT3G28415	0.0380366	blue	Chr3	10655000	AT3G28420	0.106031	-3.10742
Chr3	10649000	AT3G28415	0.0380366	blue	Chr3	10657000	AT3G28430	8.46404	3.08305
Chr5	26747000	AT5G67000	0.0382322	blue	Chr5	26751000	AT5G67020	0.483556	-1.01871
Chr2	18311000	AT2G44330	0.0385508	blue	Chr2	18319000	AT2G44350	66.698	6.05979
Chr2	18311000	AT2G44330	0.0385508	blue	Chr2	18315000	AT2G44340	0	-6.64386
Chr2	1097000	AT2G03600	0.0386275	blue	Chr2	1101000	AT2G03620	11.4099	3.51348
Chr5	24009000	AT5G59590	0.0386347	blue	Chr5	24013000	AT5G59610	2.21824	1.15591
Chr1	19111000	AT1G51530	0.0387233	blue	Chr1	19115000	AT1G51538	0	-6.64386
Chr4	1489000	AT4G03380	0.0387236	blue	Chr4	1493000	AT4G03390	36.005	5.17052
Chr4	10239000	AT4G18596	0.0388087	blue	Chr4	10243000	AT4G18600	8.07114	3.01456
Chr2	15233000	AT2G36325	0.0388421	blue	Chr2	15237000	AT2G36340	8.41821	3.07523
Chr1	7877000	AT1G22290	0.0391379	blue	Chr1	7881000	AT1G22300	235.935	7.88231
Chr1	27129000	AT1G72110	0.03915	blue	Chr1	27133000	AT1G72120	8.56032	3.09935
Chr1	27131000	AT1G72110	0.03915	blue	Chr1	27135000	AT1G72125	0.301336	-1.68346
Chr3	16951000	AT3G46160	0.0395098	blue	Chr3	16955000	AT3G46180	9.82079	3.29731
Chr5	5567000	AT5G16920	0.0396956	blue	Chr5	5571000	AT5G16930	17.5835	4.13697
Chr5	4949000	AT5G15240	0.0397542	blue	Chr5	4953000	AT5G15260	7.16864	2.84371
Chr5	21391000	AT5G52780	0.03979	blue	Chr5	21395000	AT5G52790	0.984229	-0.00835032
Chr3	18597000	AT3G50150	0.0400274	blue	Chr3	18601000	AT3G50160	0	-6.64386
Chr3	18597000	AT3G50150	0.0400274	blue	Chr3	18605000	AT3G50180	0.208568	-2.19385
Chr3	18597000	AT3G50150	0.0400274	blue	Chr3	18603000	AT3G50170	0.130468	-2.83169
Chr1	18021000	AT1G48730	0.0401571	blue	Chr1	18025000	AT1G48740	0.631668	-0.640101
Chr2	15865000	AT2G37900	0.0402444	blue	Chr2	15869000	AT2G37920	2.41477	1.27785
Chr4	8213000	AT4G14250	0.0403673	blue	Chr4	8217000	AT4G14260	0	-6.64386
Chr4	7523000	AT4G12810	0.0406446	blue	Chr4	7533000	AT4G12830	2.51798	1.33798
Chr3	19043000	AT3G51300	0.0411867	blue	Chr3	19047000	AT3G51310	40.1326	5.32706
Chr3	22849000	AT3G61730	0.0414966	blue	Chr3	22853000	AT3G61740	4.52915	2.18242
Chr1	3597000	AT1G10790	0.0417895	blue	Chr1	3601000	AT1G10820	19.6563	4.29765
Chr4	12633000	AT4G24430	0.042068	blue	Chr4	12637000	AT4G24450	0.337842	-1.5235
Chr4	13475000	AT4G26740	0.0422248	blue	Chr4	13479000	AT4G26760	48.0202	5.58587
Chr3	20811000	AT3G56080	0.042265	blue	Chr3	20815000	AT3G56090	41.5112	5.37578
Chr2	14745000	AT2G34960	0.04246	blue	Chr2	14749000	AT2G34980	0.940063	-0.0739056
Chr2	5591000	AT2G13430	0.0425976	blue	Chr2	5595000	AT2G13440	14.2116	3.83002
Chr5	2863000	AT5G09210	0.0427817	blue	Chr5	2867000	AT5G09220	3.59087	1.84834
Chr1	24203000	AT1G65140	0.0428	blue	Chr1	24211000	AT1G65170	0	-6.64386
Chr1	24203000	AT1G65140	0.0428	blue	Chr1	24213000	AT1G65180	0.674688	-0.546482
Chr5	1121000	AT5G04120	0.0428739	blue	Chr5	1125000	AT5G04130	24.6058	4.62151
Chr4	10747000	AT4G19750	0.0428839	blue	Chr4	10751000	AT4G19760	0	-6.64386
Chr4	13057000	AT4G25580	0.0430222	blue	Chr4	13061000	AT4G25600	6.79976	2.7676
Chr1	1675000	AT1G05610	0.0431539	blue	Chr1	1679000	AT1G05620	32.1053	5.00519
Chr3	9279000	AT3G25550	0.0432413	blue	Chr3	9289000	AT3G25570	0	-6.64386
Chr1	20517000	AT1G55010	0.0433968	blue	Chr1	20527000	AT1G55020	71.3897	6.15785
Chr2	16493000	AT2G39510	0.0434239	blue	Chr2	16497000	AT2G39520	1.01594	0.0369528
Chr5	9505000	AT5G27010	0.0439526	blue	Chr5	9509000	AT5G27030	30.4858	4.93054
Chr4	18131000	AT4G38860	0.0441421	blue	Chr4	18135000	AT4G38880	0	-6.64386
Chr4	18131000	AT4G38860	0.0441421	blue	Chr4	18137000	AT4G38890	35.5109	5.15059
Chr1	5533000	AT1G16150	0.0442489	blue	Chr1	5537000	AT1G16160	0.27733	-1.79922
Chr1	5533000	AT1G16150	0.0442489	blue	Chr1	5539000	AT1G16170	5.24093	2.39257
Chr4	13733000	AT4G27460	0.0442741	blue	Chr4	13737000	AT4G27480	2.17437	1.12722
Chr5	21991000	AT5G54190	0.0443922	blue	Chr5	21995000	AT5G54200	16.8483	4.07539
Chr5	17835000	AT5G44270	0.0445048	blue	Chr5	17839000	AT5G44280	13.6001	3.76661
Chr3	767000	AT3G03290	0.044549	blue	Chr3	771000	AT3G03300	21.9408	4.4562
Chr4	18133000	AT4G38870	0.0446776	blue	Chr4	18137000	AT4G38890	35.5109	5.15059
Chr5	7193000	AT5G21150	0.0448773	blue	Chr5	7199000	AT5G21160	75.2124	6.23309
Chr5	15773000	AT5G39420	0.045212	blue	Chr5	15777000	AT5G39430	0	-6.64386
Chr5	15773000	AT5G39420	0.045212	blue	Chr5	15783000	AT5G39440	0	-6.64386
Chr5	3155000	AT5G10090	0.0456615	blue	Chr5	3159000	AT5G10100	5.82119	2.54379
Chr2	15603000	AT2G37140	0.0457849	blue	Chr2	15607000	AT2G37150	6.48232	2.69873
Chr1	12395000	AT1G34050	0.046244	blue	Chr1	12399000	AT1G34065	9.77713	3.29089
Chr4	487000	AT4G01130	0.0464779	blue	Chr4	491000	AT4G01140	0.287421	-1.74942
Chr3	17119000	AT3G46490	0.0467583	blue	Chr3	17125000	AT3G46510	34.2296	5.09759
Chr1	22609000	AT1G61300	0.0470606	blue	Chr1	22613000	AT1G61310	7.37587	2.88477
Chr3	22191000	AT3G60090	0.0470927	blue	Chr3	22195000	AT3G60100	0.0263745	-4.78093
Chr2	14511000	AT2G34370	0.0472377	blue	Chr2	14515000	AT2G34390	50.5698	5.66049
Chr5	5705000	AT5G17320	0.0475084	blue	Chr5	5715000	AT5G17330	133.866	7.06476
Chr3	22859000	AT3G61750	0.0478892	blue	Chr3	22863000	AT3G61760	1.07526	0.118046
Chr2	8941000	AT2G20750	0.048055	blue	Chr2	8945000	AT2G20760	109.917	6.78041
Chr1	24277000	AT1G65350	0.0481885	blue	Chr1	24285000	AT1G65370	319.584	8.32009
Chr1	8707000	AT1G24570	0.0484421	blue	Chr1	8711000	AT1G24575	1.38641	0.481722
Chr1	28245000	AT1G75250	0.0489534	blue	Chr1	28249000	AT1G75260	0.261674	-1.88005
Chr5	26393000	AT5G65980	0.0493204	blue	Chr5	26397000	AT5G66000	4.41222	2.14477
Chr4	6355000	AT4G10200	0.0493298	blue	Chr4	6359000	AT4G10210	0	-6.64386
Chr4	6355000	AT4G10200	0.0493298	blue	Chr4	6363000	AT4G10220	0	-6.64386
Chr2	941000	AT2G03130	0.0496815	blue	Chr2	945000	AT2G03140	8.79272	3.13795
Chr1	955000	AT1G03790	0.0497247	blue	Chr1	965000	AT1G03830	17.4462	4.12567
Chr3	19215000	AT3G51810	0.0500118	blue	Chr3	19219000	AT3G51820	1.94292	0.965631
Chr4	7881000	AT4G13560	0.0504152	blue	Chr4	7885000	AT4G13570	0.520617	-0.914257
Chr4	7881000	AT4G13560	0.0504152	blue	Chr4	7891000	AT4G13575	0.185811	-2.35246
Chr3	2867000	AT3G09330	0.0506643	blue	Chr3	2871000	AT3G09350	28.3369	4.82512
Chr4	11185000	AT4G20900	0.0507532	blue	Chr4	11189000	AT4G20910	7.6234	2.93233
Chr4	11185000	AT4G20900	0.0507532	blue	Chr4	11195000	AT4G20920	0.106181	-3.10556
Chr1	26707000	AT1G70820	0.0510067	blue	Chr1	26715000	AT1G70850	137.079	7.09896
Chr1	26707000	AT1G70820	0.0510067	blue	Chr1	26711000	AT1G70830	75.2061	6.23297
Chr4	16077000	AT4G33390	0.0510913	blue	Chr4	16081000	AT4G33410	16.7426	4.06631
Chr3	16389000	AT3G44900	0.0512166	blue	Chr3	16397000	AT3G44920	0	-6.64386
Chr3	16389000	AT3G44900	0.0512166	blue	Chr3	16393000	AT3G44910	0	-6.64386
Chr4	10389000	AT4G18970	0.0513501	blue	Chr4	10393000	AT4G18975	7.06722	2.82318
Chr2	15361000	AT2G36650	0.0517941	blue	Chr2	15365000	AT2G36670	12.8809	3.68829
Chr2	7027000	AT2G16210	0.0525497	blue	Chr2	7031000	AT2G16220	0	-6.64386
Chr2	7027000	AT2G16210	0.0525497	blue	Chr2	7037000	AT2G16230	0	-6.64386
Chr3	4519000	AT3G13760	0.0529938	blue	Chr3	4523000	AT3G13772	56.363	5.81693
Chr3	15825000	AT3G44060	0.0530892	blue	Chr3	15829000	AT3G44070	0	-6.64386
Chr3	4851000	AT3G14450	0.0533062	blue	Chr3	4855000	AT3G14460	1.76811	0.830347
Chr3	4851000	AT3G14450	0.0533062	blue	Chr3	4859000	AT3G14470	4.04256	2.01883
Chr4	8149000	AT4G14140	0.0535286	blue	Chr4	8153000	AT4G14145	27.333	4.7731
Chr1	2843000	AT1G08860	0.0538398	blue	Chr1	2847000	AT1G08880	60.9636	5.93011
Chr3	4223000	AT3G13130	0.0539604	blue	Chr3	4227000	AT3G13140	0	-6.64386
Chr2	8699000	AT2G20150	0.0543856	blue	Chr2	8703000	AT2G20170	0.0313414	-4.59627
Chr1	11963000	AT1G33020	0.0544217	blue	Chr1	11967000	AT1G33040	53.6452	5.74565
Chr1	20243000	AT1G54215	0.054491	blue	Chr1	20249000	AT1G54220	14.1107	3.81974
Chr5	17247000	AT5G43000	0.0547477	blue	Chr5	17251000	AT5G43010	49.8264	5.63913
Chr4	16545000	AT4G34650	0.0551311	blue	Chr4	16549000	AT4G34670	673.312	9.39515
Chr4	16543000	AT4G34650	0.0551311	blue	Chr4	16547000	AT4G34660	26.2079	4.71248
Chr3	20455000	AT3G55180	0.055204	grey	Chr3	20459000	AT3G55190	0	-6.64386
Chr2	11673000	AT2G27270	0.055267	grey	Chr2	11677000	AT2G27285	21.4099	4.42088
Chr1	8187000	AT1G23090	0.0557585	grey	Chr1	8197000	AT1G23110	2.40362	1.2712
Chr3	15231000	AT3G43290	0.0558707	grey	Chr3	15235000	AT3G43300	43.2781	5.4359
Chr2	969000	AT2G03210	0.0559103	grey	Chr2	973000	AT2G03240	28.4272	4.82971
Chr5	17377000	AT5G43300	0.056006	grey	Chr5	17381000	AT5G43310	24.4213	4.61066
Chr2	17291000	AT2G41470	0.0562658	grey	Chr2	17295000	AT2G41475	17.1491	4.1009
Chr1	28679000	AT1G76430	0.0574392	grey	Chr1	28683000	AT1G76440	10.0254	3.32703
Chr1	28681000	AT1G76430	0.0574392	grey	Chr1	28689000	AT1G76460	17.1231	4.09871
Chr4	14723000	AT4G30110	0.0574566	grey	Chr4	14733000	AT4G30120	0.00863845	-5.74557
Chr1	24475000	AT1G65800	0.0574942	grey	Chr1	24479000	AT1G65810	0.226739	-2.07863
Chr3	17921000	AT3G48390	0.0575776	grey	Chr3	17925000	AT3G48410	13.0603	3.70822
Chr1	10903000	AT1G30740	0.0576428	grey	Chr1	10907000	AT1G30755	5.59439	2.48656
Chr1	21321000	AT1G57570	0.0581327	grey	Chr1	21329000	AT1G57590	0	-6.64386
Chr2	12441000	AT2G28960	0.0585154	grey	Chr2	12445000	AT2G28970	0.00989001	-5.65181
Chr5	13595000	AT5G35380	0.058789	grey	Chr5	13601000	AT5G35400	6.00281	2.58804
Chr5	13595000	AT5G35380	0.058789	grey	Chr5	13599000	AT5G35390	0	-6.64386
Chr1	24495000	AT1G65850	0.0589959	grey	Chr1	24499000	AT1G65860	0.0133394	-5.42109
Chr1	9121000	AT1G26360	0.0590625	grey	Chr1	9125000	AT1G26370	17.8167	4.15597
Chr1	5427000	AT1G15770	0.059438	grey	Chr1	5431000	AT1G15780	20.983	4.39183
Chr1	27561000	AT1G73300	0.0596009	grey	Chr1	27565000	AT1G73310	8.29507	3.05399
Chr5	6717000	AT5G19870	0.060551	grey	Chr5	6721000	AT5G19880	0.0371846	-4.40554
Chr2	13581000	AT2G31940	0.060551	grey	Chr2	13585000	AT2G31955	17.4357	4.1248
Chr3	16831000	AT3G45800	0.0606464	grey	Chr3	16835000	AT3G45810	0	-6.64386
Chr5	6075000	AT5G18350	0.0608034	grey	Chr5	6085000	AT5G18370	2.75148	1.46544
Chr5	6075000	AT5G18350	0.0608034	grey	Chr5	6081000	AT5G18360	2.87827	1.5302
Chr5	3207000	AT5G10220	0.0617838	grey	Chr5	3211000	AT5G10230	0.144065	-2.69839
Chr5	17127000	AT5G42710	0.0622935	grey	Chr5	17131000	AT5G42720	4.50869	2.1759
Chr5	3099000	AT5G09930	0.0624798	grey	Chr5	3103000	AT5G09950	1.448	0.543988
Chr4	7751000	AT4G13310	0.0637089	grey	Chr4	7755000	AT4G13330	7.37878	2.88534
Chr1	26949000	AT1G71691	0.0640487	grey	Chr1	26953000	AT1G71692	0.215258	-2.15035
Chr3	2173000	AT3G06880	0.0640907	grey	Chr3	2177000	AT3G06890	5.40514	2.437
Chr3	10157000	AT3G27440	0.0644092	grey	Chr3	10161000	AT3G27460	11.9527	3.58047
Chr2	9305000	AT2G21830	0.064761	grey	Chr2	9309000	AT2G21840	2.29062	1.20202
Chr5	3037000	AT5G09780	0.064966	grey	Chr5	3041000	AT5G09790	10.5193	3.39634
Chr4	14201000	AT4G28740	0.0649855	grey	Chr4	14211000	AT4G28760	26.1232	4.70781
Chr1	23561000	AT1G63520	0.0650831	grey	Chr1	23565000	AT1G63530	0.455474	-1.10323
Chr5	25055000	AT5G62400	0.0650903	grey	Chr5	25059000	AT5G62410	19.8827	4.31417
Chr5	18705000	AT5G46140	0.0651523	grey	Chr5	18709000	AT5G46150	22.3395	4.48217
Chr1	22683000	AT1G61480	0.0654328	grey	Chr1	22687000	AT1G61490	2.22551	1.16061
Chr3	20213000	AT3G54600	0.0655993	grey	Chr3	20217000	AT3G54610	14.1267	3.82137
Chr1	10289000	AT1G29395	0.0658418	grey	Chr1	10293000	AT1G29400	39.5922	5.30751
Chr3	19387000	AT3G52270	0.0658806	grey	Chr3	19391000	AT3G52280	31.754	4.98932
Chr4	5241000	AT4G08290	0.0659415	grey	Chr4	5251000	AT4G08310	44.3979	5.47275
Chr4	5241000	AT4G08290	0.0659415	grey	Chr4	5245000	AT4G08300	0	-6.64386
Chr5	1459000	AT5G04950	0.0661343	grey	Chr5	1463000	AT5G04960	1.97719	0.990728
Chr5	1459000	AT5G04950	0.0661343	grey	Chr5	1467000	AT5G04970	0.828986	-0.253281
Chr2	8603000	AT2G19920	0.0661392	grey	Chr2	8609000	AT2G19930	11.1245	3.47697
Chr2	17531000	AT2G42005	0.0664336	grey	Chr2	17535000	AT2G42010	7.65226	2.93777
Chr1	24121000	AT1G64930	0.0668332	grey	Chr1	24125000	AT1G64940	1.70858	0.781221
Chr1	29613000	AT1G78750	0.0678409	grey	Chr1	29617000	AT1G78770	12.5519	3.65099
Chr4	13765000	AT4G27570	0.0681348	grey	Chr4	13769000	AT4G27585	35.3471	5.14393
Chr4	13765000	AT4G27570	0.0681348	grey	Chr4	13775000	AT4G27595	3.95095	1.98585
Chr2	9893000	AT2G23230	0.0684839	grey	Chr2	9899000	AT2G23250	0	-6.64386
Chr2	9893000	AT2G23230	0.0684839	grey	Chr2	9901000	AT2G23260	0	-6.64386
Chr1	19157000	AT1G51670	0.0686961	grey	Chr1	19161000	AT1G51680	61.451	5.9416
Chr1	6789000	AT1G19640	0.0691517	grey	Chr1	6799000	AT1G19650	8.01486	3.00448
Chr2	17711000	AT2G42540	0.0696476	grey	Chr2	17715000	AT2G42560	0	-6.64386
Chr5	16429000	AT5G41030	0.0697605	grey	Chr5	16433000	AT5G41040	12.3724	3.63022
Chr1	7075000	AT1G20400	0.0697644	grey	Chr1	7079000	AT1G20410	21.1609	4.40401
Chr1	23309000	AT1G62935	0.0699518	grey	Chr1	23317000	AT1G62950	2.66821	1.42127
Chr3	1865000	AT3G06160	0.070102	grey	Chr3	1869000	AT3G06170	18.1655	4.18392
Chr5	15795000	AT5G39471	0.0702497	grey	Chr5	15803000	AT5G39480	0	-6.64386
Chr4	17261000	AT4G36590	0.0704738	grey	Chr4	17265000	AT4G36600	0	-6.64386
Chr5	16141000	AT5G40350	0.0706158	grey	Chr5	16145000	AT5G40360	0	-6.64386
Chr5	717000	AT5G03060	0.0709222	grey	Chr5	721000	AT5G03070	10.3439	3.3721
Chr4	14567000	AT4G29740	0.0713596	grey	Chr4	14571000	AT4G29750	8.45372	3.08129
Chr2	7393000	AT2G17010	0.07164	grey	Chr2	7397000	AT2G17020	14.5659	3.86551
Chr3	22103000	AT3G59830	0.0717193	grey	Chr3	22107000	AT3G59845	0.0168467	-5.21911
Chr3	511000	AT3G02470	0.0717367	grey	Chr3	515000	AT3G02490	7.16157	2.84229
Chr3	8957000	AT3G24542	0.0722075	grey	Chr3	8965000	AT3G24560	6.63086	2.73137
Chr3	8957000	AT3G24542	0.0722075	grey	Chr3	8961000	AT3G24550	55.964	5.80668
Chr1	23493000	AT1G63340	0.0725169	grey	Chr1	23497000	AT1G63350	3.07887	1.62708
Chr4	15323000	AT4G31620	0.0726232	grey	Chr4	15327000	AT4G31630	0	-6.64386
Chr2	14863000	AT2G35300	0.0729668	grey	Chr2	14867000	AT2G35320	13.7402	3.78138
Chr5	6747000	AT5G19970	0.0729837	grey	Chr5	6751000	AT5G19980	15.6407	3.96816
Chr1	3217000	AT1G09890	0.0730821	grey	Chr1	3221000	AT1G09910	17.1103	4.09763
Chr5	21471000	AT5G52930	0.0732102	grey	Chr5	21475000	AT5G52950	6.88083	2.78468
Chr3	1689000	AT3G05720	0.0740765	grey	Chr3	1693000	AT3G05725	0	-6.64386
Chr3	17321000	AT3G47020	0.0741307	grey	Chr3	17325000	AT3G47040	0.408343	-1.25724
Chr3	17321000	AT3G47020	0.0741307	grey	Chr3	17329000	AT3G47050	0.702746	-0.488539
Chr1	22495000	AT1G61080	0.074365	grey	Chr1	22505000	AT1G61095	0	-6.64386
Chr3	16159000	AT3G44570	0.0747168	grey	Chr3	16167000	AT3G44600	33.3178	5.05865
Chr2	15683000	AT2G37370	0.0750584	grey	Chr2	15687000	AT2G37380	0.573826	-0.776389
Chr1	29899000	AT1G79480	0.0757056	grey	Chr1	29903000	AT1G79490	10.1462	3.34429
Chr1	25445000	AT1G67860	0.0763382	grey	Chr1	25451000	AT1G67870	0.613773	-0.680907
Chr1	21691000	AT1G58390	0.0764762	grey	Chr1	21697000	AT1G58400	18.0711	4.17641
Chr5	18591000	AT5G45830	0.0766377	grey	Chr5	18595000	AT5G45840	0.119542	-2.94851
Chr2	3577000	AT2G07750	0.0767018	grey	Chr2	3585000	AT2G07760	0	-6.64386
Chr5	20203000	AT5G49730	0.076742	grey	Chr5	20207000	AT5G49740	0.0175231	-5.18321
Chr3	21227000	AT3G57370	0.0768197	grey	Chr3	21231000	AT3G57380	6.21183	2.63734
Chr2	17809000	AT2G42800	0.076878	grey	Chr2	17813000	AT2G42810	50.5394	5.65962
Chr2	267000	AT2G01590	0.0772724	grey	Chr2	271000	AT2G01600	36.5229	5.19112
Chr2	8827000	AT2G20470	0.0773236	grey	Chr2	8831000	AT2G20480	1.24429	0.326872
Chr2	13793000	AT2G32487	0.0781108	grey	Chr2	13797000	AT2G32500	3.38536	1.76356
Chr2	8071000	AT2G18590	0.0782576	grey	Chr2	8075000	AT2G18600	7.59105	2.9262
Chr2	13077000	AT2G30690	0.0797511	grey	Chr2	13083000	AT2G30700	26.3643	4.72106
Chr2	13077000	AT2G30690	0.0797511	grey	Chr2	13081000	AT2G30695	5.49851	2.46166
Chr1	20829000	AT1G55720	0.0798153	grey	Chr1	20833000	AT1G55730	10.9338	3.45205
Chr5	24941000	AT5G62100	0.079878	grey	Chr5	24947000	AT5G62120	0	-6.64386
Chr5	24941000	AT5G62100	0.079878	grey	Chr5	24951000	AT5G62130	4.33655	2.11987
Chr5	24941000	AT5G62100	0.079878	grey	Chr5	24945000	AT5G62110	0	-6.64386
Chr3	16783000	AT3G45710	0.0800301	grey	Chr3	16791000	AT3G45740	17.0171	4.08976
Chr3	4297000	AT3G13280	0.080505	grey	Chr3	4307000	AT3G13300	49.6875	5.6351
Chr3	4297000	AT3G13280	0.080505	grey	Chr3	4301000	AT3G13290	12.7645	3.6752
Chr1	20627000	AT1G55290	0.0811301	grey	Chr1	20631000	AT1G55310	73.5545	6.20094
Chr1	4625000	AT1G13490	0.0812625	grey	Chr1	4629000	AT1G13500	0.159708	-2.55888
Chr1	20751000	AT1G55550	0.0814582	grey	Chr1	20755000	AT1G55560	0.0220119	-4.96525
Chr1	20749000	AT1G55550	0.0814582	grey	Chr1	20759000	AT1G55570	0	-6.64386
Chr5	5353000	AT5G16350	0.0814771	grey	Chr5	5357000	AT5G16370	17.914	4.16382
Chr3	8617000	AT3G23860	0.0815547	grey	Chr3	8621000	AT3G23870	2.84859	1.5153
Chr3	19585000	AT3G52840	0.0815776	grey	Chr3	19589000	AT3G52850	122.209	6.93333
Chr3	23215000	AT3G62750	0.081711	grey	Chr3	23219000	AT3G62770	20.1867	4.33605
Chr3	10245000	AT3G27660	0.0820976	grey	Chr3	10249000	AT3G27670	8.0896	3.01785
Chr4	12151000	AT4G23210	0.0821028	grey	Chr4	12155000	AT4G23220	0.185703	-2.35326
Chr2	11873000	AT2G27880	0.0821886	grey	Chr2	11881000	AT2G27900	24.2987	4.6034
Chr2	9303000	AT2G21820	0.0832032	grey	Chr2	9309000	AT2G21840	2.29062	1.20202
Chr1	27933000	AT1G74290	0.0832989	grey	Chr1	27937000	AT1G74310	10.5207	3.39653
Chr3	22093000	AT3G59790	0.0836552	grey	Chr3	22097000	AT3G59810	24.649	4.62404
Chr3	8203000	AT3G23060	0.0846916	grey	Chr3	8207000	AT3G23070	10.4712	3.38973
Chr2	8007000	AT2G18470	0.0865203	grey	Chr2	8011000	AT2G18480	0	-6.64386
Chr4	15683000	AT4G32500	0.0871288	grey	Chr4	15691000	AT4G32520	66.2518	6.05011
Chr4	15683000	AT4G32500	0.0871288	grey	Chr4	15687000	AT4G32510	0	-6.64386
Chr2	17231000	AT2G41342	0.0874923	grey	Chr2	17235000	AT2G41360	0	-6.64386
Chr1	8541000	AT1G24145	0.0882795	grey	Chr1	8545000	AT1G24148	0.0725171	-3.59916
Chr3	18763000	AT3G50560	0.0887628	grey	Chr3	18767000	AT3G50570	0.0286916	-4.69184
Chr3	4647000	AT3G14030	0.0889212	grey	Chr3	4651000	AT3G14050	11.4392	3.51717
Chr4	6969000	AT4G11470	0.0891718	grey	Chr4	6973000	AT4G11480	0.725097	-0.443993
Chr3	3000	AT3G01015	0.0893707	grey	Chr3	7000	AT3G01030	0.020079	-5.0551
Chr4	12131000	AT4G23160	0.0898188	grey	Chr4	12135000	AT4G23170	0.037372	-4.39982
Chr5	6071000	AT5G18340	0.090024	grey	Chr5	6075000	AT5G18350	0.0608034	-3.82004
Chr3	19857000	AT3G53550	0.090287	grey	Chr3	19861000	AT3G53560	19.5631	4.2908
Chr3	21623000	AT3G58450	0.0904066	grey	Chr3	21627000	AT3G58470	22.1728	4.47137
Chr4	11685000	AT4G22050	0.0905709	grey	Chr4	11693000	AT4G22070	0.779861	-0.340329
Chr4	11685000	AT4G22050	0.0905709	grey	Chr4	11689000	AT4G22060	0	-6.64386
Chr3	17129000	AT3G46520	0.0923136	grey	Chr3	17133000	AT3G46530	0.811049	-0.28446
Chr1	26761000	AT1G70970	0.0926722	grey	Chr1	26765000	AT1G70985	0	-6.64386
Chr1	29431000	AT1G78230	0.0928435	grey	Chr1	29435000	AT1G78240	17.729	4.14885
Chr2	15067000	AT2G35890	0.0929886	grey	Chr2	15071000	AT2G35900	19.1603	4.2608
Chr1	9401000	AT1G27080	0.0940238	grey	Chr1	9405000	AT1G27090	116.189	6.86045
Chr3	17571000	AT3G47660	0.0950948	grey	Chr3	17575000	AT3G47670	18.557	4.21467
Chr2	14033000	AT2G33080	0.0954039	grey	Chr2	14037000	AT2G33100	0.710062	-0.473808
Chr2	5725000	AT2G13720	0.0954892	grey	Chr2	5735000	AT2G13760	0	-6.64386
Chr1	9039000	AT1G26140	0.0955023	grey	Chr1	9043000	AT1G26150	23.9511	4.58262
Chr1	20025000	AT1G53640	0.0957997	grey	Chr1	20029000	AT1G53650	7.64753	2.93688
Chr1	20023000	AT1G53640	0.0957997	grey	Chr1	20027000	AT1G53645	30.0434	4.90946
Chr2	11235000	AT2G26410	0.096313	grey	Chr2	11239000	AT2G26420	4.00367	2.00492
Chr2	13615000	AT2G31985	0.0966134	grey	Chr2	13619000	AT2G32000	12.7526	3.67385
Chr5	20463000	AT5G50290	0.0970122	grey	Chr5	20467000	AT5G50300	6.80912	2.76959
Chr1	19931000	AT1G53420	0.097038	grey	Chr1	19941000	AT1G53430	28.2029	4.81829
Chr5	2991000	AT5G09640	0.0972593	grey	Chr5	2995000	AT5G09660	0.523374	-0.90678
Chr5	2989000	AT5G09640	0.0972593	grey	Chr5	2993000	AT5G09650	58.9425	5.88148
Chr2	13519000	AT2G31790	0.0977871	grey	Chr2	13523000	AT2G31800	12.4708	3.64164
Chr3	22163000	AT3G60010	0.0987598	grey	Chr3	22167000	AT3G60030	35.8998	5.16631
Chr1	12221000	AT1G33720	0.0988752	grey	Chr1	12227000	AT1G33730	1.54443	0.636383
Chr5	21235000	AT5G52290	0.098944	grey	Chr5	21239000	AT5G52300	0	-6.64386
Chr5	18453000	AT5G45520	0.0997435	grey	Chr5	18457000	AT5G45530	0	-6.64386
Chr2	18525000	AT2G44920	0.100079	grey	Chr2	18531000	AT2G44930	0	-6.64386
Chr1	26757000	AT1G70960	0.100938	grey	Chr1	26761000	AT1G70970	0.0926722	-3.28388
Chr3	6817000	AT3G19620	0.101908	grey	Chr3	6821000	AT3G19640	37.0986	5.21368
Chr4	13039000	AT4G25530	0.102123	grey	Chr4	13043000	AT4G25540	2.37852	1.25611
Chr3	8025000	AT3G22700	0.102613	grey	Chr3	8029000	AT3G22720	0	-6.64386
Chr2	15819000	AT2G37720	0.102869	grey	Chr2	15823000	AT2G37730	0	-6.64386
Chr3	17601000	AT3G47740	0.103004	grey	Chr3	17611000	AT3G47750	0.00756392	-5.83124
Chr1	4563000	AT1G13310	0.103355	grey	Chr1	4567000	AT1G13320	35.4485	5.14806
Chr3	3567000	AT3G11385	0.10342	grey	Chr3	3575000	AT3G11402	0.602394	-0.707469
Chr3	3567000	AT3G11385	0.10342	grey	Chr3	3571000	AT3G11390	0.710891	-0.472147
Chr1	17493000	AT1G47600	0.103643	grey	Chr1	17497000	AT1G47603	0	-6.64386
Chr3	22659000	AT3G61210	0.103828	grey	Chr3	22663000	AT3G61220	7.9797	2.99814
Chr1	23749000	AT1G64000	0.104686	grey	Chr1	23753000	AT1G64030	0	-6.64386
Chr2	8407000	AT2G19410	0.104943	grey	Chr2	8417000	AT2G19430	18.7595	4.23032
Chr2	8409000	AT2G19410	0.104943	grey	Chr2	8413000	AT2G19420	0	-6.64386
Chr2	8409000	AT2G19410	0.104943	grey	Chr2	8419000	AT2G19440	3.54042	1.82799
Chr2	8893000	AT2G20620	0.105192	grey	Chr2	8897000	AT2G20630	27.4378	4.77862
Chr5	18857000	AT5G46500	0.105607	grey	Chr5	18861000	AT5G46510	25.6924	4.68383
Chr5	3599000	AT5G11290	0.105995	grey	Chr5	3603000	AT5G11300	6.75235	2.75752
Chr3	10655000	AT3G28420	0.106031	grey	Chr3	10659000	AT3G28430	8.46404	3.08305
Chr1	23783000	AT1G64070	0.106151	grey	Chr1	23793000	AT1G64100	0.360093	-1.43404
Chr4	11195000	AT4G20920	0.106181	grey	Chr4	11199000	AT4G20930	7.5257	2.91374
Chr3	17239000	AT3G46810	0.106364	grey	Chr3	17243000	AT3G46820	11.8397	3.56678
Chr3	3139000	AT3G10150	0.106939	grey	Chr3	3143000	AT3G10160	9.64216	3.27085
Chr3	19317000	AT3G52080	0.107404	grey	Chr3	19321000	AT3G52100	13.2301	3.72685
Chr3	19315000	AT3G52080	0.107404	grey	Chr3	19319000	AT3G52090	102.131	6.67441
Chr1	23329000	AT1G62975	0.108659	grey	Chr1	23333000	AT1G62980	2.65214	1.41259
Chr4	419000	AT4G00970	0.10973	grey	Chr4	423000	AT4G00980	6.55926	2.71573
Chr1	17591000	AT1G47770	0.111115	grey	Chr1	17595000	AT1G47780	0	-6.64386
Chr1	17591000	AT1G47770	0.111115	grey	Chr1	17601000	AT1G47790	0	-6.64386
Chr2	481000	AT2G02020	0.112055	grey	Chr2	489000	AT2G02040	23.8732	4.57792
Chr2	479000	AT2G02020	0.112055	grey	Chr2	483000	AT2G02030	0	-6.64386
Chr1	3965000	AT1G11740	0.112526	grey	Chr1	3969000	AT1G11750	29.8788	4.90153
Chr4	18367000	AT4G39500	0.113251	grey	Chr4	18371000	AT4G39520	70.6323	6.14246
Chr2	10215000	AT2G24010	0.114141	grey	Chr2	10219000	AT2G24020	15.1244	3.91976
Chr2	10217000	AT2G24010	0.114141	grey	Chr2	10221000	AT2G24030	0.23825	-2.01014
Chr3	20017000	AT3G54050	0.114425	grey	Chr3	20023000	AT3G54070	0	-6.64386
Chr5	919000	AT5G03620	0.114587	grey	Chr5	923000	AT5G03630	75.9714	6.24757
Chr5	23169000	AT5G57180	0.114778	grey	Chr5	23173000	AT5G57190	0.310093	-1.64344
Chr1	26991000	AT1G71770	0.114828	grey	Chr1	26995000	AT1G71780	20.7452	4.3754
Chr5	17349000	AT5G43230	0.114855	grey	Chr5	17353000	AT5G43240	1.31504	0.406039
Chr1	16715000	AT1G44010	0.115209	grey	Chr1	16725000	AT1G44030	0	-6.64386
Chr4	18369000	AT4G39510	0.115285	grey	Chr4	18373000	AT4G39520	70.6323	6.14246
Chr2	19505000	AT2G47530	0.115652	grey	Chr2	19509000	AT2G47550	12.3203	3.62414
Chr3	7343000	AT3G20950	0.115811	grey	Chr3	7347000	AT3G20960	14.1605	3.82482
Chr3	17235000	AT3G46800	0.115957	grey	Chr3	17239000	AT3G46810	0.106364	-3.10328
Chr3	17235000	AT3G46800	0.115957	grey	Chr3	17243000	AT3G46820	11.8397	3.56678
Chr4	14245000	AT4G28850	0.11629	grey	Chr4	14249000	AT4G28860	29.5369	4.88493
Chr5	4993000	AT5G15380	0.116503	grey	Chr5	4997000	AT5G15390	12.662	3.66357
Chr1	711000	AT1G03055	0.11686	grey	Chr1	721000	AT1G03060	11.1572	3.48119
Chr5	25569000	AT5G63900	0.11733	grey	Chr5	25573000	AT5G63910	19.2509	4.2676
Chr5	17469000	AT5G43490	0.117368	grey	Chr5	17473000	AT5G43500	9.13213	3.19253
Chr4	949000	AT4G02140	0.117844	grey	Chr4	953000	AT4G02150	37.8597	5.24297
Chr1	1393000	AT1G04920	0.11979	grey	Chr1	1397000	AT1G04930	9.03328	3.17685
Chr5	22325000	AT5G55020	0.119846	grey	Chr5	22331000	AT5G55040	37.4622	5.22775
Chr3	9647000	AT3G26330	0.120191	grey	Chr3	9651000	AT3G26340	21.8285	4.4488
Chr5	17567000	AT5G43740	0.120435	grey	Chr5	17571000	AT5G43745	7.151	2.84016
Chr4	10441000	AT4G19050	0.121329	grey	Chr4	10445000	AT4G19060	16.5777	4.05205
Chr4	10441000	AT4G19050	0.121329	grey	Chr4	10451000	AT4G19090	4.74856	2.25053
Chr4	10441000	AT4G19050	0.121329	grey	Chr4	10447000	AT4G19070	8.98311	3.16882
Chr1	3871000	AT1G11500	0.121953	grey	Chr1	3877000	AT1G11540	1.17306	0.242523
Chr1	3871000	AT1G11500	0.121953	grey	Chr1	3875000	AT1G11530	2.29116	1.20236
Chr2	12509000	AT2G29110	0.122084	grey	Chr2	12513000	AT2G29120	0.527787	-0.894895
Chr3	18587000	AT3G50120	0.122954	grey	Chr3	18591000	AT3G50130	2.16948	1.12398
Chr4	12127000	AT4G23150	0.12398	grey	Chr4	12131000	AT4G23160	0.0898188	-3.32454
Chr3	2541000	AT3G07970	0.124799	grey	Chr3	2545000	AT3G07980	5.00163	2.32528
Chr1	20183000	AT1G54070	0.124857	grey	Chr1	20187000	AT1G54080	120.841	6.91708
Chr5	2389000	AT5G07550	0.124897	grey	Chr5	2395000	AT5G07570	0	-6.64386
Chr5	2389000	AT5G07550	0.124897	grey	Chr5	2397000	AT5G07572	0.031729	-4.5828
Chr5	24271000	AT5G60320	0.12526	grey	Chr5	24275000	AT5G60340	141.816	7.14798
Chr5	15427000	AT5G38540	0.125277	grey	Chr5	15433000	AT5G38550	0.0856273	-3.38643
Chr3	20441000	AT3G55150	0.125595	grey	Chr3	20445000	AT3G55160	8.67782	3.11899
Chr3	18143000	AT3G48940	0.125811	grey	Chr3	18151000	AT3G48960	0	-6.64386
Chr1	26227000	AT1G69720	0.126239	grey	Chr1	26231000	AT1G69730	0.0179234	-5.16238
Chr5	24331000	AT5G60510	0.126403	grey	Chr5	24337000	AT5G60540	68.0071	6.08783
Chr5	24331000	AT5G60510	0.126403	grey	Chr5	24335000	AT5G60530	19.0126	4.24964
Chr5	24749000	AT5G61550	0.127281	grey	Chr5	24759000	AT5G61570	0.15081	-2.63657
Chr5	24749000	AT5G61550	0.127281	grey	Chr5	24753000	AT5G61560	2.82086	1.50124
Chr4	701000	AT4G01630	0.127714	grey	Chr4	705000	AT4G01650	16.5445	4.04915
Chr5	561000	AT5G02510	0.128064	grey	Chr5	565000	AT5G02530	85.2125	6.41316
Chr4	13389000	AT4G26520	0.128418	grey	Chr4	13397000	AT4G26540	10.3849	3.37781
Chr4	13389000	AT4G26520	0.128418	grey	Chr4	13393000	AT4G26530	0	-6.64386
Chr5	15423000	AT5G38520	0.128594	grey	Chr5	15427000	AT5G38540	0.125277	-2.88601
Chr3	8175000	AT3G23010	0.128879	grey	Chr3	8179000	AT3G23020	1.26076	0.345692
Chr2	14659000	AT2G34740	0.13019	grey	Chr2	14663000	AT2G34750	94.7791	6.56665
Chr3	18603000	AT3G50170	0.130468	grey	Chr3	18607000	AT3G50180	0.208568	-2.19385
Chr1	3209000	AT1G09880	0.130902	grey	Chr1	3217000	AT1G09890	0.0730821	-3.58932
Chr1	20373000	AT1G54560	0.131044	grey	Chr1	20381000	AT1G54570	6.04678	2.59855
Chr5	18553000	AT5G45730	0.132073	grey	Chr5	18557000	AT5G45740	0.838698	-0.236677
Chr1	22223000	AT1G60270	0.133131	grey	Chr1	22227000	AT1G60280	0	-6.64386
Chr1	26875000	AT1G71300	0.133426	grey	Chr1	26885000	AT1G71330	9.17063	3.19859
Chr1	26875000	AT1G71300	0.133426	grey	Chr1	26879000	AT1G71310	15.231	3.92989
Chr2	12761000	AT2G29940	0.133531	grey	Chr2	12769000	AT2G29960	70.3917	6.13754
Chr2	11441000	AT2G26820	0.134039	grey	Chr2	11445000	AT2G26830	7.02357	2.81426
Chr1	5491000	AT1G15980	0.134101	grey	Chr1	5495000	AT1G16000	50.6498	5.66277
Chr1	663000	AT1G02940	0.135152	grey	Chr1	667000	AT1G02960	28.2741	4.82192
Chr2	15811000	AT2G37700	0.135319	grey	Chr2	15815000	AT2G37710	8.09694	3.01916
Chr5	4857000	AT5G15008	0.135807	grey	Chr5	4861000	AT5G15020	26.8464	4.74719
Chr5	20915000	AT5G51490	0.13599	grey	Chr5	20919000	AT5G51500	0.227872	-2.07174
Chr2	14291000	AT2G33780	0.137148	grey	Chr2	14295000	AT2G33790	0	-6.64386
Chr5	20931000	AT5G51530	0.137333	grey	Chr5	20935000	AT5G51540	10.3263	3.36965
Chr5	10359000	AT5G28410	0.137355	grey	Chr5	10365000	AT5G28420	0.0262084	-4.78753
[truncated: 6,701 more rows]

## Sheet: gene_pairs_WT_T0_larger_10Kb
chr1	fragmentMid1	fragment1_geneID	fragment1_RPKM	fragment1_subset	chr2	fragmentMid2	fragment2_geneID	fragment2_RPKM	fragment2_logRPKM.0.01
Chr4	363000	AT4G00870	0	blue	Chr4	385000	AT4G00900	12.0464	3.59173
Chr4	1791000	AT4G03830	0	blue	Chr4	1871000	AT4G03930	0.0871989	-3.36292
Chr5	1497000	AT5G05070	0	blue	Chr5	1533000	AT5G05170	79.0826	6.30547
Chr3	16433000	AT3G44970	0	blue	Chr3	16461000	AT3G45000	0.267315	-1.8504
Chr5	10169000	AT5G28190	0	blue	Chr5	10189000	AT5G28210	0.231406	-2.05047
Chr5	8597000	AT5G24950	0	blue	Chr5	8633000	AT5G25050	8.38482	3.0695
Chr5	18607000	AT5G45870	0	blue	Chr5	18635000	AT5G45950	0	-6.64386
Chr2	12605000	AT2G29360	0	blue	Chr2	12643000	AT2G29540	18.3125	4.19555
Chr3	16781000	AT3G45700	0	blue	Chr3	16843000	AT3G45830	11.7175	3.55182
Chr2	1239000	AT2G03955	0	blue	Chr2	1315000	AT2G04045	0	-6.64386
Chr1	11489000	AT1G31990	0	blue	Chr1	11513000	AT1G32020	0	-6.64386
Chr3	20287000	AT3G54800	0	blue	Chr3	20313000	AT3G54830	0	-6.64386
Chr5	1221000	AT5G04350	0	blue	Chr5	1239000	AT5G04390	0.366208	-1.4104
Chr3	19531000	AT3G52690	0	blue	Chr3	19543000	AT3G52730	138.434	7.11316
Chr5	19057000	AT5G46930	0	blue	Chr5	19069000	AT5G47000	0	-6.64386
Chr2	12563000	AT2G29220	0	blue	Chr2	12583000	AT2G29260	1.56338	0.653868
Chr4	2695000	AT4G05270	0	blue	Chr4	2715000	AT4G05310	0	-6.64386
Chr5	2253000	AT5G07210	0	blue	Chr5	2269000	AT5G07225	0	-6.64386
Chr1	22527000	AT1G61120	0	blue	Chr1	22539000	AT1G61140	13.5923	3.76577
Chr5	8163000	AT5G24130	0	blue	Chr5	8219000	AT5G24210	2.55212	1.35734
Chr1	171000	AT1G01460	0	blue	Chr1	193000	AT1G01530	0.449731	-1.12114
Chr2	349000	AT2G01810	0	blue	Chr2	413000	AT2G01905	1.01663	0.0379141
Chr4	9347000	AT4G16590	0	blue	Chr4	9389000	AT4G16680	20.893	4.38564
Chr3	10631000	AT3G28390	0	blue	Chr3	10655000	AT3G28420	0.106031	-3.10742
Chr5	15843000	AT5G39560	0	blue	Chr5	15889000	AT5G39690	0	-6.64386
Chr3	20249000	AT3G54700	0	blue	Chr3	20327000	AT3G54860	20.0605	4.32701
Chr5	6299000	AT5G18870	0	blue	Chr5	6331000	AT5G18960	15.4373	3.94928
Chr1	9233000	AT1G26710	0	blue	Chr1	9251000	AT1G26761	0	-6.64386
Chr1	17273000	AT1G46912	0	blue	Chr1	17321000	AT1G47260	36.9761	5.20891
Chr2	7771000	AT2G17890	0	blue	Chr2	7823000	AT2G17975	17.2529	4.1096
Chr5	10813000	AT5G28780	0	blue	Chr5	10839000	AT5G28823	0.0135504	-5.40811
Chr3	8317000	AT3G23270	0	blue	Chr3	8335000	AT3G23300	22.9622	4.52181
Chr1	10933000	AT1G30790	0	blue	Chr1	10961000	AT1G30825	8.7841	3.13654
Chr1	12269000	AT1G33811	0	blue	Chr1	12285000	AT1G33840	0	-6.64386
Chr2	1799000	AT2G05060	0	blue	Chr2	1823000	AT2G05100	0.114645	-3.0041
Chr1	7517000	AT1G21470	0	blue	Chr1	7553000	AT1G21550	0.23067	-2.05487
Chr3	21581000	AT3G58290	0	blue	Chr3	21603000	AT3G58400	0.026225	-4.78687
Chr3	18657000	AT3G50330	0	blue	Chr3	18675000	AT3G50360	76.5797	6.25908
Chr1	28331000	AT1G75470	0	blue	Chr1	28373000	AT1G75560	33.7688	5.07805
Chr1	9233000	AT1G26710	0	blue	Chr1	9247000	AT1G26750	30.1042	4.91237
Chr3	21879000	AT3G59170	0	blue	Chr3	21907000	AT3G59270	0.0442241	-4.20492
Chr3	21619000	AT3G58440	0	blue	Chr3	21631000	AT3G58480	0	-6.64386
Chr1	19657000	AT1G52770	0	blue	Chr1	19711000	AT1G52920	1.67126	0.74954
Chr4	6329000	AT4G10150	0	blue	Chr4	6369000	AT4G10240	0	-6.64386
Chr3	15917000	AT3G44210	0	blue	Chr3	16007000	AT3G44330	40.1133	5.32637
Chr3	7707000	AT3G21880	0	blue	Chr3	7743000	AT3G21970	0	-6.64386
Chr1	28179000	AT1G75040	0	blue	Chr1	28191000	AT1G75100	2.05636	1.04709
Chr2	8521000	AT2G19770	0	blue	Chr2	8595000	AT2G19900	2.15513	1.11446
Chr1	21521000	AT1G58120	0	blue	Chr1	21537000	AT1G58170	0.421414	-1.21285
Chr1	22157000	AT1G60090	0	blue	Chr1	22201000	AT1G60200	72.2797	6.17572
Chr5	2847000	AT5G08730	0	blue	Chr5	2863000	AT5G09210	0.0427817	-4.24382
Chr1	24943000	AT1G66860	0	blue	Chr1	24963000	AT1G66910	0.0338718	-4.51056
Chr5	9139000	AT5G26150	0	blue	Chr5	9227000	AT5G26290	78.3681	6.29238
Chr3	7707000	AT3G21880	0	blue	Chr3	7737000	AT3G21960	0	-6.64386
Chr3	3395000	AT3G10845	0	blue	Chr3	3469000	AT3G11070	17.4164	4.12321
Chr5	23025000	AT5G56920	0	blue	Chr5	23065000	AT5G57000	5.21217	2.38465
Chr3	19405000	AT3G52330	0	blue	Chr3	19475000	AT3G52525	0.131247	-2.8237
Chr2	8521000	AT2G19770	0	blue	Chr2	8609000	AT2G19930	11.1245	3.47697
Chr1	22227000	AT1G60280	0	blue	Chr1	22239000	AT1G60340	0	-6.64386
Chr3	16393000	AT3G44910	0	blue	Chr3	16467000	AT3G45010	35.9203	5.16713
Chr1	12161000	AT1G33530	0	blue	Chr1	12193000	AT1G33612	1.8253	0.87602
Chr2	1131000	AT2G03710	0	blue	Chr2	1149000	AT2G03750	0.154096	-2.60739
Chr3	7707000	AT3G21880	0	blue	Chr3	7735000	AT3G21950	0	-6.64386
Chr3	11915000	AT3G30280	0	blue	Chr3	11957000	AT3G30340	0	-6.64386
Chr2	13055000	AT2G30650	0	blue	Chr2	13077000	AT2G30690	0.0797511	-3.47793
Chr1	24595000	AT1G66060	0	blue	Chr1	24657000	AT1G66200	52.1372	5.70452
Chr3	18529000	AT3G49970	0	blue	Chr3	18573000	AT3G50080	12.7386	3.67227
Chr2	6665000	AT2G15318	0	blue	Chr2	6689000	AT2G15350	0	-6.64386
Chr1	26283000	AT1G69818	0	blue	Chr1	26361000	AT1G69990	0.333953	-1.53972
Chr5	19473000	AT5G48050	0	blue	Chr5	19485000	AT5G48090	1.55308	0.644387
Chr5	13687000	AT5G35475	0	blue	Chr5	13699000	AT5G35510	0	-6.64386
Chr4	15433000	AT4G31900	0	blue	Chr4	15445000	AT4G31920	23.2424	4.53931
Chr2	12563000	AT2G29220	0	blue	Chr2	12601000	AT2G29350	0.526049	-0.899562
Chr5	6303000	AT5G18890	0	blue	Chr5	6329000	AT5G18950	8.2818	3.05169
Chr5	9879000	AT5G27870	0	blue	Chr5	9905000	AT5G27890	0.362708	-1.42388
Chr3	19697000	AT3G53140	0	blue	Chr3	19773000	AT3G53330	0	-6.64386
Chr5	20131000	AT5G49600	0	blue	Chr5	20163000	AT5G49660	3.15365	1.66159
Chr3	10985000	AT3G28960	0	blue	Chr3	11047000	AT3G29060	0	-6.64386
Chr2	10525000	AT2G24720	0	blue	Chr2	10577000	AT2G24830	12.2115	3.61135
Chr3	17053000	AT3G46370	0	blue	Chr3	17075000	AT3G46400	0	-6.64386
Chr1	3817000	AT1G11340	0	blue	Chr1	3829000	AT1G11370	0.0186988	-5.12286
Chr3	17375000	AT3G47190	0	blue	Chr3	17401000	AT3G47250	0.995749	0.00827101
Chr4	14269000	AT4G28920	0	blue	Chr4	14289000	AT4G28980	17.655	4.14282
Chr1	12403000	AT1G34070	0	blue	Chr1	12433000	AT1G34130	26.278	4.71633
Chr1	25593000	AT1G68280	0	blue	Chr1	25633000	AT1G68370	25.0609	4.64794
Chr2	2243000	AT2G05850	0	blue	Chr2	2289000	AT2G05940	19.1337	4.25879
Chr4	6497000	AT4G10510	0	blue	Chr4	6517000	AT4G10550	4.34859	2.12386
Chr4	7377000	AT4G12440	0	blue	Chr4	7431000	AT4G12540	3.39297	1.7668
Chr5	18157000	AT5G44970	0	blue	Chr5	18251000	AT5G45140	25.8999	4.69543
Chr2	11935000	AT2G28030	0	blue	Chr2	11951000	AT2G28060	13.0231	3.70411
Chr1	21409000	AT1G57800	0	blue	Chr1	21489000	AT1G58055	0.138922	-2.74737
Chr1	27875000	AT1G74130	0	blue	Chr1	27899000	AT1G74180	4.43603	2.15252
Chr1	16453000	AT1G43665	0	blue	Chr1	16469000	AT1G43670	11.9306	3.57781
Chr2	12731000	AT2G29830	0	blue	Chr2	12743000	AT2G29880	0	-6.64386
Chr2	1799000	AT2G05060	0	blue	Chr2	1845000	AT2G05120	13.9506	3.80329
Chr5	16115000	AT5G40310	0	blue	Chr5	16133000	AT5G40340	31.625	4.98345
Chr5	21607000	AT5G53270	0	blue	Chr5	21635000	AT5G53310	34.0581	5.09035
Chr1	7517000	AT1G21470	0	blue	Chr1	7549000	AT1G21540	0	-6.64386
Chr1	12305000	AT1G33880	0	blue	Chr1	12351000	AT1G33970	31.733	4.98837
Chr2	8173000	AT2G18880	0	blue	Chr2	8265000	AT2G19090	7.55494	2.91933
Chr5	5259000	AT5G16100	0	blue	Chr5	5271000	AT5G16140	5.64385	2.49923
Chr5	13359000	AT5G35090	0	blue	Chr5	13425000	AT5G35180	23.3619	4.5467
Chr3	7731000	AT3G21940	0	blue	Chr3	7743000	AT3G21970	0	-6.64386
Chr3	23267000	AT3G62950	0	blue	Chr3	23311000	AT3G63080	26.5127	4.72916
Chr5	16741000	AT5G41820	0	blue	Chr5	16755000	AT5G41840	0	-6.64386
Chr5	14863000	AT5G37470	0	blue	Chr5	14889000	AT5G37490	0.14705	-2.6707
Chr1	9569000	AT1G27550	0	blue	Chr1	9591000	AT1G27580	14.7393	3.88258
Chr5	24489000	AT5G60880	0	blue	Chr5	24501000	AT5G60900	0.208101	-2.19693
Chr1	12557000	AT1G34390	0	blue	Chr1	12593000	AT1G34440	0.507113	-0.951449
Chr2	6825000	AT2G15660	0	blue	Chr2	6879000	AT2G15790	24.0917	4.59106
Chr3	16393000	AT3G44910	0	blue	Chr3	16433000	AT3G44970	0	-6.64386
Chr5	17423000	AT5G43390	0	blue	Chr5	17461000	AT5G43460	90.9972	6.50791
Chr3	21567000	AT3G58230	0	blue	Chr3	21579000	AT3G58280	0	-6.64386
Chr3	11261000	AT3G29340	0	blue	Chr3	11281000	AT3G29375	15.3344	3.93964
Chr4	13601000	AT4G27110	0	blue	Chr4	13669000	AT4G27300	0.0222737	-4.9535
Chr5	25219000	AT5G62800	0	blue	Chr5	25263000	AT5G62950	32.0895	5.00448
Chr2	10059000	AT2G23640	0	blue	Chr2	10099000	AT2G23740	16.2215	4.02073
Chr5	22613000	AT5G55870	0	blue	Chr5	22625000	AT5G55893	0	-6.64386
Chr1	3235000	AT1G09935	0	blue	Chr1	3267000	AT1G10010	0	-6.64386
Chr2	10433000	AT2G24560	0	blue	Chr2	10459000	AT2G24610	0.410076	-1.25128
Chr3	7743000	AT3G21970	0	blue	Chr3	7765000	AT3G22050	0	-6.64386
Chr3	1847000	AT3G06120	0	blue	Chr3	1863000	AT3G06150	8.29907	3.05469
Chr5	3895000	AT5G12060	0	blue	Chr5	3913000	AT5G12100	8.62916	3.11089
Chr2	7655000	AT2G17600	0	blue	Chr2	7671000	AT2G17650	0.600533	-0.711859
Chr5	1485000	AT5G05030	0	blue	Chr5	1497000	AT5G05070	0	-6.64386
Chr5	985000	AT5G03750	0	blue	Chr5	997000	AT5G03770	9.31072	3.22044
Chr5	14953000	AT5G37640	0	blue	Chr5	14969000	AT5G37670	1.26543	0.350979
Chr5	21119000	AT5G52000	0	blue	Chr5	21203000	AT5G52200	41.4267	5.37284
Chr4	8723000	AT4G15290	0	blue	Chr4	8813000	AT4G15400	0.0137928	-5.39333
Chr4	8299000	AT4G14400	0	blue	Chr4	8345000	AT4G14540	0.188339	-2.33396
Chr3	16397000	AT3G44920	0	blue	Chr3	16467000	AT3G45010	35.9203	5.16713
Chr2	10035000	AT2G23590	0	blue	Chr2	10099000	AT2G23740	16.2215	4.02073
Chr1	24971000	AT1G66930	0	blue	Chr1	24983000	AT1G66950	1.08129	0.126029
Chr4	14089000	AT4G28520	0	blue	Chr4	14117000	AT4G28560	0.628757	-0.64666
Chr4	14335000	AT4G29090	0	blue	Chr4	14349000	AT4G29110	0.279017	-1.79077
Chr2	605000	AT2G02290	0	blue	Chr2	619000	AT2G02350	2.75826	1.46898
Chr2	349000	AT2G01810	0	blue	Chr2	407000	AT2G01900	0.0241088	-4.87371
Chr3	7537000	AT3G21410	0	blue	Chr3	7549000	AT3G21430	11.574	3.53406
Chr2	13303000	AT2G31220	0	blue	Chr2	13323000	AT2G31260	10.7976	3.43398
Chr3	17359000	AT3G47150	0	blue	Chr3	17401000	AT3G47250	0.995749	0.00827101
Chr1	19619000	AT1G52680	0	blue	Chr1	19647000	AT1G52750	1.17749	0.247914
Chr2	10035000	AT2G23590	0	blue	Chr2	10113000	AT2G23760	0.191227	-2.31311
Chr3	17369000	AT3G47170	0	blue	Chr3	17421000	AT3G47290	0.725485	-0.443233
Chr2	7435000	AT2G17090	0	blue	Chr2	7467000	AT2G17150	8.19101	3.0358
Chr1	11705000	AT1G32430	0	blue	Chr1	11747000	AT1G32490	28.2952	4.82299
Chr4	14153000	AT4G28670	0	blue	Chr4	14215000	AT4G28775	0	-6.64386
Chr5	3897000	AT5G12070	0	blue	Chr5	3913000	AT5G12100	8.62916	3.11089
Chr5	14943000	AT5G37620	0	blue	Chr5	14961000	AT5G37660	0.929249	-0.0904201
Chr1	7331000	AT1G20990	0	blue	Chr1	7375000	AT1G21065	23.9799	4.58435
Chr3	6481000	AT3G18810	0	blue	Chr3	6497000	AT3G18840	0.779772	-0.340492
Chr3	23239000	AT3G62850	0	blue	Chr3	23325000	AT3G63130	38.2123	5.25634
Chr3	7707000	AT3G21880	0	blue	Chr3	7757000	AT3G22020	0	-6.64386
Chr2	9763000	AT2G22940	0	blue	Chr2	9787000	AT2G22990	0	-6.64386
Chr4	17265000	AT4G36600	0	blue	Chr4	17351000	AT4G36830	4.53424	2.18404
Chr5	9065000	AT5G25960	0	blue	Chr5	9081000	AT5G26000	0	-6.64386
Chr4	7577000	AT4G12950	0	blue	Chr4	7595000	AT4G12990	2.88082	1.53148
Chr1	22227000	AT1G60280	0	blue	Chr1	22243000	AT1G60360	0.0376105	-4.39258
Chr5	22065000	AT5G54330	0	blue	Chr5	22097000	AT5G54430	93.2695	6.54349
Chr5	17859000	AT5G44330	0	blue	Chr5	17873000	AT5G44360	0	-6.64386
Chr2	7373000	AT2G16970	0	blue	Chr2	7389000	AT2G17000	0	-6.64386
Chr5	8821000	AT5G25390	0	blue	Chr5	8855000	AT5G25440	25.1164	4.65113
Chr4	7367000	AT4G12430	0	blue	Chr4	7393000	AT4G12460	13.5508	3.76137
Chr5	6301000	AT5G18880	0	blue	Chr5	6335000	AT5G18980	7.4111	2.89163
Chr1	10339000	AT1G29580	0	blue	Chr1	10395000	AT1G29720	0.0204273	-5.03849
Chr1	12305000	AT1G33880	0	blue	Chr1	12347000	AT1G33960	0.945247	-0.0660536
Chr4	13757000	AT4G27550	0	blue	Chr4	13769000	AT4G27585	35.3471	5.14393
Chr4	2055000	AT4G04260	0	blue	Chr4	2115000	AT4G04320	18.4082	4.20306
Chr4	11029000	AT4G20450	0	blue	Chr4	11129000	AT4G20760	3.98994	1.99998
Chr2	17229000	AT2G41340	0	blue	Chr2	17253000	AT2G41380	5.71207	2.51654
Chr4	11227000	AT4G21010	0	blue	Chr4	11239000	AT4G21050	0	-6.64386
Chr3	17037000	AT3G46350	0	blue	Chr3	17083000	AT3G46420	0	-6.64386
Chr3	3821000	AT3G12010	0	blue	Chr3	3833000	AT3G12020	7.95808	2.99423
Chr1	12661000	AT1G34580	0	blue	Chr1	12687000	AT1G34630	22.9913	4.52365
Chr2	6557000	AT2G15110	0	blue	Chr2	6643000	AT2G15290	28.2112	4.81871
Chr4	6739000	AT4G11030	0	blue	Chr4	6751000	AT4G11050	0	-6.64386
Chr1	25191000	AT1G67290	0	blue	Chr1	25249000	AT1G67400	3.56597	1.83833
Chr2	19461000	AT2G47430	0	blue	Chr2	19487000	AT2G47490	9.48421	3.24705
Chr4	9405000	AT4G16730	0	blue	Chr4	9497000	AT4G16880	0	-6.64386
Chr1	24613000	AT1G66120	0	blue	Chr1	24653000	AT1G66190	0.547257	-0.843585
Chr1	16761000	AT1G44090	0	blue	Chr1	16781000	AT1G44120	2.67815	1.42661
Chr3	16773000	AT3G45680	0	blue	Chr3	16817000	AT3G45780	0.241003	-1.99422
Chr2	10589000	AT2G24870	0	blue	Chr2	10611000	AT2G24945	0	-6.64386
Chr4	1591000	AT4G03570	0	blue	Chr4	1607000	AT4G03620	0.202033	-2.23764
Chr1	12161000	AT1G33530	0	blue	Chr1	12181000	AT1G33600	0.570163	-0.785469
Chr4	6201000	AT4G09870	0	blue	Chr4	6223000	AT4G09900	0.168305	-2.48758
Chr2	16889000	AT2G40435	0	blue	Chr2	16907000	AT2G40475	6.17075	2.62778
Chr3	16999000	AT3G46260	0	blue	Chr3	17043000	AT3G46360	0	-6.64386
Chr1	16853000	AT1G44478	0	blue	Chr1	16865000	AT1G44542	3.50207	1.81232
Chr1	8363000	AT1G23610	0	blue	Chr1	8375000	AT1G23670	0	-6.64386
Chr5	15525000	AT5G38760	0	blue	Chr5	15541000	AT5G38810	0	-6.64386
Chr3	10451000	AT3G28070	0	blue	Chr3	10467000	AT3G28130	0.267615	-1.84884
Chr5	19679000	AT5G48550	0	blue	Chr5	19695000	AT5G48575	0.14197	-2.71814
Chr3	10631000	AT3G28390	0	blue	Chr3	10649000	AT3G28415	0.0380366	-4.37972
Chr5	22223000	AT5G54700	0	blue	Chr5	22235000	AT5G54730	9.92081	3.31191
Chr4	17175000	AT4G36350	0	blue	Chr4	17189000	AT4G36380	14.4052	3.84952
Chr5	9839000	AT5G27780	0	blue	Chr5	9861000	AT5G27820	14.9479	3.90284
Chr4	5247000	AT4G08300	0	blue	Chr4	5291000	AT4G08350	47.1732	5.5602
Chr1	6701000	AT1G19390	0	blue	Chr1	6713000	AT1G19400	12.6498	3.66218
Chr1	28331000	AT1G75470	0	blue	Chr1	28361000	AT1G75530	0.0134341	-5.41524
Chr2	1291000	AT2G04032	0	blue	Chr2	1315000	AT2G04045	0	-6.64386
Chr2	14847000	AT2G35250	0	blue	Chr2	14877000	AT2G35340	3.43533	1.78464
Chr5	8525000	AT5G24820	0	blue	Chr5	8605000	AT5G24970	6.66053	2.7378
Chr2	13207000	AT2G31030	0	blue	Chr2	13257000	AT2G31100	0.548836	-0.839504
Chr1	21397000	AT1G57770	0	blue	Chr1	21409000	AT1G57800	0	-6.64386
Chr1	25525000	AT1G68110	0	blue	Chr1	25539000	AT1G68140	62.3431	5.96239
Chr1	7331000	AT1G20990	0	blue	Chr1	7385000	AT1G21090	25.7035	4.68446
Chr5	2347000	AT5G07410	0	blue	Chr5	2359000	AT5G07450	0.382093	-1.35073
Chr2	10395000	AT2G24460	0	blue	Chr2	10487000	AT2G24650	8.36462	3.06602
Chr2	11557000	AT2G27070	0	blue	Chr2	11569000	AT2G27090	11.6964	3.54923
Chr4	13391000	AT4G26530	0	blue	Chr4	13405000	AT4G26555	7.85942	2.97626
Chr1	9229000	AT1G26700	0	blue	Chr1	9243000	AT1G26730	34.9423	5.12732
Chr1	5599000	AT1G16380	0	blue	Chr1	5613000	AT1G16420	0.0306898	-4.61919
Chr1	20759000	AT1G55570	0	blue	Chr1	20775000	AT1G55600	0.109867	-3.06049
Chr1	11179000	AT1G31270	0	blue	Chr1	11239000	AT1G31370	0	-6.64386
Chr3	21571000	AT3G58250	0	blue	Chr3	21615000	AT3G58430	11.6595	3.54468
Chr5	9073000	AT5G25980	0	blue	Chr5	9087000	AT5G26010	0.124175	-2.89781
Chr3	20199000	AT3G54570	0	blue	Chr3	20215000	AT3G54610	14.1267	3.82137
Chr5	18105000	AT5G44840	0	blue	Chr5	18117000	AT5G44870	0.549982	-0.836549
Chr1	8355000	AT1G23570	0	blue	Chr1	8375000	AT1G23670	0	-6.64386
Chr3	18745000	AT3G50510	0	blue	Chr3	18769000	AT3G50580	0	-6.64386
Chr5	10169000	AT5G28190	0	blue	Chr5	10191000	AT5G28220	13.0602	3.7082
Chr2	1727000	AT2G04920	0	blue	Chr2	1823000	AT2G05100	0.114645	-3.0041
Chr5	24795000	AT5G61700	0	blue	Chr5	24813000	AT5G61750	0	-6.64386
Chr2	639000	AT2G02440	0	blue	Chr2	671000	AT2G02500	3.10642	1.63989
Chr1	23005000	AT1G62270	0	blue	Chr1	23027000	AT1G62305	6.35446	2.67004
Chr1	169000	AT1G01460	0	blue	Chr1	191000	AT1G01520	0.18712	-2.34285
Chr1	3769000	AT1G11250	0	blue	Chr1	3793000	AT1G11290	1.70676	0.779692
Chr3	11009000	AT3G29020	0	blue	Chr3	11051000	AT3G29070	0	-6.64386
Chr5	8789000	AT5G25320	0	blue	Chr5	8837000	AT5G25415	0	-6.64386
Chr3	4767000	AT3G14300	0	blue	Chr3	4813000	AT3G14400	26.8248	4.74603
Chr5	8913000	AT5G25600	0	blue	Chr5	8951000	AT5G25750	2.3396	1.23241
Chr4	9793000	AT4G17585	0	blue	Chr4	9855000	AT4G17700	0	-6.64386
Chr2	6589000	AT2G15180	0	blue	Chr2	6613000	AT2G15230	16.5381	4.0486
Chr1	9577000	AT1G27570	0	blue	Chr1	9591000	AT1G27580	14.7393	3.88258
Chr3	18529000	AT3G49970	0	blue	Chr3	18585000	AT3G50120	0.122954	-2.911
Chr5	17423000	AT5G43390	0	blue	Chr5	17453000	AT5G43420	2.98824	1.58411
Chr5	24049000	AT5G59680	0	blue	Chr5	24125000	AT5G59900	2.87102	1.52658
Chr5	25227000	AT5G62830	0	blue	Chr5	25279000	AT5G62990	4.4267	2.14949
Chr4	12179000	AT4G23290	0	blue	Chr4	12191000	AT4G23320	0.0356967	-4.45177
Chr1	16821000	AT1G44224	0	blue	Chr1	16865000	AT1G44542	3.50207	1.81232
Chr5	19519000	AT5G48140	0	blue	Chr5	19577000	AT5G48310	6.64563	2.73458
Chr1	9229000	AT1G26700	0	blue	Chr1	9293000	AT1G26820	4.73623	2.24678
Chr5	16177000	AT5G40430	0	blue	Chr5	16235000	AT5G40530	20.8113	4.37999
Chr3	23239000	AT3G62850	0	blue	Chr3	23329000	AT3G63150	20.14	4.33271
Chr3	4105000	AT3G12900	0	blue	Chr3	4129000	AT3G12930	7.41101	2.89162
Chr2	11365000	AT2G26695	0	blue	Chr2	11385000	AT2G26720	0	-6.64386
Chr1	17669000	AT1G47940	0	blue	Chr1	17683000	AT1G47960	67.586	6.07886
Chr5	14531000	AT5G36870	0	blue	Chr5	14621000	AT5G37010	14.2398	3.83287
Chr3	18723000	AT3G50450	0	blue	Chr3	18745000	AT3G50510	0	-6.64386
Chr1	7331000	AT1G20990	0	blue	Chr1	7379000	AT1G21080	42.6871	5.41606
Chr1	11489000	AT1G31990	0	blue	Chr1	11529000	AT1G32050	105.001	6.7144
Chr5	5257000	AT5G16090	0	blue	Chr5	5269000	AT5G16130	451.594	8.81891
Chr4	9561000	AT4G16990	0	blue	Chr4	9577000	AT4G17010	17.9348	4.1655
Chr3	21579000	AT3G58280	0	blue	Chr3	21601000	AT3G58390	0	-6.64386
Chr3	8981000	AT3G24620	0	blue	Chr3	9023000	AT3G24700	0	-6.64386
Chr5	1365000	AT5G04730	0	blue	Chr5	1385000	AT5G04780	2.28282	1.19713
Chr1	16509000	AT1G43730	0	blue	Chr1	16549000	AT1G43770	3.69364	1.88894
Chr5	17757000	AT5G44120	0	blue	Chr5	17783000	AT5G44180	20.258	4.34113
Chr3	11161000	AT3G29190	0	blue	Chr3	11193000	AT3G29240	57.0787	5.83513
Chr5	14859000	AT5G37460	0	blue	Chr5	14891000	AT5G37500	2.58102	1.37352
Chr3	7903000	AT3G22350	0	blue	Chr3	7949000	AT3G22420	2.22381	1.1595
Chr2	8095000	AT2G18680	0	blue	Chr2	8115000	AT2G18720	0.629787	-0.644336
Chr1	17535000	AT1G47660	0	blue	Chr1	17559000	AT1G47710	30.1013	4.91223
Chr1	7255000	AT1G20860	0	blue	Chr1	7293000	AT1G20930	15.7522	3.9784
Chr5	417000	AT5G02110	0	blue	Chr5	475000	AT5G02310	14.9365	3.90174
Chr5	10139000	AT5G28160	0	blue	Chr5	10189000	AT5G28210	0.231406	-2.05047
Chr5	10813000	AT5G28780	0	blue	Chr5	10857000	AT5G28830	11.4519	3.51877
Chr1	16725000	AT1G44030	0	blue	Chr1	16741000	AT1G44050	1.73253	0.801181
Chr3	7189000	AT3G20580	0	blue	Chr3	7243000	AT3G20720	11.9686	3.58239
Chr5	24047000	AT5G59680	0	blue	Chr5	24129000	AT5G59920	0.1326	-2.80996
Chr1	17105000	AT1G45190	0	blue	Chr1	17119000	AT1G45191	0	-6.64386
Chr5	5387000	AT5G16500	0	blue	Chr5	5427000	AT5G16580	0	-6.64386
Chr4	363000	AT4G00870	0	blue	Chr4	375000	AT4G00890	0.0982141	-3.20804
Chr2	14393000	AT2G34110	0	blue	Chr2	14421000	AT2G34150	2.36646	1.24881
Chr3	9855000	AT3G26790	0	blue	Chr3	9883000	AT3G26820	1.14294	0.205314
Chr2	15411000	AT2G36750	0	blue	Chr2	15425000	AT2G36800	1.92657	0.953506
Chr5	14199000	AT5G36120	0	blue	Chr5	14213000	AT5G36140	0	-6.64386
Chr2	12723000	AT2G29800	0	blue	Chr2	12735000	AT2G29850	0	-6.64386
Chr1	19425000	AT1G52180	0	blue	Chr1	19443000	AT1G52200	1.03976	0.0700554
Chr1	25907000	AT1G68905	0	blue	Chr1	25921000	AT1G68930	1.21056	0.287537
Chr3	21567000	AT3G58230	0	blue	Chr3	21585000	AT3G58310	0	-6.64386
Chr1	5809000	AT1G16980	0	blue	Chr1	5823000	AT1G17030	1.11303	0.167395
Chr4	9059000	AT4G15980	0	blue	Chr4	9099000	AT4G16070	5.75595	2.52756
Chr1	24907000	AT1G66770	0	blue	Chr1	24931000	AT1G66830	0.456796	-1.09914
Chr3	9569000	AT3G26160	0	blue	Chr3	9593000	AT3G26210	2.42381	1.28322
Chr1	18233000	AT1G49290	0	blue	Chr1	18251000	AT1G49330	0.0394382	-4.33823
Chr5	26007000	AT5G65100	0	blue	Chr5	26031000	AT5G65158	0.163205	-2.52944
Chr5	8395000	AT5G24550	0	blue	Chr5	8411000	AT5G24580	0.282643	-1.77279
Chr5	2371000	AT5G07490	0	blue	Chr5	2397000	AT5G07572	0.031729	-4.5828
Chr1	18223000	AT1G49250	0	blue	Chr1	18251000	AT1G49330	0.0394382	-4.33823
Chr5	9843000	AT5G27800	0	blue	Chr5	9861000	AT5G27820	14.9479	3.90284
Chr4	13291000	AT4G26250	0	blue	Chr4	13303000	AT4G26270	43.695	5.44973
Chr1	20745000	AT1G55546	0	blue	Chr1	20797000	AT1G55650	1.3996	0.495284
Chr1	11297000	AT1G31550	0	blue	Chr1	11311000	AT1G31580	0	-6.64386
Chr4	15915000	AT4G32980	0	blue	Chr4	15933000	AT4G33020	0.619745	-0.667161
Chr1	25931000	AT1G68960	0	blue	Chr1	25969000	AT1G69070	42.3123	5.40335
Chr2	1239000	AT2G03955	0	blue	Chr2	1275000	AT2G04020	0.0781149	-3.50447
Chr3	16403000	AT3G44930	0	blue	Chr3	16447000	AT3G44990	0.0498144	-4.06336
Chr2	14365000	AT2G34000	0	blue	Chr2	14427000	AT2G34160	22.4689	4.4905
Chr4	16817000	AT4G35370	0	blue	Chr4	16835000	AT4G35420	2.27347	1.19123
Chr4	5501000	AT4G08620	0	blue	Chr4	5551000	AT4G08685	12.2765	3.619
Chr3	11009000	AT3G29020	0	blue	Chr3	11075000	AT3G29090	13.5187	3.75795
Chr3	9563000	AT3G26140	0	blue	Chr3	9631000	AT3G26280	0	-6.64386
Chr3	7189000	AT3G20580	0	blue	Chr3	7249000	AT3G20740	15.15	3.9222
Chr5	19519000	AT5G48140	0	blue	Chr5	19565000	AT5G48270	0	-6.64386
Chr2	9967000	AT2G23410	0	blue	Chr2	10015000	AT2G23520	6.92718	2.79435
Chr1	9905000	AT1G28305	0	blue	Chr1	9921000	AT1G28320	16.4341	4.03949
Chr3	16681000	AT3G45470	0	blue	Chr3	16747000	AT3G45620	39.7097	5.31178
Chr2	601000	AT2G02280	0	blue	Chr2	619000	AT2G02350	2.75826	1.46898
Chr3	16403000	AT3G44930	0	blue	Chr3	16467000	AT3G45010	35.9203	5.16713
Chr5	14943000	AT5G37620	0	blue	Chr5	14955000	AT5G37650	0	-6.64386
Chr5	21299000	AT5G52490	0	blue	Chr5	21321000	AT5G52530	34.1708	5.09512
Chr5	16177000	AT5G40430	0	blue	Chr5	16231000	AT5G40510	5.67244	2.50651
Chr4	10669000	AT4G19580	0	blue	Chr4	10765000	AT4G19810	4.56974	2.19527
Chr1	25685000	AT1G68480	0	blue	Chr1	25709000	AT1G68520	0	-6.64386
Chr1	17497000	AT1G47603	0	blue	Chr1	17591000	AT1G47770	0.111115	-3.04555
Chr2	9027000	AT2G21040	0	blue	Chr2	9047000	AT2G21090	5.50691	2.46386
Chr5	19993000	AT5G49310	0	blue	Chr5	20009000	AT5G49340	0.146008	-2.68031
Chr3	23267000	AT3G62950	0	blue	Chr3	23295000	AT3G63020	0.223212	-2.10029
Chr4	11673000	AT4G22030	0	blue	Chr4	11685000	AT4G22050	0.0905709	-3.31371
Chr2	16797000	AT2G40220	0	blue	Chr2	16811000	AT2G40240	4.90724	2.29785
Chr1	9907000	AT1G28306	0	blue	Chr1	9921000	AT1G28320	16.4341	4.03949
Chr5	13597000	AT5G35390	0	blue	Chr5	13687000	AT5G35475	0	-6.64386
Chr1	12281000	AT1G33830	0	blue	Chr1	12309000	AT1G33890	0	-6.64386
Chr3	11261000	AT3G29340	0	blue	Chr3	11283000	AT3G29380	0.0457576	-4.16469
Chr3	7625000	AT3G21660	0	blue	Chr3	7677000	AT3G21790	1.94751	0.969023
Chr1	17005000	AT1G44980	0	blue	Chr1	17075000	AT1G45145	72.9443	6.18892
Chr2	13055000	AT2G30650	0	blue	Chr2	13079000	AT2G30695	5.49851	2.46166
Chr1	155000	AT1G01420	0	blue	Chr1	229000	AT1G01630	34.5331	5.11032
Chr3	3367000	AT3G10750	0	blue	Chr3	3381000	AT3G10800	20.8987	4.38603
Chr2	12385000	AT2G28850	0	blue	Chr2	12399000	AT2G28880	2.96288	1.57186
Chr5	21605000	AT5G53260	0	blue	Chr5	21657000	AT5G53390	0	-6.64386
Chr1	29311000	AT1G77960	0	blue	Chr1	29333000	AT1G78000	3.29771	1.72583
Chr3	5985000	AT3G17490	0	blue	Chr3	6003000	AT3G17540	0	-6.64386
Chr2	12273000	AT2G28625	0	blue	Chr2	12357000	AT2G28800	42.3488	5.40459
Chr1	10337000	AT1G29570	0	blue	Chr1	10381000	AT1G29690	12.2407	3.61479
Chr5	8789000	AT5G25320	0	blue	Chr5	8849000	AT5G25425	0	-6.64386
Chr5	15789000	AT5G39460	0	blue	Chr5	15807000	AT5G39490	0	-6.64386
Chr2	14365000	AT2G34000	0	blue	Chr2	14431000	AT2G34180	0.903988	-0.129753
Chr3	23267000	AT3G62950	0	blue	Chr3	23305000	AT3G63070	23.1796	4.53541
Chr4	1289000	AT4G02910	0	blue	Chr4	1319000	AT4G02970	105.559	6.72205
Chr4	14089000	AT4G28520	0	blue	Chr4	14111000	AT4G28550	4.91562	2.3003
Chr1	18425000	AT1G49770	0	blue	Chr1	18439000	AT1G49800	0.0209515	-5.01385
Chr4	1593000	AT4G03570	0	blue	Chr4	1605000	AT4G03610	1.36924	0.46387
Chr5	10493000	AT5G28520	0	blue	Chr5	10527000	AT5G28530	5.87024	2.55587
Chr4	17299000	AT4G36700	0	blue	Chr4	17337000	AT4G36790	9.3841	3.23176
Chr3	16987000	AT3G46240	0	blue	Chr3	17015000	AT3G46290	13.3218	3.7368
Chr5	20365000	AT5G50070	0	blue	Chr5	20423000	AT5G50170	3.72259	1.90018
Chr3	11045000	AT3G29060	0	blue	Chr3	11075000	AT3G29090	13.5187	3.75795
Chr5	22109000	AT5G54450	0	blue	Chr5	22149000	AT5G54520	6.20186	2.63502
Chr1	12269000	AT1G33811	0	blue	Chr1	12331000	AT1G33940	0.0121651	-5.49557
Chr4	11135000	AT4G20790	0	blue	Chr4	11229000	AT4G21020	0.294121	-1.71728
Chr5	5401000	AT5G16530	0	blue	Chr5	5427000	AT5G16580	0	-6.64386
Chr3	6235000	AT3G18200	0	blue	Chr3	6301000	AT3G18360	0.135483	-2.78108
Chr4	5247000	AT4G08300	0	blue	Chr4	5297000	AT4G08360	0	-6.64386
Chr1	25269000	AT1G67455	0	blue	Chr1	25281000	AT1G67490	12.7839	3.67738
Chr2	7021000	AT2G16190	0	blue	Chr2	7037000	AT2G16230	0	-6.64386
Chr5	18155000	AT5G44960	0	blue	Chr5	18245000	AT5G45130	84.6468	6.40355
Chr1	22227000	AT1G60280	0	blue	Chr1	22245000	AT1G60370	0	-6.64386
Chr1	8025000	AT1G22680	0	blue	Chr1	8049000	AT1G22730	15.7277	3.97615
Chr3	9561000	AT3G26140	0	blue	Chr3	9647000	AT3G26330	0.120191	-2.9413
Chr3	13239000	AT3G32280	0	blue	Chr3	13277000	AT3G32330	0	-6.64386
Chr1	19351000	AT1G52040	0	blue	Chr1	19389000	AT1G52110	0.887373	-0.156221
Chr3	18529000	AT3G49970	0	blue	Chr3	18583000	AT3G50110	3.89367	1.96483
Chr1	17497000	AT1G47603	0	blue	Chr1	17573000	AT1G47760	1.07711	0.120504
Chr5	5629000	AT5G17120	0	blue	Chr5	5641000	AT5G17160	29.9143	4.90324
Chr4	9923000	AT4G17850	0	blue	Chr4	10023000	AT4G18050	0.232038	-2.04669
Chr1	10933000	AT1G30790	0	blue	Chr1	10987000	AT1G30860	1.04229	0.0735289
Chr3	1983000	AT3G06460	0	blue	Chr3	2017000	AT3G06510	10.1917	3.35074
Chr4	16817000	AT4G35370	0	blue	Chr4	16837000	AT4G35440	0.871549	-0.181888
Chr5	14051000	AT5G35917	0	blue	Chr5	14109000	AT5G35960	0.439422	-1.15386
Chr1	11279000	AT1G31520	0	blue	Chr1	11291000	AT1G31540	12.8646	3.68645
Chr3	7743000	AT3G21970	0	blue	Chr3	7757000	AT3G22020	0	-6.64386
Chr4	16219000	AT4G33820	0	blue	Chr4	16231000	AT4G33860	0	-6.64386
Chr1	17509000	AT1G47620	0	blue	Chr1	17591000	AT1G47770	0.111115	-3.04555
Chr2	335000	AT2G01770	0	blue	Chr2	433000	AT2G01940	0.0353039	-4.46422
Chr5	27000	AT5G01075	0	blue	Chr5	93000	AT5G01230	10.6172	3.40969
Chr5	21657000	AT5G53390	0	blue	Chr5	21727000	AT5G53500	13.7976	3.78739
Chr3	20287000	AT3G54800	0	blue	Chr3	20323000	AT3G54850	30.2042	4.91715
Chr1	21235000	AT1G56650	0	blue	Chr1	21323000	AT1G57570	0.0581327	-3.87551
Chr4	11705000	AT4G22090	0	blue	Chr4	11719000	AT4G22120	7.17845	2.84568
Chr1	25833000	AT1G68780	0	blue	Chr1	25863000	AT1G68810	8.09744	3.01925
Chr3	4105000	AT3G12900	0	blue	Chr3	4131000	AT3G12940	5.28788	2.40541
Chr5	18933000	AT5G46660	0	blue	Chr5	19003000	AT5G46830	0	-6.64386
Chr4	2243000	AT4G04510	0	blue	Chr4	2329000	AT4G04620	60.4568	5.91807
Chr3	7707000	AT3G21880	0	blue	Chr3	7731000	AT3G21940	0	-6.64386
Chr3	11305000	AT3G29410	0	blue	Chr3	11399000	AT3G29590	0	-6.64386
Chr1	8529000	AT1G24110	0	blue	Chr1	8553000	AT1G24159	0	-6.64386
Chr3	20481000	AT3G55252	0	blue	Chr3	20493000	AT3G55260	13.192	3.72268
Chr2	9901000	AT2G23260	0	blue	Chr2	9917000	AT2G23300	5.2682	2.40004
Chr5	11281000	AT5G29613	0	blue	Chr5	11381000	AT5G30495	16.4695	4.0426
Chr2	7391000	AT2G17000	0	blue	Chr2	7405000	AT2G17036	3.30801	1.73032
Chr2	7435000	AT2G17090	0	blue	Chr2	7461000	AT2G17130	22.9758	4.52267
Chr5	6619000	AT5G19610	0	blue	Chr5	6645000	AT5G19660	14.822	3.89064
Chr1	18965000	AT1G51172	0	blue	Chr1	18989000	AT1G51210	0.0147704	-5.33524
Chr5	9017000	AT5G25860	0	blue	Chr5	9063000	AT5G25960	0	-6.64386
Chr5	19211000	AT5G47340	0	blue	Chr5	19223000	AT5G47380	0.164242	-2.52084
Chr1	4879000	AT1G14280	0	blue	Chr1	4925000	AT1G14390	5.61886	2.49284
Chr5	14199000	AT5G36120	0	blue	Chr5	14225000	AT5G36150	0.0188666	-5.11445
Chr5	3519000	AT5G11080	0	blue	Chr5	3533000	AT5G11100	2.27889	1.19465
Chr5	9197000	AT5G26250	0	blue	Chr5	9235000	AT5G26310	0.0127863	-5.45569
Chr4	11829000	AT4G22430	0	blue	Chr4	11857000	AT4G22517	0.0376618	-4.39102
Chr4	11353000	AT4G21340	0	blue	Chr4	11389000	AT4G21380	0.671104	-0.554052
Chr1	11789000	AT1G32585	0	blue	Chr1	11841000	AT1G32730	3.7842	1.92379
Chr1	7753000	AT1G22015	0	blue	Chr1	7769000	AT1G22040	8.85999	3.14893
Chr1	8715000	AT1G24590	0	blue	Chr1	8735000	AT1G24650	0.00842095	-5.76251
Chr2	10463000	AT2G24617	0	blue	Chr2	10477000	AT2G24640	12.0915	3.59712
Chr5	9063000	AT5G25960	0	blue	Chr5	9075000	AT5G25980	0	-6.64386
Chr4	9923000	AT4G17850	0	blue	Chr4	9937000	AT4G17890	21.4064	4.42064
Chr2	9027000	AT2G21040	0	blue	Chr2	9049000	AT2G21100	0.464821	-1.07454
Chr5	24795000	AT5G61700	0	blue	Chr5	24811000	AT5G61740	6.464	2.69466
Chr4	6885000	AT4G11310	0	blue	Chr4	6925000	AT4G11380	37.4466	5.22715
Chr2	7003000	AT2G16130	0	blue	Chr2	7037000	AT2G16230	0	-6.64386
Chr2	14399000	AT2G34110	0	blue	Chr2	14429000	AT2G34170	3.36642	1.75549
Chr1	12557000	AT1G34390	0	blue	Chr1	12599000	AT1G34460	0.0202139	-5.04864
Chr5	14001000	AT5G35830	0	blue	Chr5	14029000	AT5G35900	0	-6.64386
Chr1	17105000	AT1G45190	0	blue	Chr1	17125000	AT1G45201	1.72503	0.794956
Chr1	9291000	AT1G26815	0	blue	Chr1	9383000	AT1G27030	4.60105	2.20509
Chr2	9021000	AT2G21010	0	blue	Chr2	9045000	AT2G21080	3.52756	1.82275
Chr4	14533000	AT4G29658	0	blue	Chr4	14591000	AT4G29800	0.721842	-0.450396
Chr3	16529000	AT3G45140	0	blue	Chr3	16611000	AT3G45280	0	-6.64386
Chr3	16999000	AT3G46260	0	blue	Chr3	17077000	AT3G46400	0	-6.64386
Chr2	12273000	AT2G28625	0	blue	Chr2	12301000	AT2G28671	6.70151	2.74664
Chr3	5985000	AT3G17490	0	blue	Chr3	6001000	AT3G17530	0.0326639	-4.55084
Chr5	3895000	AT5G12060	0	blue	Chr5	3915000	AT5G12110	5.98751	2.58436
Chr5	19035000	AT5G46880	0	blue	Chr5	19073000	AT5G47010	49.7366	5.63653
Chr1	4879000	AT1G14280	0	blue	Chr1	4919000	AT1G14380	20.5942	4.36487
Chr5	2347000	AT5G07410	0	blue	Chr5	2389000	AT5G07550	0.124897	-2.89007
Chr1	26945000	AT1G71680	0	blue	Chr1	26965000	AT1G71695	82.5716	6.36775
Chr1	24973000	AT1G66930	0	blue	Chr1	24999000	AT1G66980	0.481992	-1.02329
Chr5	21185000	AT5G52140	0	blue	Chr5	21199000	AT5G52170	13.2547	3.72952
Chr1	17105000	AT1G45190	0	blue	Chr1	17151000	AT1G45231	12.0702	3.59457
Chr3	9289000	AT3G25570	0	blue	Chr3	9345000	AT3G25670	0.0262603	-4.78546
Chr5	16309000	AT5G40750	0	blue	Chr5	16347000	AT5G40820	2.81594	1.49873
Chr1	8529000	AT1G24110	0	blue	Chr1	8555000	AT1G24160	19.5238	4.2879
Chr1	24595000	AT1G66060	0	blue	Chr1	24671000	AT1G66220	0	-6.64386
Chr1	17599000	AT1G47786	0	blue	Chr1	17635000	AT1G47870	17.5605	4.13509
Chr5	16929000	AT5G42340	0	blue	Chr5	16953000	AT5G42390	20.6862	4.37129
Chr2	6419000	AT2G14920	0	blue	Chr2	6485000	AT2G15010	0	-6.64386
Chr4	16503000	AT4G34550	0	blue	Chr4	16531000	AT4G34610	0.0468911	-4.13565
Chr1	7331000	AT1G20990	0	blue	Chr1	7387000	AT1G21100	2.52758	1.34345
Chr4	17711000	AT4G37700	0	blue	Chr4	17741000	AT4G37750	5.24075	2.39252
Chr2	10869000	AT2G25540	0	blue	Chr2	10885000	AT2G25570	13.6674	3.77372
Chr2	15413000	AT2G36760	0	blue	Chr2	15425000	AT2G36800	1.92657	0.953506
Chr4	11141000	AT4G20800	0	blue	Chr4	11213000	AT4G20960	9.1199	3.1906
Chr1	22791000	AT1G61720	0	blue	Chr1	22813000	AT1G61780	39.0472	5.28752
Chr3	16691000	AT3G45510	0	blue	Chr3	16703000	AT3G45530	3.55293	1.83306
Chr4	14433000	AT4G29290	0	blue	Chr4	14451000	AT4G29350	213.794	7.74015
Chr2	11935000	AT2G28030	0	blue	Chr2	12013000	AT2G28180	0	-6.64386
Chr1	4879000	AT1G14280	0	blue	Chr1	4927000	AT1G14400	87.5149	6.45162
Chr3	16681000	AT3G45470	0	blue	Chr3	16707000	AT3G45540	0	-6.64386
Chr2	10805000	AT2G25360	0	blue	Chr2	10885000	AT2G25570	13.6674	3.77372
Chr3	23239000	AT3G62850	0	blue	Chr3	23319000	AT3G63110	0	-6.64386
Chr5	8913000	AT5G25600	0	blue	Chr5	8949000	AT5G25630	10.4537	3.38733
Chr1	8363000	AT1G23610	0	blue	Chr1	8377000	AT1G23680	0	-6.64386
Chr1	8713000	AT1G24577	0	blue	Chr1	8743000	AT1G24706	21.067	4.3976
Chr4	2167000	AT4G04404	0	blue	Chr4	2225000	AT4G04460	3.87487	1.95787
Chr3	3581000	AT3G11405	0	blue	Chr3	3609000	AT3G11460	1.98247	0.994561
Chr1	9233000	AT1G26710	0	blue	Chr1	9249000	AT1G26760	5.97631	2.58167
Chr3	5987000	AT3G17500	0	blue	Chr3	6007000	AT3G17560	0	-6.64386
Chr5	17411000	AT5G43360	0	blue	Chr5	17467000	AT5G43470	0.195137	-2.28534
Chr3	7737000	AT3G21960	0	blue	Chr3	7757000	AT3G22020	0	-6.64386
Chr2	10059000	AT2G23640	0	blue	Chr2	10113000	AT2G23760	0.191227	-2.31311
Chr2	12563000	AT2G29220	0	blue	Chr2	12591000	AT2G29310	0.0185191	-5.13193
Chr1	9753000	AT1G27990	0	blue	Chr1	9769000	AT1G28020	0.0304549	-4.62754
Chr2	6817000	AT2G15640	0	blue	Chr2	6907000	AT2G15860	32.0677	5.0035
Chr2	14485000	AT2G34320	0	blue	Chr2	14503000	AT2G34357	33.8149	5.08001
Chr1	7437000	AT1G21245	0	blue	Chr1	7477000	AT1G21350	16.2015	4.01895
Chr3	10925000	AT3G28917	0	blue	Chr3	10961000	AT3G28930	10.208	3.35305
Chr1	17379000	AT1G47389	0	blue	Chr1	17419000	AT1G47480	11.6656	3.54543
Chr1	19231000	AT1G51810	0	blue	Chr1	19265000	AT1G51870	0.00891334	-5.72445
Chr3	11047000	AT3G29060	0	blue	Chr3	11077000	AT3G29100	7.29233	2.86836
Chr2	5885000	AT2G14000	0	blue	Chr2	5907000	AT2G14045	15.6746	3.97128
Chr3	3395000	AT3G10845	0	blue	Chr3	3477000	AT3G11100	46.8663	5.55079
Chr2	12007000	AT2G28170	0	blue	Chr2	12033000	AT2G28210	0.0865411	-3.37271
Chr3	7903000	AT3G22350	0	blue	Chr3	8001000	AT3G22570	0.628788	-0.646591
Chr1	18949000	AT1G51150	0	blue	Chr1	19005000	AT1G51260	0	-6.64386
Chr2	339000	AT2G01780	0	blue	Chr2	427000	AT2G01920	0	-6.64386
Chr1	10337000	AT1G29570	0	blue	Chr1	10373000	AT1G29660	1.29579	0.384923
Chr1	27671000	AT1G73600	0	blue	Chr1	27683000	AT1G73620	26.0929	4.70614
Chr4	9405000	AT4G16730	0	blue	Chr4	9501000	AT4G16890	3.0477	1.61245
Chr2	16527000	AT2G39640	0	blue	Chr2	16577000	AT2G39740	10.6849	3.41886
Chr2	16633000	AT2G39850	0	blue	Chr2	16657000	AT2G39890	6.24634	2.64532
Chr2	12385000	AT2G28850	0	blue	Chr2	12475000	AT2G29040	0	-6.64386
Chr3	4267000	AT3G13228	0	blue	Chr3	4301000	AT3G13290	12.7645	3.6752
Chr4	1589000	AT4G03566	0	blue	Chr4	1605000	AT4G03610	1.36924	0.46387
Chr2	9429000	AT2G22180	0	blue	Chr2	9453000	AT2G22240	10.5714	3.40345
Chr5	15789000	AT5G39460	0	blue	Chr5	15803000	AT5G39480	0	-6.64386
Chr2	14365000	AT2G34000	0	blue	Chr2	14439000	AT2G34190	1.37171	0.466455
Chr4	9059000	AT4G15980	0	blue	Chr4	9087000	AT4G16040	0	-6.64386
Chr1	11907000	AT1G32850	0	blue	Chr1	11949000	AT1G32970	0	-6.64386
Chr4	5647000	AT4G08870	0	blue	Chr4	5659000	AT4G08869	0	-6.64386
Chr5	6301000	AT5G18880	0	blue	Chr5	6329000	AT5G18950	8.2818	3.05169
Chr3	23267000	AT3G62950	0	blue	Chr3	23297000	AT3G63040	0	-6.64386
Chr3	17355000	AT3G47130	0	blue	Chr3	17373000	AT3G47180	0.253919	-1.92183
Chr3	11785000	AT3G30160	0	blue	Chr3	11811000	AT3G30180	26.8217	4.74587
Chr2	13303000	AT2G31220	0	blue	Chr2	13321000	AT2G31250	0.358622	-1.43978
Chr4	7007000	AT4G11580	0	blue	Chr4	7047000	AT4G11670	12.4545	3.63976
Chr4	14811000	AT4G30250	0	blue	Chr4	14837000	AT4G30330	25.0527	4.64747
Chr1	10337000	AT1G29570	0	blue	Chr1	10415000	AT1G29750	8.79827	3.13886
Chr1	3911000	AT1G11620	0	blue	Chr1	3951000	AT1G11710	3.97177	1.99341
Chr2	10061000	AT2G23660	0	blue	Chr2	10077000	AT2G23700	5.30918	2.4112
Chr2	1727000	AT2G04920	0	blue	Chr2	1799000	AT2G05060	0	-6.64386
Chr3	10933000	AT3G28918	0	blue	Chr3	10961000	AT3G28930	10.208	3.35305
Chr5	9105000	AT5G26060	0	blue	Chr5	9119000	AT5G26110	33.5725	5.06964
Chr5	9015000	AT5G25850	0	blue	Chr5	9045000	AT5G25920	0.170781	-2.46768
Chr2	9275000	AT2G21720	0	blue	Chr2	9287000	AT2G21770	0.144113	-2.69794
Chr3	16397000	AT3G44920	0	blue	Chr3	16433000	AT3G44970	0	-6.64386
Chr5	19675000	AT5G48543	0	blue	Chr5	19693000	AT5G48570	7.30477	2.87081
Chr1	24413000	AT1G65640	0	blue	Chr1	24461000	AT1G65770	0	-6.64386
Chr3	23177000	AT3G62670	0	blue	Chr3	23217000	AT3G62750	0.081711	-3.44676
Chr2	19151000	AT2G46640	0	blue	Chr2	19241000	AT2G46810	0.616711	-0.674129
Chr3	16987000	AT3G46240	0	blue	Chr3	17029000	AT3G46340	0	-6.64386
Chr5	21573000	AT5G53190	0	blue	Chr5	21589000	AT5G53210	0.0257578	-4.8056
Chr5	10813000	AT5G28780	0	blue	Chr5	10825000	AT5G28810	0.100408	-3.17908
Chr3	11047000	AT3G29060	0	blue	Chr3	11101000	AT3G29130	12.1588	3.60512
Chr3	9855000	AT3G26790	0	blue	Chr3	9869000	AT3G26810	21.7275	4.44211
Chr1	16821000	AT1G44224	0	blue	Chr1	16873000	AT1G44575	0.074165	-3.57064
Chr2	19151000	AT2G46640	0	blue	Chr2	19239000	AT2G46800	75.2929	6.23463
Chr3	21579000	AT3G58280	0	blue	Chr3	21623000	AT3G58450	0.0904066	-3.31607
Chr3	7707000	AT3G21880	0	blue	Chr3	7765000	AT3G22050	0	-6.64386
Chr5	9105000	AT5G26060	0	blue	Chr5	9139000	AT5G26150	0	-6.64386
Chr4	14521000	AT4G29620	0	blue	Chr4	14591000	AT4G29800	0.721842	-0.450396
Chr3	9567000	AT3G26150	0	blue	Chr3	9591000	AT3G26200	0.10259	-3.15084
Chr5	5231000	AT5G16020	0	blue	Chr5	5243000	AT5G16040	24.595	4.62088
Chr2	5629000	AT2G13500	0	blue	Chr2	5641000	AT2G13540	24.8044	4.6331
Chr5	7459000	AT5G22490	0	blue	Chr5	7475000	AT5G22510	13.7381	3.78116
Chr3	9567000	AT3G26150	0	blue	Chr3	9597000	AT3G26220	1.53821	0.630598
Chr1	19295000	AT1G51930	0	blue	Chr1	19311000	AT1G51960	0.555735	-0.821801
Chr1	17505000	AT1G47610	0	blue	Chr1	17599000	AT1G47786	0	-6.64386
Chr4	6885000	AT4G11310	0	blue	Chr4	6939000	AT4G11400	1.56441	0.654814
Chr1	3769000	AT1G11250	0	blue	Chr1	3781000	AT1G11270	3.56045	1.83611
Chr1	8163000	AT1G23037	0	blue	Chr1	8187000	AT1G23090	0.0557585	-3.92668
Chr3	9569000	AT3G26160	0	blue	Chr3	9647000	AT3G26330	0.120191	-2.9413
Chr4	12841000	AT4G24973	0	blue	Chr4	12853000	AT4G25000	0.273746	-1.81733
Chr1	139000	AT1G01355	0	blue	Chr1	229000	AT1G01630	34.5331	5.11032
Chr3	10815000	AT3G28790	0	blue	Chr3	10839000	AT3G28840	0	-6.64386
Chr3	16403000	AT3G44930	0	blue	Chr3	16429000	AT3G44960	0.564729	-0.799045
Chr3	3395000	AT3G10845	0	blue	Chr3	3409000	AT3G10890	0.0332885	-4.52987
Chr5	20265000	AT5G49860	0	blue	Chr5	20291000	AT5G49890	5.45871	2.4512
Chr1	19657000	AT1G52770	0	blue	Chr1	19709000	AT1G52910	4.9478	2.3097
Chr5	26007000	AT5G65100	0	blue	Chr5	26035000	AT5G65165	0.0201643	-5.05101
Chr3	16433000	AT3G44970	0	blue	Chr3	16447000	AT3G44990	0.0498144	-4.06336
Chr4	14807000	AT4G30230	0	blue	Chr4	14835000	AT4G30310	37.7755	5.23976
Chr4	13527000	AT4G26920	0	blue	Chr4	13539000	AT4G26960	4.91126	2.29903
Chr3	11213000	AT3G29255	0	blue	Chr3	11237000	AT3G29280	16.2414	4.02249
Chr1	10925000	AT1G30780	0	blue	Chr1	10987000	AT1G30860	1.04229	0.0735289
Chr5	21607000	AT5G53270	0	blue	Chr5	21657000	AT5G53390	0	-6.64386
Chr1	19223000	AT1G51805	0	blue	Chr1	19243000	AT1G51830	0.0584823	-3.86813
Chr1	28845000	AT1G76830	0	blue	Chr1	28893000	AT1G76920	30.2675	4.92017
Chr5	2137000	AT5G06900	0	blue	Chr5	2215000	AT5G07140	6.06561	2.60303
Chr3	1225000	AT3G04545	0	blue	Chr3	1237000	AT3G04580	16.6363	4.05713
Chr1	17915000	AT1G48470	0	blue	Chr1	17927000	AT1G48490	13.4082	3.74612
Chr5	19519000	AT5G48140	0	blue	Chr5	19541000	AT5G48180	50.738	5.66528
Chr1	12281000	AT1G33830	0	blue	Chr1	12295000	AT1G33860	0	-6.64386
Chr1	8689000	AT1G24520	0	blue	Chr1	8703000	AT1G24560	33.016	5.04553
Chr5	15907000	AT5G39750	0	blue	Chr5	15949000	AT5G39840	10.3709	3.37586
Chr1	23211000	AT1G62690	0	blue	Chr1	23229000	AT1G62720	1.51762	0.611286
Chr4	10529000	AT4G19240	0	blue	Chr4	10567000	AT4G19370	1.99278	1.002
Chr4	7569000	AT4G12920	0	blue	Chr4	7595000	AT4G12990	2.88082	1.53148
Chr1	7751000	AT1G22015	0	blue	Chr1	7775000	AT1G22060	14.0683	3.8154
Chr5	10723000	AT5G28690	0	blue	Chr5	10785000	AT5G28750	15.5944	3.96388
Chr1	20801000	AT1G55660	0	blue	Chr1	20837000	AT1G55740	1.21404	0.29165
Chr1	13613000	AT1G36230	0	blue	Chr1	13643000	AT1G36280	11.9681	3.58233
Chr5	5401000	AT5G16530	0	blue	Chr5	5423000	AT5G16570	21.9054	4.45387
Chr5	17297000	AT5G43090	0	blue	Chr5	17313000	AT5G43120	0.0654513	-3.72831
Chr3	19697000	AT3G53140	0	blue	Chr3	19757000	AT3G53280	0	-6.64386
Chr2	1595000	AT2G04570	0	blue	Chr2	1623000	AT2G04650	5.86478	2.55454
Chr4	11689000	AT4G22060	0	blue	Chr4	11709000	AT4G22100	0	-6.64386
Chr1	23385000	AT1G63060	0	blue	Chr1	23401000	AT1G63100	13.1997	3.72352
Chr4	18443000	AT4G39756	0	blue	Chr4	18459000	AT4G39780	1.29282	0.381642
Chr5	16053000	AT5G40120	0	blue	Chr5	16065000	AT5G40170	10.0006	3.32345
Chr2	12721000	AT2G29790	0	blue	Chr2	12741000	AT2G29870	2.47268	1.3119
Chr5	15101000	AT5G37920	0	blue	Chr5	15185000	AT5G38040	3.04417	1.61078
Chr1	19673000	AT1G52830	0	blue	Chr1	19757000	AT1G53025	3.52766	1.8228
Chr5	14547000	AT5G36900	0	blue	Chr5	14565000	AT5G36920	0.499758	-0.972115
Chr3	7731000	AT3G21940	0	blue	Chr3	7757000	AT3G22020	0	-6.64386
Chr3	6343000	AT3G18485	0	blue	Chr3	6355000	AT3G18500	1.86183	0.904451
Chr3	16679000	AT3G45460	0	blue	Chr3	16707000	AT3G45540	0	-6.64386
Chr1	20171000	AT1G54040	0	blue	Chr1	20183000	AT1G54070	0.124857	-2.8905
Chr1	11985000	AT1G33070	0	blue	Chr1	12007000	AT1G33110	46.8246	5.5495
Chr2	8337000	AT2G19210	0	blue	Chr2	8351000	AT2G19240	1.26411	0.349491
Chr1	23005000	AT1G62270	0	blue	Chr1	23043000	AT1G62320	0.355698	-1.45127
Chr4	7635000	AT4G13095	0	blue	Chr4	7723000	AT4G13260	0	-6.64386
Chr3	21579000	AT3G58280	0	blue	Chr3	21597000	AT3G58370	0	-6.64386
Chr3	7625000	AT3G21660	0	blue	Chr3	7663000	AT3G21740	7.13302	2.83653
Chr1	19657000	AT1G52770	0	blue	Chr1	19741000	AT1G52990	0.0221344	-4.95974
Chr5	16107000	AT5G40290	0	blue	Chr5	16123000	AT5G40320	0.572967	-0.778513
Chr4	18125000	AT4G38840	0	blue	Chr4	18159000	AT4G38950	3.28863	1.72187
Chr3	5985000	AT3G17490	0	blue	Chr3	6007000	AT3G17560	0	-6.64386
Chr1	21397000	AT1G57770	0	blue	Chr1	21473000	AT1G58037	0.0339733	-4.50723
Chr5	15381000	AT5G38420	0	blue	Chr5	15395000	AT5G38450	0.0118	-5.51953
Chr5	18933000	AT5G46660	0	blue	Chr5	18947000	AT5G46690	0	-6.64386
Chr1	9291000	AT1G26815	0	blue	Chr1	9389000	AT1G27040	0	-6.64386
Chr3	15707000	AT3G43860	0	blue	Chr3	15743000	AT3G43890	0.0300567	-4.64181
Chr5	9011000	AT5G25840	0	blue	Chr5	9041000	AT5G25910	1.45363	0.549548
Chr3	16681000	AT3G45470	0	blue	Chr3	16703000	AT3G45530	3.55293	1.83306
Chr1	4939000	AT1G14440	0	blue	Chr1	4951000	AT1G14460	4.07477	2.03025
Chr1	7331000	AT1G20990	0	blue	Chr1	7405000	AT1G21140	0.477247	-1.03727
Chr5	259000	AT5G01690	0	blue	Chr5	281000	AT5G01740	0.0793558	-3.4843
Chr4	14521000	AT4G29620	0	blue	Chr4	14577000	AT4G29770	0.81168	-0.283351
Chr4	14811000	AT4G30250	0	blue	Chr4	14833000	AT4G30310	37.7755	5.23976
Chr1	12161000	AT1G33530	0	blue	Chr1	12189000	AT1G33610	0.787252	-0.326892
Chr2	6695000	AT2G15360	0	blue	Chr2	6711000	AT2G15390	0.712818	-0.468295
Chr1	19331000	AT1G51990	0	blue	Chr1	19355000	AT1G52050	2.28867	1.2008
Chr1	12281000	AT1G33830	0	blue	Chr1	12313000	AT1G33900	0	-6.64386
Chr1	23055000	AT1G62340	0	blue	Chr1	23109000	AT1G62430	13.9725	3.80555
Chr1	11279000	AT1G31520	0	blue	Chr1	11317000	AT1G31620	0	-6.64386
Chr2	2243000	AT2G05850	0	blue	Chr2	2309000	AT2G05970	0	-6.64386
Chr1	9757000	AT1G28000	0	blue	Chr1	9769000	AT1G28020	0.0304549	-4.62754
Chr4	981000	AT4G02235	0	blue	Chr4	993000	AT4G02270	9.64475	3.27124
Chr2	9863000	AT2G23160	0	blue	Chr2	9875000	AT2G23180	6.44223	2.6898
Chr1	24595000	AT1G66060	0	blue	Chr1	24667000	AT1G66210	0	-6.64386
Chr1	21397000	AT1G57770	0	blue	Chr1	21415000	AT1G57820	47.1013	5.558
Chr4	11135000	AT4G20790	0	blue	Chr4	11205000	AT4G20940	10.2707	3.36186
Chr2	12389000	AT2G28860	0	blue	Chr2	12457000	AT2G28990	0	-6.64386
Chr1	25825000	AT1G68750	0	blue	Chr1	25897000	AT1G68890	0.198848	-2.25948
Chr1	21397000	AT1G57770	0	blue	Chr1	21491000	AT1G58060	14.4481	3.8538
Chr3	20287000	AT3G54800	0	blue	Chr3	20331000	AT3G54870	2.08343	1.06587
Chr5	21657000	AT5G53390	0	blue	Chr5	21679000	AT5G53430	3.2674	1.71255
Chr5	19519000	AT5G48140	0	blue	Chr5	19547000	AT5G48205	0	-6.64386
Chr2	12105000	AT2G28340	0	blue	Chr2	12135000	AT2G28380	44.7385	5.48377
Chr1	17795000	AT1G48190	0	blue	Chr1	17885000	AT1G48405	0.335471	-1.53336
Chr4	6967000	AT4G11460	0	blue	Chr4	6981000	AT4G11490	0	-6.64386
Chr1	4871000	AT1G14250	0	blue	Chr1	4925000	AT1G14390	5.61886	2.49284
Chr5	907000	AT5G03580	0	blue	Chr5	919000	AT5G03620	0.114587	-3.00478
Chr5	15101000	AT5G37920	0	blue	Chr5	15175000	AT5G38030	41.855	5.38767
Chr1	10933000	AT1G30790	0	blue	Chr1	10975000	AT1G30840	0.09589	-3.23936
Chr3	21585000	AT3G58310	0	blue	Chr3	21599000	AT3G58380	0.0905874	-3.31348
Chr2	8521000	AT2G19770	0	blue	Chr2	8577000	AT2G19870	9.60822	3.26577
Chr4	10335000	AT4G18823	0	blue	Chr4	10373000	AT4G18940	0.0715535	-3.61611
Chr2	9713000	AT2G22805	0	blue	Chr2	9789000	AT2G22990	0	-6.64386
Chr5	19679000	AT5G48550	0	blue	Chr5	19697000	AT5G48580	59.6091	5.8977
Chr2	14469000	AT2G34270	0	blue	Chr2	14517000	AT2G34400	3.14374	1.65706
Chr2	8095000	AT2G18680	0	blue	Chr2	8113000	AT2G18710	14.4555	3.85455
Chr3	9563000	AT3G26140	0	blue	Chr3	9641000	AT3G26310	0	-6.64386
Chr2	13361000	AT2G31335	0	blue	Chr2	13381000	AT2G31370	26.6123	4.73457
Chr3	11045000	AT3G29060	0	blue	Chr3	11071000	AT3G29080	0	-6.64386
Chr5	6303000	AT5G18890	0	blue	Chr5	6327000	AT5G18940	12.1704	3.60649
Chr4	11673000	AT4G22030	0	blue	Chr4	11717000	AT4G22120	7.17845	2.84568
Chr2	8379000	AT2G19360	0	blue	Chr2	8395000	AT2G19390	9.61718	3.26711
Chr5	4729000	AT5G14670	0	blue	Chr5	4773000	AT5G14770	4.98535	2.32059
Chr5	21607000	AT5G53270	0	blue	Chr5	21633000	AT5G53300	876.922	9.77632
Chr5	2137000	AT5G06900	0	blue	Chr5	2209000	AT5G07120	14.3984	3.84884
Chr5	19035000	AT5G46880	0	blue	Chr5	19069000	AT5G47000	0	-6.64386
Chr3	16987000	AT3G46240	0	blue	Chr3	16999000	AT3G46260	0	-6.64386
Chr5	14953000	AT5G37640	0	blue	Chr5	15037000	AT5G37800	0.0492487	-4.07707
Chr4	15915000	AT4G32980	0	blue	Chr4	15929000	AT4G33010	6.99269	2.80791
Chr3	16679000	AT3G45460	0	blue	Chr3	16729000	AT3G45577	0	-6.64386
Chr2	7003000	AT2G16130	0	blue	Chr2	7027000	AT2G16210	0.0525497	-3.99885
Chr4	14547000	AT4G29710	0	blue	Chr4	14559000	AT4G29730	10.7883	3.43273
Chr4	2243000	AT4G04510	0	blue	Chr4	2261000	AT4G04540	0.296754	-1.70485
Chr4	17847000	AT4G37950	0	blue	Chr4	17859000	AT4G38000	0	-6.64386
Chr2	4659000	AT2G11620	0	blue	Chr2	4745000	AT2G11810	2.03949	1.03527
Chr2	7655000	AT2G17600	0	blue	Chr2	7669000	AT2G17640	11.2181	3.48904
Chr5	23179000	AT5G57200	0	blue	Chr5	23197000	AT5G57250	7.14925	2.83981
Chr1	8363000	AT1G23610	0	blue	Chr1	8397000	AT1G23730	0.731914	-0.430675
Chr1	25815000	AT1G68740	0	blue	Chr1	25863000	AT1G68810	8.09744	3.01925
Chr3	3411000	AT3G10900	0	blue	Chr3	3449000	AT3G11000	0.25821	-1.89856
Chr1	8265000	AT1G23300	0	blue	Chr1	8313000	AT1G23400	5.84775	2.55035
Chr1	11985000	AT1G33070	0	blue	Chr1	11999000	AT1G33100	0.408543	-1.25655
Chr1	2987000	AT1G09245	0	blue	Chr1	2999000	AT1G09280	36.9253	5.20693
Chr1	24255000	AT1G65300	0	blue	Chr1	24269000	AT1G65340	0	-6.64386
Chr2	16631000	AT2G39850	0	blue	Chr2	16677000	AT2G39950	11.7343	3.55389
Chr3	9629000	AT3G26270	0	blue	Chr3	9641000	AT3G26310	0	-6.64386
Chr3	17075000	AT3G46400	0	blue	Chr3	17121000	AT3G46500	0.220845	-2.115
Chr2	14397000	AT2G34110	0	blue	Chr2	14431000	AT2G34180	0.903988	-0.129753
Chr5	17395000	AT5G43340	0	blue	Chr5	17461000	AT5G43460	90.9972	6.50791
Chr3	21585000	AT3G58310	0	blue	Chr3	21597000	AT3G58370	0	-6.64386
Chr2	10405000	AT2G24510	0	blue	Chr2	10459000	AT2G24610	0.410076	-1.25128
Chr1	11279000	AT1G31520	0	blue	Chr1	11345000	AT1G31690	0	-6.64386
Chr1	12269000	AT1G33811	0	blue	Chr1	12325000	AT1G33930	0	-6.64386
Chr5	17411000	AT5G43360	0	blue	Chr5	17495000	AT5G43530	1.30247	0.392288
Chr2	10405000	AT2G24510	0	blue	Chr2	10477000	AT2G24640	12.0915	3.59712
Chr5	2387000	AT5G07540	0	blue	Chr5	2447000	AT5G07690	0	-6.64386
Chr5	14193000	AT5G36100	0	blue	Chr5	14213000	AT5G36140	0	-6.64386
Chr2	9763000	AT2G22940	0	blue	Chr2	9779000	AT2G22980	0	-6.64386
Chr1	17035000	AT1G45063	0	blue	Chr1	17053000	AT1G45110	4.28251	2.10182
Chr5	10209000	AT5G28237	0	blue	Chr5	10301000	AT5G28310	0.882341	-0.164332
Chr4	9059000	AT4G15980	0	blue	Chr4	9081000	AT4G16024	0	-6.64386
Chr5	15907000	AT5G39750	0	blue	Chr5	15943000	AT5G39830	11.0057	3.46149
Chr2	13415000	AT2G31500	0	blue	Chr2	13437000	AT2G31560	0.973622	-0.023824
Chr3	18657000	AT3G50330	0	blue	Chr3	18677000	AT3G50370	57.8017	5.85329
Chr5	21605000	AT5G53260	0	blue	Chr5	21641000	AT5G53340	15.0627	3.91387
Chr2	7025000	AT2G16200	0	blue	Chr2	7037000	AT2G16230	0	-6.64386
Chr1	16497000	AT1G43722	0	blue	Chr1	16509000	AT1G43730	0	-6.64386
Chr2	9767000	AT2G22950	0	blue	Chr2	9779000	AT2G22980	0	-6.64386
Chr2	10061000	AT2G23660	0	blue	Chr2	10103000	AT2G23755	11.6505	3.54356
Chr5	15281000	AT5G38250	0	blue	Chr5	15295000	AT5G38280	10.6657	3.41626
Chr5	21259000	AT5G52360	0	blue	Chr5	21353000	AT5G52640	43.4798	5.44261
Chr2	483000	AT2G02030	0	blue	Chr2	519000	AT2G02080	0.023675	-4.89218
Chr4	7635000	AT4G13095	0	blue	Chr4	7735000	AT4G13280	0.53514	-0.875301
Chr5	19679000	AT5G48550	0	blue	Chr5	19691000	AT5G48570	7.30477	2.87081
Chr2	12729000	AT2G29820	0	blue	Chr2	12741000	AT2G29870	2.47268	1.3119
Chr1	19425000	AT1G52180	0	blue	Chr1	19439000	AT1G52190	0.17442	-2.43893
Chr5	14529000	AT5G36870	0	blue	Chr5	14619000	AT5G37000	1.9527	0.97284
Chr3	9561000	AT3G26140	0	blue	Chr3	9593000	AT3G26210	2.42381	1.28322
Chr1	9229000	AT1G26700	0	blue	Chr1	9247000	AT1G26750	30.1042	4.91237
Chr1	4879000	AT1G14280	0	blue	Chr1	4935000	AT1G14430	0.267094	-1.85155
Chr4	11143000	AT4G20810	0	blue	Chr4	11205000	AT4G20940	10.2707	3.36186
Chr5	25233000	AT5G62860	0	blue	Chr5	25269000	AT5G62960	0.935181	-0.0813369
Chr2	6591000	AT2G15185	0	blue	Chr2	6609000	AT2G15220	60.6905	5.92364
Chr5	23025000	AT5G56920	0	blue	Chr5	23081000	AT5G57035	18.6374	4.2209
Chr1	29317000	AT1G77980	0	blue	Chr1	29335000	AT1G78010	8.26531	3.04881
Chr5	18153000	AT5G44950	0	blue	Chr5	18245000	AT5G45130	84.6468	6.40355
Chr1	22889000	AT1G61920	0	blue	Chr1	22901000	AT1G61950	0.0374053	-4.39881
Chr2	9027000	AT2G21040	0	blue	Chr2	9045000	AT2G21080	3.52756	1.82275
Chr1	29865000	AT1G79400	0	blue	Chr1	29879000	AT1G79430	1.79327	0.850616
Chr2	339000	AT2G01780	0	blue	Chr2	433000	AT2G01940	0.0353039	-4.46422
Chr5	17939000	AT5G44530	0	blue	Chr5	18007000	AT5G44635	14.0172	3.81015
Chr1	11367000	AT1G31740	0	blue	Chr1	11403000	AT1G31810	17.7955	4.15425
Chr2	345000	AT2G01800	0	blue	Chr2	411000	AT2G01905	1.01663	0.0379141
Chr5	8789000	AT5G25320	0	blue	Chr5	8815000	AT5G25380	0.485384	-1.01338
Chr1	25907000	AT1G68905	0	blue	Chr1	25923000	AT1G68940	4.33273	2.1186
Chr2	12011000	AT2G28180	0	blue	Chr2	12041000	AT2G28240	9.34633	3.22594
Chr5	21659000	AT5G53390	0	blue	Chr5	21741000	AT5G53510	0	-6.64386
Chr1	4521000	AT1G13230	0	blue	Chr1	4557000	AT1G13300	3.76066	1.91482
Chr3	1983000	AT3G06460	0	blue	Chr3	2025000	AT3G06530	24.7818	4.63179
Chr2	9863000	AT2G23160	0	blue	Chr2	9879000	AT2G23190	0.156539	-2.58607
Chr1	28329000	AT1G75460	0	blue	Chr1	28395000	AT1G75620	0.393411	-1.30968
Chr4	9791000	AT4G17580	0	blue	Chr4	9805000	AT4G17610	7.38873	2.88728
Chr5	14531000	AT5G36870	0	blue	Chr5	14605000	AT5G36970	0	-6.64386
Chr1	16853000	AT1G44478	0	blue	Chr1	16889000	AT1G44740	6.91536	2.79189
Chr4	11135000	AT4G20790	0	blue	Chr4	11197000	AT4G20920	0.106181	-3.10556
Chr4	12187000	AT4G23310	0	blue	Chr4	12209000	AT4G23370	0.0160153	-5.2645
Chr2	14397000	AT2G34110	0	blue	Chr2	14409000	AT2G34100	0.144404	-2.69522
Chr1	11489000	AT1G31990	0	blue	Chr1	11515000	AT1G32030	0	-6.64386
Chr4	16669000	AT4G35010	0	blue	Chr4	16681000	AT4G35040	9.49049	3.248
Chr1	8367000	AT1G23640	0	blue	Chr1	8379000	AT1G23700	0	-6.64386
Chr2	8521000	AT2G19770	0	blue	Chr2	8583000	AT2G19880	15.7263	3.97603
Chr1	10943000	AT1G30814	0	blue	Chr1	10987000	AT1G30860	1.04229	0.0735289
Chr5	16613000	AT5G41540	0	blue	Chr5	16657000	AT5G41660	0.864646	-0.19323
Chr3	16999000	AT3G46260	0	blue	Chr3	17085000	AT3G46420	0	-6.64386
Chr1	16437000	AT1G43630	0	blue	Chr1	16453000	AT1G43665	0	-6.64386
Chr3	17105000	AT3G46480	0	blue	Chr3	17119000	AT3G46490	0.0467583	-4.13903
Chr2	16631000	AT2G39850	0	blue	Chr2	16649000	AT2G39880	1.30995	0.400485
Chr1	25191000	AT1G67290	0	blue	Chr1	25245000	AT1G67390	0.0284067	-4.7025
Chr1	22973000	AT1G62160	0	blue	Chr1	23049000	AT1G62330	12.3023	3.62203
Chr3	21605000	AT3G58410	0	blue	Chr3	21621000	AT3G58440	0	-6.64386
Chr1	14037000	AT1G37000	0	blue	Chr1	14137000	AT1G37113	0	-6.64386
Chr1	9229000	AT1G26700	0	blue	Chr1	9249000	AT1G26760	5.97631	2.58167
Chr1	10339000	AT1G29580	0	blue	Chr1	10415000	AT1G29750	8.79827	3.13886
Chr4	9907000	AT4G17810	0	blue	Chr4	9919000	AT4G17840	20.7232	4.37387
Chr5	15235000	AT5G38190	0	blue	Chr5	15247000	AT5G38195	0	-6.64386
Chr5	25305000	AT5G63087	0	blue	Chr5	25317000	AT5G63110	22.5406	4.4951
Chr4	8723000	AT4G15290	0	blue	Chr4	8739000	AT4G15310	0.0287427	-4.68993
Chr1	17669000	AT1G47940	0	blue	Chr1	17687000	AT1G47970	90.6682	6.50268
Chr3	21583000	AT3G58300	0	blue	Chr3	21597000	AT3G58370	0	-6.64386
Chr2	2869000	AT2G06960	0	blue	Chr2	2889000	AT2G06983	0	-6.64386
Chr2	1595000	AT2G04570	0	blue	Chr2	1611000	AT2G04620	9.01364	3.17371
Chr5	7223000	AT5G21430	0	blue	Chr5	7241000	AT5G21910	7.01081	2.81164
Chr5	2137000	AT5G06900	0	blue	Chr5	2195000	AT5G07060	1.95905	0.9775
Chr5	25303000	AT5G63085	0	blue	Chr5	25315000	AT5G63100	1.31503	0.406025
Chr5	8835000	AT5G25415	0	blue	Chr5	8849000	AT5G25425	0	-6.64386
Chr1	25191000	AT1G67290	0	blue	Chr1	25253000	AT1G67410	3.82901	1.94073
Chr2	6419000	AT2G14920	0	blue	Chr2	6511000	AT2G15042	3.18402	1.67537
Chr4	18443000	AT4G39756	0	blue	Chr4	18503000	AT4G39870	18.0258	4.17279
Chr1	12303000	AT1G33870	0	blue	Chr1	12325000	AT1G33930	0	-6.64386
Chr2	11725000	AT2G27410	0	blue	Chr2	11739000	AT2G27450	38.9256	5.28302
Chr2	7411000	AT2G17050	0	blue	Chr2	7431000	AT2G17070	0.202837	-2.23218
Chr1	21611000	AT1G58265	0	blue	Chr1	21629000	AT1G58300	0.204827	-2.21875
Chr4	7795000	AT4G13410	0	blue	Chr4	7893000	AT4G13575	0.185811	-2.35246
Chr1	3907000	AT1G11610	0	blue	Chr1	3957000	AT1G11720	19.2418	4.26692
Chr3	3581000	AT3G11405	0	blue	Chr3	3603000	AT3G11440	3.34048	1.74437
Chr3	17027000	AT3G46340	0	blue	Chr3	17053000	AT3G46370	0	-6.64386
Chr1	22745000	AT1G61630	0	blue	Chr1	22791000	AT1G61720	0	-6.64386
Chr3	8527000	AT3G23680	0	blue	Chr3	8567000	AT3G23770	0	-6.64386
Chr2	16999000	AT2G40740	0	blue	Chr2	17011000	AT2G40760	21.3288	4.4154
Chr3	4767000	AT3G14300	0	blue	Chr3	4807000	AT3G14390	27.3899	4.7761
Chr1	23117000	AT1G62450	0	blue	Chr1	23137000	AT1G62510	1.83092	0.88043
Chr1	23383000	AT1G63057	0	blue	Chr1	23401000	AT1G63100	13.1997	3.72352
Chr5	14955000	AT5G37650	0	blue	Chr5	15009000	AT5G37790	10.1369	3.34297
Chr5	21121000	AT5G52000	0	blue	Chr5	21171000	AT5G52100	3.90905	1.97051
Chr3	2801000	AT3G09140	0	blue	Chr3	2821000	AT3G09180	12.3053	3.62238
Chr2	14481000	AT2G34315	0	blue	Chr2	14497000	AT2G34355	1.27239	0.35883
Chr4	17831000	AT4G37925	0	blue	Chr4	17849000	AT4G37950	0	-6.64386
Chr4	13255000	AT4G26150	0	blue	Chr4	13291000	AT4G26250	0	-6.64386
Chr5	19821000	AT5G48890	0	blue	Chr5	19833000	AT5G48910	4.06529	2.0269
Chr2	10867000	AT2G25540	0	blue	Chr2	10883000	AT2G25560	8.79161	3.13777
Chr2	12007000	AT2G28170	0	blue	Chr2	12043000	AT2G28250	10.5431	3.3996
Chr4	17299000	AT4G36700	0	blue	Chr4	17339000	AT4G36791	21.9869	4.45923
Chr5	5853000	AT5G17730	0	blue	Chr5	5889000	AT5G17820	26.8216	4.74586
Chr4	5647000	AT4G08870	0	blue	Chr4	5705000	AT4G08900	8.869	3.1504
Chr1	18603000	AT1G50220	0	blue	Chr1	18621000	AT1G50260	7.94531	2.99192
Chr2	1131000	AT2G03710	0	blue	Chr2	1153000	AT2G03780	23.5953	4.56104
Chr5	9059000	AT5G25950	0	blue	Chr5	9073000	AT5G25980	0	-6.64386
Chr5	21121000	AT5G52000	0	blue	Chr5	21205000	AT5G52210	21.205	4.40701
Chr3	23267000	AT3G62950	0	blue	Chr3	23319000	AT3G63110	0	-6.64386
Chr2	16887000	AT2G40435	0	blue	Chr2	16899000	AT2G40460	0.0363326	-4.43183
Chr3	16393000	AT3G44910	0	blue	Chr3	16429000	AT3G44960	0.564729	-0.799045
Chr3	1135000	AT3G04290	0	blue	Chr3	1195000	AT3G04480	13.5363	3.75983
Chr3	17375000	AT3G47190	0	blue	Chr3	17421000	AT3G47290	0.725485	-0.443233
Chr1	19229000	AT1G51810	0	blue	Chr1	19285000	AT1G51910	0.18231	-2.37849
Chr1	27671000	AT1G73600	0	blue	Chr1	27691000	AT1G73655	14.4379	3.85279
Chr1	18221000	AT1G49250	0	blue	Chr1	18267000	AT1G49350	8.68116	3.11955
Chr4	11817000	AT4G22400	0	blue	Chr4	11829000	AT4G22430	0	-6.64386
Chr2	12727000	AT2G29810	0	blue	Chr2	12743000	AT2G29880	0	-6.64386
Chr5	14955000	AT5G37650	0	blue	Chr5	14969000	AT5G37670	1.26543	0.350979
Chr1	23055000	AT1G62340	0	blue	Chr1	23091000	AT1G62400	0.0370285	-4.41032
Chr4	8601000	AT4G15060	0	blue	Chr4	8677000	AT4G15215	1.57592	0.665322
Chr3	16687000	AT3G45490	0	blue	Chr3	16729000	AT3G45577	0	-6.64386
Chr1	17403000	AT1G47450	0	blue	Chr1	17419000	AT1G47480	11.6656	3.54543
Chr2	6419000	AT2G14920	0	blue	Chr2	6481000	AT2G15000	31.3276	4.96982
Chr3	18685000	AT3G50373	0	blue	Chr3	18697000	AT3G50380	6.50814	2.70446
Chr4	9411000	AT4G16740	0	blue	Chr4	9425000	AT4G16760	60.6228	5.92203
Chr5	699000	AT5G02980	0	blue	Chr5	735000	AT5G03120	0	-6.64386
Chr5	3895000	AT5G12060	0	blue	Chr5	3917000	AT5G12120	47.4861	5.56974
Chr4	13527000	AT4G26920	0	blue	Chr4	13547000	AT4G26970	53.724	5.74776
Chr5	26007000	AT5G65100	0	blue	Chr5	26061000	AT5G65210	12.5885	3.65518
Chr2	9885000	AT2G23220	0	blue	Chr2	9899000	AT2G23250	0	-6.64386
Chr3	11047000	AT3G29060	0	blue	Chr3	11085000	AT3G29110	0	-6.64386
Chr2	9967000	AT2G23410	0	blue	Chr2	10027000	AT2G23550	1.40985	0.505743
Chr4	1591000	AT4G03570	0	blue	Chr4	1609000	AT4G03630	0	-6.64386
Chr2	10433000	AT2G24560	0	blue	Chr2	10453000	AT2G24600	2.77117	1.47569
Chr3	9561000	AT3G26140	0	blue	Chr3	9633000	AT3G26290	0.0142605	-5.36525
Chr4	10345000	AT4G18860	0	blue	Chr4	10359000	AT4G18900	0.438726	-1.15609
Chr1	17509000	AT1G47620	0	blue	Chr1	17599000	AT1G47786	0	-6.64386
Chr2	12273000	AT2G28625	0	blue	Chr2	12343000	AT2G28780	0	-6.64386
Chr1	25191000	AT1G67290	0	blue	Chr1	25263000	AT1G67430	703.102	9.45761
Chr5	10559000	AT5G28550	0	blue	Chr5	10581000	AT5G28590	0	-6.64386
Chr1	10337000	AT1G29570	0	blue	Chr1	10389000	AT1G29710	4.81006	2.26905
Chr5	14863000	AT5G37470	0	blue	Chr5	14909000	AT5G37530	8.81883	3.14222
Chr4	7377000	AT4G12440	0	blue	Chr4	7393000	AT4G12460	13.5508	3.76137
Chr1	24267000	AT1G65330	0	blue	Chr1	24285000	AT1G65370	319.584	8.32009
Chr1	7983000	AT1G22590	0	blue	Chr1	8025000	AT1G22680	0	-6.64386
Chr5	21607000	AT5G53270	0	blue	Chr5	21641000	AT5G53340	15.0627	3.91387
Chr1	1797000	AT1G05920	0	blue	Chr1	1895000	AT1G06200	69.6879	6.12304
Chr5	13599000	AT5G35390	0	blue	Chr5	13635000	AT5G35410	7.14305	2.83856
Chr1	10179000	AT1G29140	0	blue	Chr1	10275000	AT1G29355	49.0526	5.61655
Chr5	4729000	AT5G14670	0	blue	Chr5	4749000	AT5G14720	42.3572	5.40488
Chr5	20227000	AT5G49770	0	blue	Chr5	20249000	AT5G49820	15.5917	3.96363
Chr5	21605000	AT5G53260	0	blue	Chr5	21635000	AT5G53310	34.0581	5.09035
Chr2	6111000	AT2G14390	0	blue	Chr2	6145000	AT2G14440	0	-6.64386
Chr4	11817000	AT4G22400	0	blue	Chr4	11857000	AT4G22517	0.0376618	-4.39102
Chr4	7577000	AT4G12950	0	blue	Chr4	7591000	AT4G12980	0.308122	-1.65235
Chr1	24575000	AT1G66000	0	blue	Chr1	24671000	AT1G66220	0	-6.64386
Chr2	18221000	AT2G44030	0	blue	Chr2	18247000	AT2G44110	0.62773	-0.648982
Chr1	17999000	AT1G48670	0	blue	Chr1	18013000	AT1G48700	0.0198895	-5.06422
Chr1	12313000	AT1G33900	0	blue	Chr1	12325000	AT1G33930	0	-6.64386
Chr1	10337000	AT1G29570	0	blue	Chr1	10399000	AT1G29720	0.0204273	-5.03849
Chr3	23267000	AT3G62950	0	blue	Chr3	23301000	AT3G63060	1.4132	0.509136
Chr5	8569000	AT5G24910	0	blue	Chr5	8593000	AT5G24940	0	-6.64386
Chr3	17375000	AT3G47190	0	blue	Chr3	17389000	AT3G47220	0.668122	-0.560384
Chr1	11179000	AT1G31270	0	blue	Chr1	11235000	AT1G31360	11.567	3.53319
Chr4	11223000	AT4G21000	0	blue	Chr4	11239000	AT4G21050	0	-6.64386
Chr5	6299000	AT5G18870	0	blue	Chr5	6329000	AT5G18950	8.2818	3.05169
Chr2	12007000	AT2G28170	0	blue	Chr2	12039000	AT2G28230	20.2837	4.34296
Chr1	12295000	AT1G33860	0	blue	Chr1	12313000	AT1G33900	0	-6.64386
Chr5	18157000	AT5G44970	0	blue	Chr5	18245000	AT5G45130	84.6468	6.40355
Chr1	19673000	AT1G52830	0	blue	Chr1	19713000	AT1G52930	56.9246	5.83123
Chr4	17175000	AT4G36350	0	blue	Chr4	17205000	AT4G36430	66.9644	6.06554
Chr1	10933000	AT1G30790	0	blue	Chr1	10993000	AT1G30870	6.15948	2.62515
Chr4	14811000	AT4G30250	0	blue	Chr4	14827000	AT4G30280	11.7319	3.55359
Chr5	17411000	AT5G43360	0	blue	Chr5	17461000	AT5G43460	90.9972	6.50791
Chr2	11973000	AT2G28090	0	blue	Chr2	12009000	AT2G28170	0	-6.64386
Chr4	6157000	AT4G09775	0	blue	Chr4	6201000	AT4G09870	0	-6.64386
Chr3	11303000	AT3G29410	0	blue	Chr3	11323000	AT3G29450	0	-6.64386
Chr3	11051000	AT3G29070	0	blue	Chr3	11101000	AT3G29130	12.1588	3.60512
Chr1	169000	AT1G01460	0	blue	Chr1	187000	AT1G01500	6.95086	2.79927
Chr5	17411000	AT5G43360	0	blue	Chr5	17505000	AT5G43560	37.6643	5.23551
Chr3	7903000	AT3G22350	0	blue	Chr3	7965000	AT3G22460	6.41312	2.68327
Chr2	19461000	AT2G47430	0	blue	Chr2	19477000	AT2G47460	2.9456	1.56345
Chr2	1239000	AT2G03955	0	blue	Chr2	1335000	AT2G04040	3.85408	1.95012
Chr3	16681000	AT3G45470	0	blue	Chr3	16729000	AT3G45577	0	-6.64386
Chr3	10689000	AT3G28520	0	blue	Chr3	10711000	AT3G28570	0.421884	-1.21128
Chr1	29317000	AT1G77980	0	blue	Chr1	29329000	AT1G78000	3.29771	1.72583
Chr5	15907000	AT5G39750	0	blue	Chr5	15937000	AT5G39800	22.2222	4.47458
Chr2	16887000	AT2G40435	0	blue	Chr2	16903000	AT2G40470	4.81292	2.26991
Chr4	11135000	AT4G20790	0	blue	Chr4	11219000	AT4G20980	55.9812	5.80713
Chr5	18109000	AT5G44850	0	blue	Chr5	18155000	AT5G44960	0	-6.64386
Chr1	4383000	AT1G12855	0	blue	Chr1	4395000	AT1G12910	33.75	5.07724
Chr3	3413000	AT3G10910	0	blue	Chr3	3449000	AT3G11000	0.25821	-1.89856
Chr3	4767000	AT3G14300	0	blue	Chr3	4781000	AT3G14330	3.32296	1.73681
Chr1	17669000	AT1G47940	0	blue	Chr1	17729000	AT1G48060	0.709889	-0.474153
Chr3	16393000	AT3G44910	0	blue	Chr3	16447000	AT3G44990	0.0498144	-4.06336
Chr5	25231000	AT5G62850	0	blue	Chr5	25257000	AT5G62940	3.75816	1.91386
Chr5	13771000	AT5G35600	0	blue	Chr5	13825000	AT5G35620	85.9798	6.42609
Chr5	10431000	AT5G28470	0	blue	Chr5	10495000	AT5G28520	0	-6.64386
Chr2	11935000	AT2G28030	0	blue	Chr2	12005000	AT2G28160	0.0162378	-5.25221
Chr1	12281000	AT1G33830	0	blue	Chr1	12305000	AT1G33880	0	-6.64386
Chr1	3769000	AT1G11250	0	blue	Chr1	3789000	AT1G11280	13.7718	3.78469
Chr1	25813000	AT1G68740	0	blue	Chr1	25825000	AT1G68750	0	-6.64386
Chr1	10339000	AT1G29580	0	blue	Chr1	10373000	AT1G29660	1.29579	0.384923
Chr5	17939000	AT5G44530	0	blue	Chr5	18003000	AT5G44630	0	-6.64386
Chr5	10209000	AT5G28237	0	blue	Chr5	10279000	AT5G28290	18.8381	4.23635
Chr1	21427000	AT1G57850	0	blue	Chr1	21465000	AT1G58030	112.329	6.81171
Chr5	17395000	AT5G43340	0	blue	Chr5	17411000	AT5G43360	0	-6.64386
Chr2	16247000	AT2G38910	0	blue	Chr2	16259000	AT2G38940	7.12597	2.83511
Chr5	8913000	AT5G25600	0	blue	Chr5	8935000	AT5G25620	0.527803	-0.894849
Chr3	20729000	AT3G55860	0	blue	Chr3	20767000	AT3G55970	15.8798	3.99003
Chr5	17907000	AT5G44420	0	blue	Chr5	18003000	AT5G44630	0	-6.64386
Chr5	14529000	AT5G36870	0	blue	Chr5	14607000	AT5G36980	0	-6.64386
Chr5	3971000	AT5G12270	0	blue	Chr5	3999000	AT5G12350	22.5642	4.4966
Chr4	6497000	AT4G10510	0	blue	Chr4	6515000	AT4G10540	0	-6.64386
Chr5	18101000	AT5G44830	0	blue	Chr5	18117000	AT5G44870	0.549982	-0.836549
Chr2	7413000	AT2G17050	0	blue	Chr2	7445000	AT2G17110	6.75483	2.75805
Chr5	21605000	AT5G53260	0	blue	Chr5	21649000	AT5G53360	10.5687	3.40309
Chr1	8361000	AT1G23600	0	blue	Chr1	8375000	AT1G23670	0	-6.64386
Chr4	13391000	AT4G26530	0	blue	Chr4	13403000	AT4G26550	11.7489	3.55568
Chr1	10339000	AT1G29580	0	blue	Chr1	10403000	AT1G29730	0.865855	-0.191236
Chr1	20459000	AT1G54870	0	blue	Chr1	20479000	AT1G54930	0.151336	-2.63186
Chr5	22109000	AT5G54450	0	blue	Chr5	22153000	AT5G54530	0.0563597	-3.91355
Chr2	16753000	AT2G40116	0	blue	Chr2	16777000	AT2G40150	2.13183	1.09884
Chr5	22109000	AT5G54450	0	blue	Chr5	22161000	AT5G54560	0.810583	-0.285279
Chr4	10909000	AT4G20200	0	blue	Chr4	10933000	AT4G20240	0	-6.64386
Chr2	12009000	AT2G28170	0	blue	Chr2	12041000	AT2G28240	9.34633	3.22594
Chr5	3519000	AT5G11080	0	blue	Chr5	3543000	AT5G11130	0	-6.64386
Chr3	1983000	AT3G06460	0	blue	Chr3	2021000	AT3G06520	1.22231	0.301361
Chr2	18711000	AT2G45406	0	blue	Chr2	18729000	AT2G45430	25.4868	4.67225
Chr5	2255000	AT5G07210	0	blue	Chr5	2271000	AT5G07230	0	-6.64386
Chr4	11135000	AT4G20790	0	blue	Chr4	11213000	AT4G20960	9.1199	3.1906
Chr3	16527000	AT3G45140	0	blue	Chr3	16625000	AT3G45300	25.706	4.68459
Chr2	9275000	AT2G21720	0	blue	Chr2	9291000	AT2G21780	1.28227	0.369912
Chr1	11167000	AT1G31250	0	blue	Chr1	11257000	AT1G31440	23.9233	4.58095
Chr1	16995000	AT1G44940	0	blue	Chr1	17081000	AT1G45150	10.5552	3.40124
Chr2	14273000	AT2G33750	0	blue	Chr2	14297000	AT2G33793	5.44627	2.44792
Chr3	4105000	AT3G12900	0	blue	Chr3	4151000	AT3G12980	11.2485	3.49294
Chr2	10433000	AT2G24560	0	blue	Chr2	10445000	AT2G24580	0.429094	-1.1874
Chr1	19619000	AT1G52680	0	blue	Chr1	19661000	AT1G52780	10.1148	3.33982
Chr1	21119000	AT1G56410	0	blue	Chr1	21173000	AT1G56510	0.20009	-2.25092
Chr2	1239000	AT2G03955	0	blue	Chr2	1285000	AT2G04030	66.6273	6.05826
Chr5	16115000	AT5G40310	0	blue	Chr5	16129000	AT5G40330	0.0956	-3.24332
Chr1	21409000	AT1G57800	0	blue	Chr1	21467000	AT1G58030	112.329	6.81171
Chr1	20801000	AT1G55660	0	blue	Chr1	20833000	AT1G55730	10.9338	3.45205
Chr2	12389000	AT2G28860	0	blue	Chr2	12401000	AT2G28880	2.96288	1.57186
Chr4	5501000	AT4G08620	0	blue	Chr4	5553000	AT4G08690	25.2442	4.65845
Chr5	22407000	AT5G55240	0	blue	Chr5	22421000	AT5G55280	19.8064	4.30862
Chr2	2243000	AT2G05850	0	blue	Chr2	2259000	AT2G05910	7.42076	2.89351
Chr1	12285000	AT1G33840	0	blue	Chr1	12347000	AT1G33960	0.945247	-0.0660536
Chr1	18939000	AT1G51120	0	blue	Chr1	19015000	AT1G51300	0.198715	-2.26039
Chr2	18285000	AT2G44220	0	blue	Chr2	18297000	AT2G44260	8.83033	3.1441
Chr3	18637000	AT3G50270	0	blue	Chr3	18687000	AT3G50380	6.50814	2.70446
Chr5	9123000	AT5G26120	0	blue	Chr5	9139000	AT5G26150	0	-6.64386
Chr3	11051000	AT3G29070	0	blue	Chr3	11075000	AT3G29090	13.5187	3.75795
Chr5	25157000	AT5G62660	0	blue	Chr5	25189000	AT5G62710	17.4046	4.12223
Chr1	16319000	AT1G43260	0	blue	Chr1	16357000	AT1G43320	0	-6.64386
Chr1	24937000	AT1G66850	0	blue	Chr1	24961000	AT1G66900	8.10181	3.02002
Chr4	2545000	AT4G04980	0	blue	Chr4	2573000	AT4G05020	12.6814	3.66578
Chr4	17175000	AT4G36350	0	blue	Chr4	17199000	AT4G36400	7.60706	2.92923
Chr2	2539000	AT2G06420	0	blue	Chr2	2583000	AT2G06500	0	-6.64386
Chr3	19697000	AT3G53140	0	blue	Chr3	19743000	AT3G53250	0	-6.64386
Chr3	16689000	AT3G45500	0	blue	Chr3	16713000	AT3G45555	0	-6.64386
Chr4	14807000	AT4G30230	0	blue	Chr4	14839000	AT4G30340	18.4288	4.20467
Chr2	6695000	AT2G15360	0	blue	Chr2	6777000	AT2G15530	12.2137	3.61161
Chr1	12281000	AT1G33830	0	blue	Chr1	12315000	AT1G33910	0	-6.64386
Chr4	18125000	AT4G38840	0	blue	Chr4	18139000	AT4G38890	35.5109	5.15059
Chr5	1485000	AT5G05030	0	blue	Chr5	1499000	AT5G05080	81.2372	6.34425
Chr1	21427000	AT1G57850	0	blue	Chr1	21461000	AT1G58025	20.6522	4.36893
Chr2	6057000	AT2G14289	0	blue	Chr2	6111000	AT2G14390	0	-6.64386
Chr4	5511000	AT4G08630	0	blue	Chr4	5551000	AT4G08685	12.2765	3.619
Chr5	8821000	AT5G25390	0	blue	Chr5	8853000	AT5G25430	0	-6.64386
Chr3	21423000	AT3G57840	0	blue	Chr3	21443000	AT3G57910	3.72827	1.90237
Chr5	8129000	AT5G24050	0	blue	Chr5	8141000	AT5G24080	0.0674343	-3.69088
Chr5	9015000	AT5G25850	0	blue	Chr5	9073000	AT5G25980	0	-6.64386
Chr2	10013000	AT2G23510	0	blue	Chr2	10103000	AT2G23755	11.6505	3.54356
Chr2	13415000	AT2G31500	0	blue	Chr2	13431000	AT2G31540	0	-6.64386
Chr1	24907000	AT1G66770	0	blue	Chr1	24925000	AT1G66800	24.8222	4.63414
Chr5	14193000	AT5G36100	0	blue	Chr5	14221000	AT5G36150	0.0188666	-5.11445
Chr4	7743000	AT4G13300	0	blue	Chr4	7755000	AT4G13330	7.37878	2.88534
Chr1	28595000	AT1G76210	0	blue	Chr1	28607000	AT1G76250	1.06691	0.106896
Chr3	7735000	AT3G21950	0	blue	Chr3	7765000	AT3G22050	0	-6.64386
Chr4	10669000	AT4G19580	0	blue	Chr4	10751000	AT4G19760	0	-6.64386
Chr3	3395000	AT3G10845	0	blue	Chr3	3449000	AT3G11000	0.25821	-1.89856
Chr4	2239000	AT4G04500	0	blue	Chr4	2327000	AT4G04610	102.276	6.67647
Chr5	20357000	AT5G50040	0	blue	Chr5	20403000	AT5G50150	9.12481	3.19138
Chr5	2847000	AT5G08730	0	blue	Chr5	2873000	AT5G09230	6.24115	2.64412
Chr5	9197000	AT5G26250	0	blue	Chr5	9231000	AT5G26300	0.0374405	-4.39774
Chr5	5627000	AT5G17110	0	blue	Chr5	5639000	AT5G17150	0.945528	-0.0656305
Chr5	16519000	AT5G41310	0	blue	Chr5	16533000	AT5G41315	4.24418	2.08888
Chr5	7461000	AT5G22490	0	blue	Chr5	7473000	AT5G22500	46.8237	5.54948
Chr4	1159000	AT4G02655	0	blue	Chr4	1171000	AT4G02660	1.26257	0.347742
Chr5	10567000	AT5G28560	0	blue	Chr5	10613000	AT5G28620	0	-6.64386
Chr5	17919000	AT5G44470	0	blue	Chr5	17999000	AT5G44620	0	-6.64386
Chr1	21945000	AT1G59722	0	blue	Chr1	21985000	AT1G59760	36.1341	5.17569
Chr2	12719000	AT2G29780	0	blue	Chr2	12745000	AT2G29890	10.8397	3.43958
Chr2	12729000	AT2G29820	0	blue	Chr2	12743000	AT2G29880	0	-6.64386
Chr3	16987000	AT3G46240	0	blue	Chr3	17053000	AT3G46370	0	-6.64386
Chr5	9737000	AT5G27580	0	blue	Chr5	9773000	AT5G27620	15.3495	3.94106
Chr3	17043000	AT3G46360	0	blue	Chr3	17085000	AT3G46420	0	-6.64386
Chr1	12269000	AT1G33811	0	blue	Chr1	12295000	AT1G33860	0	-6.64386
Chr5	17063000	AT5G42610	0	blue	Chr5	17119000	AT5G42690	0.0997015	-3.18834
Chr2	10405000	AT2G24510	0	blue	Chr2	10417000	AT2G24520	4.48688	2.16892
Chr1	13817000	AT1G36580	0	blue	Chr1	13853000	AT1G36640	0.126966	-2.86811
Chr1	3769000	AT1G11250	0	blue	Chr1	3801000	AT1G11310	28.5852	4.8377
Chr3	9569000	AT3G26160	0	blue	Chr3	9597000	AT3G26220	1.53821	0.630598
Chr5	22109000	AT5G54450	0	blue	Chr5	22185000	AT5G54610	0	-6.64386
Chr5	18933000	AT5G46660	0	blue	Chr5	18965000	AT5G46730	1.0873	0.133956
Chr2	12605000	AT2G29360	0	blue	Chr2	12639000	AT2G29525	12.1389	3.60276
Chr1	8715000	AT1G24590	0	blue	Chr1	8753000	AT1G24706	21.067	4.3976
Chr2	16631000	AT2G39850	0	blue	Chr2	16661000	AT2G39910	6.32393	2.6631
Chr1	12285000	AT1G33840	0	blue	Chr1	12305000	AT1G33880	0	-6.64386
Chr4	6717000	AT4G10960	0	blue	Chr4	6749000	AT4G11050	0	-6.64386
Chr3	16081000	AT3G44460	0	blue	Chr3	16093000	AT3G44480	19.9027	4.31562
Chr1	17505000	AT1G47610	0	blue	Chr1	17591000	AT1G47770	0.111115	-3.04555
Chr1	3301000	AT1G10100	0	blue	Chr1	3321000	AT1G10130	28.5134	4.83408
Chr4	8589000	AT4G15050	0	blue	Chr4	8601000	AT4G15060	0	-6.64386
Chr4	2689000	AT4G05240	0	blue	Chr4	2715000	AT4G05310	0	-6.64386
Chr4	1343000	AT4G03040	0	blue	Chr4	1359000	AT4G03070	0.529609	-0.890014
Chr4	17057000	AT4G36070	0	blue	Chr4	17071000	AT4G36080	8.52217	3.09291
Chr1	24973000	AT1G66930	0	blue	Chr1	25007000	AT1G67000	0.989342	-0.000948972
Chr3	3543000	AT3G11310	0	blue	Chr3	3567000	AT3G11385	0.10342	-3.14025
Chr4	14089000	AT4G28520	0	blue	Chr4	14107000	AT4G28540	30.1462	4.91438
Chr2	7371000	AT2G16970	0	blue	Chr2	7435000	AT2G17090	0	-6.64386
Chr2	19151000	AT2G46640	0	blue	Chr2	19195000	AT2G46710	12.6876	3.66648
Chr2	10805000	AT2G25360	0	blue	Chr2	10889000	AT2G25580	9.24745	3.21061
Chr2	339000	AT2G01780	0	blue	Chr2	411000	AT2G01905	1.01663	0.0379141
Chr1	23117000	AT1G62450	0	blue	Chr1	23129000	AT1G62480	83.9521	6.39167
Chr1	27281000	AT1G72460	0	blue	Chr1	27321000	AT1G72550	48.7254	5.6069
Chr3	23239000	AT3G62850	0	blue	Chr3	23337000	AT3G63180	20.1144	4.33087
Chr5	4909000	AT5G15140	0	blue	Chr5	4927000	AT5G15170	7.34509	2.87874
Chr1	24595000	AT1G66060	0	blue	Chr1	24639000	AT1G66170	0.0987934	-3.20034
Chr3	14955000	AT3G42880	0	blue	Chr3	15019000	AT3G42960	0	-6.64386
Chr1	19229000	AT1G51810	0	blue	Chr1	19277000	AT1G51890	0.318105	-1.60777
Chr1	25761000	AT1G68600	0	blue	Chr1	25837000	AT1G68790	36.5911	5.19382
Chr2	18221000	AT2G44030	0	blue	Chr2	18249000	AT2G44120	214.364	7.74399
Chr2	6199000	AT2G14540	0	blue	Chr2	6215000	AT2G14560	0.0150884	-5.31684
Chr1	16239000	AT1G43145	0	blue	Chr1	16267000	AT1G43170	780.374	9.60804
Chr3	17369000	AT3G47170	0	blue	Chr3	17439000	AT3G47340	1.00052	0.0151004
Chr1	20759000	AT1G55570	0	blue	Chr1	20771000	AT1G55590	14.2384	3.83273
Chr1	10339000	AT1G29580	0	blue	Chr1	10381000	AT1G29690	12.2407	3.61479
Chr5	22109000	AT5G54450	0	blue	Chr5	22193000	AT5G54630	0	-6.64386
Chr5	22223000	AT5G54700	0	blue	Chr5	22239000	AT5G54740	0	-6.64386
Chr3	16403000	AT3G44930	0	blue	Chr3	16433000	AT3G44970	0	-6.64386
Chr2	19149000	AT2G46640	0	blue	Chr2	19233000	AT2G46790	4.25675	2.09314
Chr3	10391000	AT3G27970	0	blue	Chr3	10453000	AT3G28080	0	-6.64386
Chr3	17031000	AT3G46340	0	blue	Chr3	17121000	AT3G46500	0.220845	-2.115
Chr3	21423000	AT3G57840	0	blue	Chr3	21445000	AT3G57920	0.110784	-3.0495
Chr3	5987000	AT3G17500	0	blue	Chr3	6003000	AT3G17540	0	-6.64386
Chr5	9073000	AT5G25980	0	blue	Chr5	9119000	AT5G26110	33.5725	5.06964
Chr1	19229000	AT1G51810	0	blue	Chr1	19243000	AT1G51830	0.0584823	-3.86813
Chr5	2847000	AT5G08730	0	blue	Chr5	2867000	AT5G09220	3.59087	1.84834
Chr4	5587000	AT4G08760	0	blue	Chr4	5615000	AT4G08800	0	-6.64386
Chr2	12563000	AT2G29220	0	blue	Chr2	12579000	AT2G29250	0	-6.64386
Chr5	18947000	AT5G46690	0	blue	Chr5	19013000	AT5G46860	25.3716	4.66571
Chr1	19723000	AT1G52940	0	blue	Chr1	19737000	AT1G52970	0	-6.64386
Chr5	18155000	AT5G44960	0	blue	Chr5	18255000	AT5G45140	25.8999	4.69543
Chr3	17105000	AT3G46480	0	blue	Chr3	17125000	AT3G46510	34.2296	5.09759
Chr4	2549000	AT4G04985	0	blue	Chr4	2581000	AT4G05040	5.94743	2.57469
Chr4	8061000	AT4G13960	0	blue	Chr4	8073000	AT4G13970	11.2531	3.49353
Chr3	15333000	AT3G43400	0	blue	Chr3	15431000	AT3G43540	8.27746	3.05093
Chr1	20745000	AT1G55546	0	blue	Chr1	20843000	AT1G55750	11.028	3.46441
Chr4	11673000	AT4G22030	0	blue	Chr4	11689000	AT4G22060	0	-6.64386
Chr4	7795000	AT4G13410	0	blue	Chr4	7881000	AT4G13560	0.0504152	-4.04894
Chr5	17939000	AT5G44530	0	blue	Chr5	17989000	AT5G44590	0	-6.64386
Chr3	15829000	AT3G44070	0	blue	Chr3	15867000	AT3G44100	52.8717	5.7247
Chr5	21657000	AT5G53390	0	blue	Chr5	21685000	AT5G53440	30.6021	4.93603
Chr5	3219000	AT5G10250	0	blue	Chr5	3233000	AT5G10280	13.8438	3.79221
Chr5	6303000	AT5G18890	0	blue	Chr5	6337000	AT5G18980	7.4111	2.89163
Chr2	9679000	AT2G22760	0	blue	Chr2	9725000	AT2G22830	4.29903	2.10736
Chr1	7679000	AT1G21870	0	blue	Chr1	7751000	AT1G22015	0	-6.64386
Chr1	8689000	AT1G24520	0	blue	Chr1	8701000	AT1G24540	0	-6.64386
Chr1	4521000	AT1G13230	0	blue	Chr1	4565000	AT1G13320	35.4485	5.14806
Chr4	6499000	AT4G10510	0	blue	Chr4	6585000	AT4G10670	0	-6.64386
Chr5	2417000	AT5G07650	0	blue	Chr5	2457000	AT5G07720	1.22531	0.304868
Chr3	20199000	AT3G54570	0	blue	Chr3	20211000	AT3G54600	0.0655993	-3.72548
Chr3	19697000	AT3G53140	0	blue	Chr3	19739000	AT3G53240	8.97814	3.16802
Chr1	18949000	AT1G51150	0	blue	Chr1	18989000	AT1G51210	0.0147704	-5.33524
Chr1	28329000	AT1G75460	0	blue	Chr1	28373000	AT1G75560	33.7688	5.07805
Chr1	28329000	AT1G75460	0	blue	Chr1	28405000	AT1G75640	11.7382	3.55436
Chr5	8197000	AT5G24180	0	blue	Chr5	8219000	AT5G24210	2.55212	1.35734
Chr1	18965000	AT1G51172	0	blue	Chr1	18979000	AT1G51190	36.1302	5.17553
Chr2	8177000	AT2G18880	0	blue	Chr2	8235000	AT2G18980	13.3764	3.74269
Chr1	4879000	AT1G14280	0	blue	Chr1	4917000	AT1G14370	13.4078	3.74607
Chr2	7771000	AT2G17890	0	blue	Chr2	7785000	AT2G17930	15.4024	3.94602
Chr2	12579000	AT2G29250	0	blue	Chr2	12591000	AT2G29310	0.0185191	-5.13193
Chr2	16045000	AT2G38300	0	blue	Chr2	16065000	AT2G38330	2.9034	1.5427
Chr5	2137000	AT5G06900	0	blue	Chr5	2149000	AT5G06940	4.47033	2.1636
Chr1	27671000	AT1G73600	0	blue	Chr1	27687000	AT1G73640	6.73138	2.75304
Chr5	21297000	AT5G52480	0	blue	Chr5	21319000	AT5G52530	34.1708	5.09512
Chr2	339000	AT2G01780	0	blue	Chr2	419000	AT2G01910	18.0688	4.17622
Chr5	3519000	AT5G11080	0	blue	Chr5	3537000	AT5G11110	16.5805	4.05228
Chr3	9561000	AT3G26140	0	blue	Chr3	9575000	AT3G26170	0.380131	-1.35797
Chr5	6859000	AT5G20310	0	blue	Chr5	6873000	AT5G20330	0	-6.64386
Chr5	8821000	AT5G25390	0	blue	Chr5	8833000	AT5G25410	0	-6.64386
Chr5	19519000	AT5G48140	0	blue	Chr5	19553000	AT5G48230	51.1187	5.67606
Chr1	25637000	AT1G68380	0	blue	Chr1	25651000	AT1G68410	21.8617	4.45099
Chr4	14811000	AT4G30250	0	blue	Chr4	14901000	AT4G30490	10.0964	3.3372
Chr1	24907000	AT1G66770	0	blue	Chr1	24929000	AT1G66810	0.683907	-0.527186
Chr2	6829000	AT2G15670	0	blue	Chr2	6921000	AT2G15890	82.5455	6.36729
Chr4	8723000	AT4G15290	0	blue	Chr4	8807000	AT4G15393	14.9218	3.90032
Chr2	8245000	AT2G19010	0	blue	Chr2	8261000	AT2G19070	0	-6.64386
Chr4	7795000	AT4G13410	0	blue	Chr4	7807000	AT4G13430	120.855	6.91725
Chr3	11161000	AT3G29190	0	blue	Chr3	11189000	AT3G29230	2.71904	1.44839
Chr5	2253000	AT5G07210	0	blue	Chr5	2267000	AT5G07220	31.1668	4.9624
Chr5	14213000	AT5G36140	0	blue	Chr5	14225000	AT5G36150	0.0188666	-5.11445
Chr5	6299000	AT5G18870	0	blue	Chr5	6327000	AT5G18940	12.1704	3.60649
Chr2	8261000	AT2G19070	0	blue	Chr2	8339000	AT2G19210	0	-6.64386
Chr4	7741000	AT4G13290	0	blue	Chr4	7753000	AT4G13310	0.0637089	-3.76202
Chr1	4521000	AT1G13230	0	blue	Chr1	4551000	AT1G13290	0	-6.64386
Chr4	13601000	AT4G27110	0	blue	Chr4	13637000	AT4G27220	0.464853	-1.07445
Chr3	17003000	AT3G46270	0	blue	Chr3	17037000	AT3G46350	0	-6.64386
Chr1	21411000	AT1G57800	0	blue	Chr1	21491000	AT1G58060	14.4481	3.8538
Chr4	9557000	AT4G16980	0	blue	Chr4	9579000	AT4G17020	9.56621	3.25945
Chr1	28329000	AT1G75460	0	blue	Chr1	28415000	AT1G75660	62.064	5.95592
Chr4	14813000	AT4G30250	0	blue	Chr4	14839000	AT4G30340	18.4288	4.20467
Chr3	19405000	AT3G52330	0	blue	Chr3	19489000	AT3G52540	0.0177245	-5.17269
Chr1	8363000	AT1G23610	0	blue	Chr1	8379000	AT1G23700	0	-6.64386
Chr5	7461000	AT5G22490	0	blue	Chr5	7519000	AT5G22620	13.569	3.7633
Chr5	15621000	AT5G39030	0	blue	Chr5	15707000	AT5G39220	0	-6.64386
Chr5	17757000	AT5G44120	0	blue	Chr5	17781000	AT5G44170	14.196	3.82843
Chr5	3897000	AT5G12070	0	blue	Chr5	3917000	AT5G12120	47.4861	5.56974
Chr2	16631000	AT2G39850	0	blue	Chr2	16659000	AT2G39900	12.827	3.68224
Chr3	19697000	AT3G53140	0	blue	Chr3	19759000	AT3G53290	0	-6.64386
Chr1	19619000	AT1G52680	0	blue	Chr1	19645000	AT1G52730	25.9456	4.69797
Chr1	16235000	AT1G43140	0	blue	Chr1	16267000	AT1G43170	780.374	9.60804
Chr5	3897000	AT5G12070	0	blue	Chr5	3915000	AT5G12110	5.98751	2.58436
Chr3	10499000	AT3G28170	0	blue	Chr3	10519000	AT3G28200	52.9074	5.72567
Chr5	22861000	AT5G56452	0	blue	Chr5	22873000	AT5G56490	0	-6.64386
Chr5	24795000	AT5G61700	0	blue	Chr5	24807000	AT5G61730	1.69175	0.767016
Chr5	21605000	AT5G53260	0	blue	Chr5	21633000	AT5G53300	876.922	9.77632
Chr3	17469000	AT3G47410	0	blue	Chr3	17493000	AT3G47460	12.8315	3.68275
Chr4	11493000	AT4G21630	0	blue	Chr4	11507000	AT4G21660	116.92	6.8695
Chr3	9569000	AT3G26160	0	blue	Chr3	9591000	AT3G26200	0.10259	-3.15084
Chr1	8945000	AT1G25470	0	blue	Chr1	9017000	AT1G25988	1.83036	0.879991
Chr3	16397000	AT3G44920	0	blue	Chr3	16461000	AT3G45000	0.267315	-1.8504
Chr1	11095000	AT1G31090	0	blue	Chr1	11107000	AT1G31120	5.43766	2.44564
Chr5	8913000	AT5G25600	0	blue	Chr5	8957000	AT5G25754	97.8456	6.61258
Chr2	6589000	AT2G15180	0	blue	Chr2	6609000	AT2G15220	60.6905	5.92364
Chr1	19673000	AT1G52830	0	blue	Chr1	19711000	AT1G52920	1.67126	0.74954
Chr5	2419000	AT5G07650	0	blue	Chr5	2451000	AT5G07700	0	-6.64386
Chr1	18949000	AT1G51150	0	blue	Chr1	19013000	AT1G51290	0	-6.64386
Chr5	7459000	AT5G22490	0	blue	Chr5	7505000	AT5G22590	0	-6.64386
Chr4	5507000	AT4G08630	0	blue	Chr4	5553000	AT4G08690	25.2442	4.65845
Chr2	8173000	AT2G18880	0	blue	Chr2	8261000	AT2G19070	0	-6.64386
Chr2	12605000	AT2G29360	0	blue	Chr2	12651000	AT2G29570	35.2577	5.14028
Chr1	17497000	AT1G47603	0	blue	Chr1	17575000	AT1G47765	0	-6.64386
Chr1	25815000	AT1G68740	0	blue	Chr1	25909000	AT1G68910	10.3231	3.3692
Chr5	2347000	AT5G07410	0	blue	Chr5	2403000	AT5G07590	12.1006	3.5982
Chr2	14369000	AT2G34010	0	blue	Chr2	14431000	AT2G34180	0.903988	-0.129753
Chr3	22497000	AT3G60890	0	blue	Chr3	22595000	AT3G61040	0	-6.64386
Chr1	7331000	AT1G20990	0	blue	Chr1	7407000	AT1G21150	4.85357	2.28202
Chr1	16497000	AT1G43722	0	blue	Chr1	16529000	AT1G43760	0	-6.64386
Chr4	16205000	AT4G33790	0	blue	Chr4	16221000	AT4G33830	0	-6.64386
Chr3	17037000	AT3G46350	0	blue	Chr3	17053000	AT3G46370	0	-6.64386
Chr1	10497000	AT1G29962	0	blue	Chr1	10561000	AT1G30090	23.1592	4.53414
Chr2	16247000	AT2G38910	0	blue	Chr2	16261000	AT2G38950	23.4311	4.55097
Chr3	17355000	AT3G47130	0	blue	Chr3	17447000	AT3G47350	8.96794	3.16639
Chr1	22157000	AT1G60090	0	blue	Chr1	22211000	AT1G60220	19.249	4.26746
Chr5	13597000	AT5G35390	0	blue	Chr5	13665000	AT5G35430	19.4104	4.2795
Chr1	27673000	AT1G73600	0	blue	Chr1	27685000	AT1G73630	0.269334	-1.83994
Chr3	20287000	AT3G54800	0	blue	Chr3	20325000	AT3G54860	20.0605	4.32701
Chr1	12269000	AT1G33811	0	blue	Chr1	12313000	AT1G33900	0	-6.64386
Chr1	18119000	AT1G48980	0	blue	Chr1	18135000	AT1G49015	0	-6.64386
Chr5	21299000	AT5G52490	0	blue	Chr5	21313000	AT5G52520	17.4081	4.12251
Chr1	13113000	AT1G35550	0	blue	Chr1	13159000	AT1G35625	0.233167	-2.03998
Chr1	12511000	AT1G34310	0	blue	Chr1	12523000	AT1G34320	37.3042	5.22165
Chr1	3511000	AT1G10620	0	blue	Chr1	3563000	AT1G10720	15.9547	3.99681
Chr3	17355000	AT3G47130	0	blue	Chr3	17375000	AT3G47190	0	-6.64386
Chr1	4129000	AT1G12170	0	blue	Chr1	4147000	AT1G12220	3.39796	1.76891
Chr5	15707000	AT5G39220	0	blue	Chr5	15725000	AT5G39250	3.34944	1.74822
Chr3	10541000	AT3G28280	0	blue	Chr3	10631000	AT3G28390	0	-6.64386
Chr3	23239000	AT3G62850	0	blue	Chr3	23311000	AT3G63080	26.5127	4.72916
Chr4	9497000	AT4G16880	0	blue	Chr4	9549000	AT4G16960	9.72114	3.28261
Chr1	10337000	AT1G29570	0	blue	Chr1	10409000	AT1G29740	0.305604	-1.66381
Chr3	18657000	AT3G50330	0	blue	Chr3	18673000	AT3G50350	6.43618	2.68844
Chr4	14529000	AT4G29650	0	blue	Chr4	14575000	AT4G29760	0.330662	-1.55359
Chr3	17853000	AT3G48220	0	blue	Chr3	17871000	AT3G48250	6.44237	2.68983
Chr3	17877000	AT3G48270	0	blue	Chr3	17889000	AT3G48310	0	-6.64386
Chr1	2987000	AT1G09245	0	blue	Chr1	3003000	AT1G09290	20.8257	4.38098
Chr1	29311000	AT1G77960	0	blue	Chr1	29335000	AT1G78010	8.26531	3.04881
Chr5	20131000	AT5G49600	0	blue	Chr5	20203000	AT5G49730	0.076742	-3.52712
Chr1	23433000	AT1G63190	0	blue	Chr1	23445000	AT1G63210	0.289771	-1.73807
Chr2	11931000	AT2G28010	0	blue	Chr2	12011000	AT2G28180	0	-6.64386
Chr1	16761000	AT1G44090	0	blue	Chr1	16775000	AT1G44110	9.71255	3.28133
Chr1	7331000	AT1G20990	0	blue	Chr1	7367000	AT1G21050	16.3923	4.03583
Chr5	23837000	AT5G59040	0	blue	Chr5	23849000	AT5G59080	0.0591041	-3.85509
Chr5	21605000	AT5G53260	0	blue	Chr5	21655000	AT5G53380	0	-6.64386
Chr3	20287000	AT3G54800	0	blue	Chr3	20311000	AT3G54826	20.1983	4.33688
Chr2	16251000	AT2G38920	0	blue	Chr2	16299000	AT2G39030	0.0408908	-4.29645
Chr1	12765000	AT1G34790	0	blue	Chr1	12853000	AT1G35140	48.5999	5.60318
Chr1	9545000	AT1G27480	0	blue	Chr1	9557000	AT1G27510	19.1074	4.25681
Chr3	3073000	AT3G09990	0	blue	Chr3	3087000	AT3G10010	6.91615	2.79205
Chr2	6689000	AT2G15350	0	blue	Chr2	6775000	AT2G15530	12.2137	3.61161
Chr3	6675000	AT3G19270	0	blue	Chr3	6765000	AT3G19510	16.6459	4.05796
Chr1	17005000	AT1G44980	0	blue	Chr1	17087000	AT1G45160	11.7434	3.555
Chr1	20745000	AT1G55546	0	blue	Chr1	20775000	AT1G55600	0.109867	-3.06049
Chr5	181000	AT5G01440	0	blue	Chr5	193000	AT5G01480	0.178481	-2.40751
Chr5	15579000	AT5G38910	0	blue	Chr5	15593000	AT5G38960	0	-6.64386
Chr1	13163000	AT1G35630	0	blue	Chr1	13197000	AT1G35660	9.38938	3.23257
Chr1	18949000	AT1G51150	0	blue	Chr1	18991000	AT1G51220	0.794512	-0.313814
Chr4	16727000	AT4G35150	0	blue	Chr4	16753000	AT4G35220	25.4118	4.668
Chr5	13359000	AT5G35090	0	blue	Chr5	13421000	AT5G35170	10.0893	3.33618
Chr3	17355000	AT3G47130	0	blue	Chr3	17401000	AT3G47250	0.995749	0.00827101
Chr3	10631000	AT3G28390	0	blue	Chr3	10673000	AT3G28460	7.10469	2.8308
Chr1	9229000	AT1G26700	0	blue	Chr1	9261000	AT1G26770	31.939	4.9977
Chr1	12161000	AT1G33530	0	blue	Chr1	12203000	AT1G33670	0	-6.64386
Chr2	12605000	AT2G29360	0	blue	Chr2	12637000	AT2G29510	29.8183	4.89861
Chr2	7655000	AT2G17600	0	blue	Chr2	7667000	AT2G17630	12.7647	3.67522
Chr2	11973000	AT2G28090	0	blue	Chr2	12041000	AT2G28240	9.34633	3.22594
Chr1	21113000	AT1G56400	0	blue	Chr1	21137000	AT1G56430	4.22731	2.08315
Chr2	8175000	AT2G18880	0	blue	Chr2	8245000	AT2G19010	0	-6.64386
Chr1	18001000	AT1G48670	0	blue	Chr1	18025000	AT1G48740	0.631668	-0.640101
Chr4	395000	AT4G00920	0	blue	Chr4	419000	AT4G00970	0.10973	-3.06215
Chr4	13601000	AT4G27110	0	blue	Chr4	13701000	AT4G27370	9.3545	3.2272
Chr3	9899000	AT3G26855	0	blue	Chr3	9911000	AT3G26890	18.4841	4.20899
Chr2	1595000	AT2G04570	0	blue	Chr2	1619000	AT2G04630	47.0811	5.55738
Chr1	24943000	AT1G66860	0	blue	Chr1	24971000	AT1G66930	0	-6.64386
Chr5	7223000	AT5G21430	0	blue	Chr5	7239000	AT5G21900	3.19202	1.67898
Chr5	22109000	AT5G54450	0	blue	Chr5	22189000	AT5G54620	0	-6.64386
Chr3	8775000	AT3G24230	0	blue	Chr3	8789000	AT3G24255	11.9332	3.57812
Chr2	6997000	AT2G16120	0	blue	Chr2	7021000	AT2G16190	0	-6.64386
Chr1	18119000	AT1G48980	0	blue	Chr1	18133000	AT1G49010	0.932719	-0.0850999
Chr1	18923000	AT1G51040	0	blue	Chr1	19019000	AT1G51310	9.80732	3.29533
Chr2	9863000	AT2G23160	0	blue	Chr2	9881000	AT2G23200	3.83001	1.94111
Chr3	8775000	AT3G24230	0	blue	Chr3	8787000	AT3G24250	0	-6.64386
Chr3	20707000	AT3G55780	0	blue	Chr3	20793000	AT3G56040	11.181	3.48427
Chr2	6419000	AT2G14920	0	blue	Chr2	6493000	AT2G15020	0	-6.64386
Chr1	12269000	AT1G33811	0	blue	Chr1	12281000	AT1G33830	0	-6.64386
Chr5	21655000	AT5G53380	0	blue	Chr5	21683000	AT5G53430	3.2674	1.71255
Chr5	51000	AT5G01140	0	blue	Chr5	103000	AT5G01250	0.186949	-2.34411
Chr4	8597000	AT4G15056	0	blue	Chr4	8669000	AT4G15210	0	-6.64386
Chr5	9197000	AT5G26250	0	blue	Chr5	9239000	AT5G26320	0.0180857	-5.15402
Chr3	16917000	AT3G46050	0	blue	Chr3	16977000	AT3G46210	46.1603	5.52889
Chr3	8953000	AT3G24540	0	blue	Chr3	8967000	AT3G24570	24.9304	4.64041
Chr4	8299000	AT4G14400	0	blue	Chr4	8333000	AT4G14490	3.79927	1.92951
Chr5	7685000	AT5G22960	0	blue	Chr5	7719000	AT5G23020	0.16401	-2.52276
Chr1	17601000	AT1G47790	0	blue	Chr1	17635000	AT1G47870	17.5605	4.13509
Chr2	7771000	AT2G17890	0	blue	Chr2	7783000	AT2G17920	0	-6.64386
Chr1	29513000	AT1G78440	0	blue	Chr1	29525000	AT1G78476	3.64437	1.86962
Chr2	9021000	AT2G21010	0	blue	Chr2	9047000	AT2G21090	5.50691	2.46386
Chr2	7003000	AT2G16130	0	blue	Chr2	7031000	AT2G16220	0	-6.64386
Chr1	20801000	AT1G55660	0	blue	Chr1	20845000	AT1G55750	11.028	3.46441
Chr3	10641000	AT3G28410	0	blue	Chr3	10655000	AT3G28420	0.106031	-3.10742
Chr2	7809000	AT2G17950	0	blue	Chr2	7821000	AT2G17970	9.2226	3.20674
Chr2	7435000	AT2G17090	0	blue	Chr2	7465000	AT2G17140	2.53604	1.34826
Chr1	9229000	AT1G26700	0	blue	Chr1	9245000	AT1G26740	33.2039	5.05371
Chr1	26945000	AT1G71680	0	blue	Chr1	26967000	AT1G71696	9.46563	3.24422
Chr1	13083000	AT1G35520	0	blue	Chr1	13097000	AT1G35530	2.50426	1.33013
Chr1	8713000	AT1G24577	0	blue	Chr1	8735000	AT1G24650	0.00842095	-5.76251
Chr1	8355000	AT1G23570	0	blue	Chr1	8377000	AT1G23680	0	-6.64386
Chr3	4491000	AT3G13710	0	blue	Chr3	4523000	AT3G13772	56.363	5.81693
Chr3	10823000	AT3G28810	0	blue	Chr3	10839000	AT3G28840	0	-6.64386
Chr2	6689000	AT2G15350	0	blue	Chr2	6789000	AT2G15560	13.2215	3.7259
Chr1	24461000	AT1G65770	0	blue	Chr1	24479000	AT1G65810	0.226739	-2.07863
Chr4	11673000	AT4G22030	0	blue	Chr4	11709000	AT4G22100	0	-6.64386
Chr3	15703000	AT3G43850	0	blue	Chr3	15729000	AT3G43870	0	-6.64386
Chr2	17229000	AT2G41340	0	blue	Chr2	17265000	AT2G41415	0.172733	-2.45219
Chr4	11673000	AT4G22030	0	blue	Chr4	11693000	AT4G22070	0.779861	-0.340329
Chr1	19281000	AT1G51900	0	blue	Chr1	19297000	AT1G51940	3.79874	1.92931
Chr1	28329000	AT1G75460	0	blue	Chr1	28361000	AT1G75530	0.0134341	-5.41524
Chr5	9063000	AT5G25960	0	blue	Chr5	9111000	AT5G26090	0.894171	-0.145332
Chr2	7379000	AT2G16980	0	blue	Chr2	7423000	AT2G17060	0.0128467	-5.45187
Chr5	15377000	AT5G38410	0	blue	Chr5	15395000	AT5G38450	0.0118	-5.51953
Chr3	8319000	AT3G23270	0	blue	Chr3	8341000	AT3G23310	14.8838	3.89664
Chr2	1943000	AT2G05335	0	blue	Chr2	1961000	AT2G05370	0	-6.64386
Chr3	18723000	AT3G50450	0	blue	Chr3	18743000	AT3G50500	105.775	6.72499
Chr5	17939000	AT5G44530	0	blue	Chr5	18015000	AT5G44650	11.9766	3.58335
Chr1	11905000	AT1G32850	0	blue	Chr1	11943000	AT1G32950	0.70018	-0.493743
Chr2	12757000	AT2G29930	0	blue	Chr2	12769000	AT2G29960	70.3917	6.13754
Chr1	25525000	AT1G68110	0	blue	Chr1	25545000	AT1G68150	2.12342	1.09317
Chr5	18915000	AT5G46610	0	blue	Chr5	19003000	AT5G46830	0	-6.64386
Chr4	2545000	AT4G04980	0	blue	Chr4	2579000	AT4G05040	5.94743	2.57469
Chr4	9557000	AT4G16980	0	blue	Chr4	9569000	AT4G17000	5.0482	2.33863
Chr3	14021000	AT3G33187	0	blue	Chr3	14093000	AT3G33530	25.5177	4.67399
Chr1	7255000	AT1G20860	0	blue	Chr1	7287000	AT1G20920	36.7977	5.20194
Chr5	9017000	AT5G25860	0	blue	Chr5	9045000	AT5G25920	0.170781	-2.46768
Chr4	8601000	AT4G15060	0	blue	Chr4	8667000	AT4G15210	0	-6.64386
Chr4	11353000	AT4G21340	0	blue	Chr4	11395000	AT4G21390	1.9221	0.950171
Chr3	18723000	AT3G50450	0	blue	Chr3	18777000	AT3G50590	25.935	4.69739
Chr2	12563000	AT2G29220	0	blue	Chr2	12653000	AT2G29580	14.2808	3.83701
Chr5	6303000	AT5G18890	0	blue	Chr5	6331000	AT5G18960	15.4373	3.94928
Chr5	8569000	AT5G24910	0	blue	Chr5	8597000	AT5G24950	0	-6.64386
Chr2	12461000	AT2G29000	0	blue	Chr2	12475000	AT2G29040	0	-6.64386
Chr5	9063000	AT5G25960	0	blue	Chr5	9087000	AT5G26010	0.124175	-2.89781
Chr2	16301000	AT2G39040	0	blue	Chr2	16355000	AT2G39190	9.23814	3.20916
Chr3	17359000	AT3G47150	0	blue	Chr3	17421000	AT3G47290	0.725485	-0.443233
Chr5	10031000	AT5G28030	0	blue	Chr5	10091000	AT5G28080	0	-6.64386
Chr3	21569000	AT3G58240	0	blue	Chr3	21601000	AT3G58390	0	-6.64386
Chr1	8689000	AT1G24520	0	blue	Chr1	8707000	AT1G24570	0.0484421	-4.09685
Chr5	10139000	AT5G28160	0	blue	Chr5	10163000	AT5G28180	0	-6.64386
Chr4	6201000	AT4G09870	0	blue	Chr4	6215000	AT4G09880	2.53756	1.34912
Chr4	14153000	AT4G28670	0	blue	Chr4	14201000	AT4G28740	0.0649855	-3.73725
Chr1	10933000	AT1G30790	0	blue	Chr1	11001000	AT1G30910	13.0001	3.70156
Chr5	8175000	AT5G24150	0	blue	Chr5	8205000	AT5G24200	4.00965	2.00707
Chr3	16399000	AT3G44920	0	blue	Chr3	16469000	AT3G45020	8.96433	3.1658
Chr1	11279000	AT1G31520	0	blue	Chr1	11311000	AT1G31580	0	-6.64386
Chr2	12563000	AT2G29220	0	blue	Chr2	12593000	AT2G29320	0.81143	-0.283791
Chr1	26283000	AT1G69818	0	blue	Chr1	26349000	AT1G69960	41.2982	5.36835
Chr3	21567000	AT3G58230	0	blue	Chr3	21597000	AT3G58370	0	-6.64386
Chr2	7365000	AT2G16960	0	blue	Chr2	7377000	AT2G16980	0	-6.64386
Chr4	10709000	AT4G19690	0	blue	Chr4	10725000	AT4G19710	24.1313	4.59343
Chr5	13835000	AT5G35640	0	blue	Chr5	13857000	AT5G35670	21.7025	4.44045
Chr1	9933000	AT1G28327	0	blue	Chr1	10011000	AT1G28470	0.888558	-0.154317
Chr4	11141000	AT4G20800	0	blue	Chr4	11183000	AT4G20890	78.3367	6.2918
Chr1	19229000	AT1G51810	0	blue	Chr1	19295000	AT1G51930	0	-6.64386
Chr2	7783000	AT2G17920	0	blue	Chr2	7795000	AT2G17930	15.4024	3.94602
Chr2	2257000	AT2G05900	0	blue	Chr2	2309000	AT2G05970	0	-6.64386
Chr5	22193000	AT5G54630	0	blue	Chr5	22223000	AT5G54700	0	-6.64386
Chr4	8923000	AT4G15650	0	blue	Chr4	8965000	AT4G15740	0.027285	-4.74526
Chr2	5771000	AT2G13810	0	blue	Chr2	5861000	AT2G13960	1.13892	0.200275
Chr5	9059000	AT5G25950	0	blue	Chr5	9087000	AT5G26010	0.124175	-2.89781
Chr3	3367000	AT3G10750	0	blue	Chr3	3457000	AT3G11030	13.7407	3.78143
Chr5	17941000	AT5G44530	0	blue	Chr5	17999000	AT5G44620	0	-6.64386
Chr4	13393000	AT4G26530	0	blue	Chr4	13407000	AT4G26560	0	-6.64386
Chr2	17715000	AT2G42560	0	blue	Chr2	17733000	AT2G42590	67.085	6.06813
Chr5	26007000	AT5G65100	0	blue	Chr5	26033000	AT5G65160	1.34482	0.438097
Chr2	9679000	AT2G22760	0	blue	Chr2	9719000	AT2G22810	0.0939012	-3.26672
Chr1	22505000	AT1G61095	0	blue	Chr1	22529000	AT1G61130	0	-6.64386
Chr2	19461000	AT2G47430	0	blue	Chr2	19473000	AT2G47450	3.78106	1.9226
Chr2	3171000	AT2G07560	0	blue	Chr2	3221000	AT2G07640	0	-6.64386
Chr1	28331000	AT1G75470	0	blue	Chr1	28415000	AT1G75660	62.064	5.95592
Chr5	16177000	AT5G40430	0	blue	Chr5	16233000	AT5G40520	5.97615	2.58163
Chr1	9569000	AT1G27550	0	blue	Chr1	9593000	AT1G27595	19.4287	4.28086
Chr4	2695000	AT4G05270	0	blue	Chr4	2729000	AT4G05360	0	-6.64386
Chr2	7365000	AT2G16960	0	blue	Chr2	7389000	AT2G17000	0	-6.64386
Chr1	12309000	AT1G33890	0	blue	Chr1	12325000	AT1G33930	0	-6.64386
Chr5	8789000	AT5G25320	0	blue	Chr5	8857000	AT5G25450	4.25962	2.09411
Chr1	4879000	AT1G14280	0	blue	Chr1	4929000	AT1G14410	12.4588	3.64026
Chr2	251000	AT2G01560	0	blue	Chr2	279000	AT2G01620	3.09892	1.63641
Chr1	13085000	AT1G35520	0	blue	Chr1	13109000	AT1G35540	0	-6.64386
Chr5	23199000	AT5G57260	0	blue	Chr5	23233000	AT5G57350	5.79662	2.5377
Chr5	8821000	AT5G25390	0	blue	Chr5	8849000	AT5G25425	0	-6.64386
Chr5	19519000	AT5G48140	0	blue	Chr5	19549000	AT5G48210	0	-6.64386
Chr5	22847000	AT5G56400	0	blue	Chr5	22859000	AT5G56450	2.70046	1.43854
Chr1	4551000	AT1G13290	0	blue	Chr1	4563000	AT1G13310	0.103355	-3.14108
Chr2	1343000	AT2G04060	0	blue	Chr2	1403000	AT2G04160	20.3537	4.34793
Chr3	11833000	AT3G30200	0	blue	Chr3	11915000	AT3G30280	0	-6.64386
Chr1	12285000	AT1G33840	0	blue	Chr1	12309000	AT1G33890	0	-6.64386
Chr1	3855000	AT1G11450	0	blue	Chr1	3907000	AT1G11610	0	-6.64386
Chr2	6997000	AT2G16120	0	blue	Chr2	7031000	AT2G16220	0	-6.64386
Chr1	3911000	AT1G11620	0	blue	Chr1	3959000	AT1G11730	3.49671	1.81012
Chr5	5859000	AT5G17750	0	blue	Chr5	5871000	AT5G17790	13.4491	3.75051
Chr3	21601000	AT3G58390	0	blue	Chr3	21615000	AT3G58430	11.6595	3.54468
Chr1	9231000	AT1G26700	0	blue	Chr1	9275000	AT1G26790	0	-6.64386
Chr4	6229000	AT4G09930	0	blue	Chr4	6245000	AT4G09965	0.0666909	-3.7048
Chr2	6591000	AT2G15185	0	blue	Chr2	6613000	AT2G15230	16.5381	4.0486
Chr1	24971000	AT1G66930	0	blue	Chr1	24993000	AT1G66970	0.309509	-1.64607
Chr3	20949000	AT3G56530	0	blue	Chr3	20961000	AT3G56570	13.7208	3.77934
Chr1	16725000	AT1G44030	0	blue	Chr1	16755000	AT1G44080	0	-6.64386
Chr3	6675000	AT3G19270	0	blue	Chr3	6749000	AT3G19460	17.3606	4.11858
Chr2	16753000	AT2G40116	0	blue	Chr2	16817000	AT2G40260	3.26909	1.71329
Chr2	16753000	AT2G40116	0	blue	Chr2	16841000	AT2G40320	0.344195	-1.49739
Chr1	10179000	AT1G29140	0	blue	Chr1	10193000	AT1G29170	8.05376	3.01145
Chr3	20645000	AT3G55646	0	blue	Chr3	20659000	AT3G55670	0	-6.64386
Chr2	17715000	AT2G42560	0	blue	Chr2	17735000	AT2G42600	22.9458	4.52079
Chr3	19405000	AT3G52330	0	blue	Chr3	19423000	AT3G52390	15.0206	3.90983
Chr4	11915000	AT4G22660	0	blue	Chr4	11951000	AT4G22750	0.0781435	-3.504
Chr5	15907000	AT5G39750	0	blue	Chr5	15929000	AT5G39785	1.49836	0.592978
Chr3	20729000	AT3G55860	0	blue	Chr3	20743000	AT3G55910	3.9539	1.98692
Chr3	16397000	AT3G44920	0	blue	Chr3	16429000	AT3G44960	0.564729	-0.799045
Chr3	6235000	AT3G18200	0	blue	Chr3	6285000	AT3G18310	7.37191	2.884
Chr4	2243000	AT4G04510	0	blue	Chr4	2291000	AT4G04570	1.8301	0.879782
Chr1	139000	AT1G01355	0	blue	Chr1	205000	AT1G01570	1.96833	0.984287
Chr1	24971000	AT1G66930	0	blue	Chr1	24985000	AT1G66960	0.247248	-1.95877
Chr5	20131000	AT5G49600	0	blue	Chr5	20155000	AT5G49650	25.0386	4.64666
Chr5	21297000	AT5G52480	0	blue	Chr5	21313000	AT5G52520	17.4081	4.12251
Chr4	12187000	AT4G23310	0	blue	Chr4	12199000	AT4G23350	0.0335711	-4.52049
Chr3	20355000	AT3G54940	0	blue	Chr3	20391000	AT3G55020	49.4625	5.62856
Chr1	9251000	AT1G26761	0	blue	Chr1	9287000	AT1G26810	3.29623	1.72519
Chr5	15117000	AT5G37950	0	blue	Chr5	15189000	AT5G38050	4.33198	2.11835
Chr3	5987000	AT3G17500	0	blue	Chr3	6001000	AT3G17530	0.0326639	-4.55084
Chr2	16753000	AT2G40116	0	blue	Chr2	16797000	AT2G40220	0	-6.64386
Chr2	15823000	AT2G37730	0	blue	Chr2	15837000	AT2G37770	1.5719	0.661662
Chr2	9767000	AT2G22950	0	blue	Chr2	9795000	AT2G23000	0.0557367	-3.92716
Chr2	9767000	AT2G22950	0	blue	Chr2	9787000	AT2G22990	0	-6.64386
Chr5	25219000	AT5G62800	0	blue	Chr5	25257000	AT5G62940	3.75816	1.91386
Chr5	17583000	AT5G43755	0	blue	Chr5	17623000	AT5G43830	80.6848	6.3344
Chr1	9275000	AT1G26790	0	blue	Chr1	9291000	AT1G26815	0	-6.64386
Chr2	8043000	AT2G18540	0	blue	Chr2	8061000	AT2G18560	0.163924	-2.52347
Chr1	17505000	AT1G47610	0	blue	Chr1	17601000	AT1G47790	0	-6.64386
Chr4	11141000	AT4G20800	0	blue	Chr4	11197000	AT4G20920	0.106181	-3.10556
Chr3	23267000	AT3G62950	0	blue	Chr3	23323000	AT3G63120	19.985	4.32157
Chr1	22517000	AT1G61110	0	blue	Chr1	22529000	AT1G61130	0	-6.64386
Chr5	19211000	AT5G47340	0	blue	Chr5	19231000	AT5G47400	10.58	3.40463
Chr4	14807000	AT4G30230	0	blue	Chr4	14837000	AT4G30330	25.0527	4.64747
Chr2	7411000	AT2G17050	0	blue	Chr2	7435000	AT2G17090	0	-6.64386
Chr1	17999000	AT1G48670	0	blue	Chr1	18021000	AT1G48730	0.0401571	-4.3174
Chr5	17373000	AT5G43290	0	blue	Chr5	17385000	AT5G43310	24.4213	4.61066
Chr1	7853000	AT1G22240	0	blue	Chr1	7865000	AT1G22260	0.900626	-0.135069
Chr1	7331000	AT1G20990	0	blue	Chr1	7377000	AT1G21070	2.13438	1.10056
Chr4	8593000	AT4G15053	0	blue	Chr4	8669000	AT4G15210	0	-6.64386
Chr4	8723000	AT4G15290	0	blue	Chr4	8753000	AT4G15330	1.96808	0.984101
Chr5	19963000	AT5G49240	0	blue	Chr5	19995000	AT5G49320	0.413366	-1.24002
Chr1	17509000	AT1G47620	0	blue	Chr1	17595000	AT1G47780	0	-6.64386
Chr1	10943000	AT1G30814	0	blue	Chr1	10961000	AT1G30825	8.7841	3.13654
Chr1	23005000	AT1G62270	0	blue	Chr1	23035000	AT1G62310	5.7915	2.53642
Chr5	8821000	AT5G25390	0	blue	Chr5	8841000	AT5G25420	0	-6.64386
Chr2	12723000	AT2G29800	0	blue	Chr2	12743000	AT2G29880	0	-6.64386
Chr1	9231000	AT1G26700	0	blue	Chr1	9291000	AT1G26815	0	-6.64386
Chr1	3911000	AT1G11620	0	blue	Chr1	3955000	AT1G11720	19.2418	4.26692
Chr5	10721000	AT5G28680	0	blue	Chr5	10783000	AT5G28740	44.2841	5.46904
Chr1	26945000	AT1G71680	0	blue	Chr1	26971000	AT1G71697	8.07922	3.016
Chr1	4521000	AT1G13230	0	blue	Chr1	4563000	AT1G13310	0.103355	-3.14108
Chr2	10589000	AT2G24870	0	blue	Chr2	10621000	AT2G24970	4.63956	2.21709
Chr4	5941000	AT4G09360	0	blue	Chr4	5971000	AT4G09430	0.867468	-0.188581
Chr2	10035000	AT2G23590	0	blue	Chr2	10123000	AT2G23780	21.968	4.45799
Chr5	14245000	AT5G36200	0	blue	Chr5	14283000	AT5G36250	10.9279	3.45127
Chr3	9569000	AT3G26160	0	blue	Chr3	9605000	AT3G26240	1.59848	0.685695
Chr2	10013000	AT2G23510	0	blue	Chr2	10055000	AT2G23630	0.143334	-2.70525
Chr5	23373000	AT5G57690	0	blue	Chr5	23391000	AT5G57720	0	-6.64386
Chr5	16289000	AT5G40680	0	blue	Chr5	16367000	AT5G40850	37.9994	5.24829
Chr5	20131000	AT5G49600	0	blue	Chr5	20185000	AT5G49680	5.20171	2.38176
Chr1	23117000	AT1G62450	0	blue	Chr1	23131000	AT1G62490	0.0291393	-4.67524
Chr1	20675000	AT1G55370	0	blue	Chr1	20703000	AT1G55440	0.0444144	-4.19987
Chr5	17395000	AT5G43340	0	blue	Chr5	17465000	AT5G43470	0.195137	-2.28534
Chr5	14193000	AT5G36100	0	blue	Chr5	14235000	AT5G36160	6.11137	2.61385
Chr5	13597000	AT5G35390	0	blue	Chr5	13669000	AT5G35450	5.82036	2.54359
Chr2	13303000	AT2G31220	0	blue	Chr2	13319000	AT2G31240	16.2895	4.02676
Chr3	6675000	AT3G19270	0	blue	Chr3	6743000	AT3G19440	9.93534	3.31402
Chr5	18303000	AT5G45230	0	blue	Chr5	18317000	AT5G45240	0.0190573	-5.10495
Chr3	8797000	AT3G24270	0	blue	Chr3	8833000	AT3G24340	0.566252	-0.795229
Chr3	16687000	AT3G45490	0	blue	Chr3	16707000	AT3G45540	0	-6.64386
Chr5	17395000	AT5G43340	0	blue	Chr5	17421000	AT5G43380	0.682402	-0.530317
Chr1	12285000	AT1G33840	0	blue	Chr1	12315000	AT1G33910	0	-6.64386
Chr2	7365000	AT2G16960	0	blue	Chr2	7383000	AT2G16990	1.11344	0.167923
Chr1	28329000	AT1G75460	0	blue	Chr1	28347000	AT1G75510	44.9872	5.49176
Chr4	11817000	AT4G22400	0	blue	Chr4	11839000	AT4G22460	0	-6.64386
Chr2	6199000	AT2G14540	0	blue	Chr2	6245000	AT2G14620	0.377885	-1.3663
Chr2	12011000	AT2G28180	0	blue	Chr2	12033000	AT2G28210	0.0865411	-3.37271
Chr2	12719000	AT2G29780	0	blue	Chr2	12743000	AT2G29880	0	-6.64386
Chr5	17939000	AT5G44530	0	blue	Chr5	18017000	AT5G44660	8.64473	3.11349
Chr1	8361000	AT1G23600	0	blue	Chr1	8377000	AT1G23680	0	-6.64386
Chr2	8177000	AT2G18880	0	blue	Chr2	8259000	AT2G19060	0.0479231	-4.10972
Chr1	22791000	AT1G61720	0	blue	Chr1	22815000	AT1G61790	55.4954	5.79456
Chr3	10499000	AT3G28170	0	blue	Chr3	10513000	AT3G28190	0	-6.64386
Chr2	605000	AT2G02290	0	blue	Chr2	617000	AT2G02340	1.46828	0.563916
Chr3	3397000	AT3G10845	0	blue	Chr3	3471000	AT3G11080	2.79782	1.48945
Chr2	15421000	AT2G36790	0	blue	Chr2	15435000	AT2G36810	11.3989	3.51209
Chr1	21479000	AT1G58050	0	blue	Chr1	21493000	AT1G58060	14.4481	3.8538
Chr4	8745000	AT4G15320	0	blue	Chr4	8793000	AT4G15390	4.07209	2.02931
Chr3	11051000	AT3G29070	0	blue	Chr3	11077000	AT3G29100	7.29233	2.86836
Chr3	11911000	AT3G30260	0	blue	Chr3	11961000	AT3G30350	28.0889	4.81244
Chr1	29867000	AT1G79400	0	blue	Chr1	29883000	AT1G79440	56.5886	5.82269
Chr3	21581000	AT3G58290	0	blue	Chr3	21601000	AT3G58390	0	-6.64386
Chr5	17411000	AT5G43360	0	blue	Chr5	17423000	AT5G43390	0	-6.64386
Chr3	6481000	AT3G18810	0	blue	Chr3	6501000	AT3G18850	8.69576	3.12197
Chr1	21427000	AT1G57850	0	blue	Chr1	21473000	AT1G58037	0.0339733	-4.50723
Chr5	15285000	AT5G38260	0	blue	Chr5	15331000	AT5G38350	1.542	0.634133
Chr1	18603000	AT1G50220	0	blue	Chr1	18615000	AT1G50250	2.88074	1.53144
Chr3	23267000	AT3G62950	0	blue	Chr3	23315000	AT3G63090	8.14076	3.02694
Chr5	22009000	AT5G54210	0	blue	Chr5	22027000	AT5G54250	0.0191359	-5.10106
Chr3	16689000	AT3G45500	0	blue	Chr3	16703000	AT3G45530	3.55293	1.83306
Chr4	9059000	AT4G15980	0	blue	Chr4	9093000	AT4G16050	0	-6.64386
Chr2	12563000	AT2G29220	0	blue	Chr2	12589000	AT2G29300	0	-6.64386
Chr3	15333000	AT3G43400	0	blue	Chr3	15407000	AT3G43520	35.7158	5.15889
Chr1	17505000	AT1G47610	0	blue	Chr1	17595000	AT1G47780	0	-6.64386
Chr3	17039000	AT3G46350	0	blue	Chr3	17121000	AT3G46500	0.220845	-2.115
Chr3	3543000	AT3G11310	0	blue	Chr3	3565000	AT3G11380	0	-6.64386
Chr3	17027000	AT3G46340	0	blue	Chr3	17085000	AT3G46420	0	-6.64386
Chr4	6497000	AT4G10510	0	blue	Chr4	6511000	AT4G10530	0	-6.64386
Chr1	19331000	AT1G51990	0	blue	Chr1	19347000	AT1G52030	0.424599	-1.20224
Chr1	10943000	AT1G30814	0	blue	Chr1	10975000	AT1G30840	0.09589	-3.23936
Chr5	19883000	AT5G49040	0	blue	Chr5	19933000	AT5G49160	27.5802	4.78608
Chr5	25219000	AT5G62800	0	blue	Chr5	25283000	AT5G63010	16.5289	4.04779
Chr1	18939000	AT1G51120	0	blue	Chr1	18989000	AT1G51210	0.0147704	-5.33524
Chr3	8981000	AT3G24620	0	blue	Chr3	9021000	AT3G24690	0	-6.64386
Chr2	8177000	AT2G18880	0	blue	Chr2	8239000	AT2G18990	24.7993	4.63281
Chr3	23239000	AT3G62850	0	blue	Chr3	23323000	AT3G63120	19.985	4.32157
Chr5	20035000	AT5G49420	0	blue	Chr5	20067000	AT5G49470	11.0666	3.46944
Chr1	11705000	AT1G32430	0	blue	Chr1	11717000	AT1G32450	0.062826	-3.7794
Chr1	12285000	AT1G33840	0	blue	Chr1	12313000	AT1G33900	0	-6.64386
Chr1	4871000	AT1G14250	0	blue	Chr1	4919000	AT1G14380	20.5942	4.36487
Chr3	17369000	AT3G47170	0	blue	Chr3	17401000	AT3G47250	0.995749	0.00827101
Chr1	8163000	AT1G23037	0	blue	Chr1	8249000	AT1G23230	15.6993	3.97355
Chr4	15679000	AT4G32490	0	blue	Chr4	15691000	AT4G32520	66.2518	6.05011
Chr3	15917000	AT3G44210	0	blue	Chr3	16015000	AT3G44340	32.5966	5.02709
Chr5	18947000	AT5G46690	0	blue	Chr5	19003000	AT5G46830	0	-6.64386
Chr4	12183000	AT4G23300	0	blue	Chr4	12209000	AT4G23370	0.0160153	-5.2645
Chr3	10995000	AT3G28980	0	blue	Chr3	11047000	AT3G29060	0	-6.64386
Chr4	8299000	AT4G14400	0	blue	Chr4	8343000	AT4G14520	14.9392	3.902
Chr2	12915000	AT2G30290	0	blue	Chr2	12927000	AT2G30320	8.03878	3.00877
Chr5	23777000	AT5G58880	0	blue	Chr5	23791000	AT5G58910	0.410495	-1.24984
Chr1	12325000	AT1G33930	0	blue	Chr1	12347000	AT1G33960	0.945247	-0.0660536
Chr5	8821000	AT5G25390	0	blue	Chr5	8835000	AT5G25415	0	-6.64386
Chr2	12273000	AT2G28625	0	blue	Chr2	12303000	AT2G28680	0.506669	-0.952688
Chr2	16889000	AT2G40435	0	blue	Chr2	16915000	AT2G40490	8.11865	3.02302
Chr1	23385000	AT1G63060	0	blue	Chr1	23405000	AT1G63110	23.3255	4.54445
Chr1	22745000	AT1G61630	0	blue	Chr1	22771000	AT1G61670	22.8299	4.51348
Chr1	21427000	AT1G57850	0	blue	Chr1	21489000	AT1G58055	0.138922	-2.74737
Chr4	11689000	AT4G22060	0	blue	Chr4	11705000	AT4G22090	0	-6.64386
Chr3	17105000	AT3G46480	0	blue	Chr3	17121000	AT3G46500	0.220845	-2.115
Chr4	11141000	AT4G20800	0	blue	Chr4	11205000	AT4G20940	10.2707	3.36186
Chr2	17229000	AT2G41340	0	blue	Chr2	17305000	AT2G41500	38.4445	5.26508
Chr1	28967000	AT1G77100	0	blue	Chr1	29009000	AT1G77210	0.415773	-1.23184
Chr3	7625000	AT3G21660	0	blue	Chr3	7675000	AT3G21780	2.58485	1.37565
Chr2	8261000	AT2G19070	0	blue	Chr2	8361000	AT2G19270	49.5847	5.63211
Chr1	12661000	AT1G34580	0	blue	Chr1	12697000	AT1G34650	0.0105186	-5.60692
Chr4	14533000	AT4G29658	0	blue	Chr4	14589000	AT4G29790	12.8668	3.68671
Chr4	14335000	AT4G29090	0	blue	Chr4	14351000	AT4G29120	12.6811	3.66575
Chr3	12105000	AT3G30460	0	blue	Chr3	12145000	AT3G30540	0	-6.64386
Chr1	12161000	AT1G33530	0	blue	Chr1	12211000	AT1G33700	7.36785	2.8832
Chr5	19207000	AT5G47330	0	blue	Chr5	19231000	AT5G47400	10.58	3.40463
Chr5	3971000	AT5G12270	0	blue	Chr5	4001000	AT5G12360	6.55239	2.71422
Chr1	28029000	AT1G74620	0	blue	Chr1	28073000	AT1G74710	24.7754	4.63142
Chr5	15097000	AT5G37910	0	blue	Chr5	15173000	AT5G38030	41.855	5.38767
Chr3	9567000	AT3G26150	0	blue	Chr3	9593000	AT3G26210	2.42381	1.28322
Chr3	17053000	AT3G46370	0	blue	Chr3	17083000	AT3G46420	0	-6.64386
Chr1	18903000	AT1G50990	0	blue	Chr1	18923000	AT1G51040	0	-6.64386
Chr2	9763000	AT2G22940	0	blue	Chr2	9793000	AT2G23000	0.0557367	-3.92716
Chr5	22193000	AT5G54630	0	blue	Chr5	22221000	AT5G54690	0.400504	-1.28453
Chr3	11785000	AT3G30160	0	blue	Chr3	11833000	AT3G30200	0	-6.64386
Chr1	19657000	AT1G52770	0	blue	Chr1	19727000	AT1G52950	0	-6.64386
Chr2	10059000	AT2G23640	0	blue	Chr2	10103000	AT2G23755	11.6505	3.54356
Chr1	25589000	AT1G68270	0	blue	Chr1	25651000	AT1G68410	21.8617	4.45099
Chr4	2689000	AT4G05240	0	blue	Chr4	2727000	AT4G05350	0	-6.64386
Chr5	20381000	AT5G50115	0	blue	Chr5	20397000	AT5G50140	0.211687	-2.1734
Chr5	24489000	AT5G60880	0	blue	Chr5	24503000	AT5G60910	0.303847	-1.67187
Chr3	16679000	AT3G45460	0	blue	Chr3	16731000	AT3G45580	0	-6.64386
Chr1	22745000	AT1G61630	0	blue	Chr1	22783000	AT1G61690	22.3257	4.48128
Chr5	15117000	AT5G37950	0	blue	Chr5	15159000	AT5G38010	1.31535	0.406375
Chr2	8095000	AT2G18680	0	blue	Chr2	8109000	AT2G18700	32.5787	5.0263
Chr5	14953000	AT5G37640	0	blue	Chr5	15051000	AT5G37820	0	-6.64386
Chr2	17715000	AT2G42560	0	blue	Chr2	17731000	AT2G42580	29.7499	4.8953
Chr4	17299000	AT4G36700	0	blue	Chr4	17341000	AT4G36800	56.7487	5.82677
Chr1	21945000	AT1G59722	0	blue	Chr1	21983000	AT1G59750	22.4966	4.49228
Chr5	8789000	AT5G25320	0	blue	Chr5	8805000	AT5G25370	0.305906	-1.66243
Chr1	19673000	AT1G52830	0	blue	Chr1	19709000	AT1G52910	4.9478	2.3097
Chr2	483000	AT2G02030	0	blue	Chr2	551000	AT2G02150	3.72853	1.90247
Chr2	7389000	AT2G17000	0	blue	Chr2	7427000	AT2G17060	0.0128467	-5.45187
Chr3	7189000	AT3G20580	0	blue	Chr3	7231000	AT3G20680	0.612346	-0.684211
Chr2	13055000	AT2G30650	0	blue	Chr2	13083000	AT2G30700	26.3643	4.72106
Chr4	2689000	AT4G05240	0	blue	Chr4	2731000	AT4G05360	0	-6.64386
Chr4	11141000	AT4G20800	0	blue	Chr4	11163000	AT4G20850	186.114	7.54012
Chr3	8953000	AT3G24540	0	blue	Chr3	8965000	AT3G24560	6.63086	2.73137
Chr3	6235000	AT3G18200	0	blue	Chr3	6311000	AT3G18380	15.7872	3.9816
Chr1	2551000	AT1G08135	0	blue	Chr1	2563000	AT1G08170	0	-6.64386
Chr5	20223000	AT5G49770	0	blue	Chr5	20245000	AT5G49810	19.3992	4.27867
Chr4	2355000	AT4G04650	0	blue	Chr4	2369000	AT4G04670	10.2093	3.35322
Chr5	8021000	AT5G23790	0	blue	Chr5	8037000	AT5G23840	4.08696	2.03455
Chr5	8789000	AT5G25320	0	blue	Chr5	8841000	AT5G25420	0	-6.64386
Chr1	17403000	AT1G47450	0	blue	Chr1	17415000	AT1G47470	0	-6.64386
Chr1	25813000	AT1G68740	0	blue	Chr1	25829000	AT1G68760	19.943	4.31853
Chr3	17359000	AT3G47150	0	blue	Chr3	17375000	AT3G47190	0	-6.64386
Chr2	1291000	AT2G04032	0	blue	Chr2	1343000	AT2G04060	0	-6.64386
Chr3	17027000	AT3G46340	0	blue	Chr3	17043000	AT3G46360	0	-6.64386
Chr1	25191000	AT1G67290	0	blue	Chr1	25241000	AT1G67370	1.526	0.619177
Chr2	7411000	AT2G17050	0	blue	Chr2	7461000	AT2G17130	22.9758	4.52267
Chr5	18601000	AT5G45850	0	blue	Chr5	18649000	AT5G45980	0	-6.64386
Chr3	15707000	AT3G43860	0	blue	Chr3	15729000	AT3G43870	0	-6.64386
Chr5	17863000	AT5G44345	0	blue	Chr5	17911000	AT5G44440	0	-6.64386
Chr2	12723000	AT2G29800	0	blue	Chr2	12741000	AT2G29870	2.47268	1.3119
Chr3	7903000	AT3G22350	0	blue	Chr3	7967000	AT3G22470	3.23884	1.69993
Chr4	8627000	AT4G15100	0	blue	Chr4	8667000	AT4G15210	0	-6.64386
Chr4	11829000	AT4G22430	0	blue	Chr4	11841000	AT4G22470	1.22407	0.303422
Chr1	18901000	AT1G50980	0	blue	Chr1	18923000	AT1G51040	0	-6.64386
Chr4	9793000	AT4G17585	0	blue	Chr4	9805000	AT4G17610	7.38873	2.88728
Chr2	18711000	AT2G45406	0	blue	Chr2	18737000	AT2G45460	10.1147	3.33981
Chr2	9965000	AT2G23400	0	blue	Chr2	9991000	AT2G23450	15.3605	3.94209
Chr2	10433000	AT2G24560	0	blue	Chr2	10451000	AT2G24590	44.6078	5.47955
Chr3	16393000	AT3G44910	0	blue	Chr3	16461000	AT3G45000	0.267315	-1.8504
Chr1	19223000	AT1G51805	0	blue	Chr1	19255000	AT1G51850	1.00543	0.0220903
Chr3	17469000	AT3G47410	0	blue	Chr3	17483000	AT3G47440	0.481783	-1.02391
Chr4	11141000	AT4G20800	0	blue	Chr4	11199000	AT4G20930	7.5257	2.91374
Chr2	10035000	AT2G23590	0	blue	Chr2	10103000	AT2G23755	11.6505	3.54356
Chr3	11003000	AT3G28990	0	blue	Chr3	11035000	AT3G29035	1.63549	0.718514
Chr1	29427000	AT1G78220	0	blue	Chr1	29449000	AT1G78260	0.747818	-0.400076
Chr3	9569000	AT3G26160	0	blue	Chr3	9645000	AT3G26320	0	-6.64386
Chr5	8197000	AT5G24180	0	blue	Chr5	8227000	AT5G24220	0	-6.64386
Chr2	10035000	AT2G23590	0	blue	Chr2	10053000	AT2G23630	0.143334	-2.70525
Chr2	14471000	AT2G34280	0	blue	Chr2	14509000	AT2G34360	1.8268	0.877194
Chr1	12281000	AT1G33830	0	blue	Chr1	12325000	AT1G33930	0	-6.64386
Chr3	9569000	AT3G26160	0	blue	Chr3	9631000	AT3G26280	0	-6.64386
Chr5	16177000	AT5G40430	0	blue	Chr5	16219000	AT5G40480	17.4352	4.12476
Chr3	9563000	AT3G26140	0	blue	Chr3	9639000	AT3G26300	0	-6.64386
Chr3	6335000	AT3G18470	0	blue	Chr3	6353000	AT3G18500	1.86183	0.904451
Chr2	7373000	AT2G16970	0	blue	Chr2	7393000	AT2G17010	0.07164	-3.61458
Chr3	15141000	AT3G43148	0	blue	Chr3	15167000	AT3G43160	0	-6.64386
Chr1	28331000	AT1G75470	0	blue	Chr1	28395000	AT1G75620	0.393411	-1.30968
Chr2	12589000	AT2G29300	0	blue	Chr2	12601000	AT2G29350	0.526049	-0.899562
Chr4	11135000	AT4G20790	0	blue	Chr4	11185000	AT4G20900	0.0507532	-4.0409
Chr2	1343000	AT2G04060	0	blue	Chr2	1355000	AT2G04070	3.22081	1.6919
Chr2	9883000	AT2G23210	0	blue	Chr2	9895000	AT2G23230	0.0684839	-3.67146
Chr1	24269000	AT1G65340	0	blue	Chr1	24289000	AT1G65380	5.87166	2.55622
Chr2	18711000	AT2G45406	0	blue	Chr2	18731000	AT2G45440	37.7511	5.23883
Chr5	49000	AT5G01130	0	blue	Chr5	87000	AT5G01220	9.41579	3.23661
Chr5	17423000	AT5G43390	0	blue	Chr5	17463000	AT5G43470	0.195137	-2.28534
Chr3	19697000	AT3G53140	0	blue	Chr3	19761000	AT3G53300	0	-6.64386
Chr5	5627000	AT5G17110	0	blue	Chr5	5641000	AT5G17160	29.9143	4.90324
Chr5	18931000	AT5G46650	0	blue	Chr5	19003000	AT5G46830	0	-6.64386
Chr2	8521000	AT2G19770	0	blue	Chr2	8597000	AT2G19910	0.673955	-0.548027
Chr1	22489000	AT1G61060	0	blue	Chr1	22505000	AT1G61095	0	-6.64386
Chr4	5615000	AT4G08800	0	blue	Chr4	5633000	AT4G08840	0	-6.64386
Chr3	8253000	AT3G23145	0	blue	Chr3	8339000	AT3G23310	14.8838	3.89664
Chr2	10061000	AT2G23660	0	blue	Chr2	10099000	AT2G23740	16.2215	4.02073
Chr4	10565000	AT4G19360	0	blue	Chr4	10609000	AT4G19450	12.8612	3.68608
Chr4	10709000	AT4G19690	0	blue	Chr4	10751000	AT4G19760	0	-6.64386
Chr5	18933000	AT5G46660	0	blue	Chr5	18967000	AT5G46740	8.00609	3.0029
Chr1	16157000	AT1G43020	0	blue	Chr1	16229000	AT1G43130	32.7194	5.03251
Chr3	9567000	AT3G26150	0	blue	Chr3	9605000	AT3G26240	1.59848	0.685695
Chr5	5857000	AT5G17740	0	blue	Chr5	5895000	AT5G17830	0	-6.64386
Chr2	14159000	AT2G33420	0	blue	Chr2	14173000	AT2G33435	11.8252	3.56501
Chr1	9229000	AT1G26700	0	blue	Chr1	9287000	AT1G26810	3.29623	1.72519
Chr4	4173000	AT4G07350	0	blue	Chr4	4193000	AT4G07380	0	-6.64386
Chr4	8597000	AT4G15056	0	blue	Chr4	8691000	AT4G15233	0.507829	-0.949452
Chr3	7737000	AT3G21960	0	blue	Chr3	7765000	AT3G22050	0	-6.64386
Chr2	14393000	AT2G34110	0	blue	Chr2	14435000	AT2G34185	1.52435	0.617632
Chr5	19993000	AT5G49310	0	blue	Chr5	20011000	AT5G49350	0.788681	-0.324309
Chr1	169000	AT1G01460	0	blue	Chr1	189000	AT1G01510	33.303	5.05801
Chr3	16359000	AT3G44810	0	blue	Chr3	16373000	AT3G44840	0	-6.64386
Chr5	15613000	AT5G39000	0	blue	Chr5	15707000	AT5G39220	0	-6.64386
Chr1	23117000	AT1G62450	0	blue	Chr1	23133000	AT1G62500	1.56805	0.658144
Chr4	2167000	AT4G04404	0	blue	Chr4	2219000	AT4G04450	0	-6.64386
Chr3	7903000	AT3G22350	0	blue	Chr3	7969000	AT3G22480	68.2102	6.09213
Chr5	6301000	AT5G18880	0	blue	Chr5	6331000	AT5G18960	15.4373	3.94928
Chr1	26283000	AT1G69818	0	blue	Chr1	26345000	AT1G69940	0	-6.64386
Chr2	251000	AT2G01560	0	blue	Chr2	267000	AT2G01590	0.0772724	-3.51833
Chr4	13601000	AT4G27110	0	blue	Chr4	13667000	AT4G27290	0.974401	-0.022682
[truncated: 11,148 more rows]

## Sheet: gene_pairs_emf2_T0_larger_10Kb
chr1	fragmentMid1	fragment1_geneID	fragment1_RPKM	fragment1_subset	chr2	fragmentMid2	fragment2_geneID	fragment2_RPKM	fragment2_logRPKM.0.01
[truncated: 6,505 more rows]
